# Supplementary material for: Ontogeny and phylogeny: molecular signatures of selection, constraint, and temporal pleiotropy in the development of Drosophila
Source: BMC Biol. 2009 Jul 21;7:42. doi: 10.1186/1741-7007-7-42 (PMC2722573; doi:10.1186/1741-7007-7-42)
Supplement: Additional file 2 — Stage classification of Arbeitman et al.'s expression data [29]. [file 1741-7007-7-42-S2.xls]

## Sheet: Sheet1
Supplementary Table 9: Stage classification of Arbeitman et al.'s (2002) dataset.
#FBGN	Flybase gene number
#CGNUM	Computed gene number
#ID_REF	Microarray ID from Gene Expression Omnibus accession GDS191 (Arbeitman et al. 2002)
#GSMXXXX	Individual array experiments from GDS191
#No_cut_com	Stage classification (as per Materials and Methods) using no expression threshold cut off and with adult males and females combined
#05_fold_com	Stage classification using a greater than 0.5 fold expression threshold cut off and with adult males and females combined
#10_fold_com	Stage classification using a greater than 1.0 fold expression threshold cut off and with adult males and females combined
#No_cut_sep	Stage classification using no expression threshold cut off and with adult males and females separated
#05_fold_sep	Stage classification using a greater than 0.5 fold expression threshold cut off and with adult males and females separated
#10_fold_sep	Stage classification using a greater than 1.0 fold expression threshold cut off and with adult males and females separated
#dN_M0	PAML computer dN under model zero according to the Drosophila 12 Genomes Consortium (2007) dataset using 6 species of the D. melanogaster group
#dS_M0	PAML computer dS under model zero
#w1_M0	PAML computer omega (dN/dS) under model zero
#EmHigh	Highest expression fold difference value on any microarray performed during the embryonic stage
#LaHigh	Highest expression fold difference value on any microarray performed during the larval stage
#MeHigh	Highest expression fold difference value on any microarray performed during the pupal stage
#AdHigh	Highest expression fold difference value on any microarray performed during the adult stage (males and females combined)
#AdMaleHigh	Highest expression fold difference value on any microarray performed during the adult male stage
#AdFemaleHigh	Highest expression fold difference value on any microarray performed during the adult female stage
FBGN	CGNUM	ID_REF	GSM3612	GSM3614	GSM3610	GSM3611	GSM3616	GSM3617	GSM3613	GSM3615	GSM3618	GSM3619	GSM3620	GSM3621	GSM3622	GSM3623	GSM3624	GSM3625	GSM3626	GSM3627	GSM2628	GSM3668	GSM3628	GSM3629	GSM3630	GSM3631	GSM3632	GSM3633	GSM3634	GSM3635	GSM3636	GSM3637	GSM3638	GSM3639	GSM3640	GSM3641	GSM3642	GSM3643	GSM3644	GSM3645	GSM3646	GSM3647	GSM3648	GSM3649	GSM3650	GSM3651	GSM3652	GSM3653	GSM3654
FBgn0000017	CG4032	8402	1.47	1.06	1.79	1.08	0.93	1.56	1.44	1.4	1.37	1.3	1.78	1.46	1.34	1.36	0.62	0.79	1.21	0.18	0.11	0.16	0.4	0.21	0.59	0.35	nan	-0.06	0.1	nan	0.48	1.18	0.81	0.54	-1.57	nan	-1.08	nan	0.51	0.69	0	1.06	0.85	0.58	1.18	0.81	0.58	0.91	0.26
FBgn0000024	CG17907	5886	-0.24	-1.14	-0.26	-0.83	-0.78	-1.32	-0.72	-1.23	-1.18	-1.1	-1	-1.08	-0.02	-0.95	-0.2	-1.17	-0.45	-1.16	-0.53	-1.27	-1.42	-1.38	-1.07	-1.24	-1.03	-1.65	-0.85	-1.26	-1.28	-0.78	-0.17	-1.12	-0.97	-0.98	-0.71	-0.34	-0.13	-0.12	-0.75	-0.2	-0.1	-0.14	0.22	-0.15	0.31	-0.19	0.4
FBgn0000038	CG11348	3642	-2.01	-2.1	-2.46	-1.68	-0.57	-1.79	-0.68	-0.69	nan	-1.42	-1.23	-1.56	-1.14	-1.21	-1.07	-1.14	-1.26	-0.56	-0.88	-0.77	-0.9	-1.09	-1.26	-1.49	-0.89	-1.96	0.11	-1.05	-2.37	-1.42	-1.13	-1.89	-1.95	-1.41	-1.6	-0.76	0.17	-0.35	-0.42	-0.48	-0.67	-0.57	-0.27	-0.2	0.4	-0.3	0.47
FBgn0000039	CG6844	5469	-1.96	-2.61	-2.17	-2.56	-1.99	-2.65	-2.22	-2.16	2.23	-2.31	-2.3	-2.41	-0.61	-2.12	-1.05	-2.45	2.62	-2.31	-0.6	-2.55	-2.01	-1.92	-1.45	-1.82	-1.53	-3.25	-2.81	-2.05	-1.95	-1	-1	-1.69	nan	-1.92	-2.51	-2.33	-0.53	-0.76	nan	-1.13	-0.57	-0.84	0.17	-0.58	0.2	-0.19	0.29
FBgn0000052	CG9127	10442	0.16	-0.18	0.81	0.13	-0.24	-0.47	0.15	-0.13	1.42	-0.36	-0.48	-0.62	-0.43	-0.08	0.03	0.13	1.81	0.18	nan	-0.23	0.17	-0.25	-0.3	-0.25	-0.42	-1.08	-0.7	-0.2	-0.39	0.26	-0.1	-0.29	-0.49	0	-0.25	-0.19	0.43	-0.17	-0.47	-0.55	-0.09	-0.18	0.11	-0.02	-0.77	-0.5	-0.29
FBgn0000055	CG3481	1570	-0.67	-1.1	-0.91	-1.06	-2.81	-2.85	-0.99	-1.49	0.41	-3.49	-5.37	-4.44	-4.44	-5.21	-3.96	-4.82	-5.51	-5.71	-4.72	-4.82	-5.11	-4.68	-4.59	-4.32	-3.95	-3.81	-4.31	-4.07	-4.69	-3.84	-3.99	-4.09	-2.68	-3.04	-2.61	-2.33	-0.8	-0.37	-1.55	-0.39	-0.5	-0.49	-0.07	0.05	nan	0.37	-0.06
FBgn0000064	CG6058	9403	-1.31	-1.31	-0.69	-1.38	-1.7	-1.73	-1.52	-1.34	-0.5	-1.1	-1.17	-1.3	-1.89	-1.32	-1.22	-1.45	nan	-1.1	nan	-1.6	-1.31	-1.41	-1.12	-1.41	-1.59	-0.81	-0.51	-1.19	-0.71	-0.28	-0.03	-0.48	-1.15	-0.26	0.4	-0.03	-0.23	0.12	0.02	-0.14	-0.06	0.55	0.46	0.39	-0.2	0.26	-0.91
FBgn0000071	CG2198	8433	-1.53	-1.74	-0.27	-0.31	0.13	-0.34	-0.97	-1.44	0	0.51	1.41	1.67	1.92	1.82	2.77	2.14	-0.29	3.01	3.57	2.75	2.61	2.7	3.15	3.15	3.04	3.19	3.74	2.9	3.37	3.23	2.77	2.82	2.69	3.38	1.98	2.76	0.67	1.43	0.79	1.68	1.03	1.55	0	0.14	-1.06	nan	-1.44
FBgn0000077	CG12127	1789	nan	1.49	nan	1.42	nan	0.66	0.84	0.62	0	1.22	-0.21	-0.11	-2.22	0.15	nan	-0.6	0.93	0.3	nan	-0.29	0.2	-0.05	-0.08	-0.04	-0.25	-0.74	-0.78	-0.37	-0.16	0.28	nan	-0.43	nan	-0.7	nan	-0.64	nan	-0.31	nan	-0.36	nan	-0.15	nan	-0.24	nan	-0.62	nan
FBgn0000095	CG1028	7877	nan	0.42	0.86	-0.65	-1.57	-0.14	-0.01	-0.58	1.27	0.19	0.24	0.06	-0.07	-0.23	nan	-0.66	0.68	0.69	nan	0.77	0.21	0.87	0.5	0.63	-0.15	0.17	1.26	-0.19	-0.04	-0.27	-0.4	-0.91	nan	-0.62	nan	-0.38	nan	-1.17	nan	nan	nan	-1.2	nan	-0.46	nan	nan	nan
FBgn0000099	CG8376	11115	nan	-1.52	nan	-1.5	nan	-2.73	-2.7	-2.07	nan	-2.09	-2.79	nan	nan	-2.58	nan	-2.4	nan	-1.51	nan	-1.09	-0.31	-1.46	0.96	-0.73	-0.45	-0.5	-0.8	-0.22	-0.03	nan	nan	-0.16	nan	0.24	nan	-0.06	nan	0.25	nan	-0.36	nan	0.18	nan	-0.1	nan	-0.07	nan
FBgn0000100	CG7490	1541	1.19	0.54	0.91	0.63	0.11	0.34	0.84	0.14	1.27	0.7	1.14	0.9	1.34	1.42	1.61	1.3	1.64	1.09	1.48	0.96	1.79	0.96	1.44	1.03	0.97	1.23	1.04	0.79	0.98	1.61	1.52	1.42	1.27	1.52	1.04	1.65	0.32	1.45	0.53	1.55	1.19	1.39	1.14	1.31	1.14	1.66	1.37
FBgn0000108	CG7727	2070	0.89	0.3	1.07	0.41	0.19	0.13	0.54	-0.16	-3.24	0.55	0.57	0.34	0.27	0.43	0.51	0.11	-3.32	0.42	1.21	0.41	0.84	0.39	0.71	0.28	0.6	-0.13	-0.03	0.29	0.12	0.79	1.13	0.77	0.56	0.74	0.36	1.05	0.66	1.19	0.3	0.97	0.97	1.08	1.15	1.08	1.35	1.36	1.27
FBgn0000120	CG5711	4999	-1.25	-1.57	-1.64	-1.69	-1.99	-1.43	-1.61	-1.75	-0.63	-1.58	-1.31	-1.54	-0.83	-1.37	-0.3	-1.18	-0.75	-0.79	nan	-0.9	-0.52	-0.98	-0.49	-1.02	-0.64	-1.25	-1.56	-0.77	-1.39	-1.08	-0.64	-1.52	-1.48	-0.9	-1.14	-0.85	-0.68	-0.52	-1.03	-0.82	-0.4	-0.86	-0.77	-0.55	-0.23	-0.52	0.26
FBgn0000139	CG6677	9001	1.99	1.25	1.61	1.06	1.64	1.71	1.45	1.23	1.85	1.44	2.21	2.31	1.98	2.16	2.31	2.38	nan	2.12	2.89	1.61	2.52	1.74	1.95	1.46	1.52	2.1	1.73	1.39	0.96	0.25	1.59	0.92	0.41	1.17	0.47	0.94	-0.09	0.18	0.01	0.18	0.28	0.1	0.56	0.65	0.5	-0.07	-0.43
FBgn0000140	CG6875	8389	2.45	2.67	2.73	2.32	1.25	1.97	2.2	2.26	0.65	1.42	1.15	1.06	1.22	1.37	1.1	2.04	3.08	2.53	nan	2.02	2.19	1.85	2.19	1.8	1.29	1.4	1.36	1.53	1.86	0.44	1.62	1.22	-0.63	1.69	0.19	0.15	-0.87	-0.75	-0.31	-0.5	-0.43	-0.52	-0.27	-0.62	-0.92	-1.08	-1.4
FBgn0000166	CG1034	6940	2.58	2.28	2.91	2.08	2.24	2.81	2.58	2.38	-0.09	2.54	2.02	2.01	0.83	0.54	0.83	1.15	-1.28	0.48	nan	0.47	1.32	0.62	1.11	0.9	0.27	0.11	0.87	0.54	0.56	1.03	0.37	0.95	0.09	0.75	-0.47	0.39	0.21	0.16	-0.77	0.61	0.11	0.57	0.71	0.26	-0.33	nan	0.26
FBgn0000171	CG9748	5088	1.94	1.44	1.63	1.52	1.48	1.33	1.52	1.16	nan	1.89	2.05	2.09	1.92	2.1	2.42	1.85	-0.8	2.04	2.86	2.06	2.36	2.22	2.31	2.07	1.96	1.55	2.93	1.79	2.08	2.37	2.3	1.9	1.95	2.57	0.81	2.7	1.32	2.23	1.4	2.41	1.68	2.4	1.98	2.28	1.7	2.07	1.7
FBgn0000180	CG4722	8883	1.27	0.82	1.81	1.02	0.99	1.01	0.82	0.88	0.53	1.4	1.81	1.78	1.52	1.97	2.14	1.85	nan	2.53	2.73	2.22	2.5	1.99	2.46	2.12	1.77	2.15	1.8	1.71	1.8	1.12	0.09	1.23	-0.22	1.79	0.67	1.05	-0.11	0.5	-0.1	0.29	0.67	0.55	0.58	0.38	-0.1	0.37	-0.19
FBgn0000228	CG14025	6484	1.1	1.29	1.53	1.42	1.61	2.12	1.65	1.55	0.96	2.61	3.22	3.08	2.91	3.28	2.19	2.9	1.74	1.78	1.14	1.2	1.86	1.58	1.36	1.1	0.61	0.47	0.99	0.55	0.79	1.12	0.83	0.81	0.57	0.81	-0.74	0.71	0.35	0.05	0.2	0.32	0.17	0.1	0.39	-0.12	-0.18	0.02	-0.33
FBgn0000239	CG9242	8639	1.41	0.94	1.85	1.03	1.35	1.64	1.72	1.4	0.11	1.79	1.86	1.9	1.49	1.41	1	1.14	0.76	0.64	0.58	0.68	0.53	0.66	0.86	0.64	0.39	0.34	0.62	0.28	0.29	0.89	0.25	0.51	0.57	0.63	-1.41	0.28	-0.48	-0.45	-0.77	0.02	-0.32	-0.23	-0.57	-0.38	-0.94	-0.63	-0.55
FBgn0000251	CG1759	7470	1.15	0.45	1.33	0.63	nan	0.72	0.44	0.58	1.62	0.88	1.29	1.19	0.95	1.43	1.46	1.02	1.36	0.64	0.13	0.08	1.05	0.1	-0.55	-0.08	0.31	-0.25	-0.6	0.19	-0.25	0.68	0.39	0.2	nan	nan	-0.13	nan	-1.06	-0.45	-0.52	-0.36	-0.25	-0.64	-0.36	-0.51	-0.88	-0.47	-1.01
FBgn0000258	CG17520	7084	2.87	2.59	3.06	2.6	1.85	1.97	2.65	2.44	0.94	2.19	0.83	0.8	0.4	0.86	0.86	0.43	-0.09	1.17	2.17	1.33	1.84	1.27	1.88	1.07	1.41	1.04	1.26	1.36	1.33	2.35	1.75	1.51	1.16	1.75	1.23	2.05	1.1	1.7	0.89	1.58	1.38	1.63	1.37	1.19	1	1.12	0.7
FBgn0000275	CG3263	8741	0.54	0.04	0.72	0.51	0.27	0.76	0.54	0.52	1.43	0.71	0.62	0.86	0.08	0.31	0.79	0.72	0.51	-0.1	-0.64	-0.6	-0.29	-0.33	-0.32	-0.65	-1.19	-0.88	0.07	-1.11	-0.71	-0.66	-0.94	-0.75	-1.35	nan	-1.21	-0.44	-0.5	-1.21	-0.43	-0.43	-0.61	-0.23	-0.08	-0.19	-0.8	-0.94	-0.34
FBgn0000289	CG8367	5684	1.84	0.81	1.92	1.16	0.9	1.47	1.35	1.47	-2.89	1.67	1.45	1.33	1.5	1.45	1.68	1.51	-1.98	1.38	1.54	1.1	2.11	1.06	1.53	1.22	1.64	1.61	1.48	1.62	1.68	2.04	1.88	1.47	1.89	1.7	1.09	0.91	0.09	0.53	0.02	0.65	0.63	0.57	0.45	0.27	0.26	0.63	0.06
FBgn0000307	CG5813	8935	2.1	1.61	1.83	1.32	1.17	1.54	1.6	1.56	-1.72	1.63	1.87	1.95	1.4	1.77	1.22	1.23	nan	1.42	1.6	1.18	1.34	0.98	1.44	1.31	1	1.41	0.98	1.11	1.3	0.68	1.15	0.86	-0.04	1.09	0.83	0.72	-0.13	0.27	0.51	0.21	0.24	0.58	0.47	0.25	-0.3	0.27	-0.45
FBgn0000313	CG1744	5063	-1.6	-1.97	-2.02	-1.8	-2.17	-1.72	-1.47	-2.19	-1.94	-1.68	-1.73	-1.45	-1.77	-1.35	-0.87	-1.37	-0.54	-0.95	-0.65	-0.69	-0.77	-0.54	-0.78	-0.95	-0.52	-1.11	-1.4	-0.86	-2.05	-1.2	-0.36	-1.37	-1.21	-0.93	-2.01	-1.67	-1.91	-1.4	nan	-1.72	-1.48	-1.53	-1.71	-1.75	-1.73	-1.9	-1.7
FBgn0000320	CG9554	2269	0.39	-0.55	0.25	-0.27	0.02	-0.44	0.38	-0.61	-0.61	-0.35	-0.24	-0.38	0.05	0.04	0.4	-0.08	-0.19	-0.11	nan	0.06	-0.04	0.36	0.44	0.06	0.07	0.95	0.86	-0.11	0.25	0.13	-0.52	-0.42	-0.12	-0.38	0.1	-0.14	0.5	-0.61	0.2	-0.72	0.07	-0.56	0.7	0.06	0.32	nan	-0.02
FBgn0000326	CG9858	8632	1.29	0.47	1.63	0.75	0.56	1	0.52	0.54	-1.67	1.38	1.44	1.14	0.82	1.86	0.96	1.35	-0.15	0.31	-0.13	-0.59	0.65	-0.59	-0.16	-0.91	-1.16	-1.53	-1.75	-1.3	-1.44	-0.16	-0.81	-1.02	-1.11	-1.34	-0.87	-1.31	-0.7	-0.67	-0.21	-0.89	-0.54	-0.4	0.06	-0.41	0.05	-0.37	-0.32
FBgn0000351	CG11330	8690	2.92	2.15	2.96	1.95	1.11	0.49	0.89	1.57	1.87	0.47	0.02	-0.28	-0.04	0.53	0.67	0	2.38	0.47	0.78	0.32	0.85	0.08	1.1	0.81	1.05	0.38	0.5	0.94	0.35	0.19	0.24	0.03	-0.17	0.32	-0.57	-0.53	-0.46	-0.6	-0.71	-0.78	-0.05	-0.34	0.02	-0.72	-0.42	-0.86	-1.02
FBgn0000352	CG1708	8024	nan	1.53	nan	1.53	nan	1.42	1.65	1.23	0.47	1.7	1.91	1.85	nan	1.99	nan	1.97	1	1.67	nan	1.42	1.86	1.21	1.03	1.27	0.98	1.17	0.83	1.1	0.75	0.92	nan	0.52	nan	0.97	nan	0.47	nan	0.05	nan	-0.03	nan	0.1	nan	0.01	nan	0.01	nan
FBgn0000392	CG11181	9243	0.7	0.48	1.47	0.29	-0.26	0.24	0.67	0.44	-0.56	0.37	-0.47	-0.47	0.13	-0.53	-0.56	-0.72	-0.57	-0.14	nan	-0.11	0.35	-0.26	0.2	-0.19	-0.25	-0.66	-0.47	-0.23	-0.05	-0.16	-1.4	-0.35	nan	-0.4	-1.05	-0.98	nan	-0.94	nan	-1.17	-1.3	-1.12	nan	-0.81	nan	-0.96	nan
FBgn0000404	CG5940	8809	3.56	2.97	3.93	2.91	2.58	2.92	3.39	3.04	1.67	3.05	2.42	2.45	1.96	2.31	1.95	2.07	2.02	2.39	1.94	2.26	2.17	2.13	2.39	2.17	2.08	1.98	1.92	2.05	1.97	2.47	1.55	1.71	1.58	nan	-0.04	nan	-0.58	-0.34	-1.21	0.09	-0.44	-0.21	-0.81	-0.82	-1.57	-0.99	-1.42
FBgn0000406	CG13279	1902	-3.15	-3.04	-2.83	-3.1	-2.91	-3.29	-2.93	-3.64	-0.13	-2.62	-2.61	-2.33	-2.06	-2.47	-1.77	-2.2	0.3	-1.15	-0.55	-0.56	-0.35	-0.97	-0.09	0.4	0.89	0.57	0.93	0.88	0.84	0.32	1.18	1.21	1.29	2.18	-0.47	0.19	-2.22	-0.82	-1.8	-1.02	-0.61	-0.58	-0.72	-0.58	-0.22	0.06	0.02
FBgn0000416	CG12070	3067	0.58	0.46	0.96	0.36	-0.57	-0.03	0.53	0.12	-0.63	0.55	0.53	0.77	0.49	0.88	0.84	0.31	-0.34	1.07	nan	0.42	0.37	0.36	nan	0.37	-0.05	0.11	0.18	-0.21	0.22	0.87	0.28	0.5	-0.23	0.49	0.02	0.55	-0.57	0.03	-0.26	0.04	-0.38	0.33	-0.9	-0.14	-0.76	-0.29	-0.45
FBgn0000422	CG10697	4564	-0.12	-0.29	0.01	0.09	-0.3	-0.09	-0.06	-0.31	0.97	-0.24	-0.23	-0.51	-0.31	-0.39	-0.47	-0.28	0.09	-0.34	-0.47	-0.61	-0.41	-0.58	-0.39	-0.4	-0.67	-1.7	0.26	-0.77	-0.61	-0.27	-0.47	-0.74	-0.73	-0.49	-2.47	-0.63	-1.05	-0.97	-1.32	-0.73	-1.17	-0.65	-1.24	-0.92	-0.69	-0.69	-0.46
FBgn0000447	CG9741	7225	1.65	1.31	1.59	1.11	1.12	1.41	1.42	1.13	0.66	1.6	1.48	1.54	0.98	1.33	0.98	0.81	1.5	0.71	1.21	0.56	1.19	0.45	0.85	0.43	0.45	0.31	0.92	0.32	0.61	1.18	0.68	0.4	0.36	0.72	-0.64	0.96	0.01	0.17	-0.24	0.02	0.01	0.38	0.22	0.12	-0.25	-0.05	-0.21
FBgn0000464	CG10443	8924	0.74	0.32	1.22	0.67	0.77	0.57	0.78	0.48	-1.49	0.88	0.88	0.9	0.61	0.7	0.19	0.53	-0.53	0.62	nan	0.58	-0.07	0.72	0.62	0.49	0.14	0.34	0.79	0.24	0.41	0.97	-0.5	0.46	-0.47	0.37	-0.29	0.71	0.71	0.44	0.24	0.66	0.09	0.77	0.17	0.71	-1.07	nan	nan
FBgn0000479	CG32498	4156	nan	0.24	nan	-0.18	nan	0.17	0.27	-0.15	-1.42	-0.09	-0.72	-0.62	nan	-0.94	nan	-0.89	-0.93	-1.06	nan	-0.85	-1.08	-0.91	-0.62	-0.95	-1.39	-1.66	-1.18	-1.09	-1.19	-0.76	nan	-1.24	nan	nan	nan	nan	nan	-1.28	nan	-1.69	nan	-1.4	-2.07	-1.08	nan	-1.2	nan
FBgn0000490	CG9885	12253	-2.24	-2.39	-1.91	-1.56	-1.84	-1.52	-1.64	-2.7	nan	-0.51	0.66	0.64	1.08	1.12	nan	1.38	1.2	0.95	1.01	1.09	2.06	-0.14	1.58	1.24	1.43	nan	0.32	0.81	0.86	1.56	1.15	0.72	1.21	1.36	0.61	0.98	0.15	0.19	-0.46	0.28	0.05	-0.06	0.36	-0.19	-0.43	0.28	-0.21
FBgn0000524	CG3929	11752	1.31	nan	1.61	1.3	0.44	nan	nan	0.84	-0.02	0.1	-0.22	-0.69	-0.52	nan	0.16	nan	1.41	-0.03	nan	-0.62	-0.44	0.62	0.46	0.65	0.06	0.46	1.1	0.4	0.04	nan	-1.3	-0.41	-1.31	0.29	-0.95	nan	-0.85	-0.65	-1.06	-1.3	0.04	0.59	0.3	-0.19	-0.28	nan	-0.78
FBgn0000527	CG3331	2071	-0.88	-1.22	0.09	-1.22	-0.3	-1.46	-1.33	-1.45	-1.09	-1.11	-1.27	-1.4	-0.55	-1.32	-0.38	-1.2	nan	-1.01	nan	-1.26	-0.9	-1.3	-0.94	-1.15	-1.07	-0.84	-1.2	-0.95	-0.79	-0.14	-1.14	-1	nan	-0.78	-1.05	-0.96	-0.98	-0.83	-0.67	-0.87	-0.81	-0.57	-0.68	-0.74	-0.81	-0.64	-0.87
FBgn0000546	CG1765	8676	1.09	0.51	1.09	0.79	0.41	0.96	1.04	0.91	1.24	1.1	1.23	1.15	0.69	0.79	0.17	0.45	0.26	-0.11	0.27	-0.08	0.36	-0.23	0.18	0.05	-0.22	-0.37	nan	-0.21	-0.15	0.45	0.08	0.03	0.17	0.01	-0.28	-0.14	-0.49	-0.29	-0.16	-0.05	-0.44	-0.41	-0.57	-0.73	-0.37	-0.61	-0.31
FBgn0000566	CG5345	8058	1.91	1.51	2.13	1.18	1.3	1.14	1.32	1.02	1.32	1.61	1.85	1.53	1.29	1.43	1.41	1.38	0.85	1.37	1.3	0.69	1.22	0.65	1.68	0.32	-0.27	-0.39	-0.32	-0.1	0.14	nan	0.83	0.56	-0.18	0.15	0.75	0.86	0.51	1.04	0.76	0.64	0.92	1.18	1.15	1.07	0.61	0.54	0.08
FBgn0000570	CG4262	7834	-2.81	-2.69	-2.8	-2.55	-2.92	-2.53	-2.4	-2.87	0.75	-2.4	-2.11	-2.27	-1.56	-1.8	-1.57	-2.08	0.37	-1.54	-1.42	-1.17	-1.35	-1.46	0.02	-1.43	-1.16	-1	-1.23	-0.7	-0.43	1.01	-1	-0.26	-0.48	-0.35	-0.09	-0.22	-1.06	-0.91	-1.04	-0.8	-0.48	-0.62	-1.15	-0.64	-1.22	-0.75	-0.54
FBgn0000575	CG1007	3991	-0.84	-1.76	-0.58	-1.08	-0.8	-0.84	-0.79	-1.48	-2.14	-0.35	0.09	0.1	0.56	0.79	1.44	1.18	-0.95	1.46	2.07	1.17	1.96	1.25	1.8	1.19	1.54	0.59	1.21	1.41	1.77	2.33	2.13	1.85	2.02	1.84	2.11	1.84	1.71	1.58	1.79	1.57	1.49	1.59	1.12	1.12	0.68	1.69	0.81
FBgn0000578	CG15112	7018	2.09	1.54	2.18	1.74	1.43	1.54	1.77	1.65	nan	1.87	1.38	1.42	1.02	1.18	1.4	1.03	nan	1.21	1.48	1.12	1.79	1.11	1.48	1	0.99	0.82	0.91	0.96	0.78	1.31	0.71	0.92	1.04	1.01	0.49	0.57	-0.23	0.06	0.05	0.14	0.23	0.1	-0.18	-0.09	-0.34	0.22	-0.12
FBgn0000579	CG17654	1646	1.58	0.72	1.12	0.61	0.15	0.27	0.96	0.61	-0.43	-0.14	-1.2	-1.03	-1.54	-1.76	-1.47	nan	0.52	-1.62	-1.36	-1.41	-1.68	-1.39	-1.06	-1.07	-1.36	-1.65	-0.33	-1.18	-1.24	-0.76	-0.93	-0.95	-1.13	-0.55	-1.64	0.15	-0.46	0.22	-0.79	0.44	-0.33	0.26	0	0.19	-0.26	-0.22	0.15
FBgn0000588	CG14941	10397	2.54	1.84	2.69	1.76	1.88	2.22	2.24	1.84	0.09	2	1.8	1.92	1.3	1.9	2.16	1.92	0.55	2.72	nan	2.09	2.52	2.19	2.4	1.98	1.74	2.79	2.21	1.59	1.18	-0.17	0.98	1.2	nan	1.68	nan	0.84	nan	0.31	nan	0.22	0.04	0.43	0.43	0.6	0.46	-0.03	-0.61
FBgn0000615	CG8994	6887	2.53	1.95	2.8	2.18	0.44	0.63	1.69	1.91	1.06	-0.5	-1.13	-1.27	-1.16	-1.8	-1.21	-1.67	1.29	-1.56	-1.55	-1.34	-1.86	-1.38	-1.29	-1.27	-2.13	-2.54	-1.9	-1.94	-2	-1.54	-2.06	-1.93	-2.17	nan	-3.29	nan	-3.65	-2.42	-4.01	-2.23	-2.25	-2.12	-2.44	-2.35	-3.27	-2.69	-2.56
FBgn0000629	CG6502	7666	1.13	1.26	1.44	1.06	0.35	-0.07	0.78	0.61	0.55	0.09	0.79	0.29	0.76	0.81	0.92	0.98	nan	2.17	nan	1.52	1.33	1.73	1.41	1.55	1.25	1.41	1.47	1.53	0.96	1.62	0.47	-0.06	nan	1.11	0.2	0.61	-0.19	-0.05	-1.03	-0.02	-0.42	nan	-0.19	nan	-0.77	nan	-0.58
FBgn0000636	CG5803	4043	-3.71	-2.81	-3.21	-3.18	-2.67	-2.9	-2.46	-2.71	-1.29	-2.63	-2.34	-2.33	-1.81	-2.15	-1.42	-2.08	-0.66	-2.17	-1.96	-2.15	-2.27	-1.98	-1.35	-1.67	-1.02	-1.37	-0.68	-0.78	-0.3	0.4	0.53	0.79	-0.7	nan	0.83	nan	2	0.94	1.25	1.18	1.69	1.73	1.87	1.51	1.23	1.58	1.34
FBgn0000662	CG6315	7890	1.39	0.54	1.69	0.57	0.82	0.67	0.75	0.64	0.73	1.03	1.09	0.9	0.91	0.98	0.99	0.57	0.5	0.88	1.31	0.55	1.43	0.43	-0.05	0.59	0.62	0.6	0.25	0.59	0.3	0.86	0.85	0.64	1.15	0.83	0.58	0.73	0.04	0.37	-0.19	0.18	0.55	0.53	0.81	0.37	0.55	0.93	0.47
FBgn0001086	CG4274	7672	2.54	1.82	2.94	2.07	2.05	2.27	2.35	1.92	0.05	2.53	2.87	2.71	2.76	2.85	2.99	2.8	0.88	2.96	2.97	2.53	3.05	2.38	2.78	2.32	2.4	2.04	2.05	1.99	1.98	2.39	2.01	1.71	2.12	2.27	0.51	1.08	-1.06	-0.25	-0.56	0.03	-0.31	-0.02	-0.51	-0.36	-0.85	-0.53	-0.83
FBgn0001114	CG9280	11457	-4.65	-4.83	-2.93	-4.68	-3.89	-5.4	-5.72	-5.27	0.41	-2.86	-3.97	-4.54	-3.65	-4.38	-3.44	-4.5	-0.74	-4.01	-1.01	-4.98	nan	-4.34	-3.87	-3.89	-4.07	nan	nan	-4.2	-4.21	-2.96	-1.56	-3.69	-2.59	-2.85	-1.66	-1.47	-0.08	0.86	-0.89	-0.15	0.32	nan	0.71	nan	1.32	nan	1.63
FBgn0001123	CG2835	6809	-0.34	-0.15	0.46	0.16	-0.06	-0.4	-0.17	-0.35	2.08	0.14	0.22	0.11	0.48	0.55	0.75	0.57	2.68	1.25	1.73	1.11	1.39	0.99	1.61	1.18	1.12	0.82	1.11	1.11	1.18	1.76	1.24	1.52	0.99	nan	0.48	nan	0.46	1.16	0.31	1.19	0.88	1.23	0.75	0.93	0.39	0.97	0.29
FBgn0001133	CG33133	2137	1.48	0.76	1.6	1.12	1.03	1.49	1.48	1.5	-1.73	1.59	1.17	1.55	1.03	1.1	0.44	0.81	nan	0.84	1.67	0.77	nan	nan	1.43	nan	1.26	nan	nan	1.18	0.64	1.67	1.38	0.86	0.42	0.48	-0.18	0.57	0.7	0.4	0.53	0.45	0.57	0.07	1.19	0.59	0.74	nan	0.51
FBgn0001145	CG1743	4455	-5.87	-4.78	-5.52	-3.83	-4.39	-4.3	-4.34	-4.98	-3.83	-4.41	-4.06	-3.79	-3.66	-4.14	-3.91	-3.38	-2.88	-3.22	-2.06	-3.06	-3.32	-3.65	-1.57	-1.99	-0.93	-1.41	0.44	-0.16	0.21	0.69	0.6	0.31	0.4	0.23	-0.95	0.11	-0.47	-0.6	-1.39	-0.93	-1.02	-0.85	-1.62	-1.46	-0.96	-0.39	-0.21
FBgn0001179	CG8019	8750	-0.05	-1.06	-0.27	-1.17	-0.85	-0.94	-0.42	-0.73	2.52	-1.34	-1.17	-0.34	-0.53	nan	-0.58	-0.49	-0.14	nan	-0.83	-0.12	-0.63	-0.11	-0.23	-0.96	-0.19	-1.04	nan	-0.38	-0.69	-1.22	-1.86	-2.01	-1.63	-1.16	-1.17	-1.62	-1.28	nan	nan	-1.23	-1.5	-1.72	nan	-2.05	nan	-2.8	-0.86
FBgn0001203	CG32688	6416	-0.44	-0.93	-0.12	-0.46	-1.12	-1.13	-0.67	-0.81	1.34	-0.81	-0.77	-0.84	-1.37	-1.36	-0.4	-1.17	1.09	-0.75	-1.22	-0.71	-0.81	-0.8	1.03	-0.45	-0.19	-0.84	-1.16	-0.39	-0.78	0.12	nan	-0.68	-0.08	-0.4	-1.04	-0.99	-2.46	-0.87	-2.21	-1	-1.01	-0.92	-1.31	-0.92	-1.32	-0.47	-0.5
FBgn0001206	CG1619	6729	0.44	nan	nan	nan	nan	nan	nan	1.55	0.45	0.65	1.02	2.44	0.28	2.31	nan	0.57	0.91	-0.33	nan	-0.03	0.3	-0.59	0.76	0.25	1.05	1.64	1.48	0.35	0.65	0.57	0.89	0.42	nan	nan	nan	nan	nan	nan	nan	nan	nan	nan	nan	nan	nan	nan	-0.23
FBgn0001208	CG7399	4599	1.1	-0.02	0.67	-0.02	0.27	-0.15	0.19	-0.19	1.42	0.04	0.39	0.13	0.2	0.26	0.44	0.29	0.74	0.43	0.09	0.56	0.83	0.69	0.81	0.94	0.75	1.21	1.1	0.65	0.97	1.08	0.4	0.85	nan	1.07	0.76	1.1	0.18	0.89	0.26	1.07	0.94	0.93	0.63	0.99	0.97	1.17	0.78
FBgn0001222	CG5748	10255	1.33	1.08	1.5	1.09	0.14	0.99	1.55	1.11	nan	0.77	0.7	0.72	1.43	1.31	1.3	1.15	1.43	0.92	1.5	0.7	1.4	0.88	1.12	0.67	1.07	0.5	0.75	0.92	0.84	1.74	0.82	1.07	1.04	nan	0.56	nan	0.97	0.91	0.18	0.85	0.97	0.95	1.2	0.85	0.52	0.98	0.49
FBgn0001223	CG4460	8068	0.31	-0.5	0.9	0.19	0.14	-0.39	-0.11	-0.06	1.97	0.28	0.24	0.05	-0.67	-0.8	-0.25	-0.61	1.09	-0.8	-0.23	-0.99	-0.37	-0.21	-0.11	-0.5	-0.79	-0.05	0.27	-0.61	-0.29	0.63	0.54	0.44	-0.36	0.07	0.49	0.84	-0.13	0.48	0.3	0.4	-0.3	0.38	0.8	0.79	0.6	nan	-1.41
FBgn0001226	CG4466	6360	2.47	1.44	2.27	1.75	1.68	1.62	1.8	1.89	1.4	1.28	-0.74	-0.34	-1.99	-1.62	-1.45	-1.78	-1.01	-1.66	-0.25	-0.83	-0.7	-0.97	-0.19	-0.47	-0.51	-1.03	-0.17	-0.47	-0.43	0.65	0.19	0.31	0.16	0.31	-0.96	0.16	-1.87	-0.96	-1.5	-0.24	-1.07	-0.53	-1.89	-1.31	-1.97	-1.17	-2.26
FBgn0001248	CG7176	1546	2.2	1.1	1.58	0.71	0.12	0.09	1.13	0.6	-0.08	-0.42	-2.26	-2.08	-2.44	-2.64	-2.39	-2.74	-3.17	-3.18	-2.76	-2.59	-2.91	-2.55	-2.5	-2.48	-3.68	-4.04	-2.82	-3.39	-3.35	-2.42	-2.48	-2.33	-1.9	-1.98	-1.09	-0.14	0.86	1.03	0.68	1.02	0.85	1	1.38	1.22	0.97	0.93	0.75
FBgn0001255	CG2723	9466	-0.56	-0.94	-0.41	-0.86	-1.24	-1.07	-0.97	-1.4	-1.2	-1.07	-0.9	-0.82	-0.73	-0.85	-0.19	-0.46	-0.58	-0.42	-1.27	-0.17	0.01	-0.26	-0.17	0.21	0.27	0.51	nan	0.15	0.01	0.39	0.2	0.29	nan	0.4	-0.44	-0.04	-0.94	-0.22	-0.72	-0.24	-0.44	-0.08	-0.58	-0.32	-0.24	-1.23	-0.52
FBgn0001291	CG2275	6673	0.58	0.11	0.19	-0.16	-1.97	-1.5	-0.2	-0.69	2.41	-1.21	-0.87	-0.93	-1.29	0.48	-0.08	0.03	-0.13	-0.87	-0.57	-0.49	-0.44	-0.23	-0.48	-0.54	-0.54	-1.18	nan	-0.66	-0.92	-0.2	-1.1	-0.93	-1.82	-0.84	-1.39	-0.48	-0.88	-0.45	nan	-0.62	-0.02	0.23	nan	0.52	-0.07	-0.13	nan
FBgn0001296	CG12286	4113	-0.56	-1.57	-0.13	-1.14	-0.42	-1.52	-1.2	nan	-2.6	-0.8	-1.33	-1.57	-0.54	-1.54	-0.61	-1.59	-3.3	-1.57	-0.22	-1.62	-1.76	-1.38	-1.03	-1.33	-1.03	-1.67	-1.58	-1.16	-1.23	-1.26	-0.67	-2.13	-2.1	nan	-1.43	nan	-0.26	-1.48	nan	-1.73	-0.13	-1.57	0.1	-1.25	0.25	-2.07	-0.11
FBgn0001308	CG7765	8738	0.37	-1.31	0.8	-1.22	-0.01	-1.03	-1.32	-0.67	2.31	-1.19	-0.96	-0.94	0.03	0.35	0.22	0.42	0.72	-0.61	-0.27	-0.29	-0.81	0.2	-0.58	-0.86	-1.07	-0.79	-0.57	-0.24	-0.7	-0.49	-0.9	-1.23	-1.74	-1.82	-1.8	-2.33	nan	-2.58	nan	-1.77	-0.8	-2.03	-0.12	-1.54	-0.21	-2.31	-1.11
FBgn0001332	CG10109	4616	1.42	0.71	0.98	0.69	0.94	0.76	0.92	0.63	1.92	1.06	1.43	1.24	0.92	1.24	0.86	1.15	0.6	0.6	0.29	0.88	1.46	0.56	0.91	0.83	0.75	1.03	0.6	0.67	0.71	1	0.56	0.77	nan	0.75	0.49	0.87	0.1	0.89	0.36	0.71	0.87	0.79	0.67	0.69	0.71	0.91	0.54
FBgn0001404	CG9659	1440	0.85	0.85	0.3	1.36	0.26	1.14	1.24	0.9	nan	1.08	1.56	1.28	0.93	2.07	1.25	1.85	0.18	1.61	-0.01	1.16	2.01	0.7	1.11	0.88	1.02	1.13	0.6	0.95	0.7	1.04	-0.36	0.83	nan	0.57	nan	-0.25	-0.58	-0.21	-0.93	-0.38	-0.53	-0.35	-0.95	-0.72	-0.87	-0.59	-1
FBgn0001942	CG9075	1961	nan	0.38	nan	0.16	nan	-0.45	nan	0.17	-3.33	0.05	0.22	-0.15	nan	0.29	nan	0.1	-3.28	0.35	nan	0.29	0.72	0.19	0.91	0.61	0.26	0.13	0.14	0.23	0.13	0.9	nan	0.45	nan	0.5	nan	0.25	nan	-0.15	nan	-0.16	nan	0.13	nan	0.12	nan	0.15	nan
FBgn0001961	CG8978	11320	0.86	0.77	0.9	0.6	-0.55	0.5	0.53	0.62	1.11	0.26	0.84	0.23	0.37	0.66	0.53	0.84	-0.33	0.55	-0.45	0.42	1.35	0.47	0.85	1.03	0.88	0.42	nan	0.82	-0.09	0.82	0.56	0.36	nan	0.92	-0.12	1.44	-0.08	0.59	0.06	0.84	0.28	0.18	0.38	0.62	0.58	0.87	0.27
FBgn0001965	CG7793	1616	1.38	0.59	1.44	0.66	0	-0.11	0.62	0.31	1.04	-0.6	-1.82	-1.78	-1.79	-1.64	-1.17	-1.5	1.61	-1.37	-0.14	-1.47	-0.77	-0.92	0.81	-0.77	-0.24	-0.49	-0.13	-0.31	-0.06	0.68	0.61	0.25	0.79	0.32	0.45	0.53	0.46	1.15	0.3	0.8	0.99	1.03	1.3	1.13	1.19	1.19	0.92
FBgn0001986	CG4152	2790	0.45	0.74	0.51	1.18	-0.01	1.03	1.44	0.71	nan	0.92	1.96	1.67	0.74	2.38	1.62	1.81	1.81	1.57	1.4	1.24	2.44	1.71	1.73	1.14	1.23	1.81	1.39	1.36	1.2	1.43	0.99	1.22	1.21	0.97	0.6	0.72	-0.69	0.18	0.32	0.11	-0.07	0.48	-0.19	-0.37	-0.43	-0.37	-0.3
FBgn0001989	CG13240	1583	0.3	0.46	0.19	0.4	-0.05	0.33	0.22	0.32	-0.01	0.3	0.41	0.46	-0.14	0.5	0.65	0.62	1.06	-0.03	0.59	0.31	0.55	0.19	0.37	0.21	-0.2	-0.31	1.04	-0.23	0.15	0.49	0.19	0.15	-0.04	0.43	-0.55	0.86	0.42	0.69	nan	0.87	-0.09	0.52	0.7	0.81	0.9	0.7	0.62
FBgn0002031	CG10691	4042	2.16	1.58	2.17	1.81	1.58	1.53	1.89	1.53	-0.4	1.2	0.03	0.1	-0.55	-0.91	-0.44	-1.14	-1.29	-1.05	-0.53	-0.42	-0.58	-0.89	-0.01	-0.51	-0.66	0.15	0.97	-0.01	0.23	0.95	0.54	0.86	0.28	0.35	1.14	1.41	1.75	1.27	1.09	1.73	1.24	1.42	2.09	1.69	1.94	1.6	1.27
FBgn0002036	CG10561	5468	0.29	-0.07	0.56	-0.21	nan	-0.62	0.05	0.14	-1.97	-0.59	-1.86	-1.43	-1.51	-2.41	-1.15	-2.38	-0.6	-2.43	-1.5	-2.26	-1.94	-2.56	nan	-2.15	-1.77	-2.61	-2.63	-1.9	-2.06	-1.47	nan	-1.46	-0.82	-1.36	-0.87	-1.09	-1.28	-1.09	-0.85	-0.67	-0.19	-0.25	-0.3	-0.85	-0.79	-0.81	-0.23
FBgn0002044	CG10084	8925	0.84	0.4	1.11	0.61	0.23	1.04	1.14	0.81	2.42	1.03	0.5	0.43	-0.34	-0.25	0.25	-0.15	2.19	-0.21	0.18	-0.28	0.3	-0.28	0.44	-0.11	0.47	0.08	0.2	0.35	0.43	1	0.46	0.24	0.59	0.49	0.06	0.62	-0.13	0.42	-0.24	0.55	0.51	0.47	0.37	0.34	0.04	0.47	0.2
FBgn0002174	CG5504	11657	-0.05	-0.36	-0.02	-0.34	-1.21	-1.19	-0.54	-0.31	0.92	-0.96	-1.04	-1.32	-0.84	-1.3	-0.81	-1.16	0.55	-0.41	-0.42	-0.46	-0.01	-0.73	-0.49	-0.87	-0.54	-1.14	-1.4	-0.67	-0.8	-0.15	-0.44	-0.73	-0.4	-0.19	-0.86	-0.48	-1.24	-0.53	-1.81	-0.57	-0.48	-0.66	-0.6	-0.5	-0.82	-0.29	-0.57
FBgn0002306	CG2507	8850	0.45	-0.79	-0.21	-0.35	-0.66	-0.93	-1.27	-0.71	0.77	-0.63	-0.99	-0.79	-0.62	-0.85	-1.39	-0.58	0.53	-1.06	-0.99	-0.68	-0.71	-0.69	0.46	-0.76	-0.93	-0.58	-1.26	-0.67	-1.2	-0.52	-1.38	-1.29	-1.53	-1.84	-0.95	-1.84	-2.21	-1.93	nan	-1.65	-0.61	-1.85	-0.17	-1.32	-0.45	-1.6	-0.89
FBgn0002413	CG2048	6986	2.02	1.66	2.05	2.11	1.09	1.28	1.73	1.5	0.82	1.11	0.57	0.34	-0.34	0.02	0.66	0.14	1.51	-0.01	0.78	-0.03	0.66	0.12	0.11	0.28	0	-0.46	nan	-0.23	-0.25	0.12	-0.41	-0.16	-0.32	-0.02	-0.63	0.18	-0.23	-0.07	-1.08	-0.14	-0.2	-0.21	-0.16	-0.19	-0.21	0.13	-0.17
FBgn0002527	CG7123	1720	-0.95	-1.72	-1.04	-1.22	-1.15	-1.39	-1.24	-1.66	0.38	-1.04	-0.73	-0.59	-0.46	-0.19	0.25	-0.25	0.72	0.43	0.84	0.46	0.8	0.38	0.68	0.67	0.88	0.72	0.9	0.5	1.05	1.64	1.44	1.4	1.17	1.29	1.01	1.8	1.23	1.41	1.15	1.67	1.31	1.27	0.77	1.24	0.9	1.24	0.77
FBgn0002528	CG3322	10101	-2.15	-2.01	-1.58	-1.74	-2.09	-2.04	-1.82	-2.17	-0.14	-1.64	-0.93	-1.23	-0.33	-0.54	-0.31	-0.34	0.06	0.55	nan	0.51	0.28	0.65	0.68	0.87	0.61	1.03	1.95	0.76	1.27	1.72	0.82	1.25	0.47	1.42	0.51	1.76	1.56	1.6	1.43	1.69	1.18	1.91	1.58	1.74	1.33	1.35	1.36
FBgn0002552	CG11770	8727	1.23	0.3	1.34	0.62	0.75	0.94	0.63	0.96	1.63	0.48	0.33	0.41	0.31	0.41	0.72	0.86	1.47	0.82	0.28	0.57	1.4	0.99	0.89	0.78	0.61	0.89	1.67	0.8	0.71	1.19	-0.74	0.86	0.16	nan	0.53	0.3	1.13	0.22	0.94	0.17	0.95	0.75	1.9	0.82	1.19	0.1	0.39
FBgn0002578	CG8342	9500	-3.54	-4.13	-3.86	-3.88	-4.03	-3.42	-2.9	-4.65	-2.29	-3.55	-2.98	-3.02	-2.96	-3.47	-3.21	-3.08	-1.51	-2.7	-2.11	-1.9	-2.89	-2.68	-1.42	-1.6	-1.17	-0.86	-1.57	-0.77	-1.15	-0.24	-0.56	-0.47	-1.02	-0.59	0.15	0.27	0.42	1.5	-0.46	0.7	0.66	0.91	1.03	1.13	1.25	1.72	1.01
FBgn0002622	CG6779	2588	1.62	1.05	1.47	0.92	0.04	0.27	0.87	0.39	-1.14	0.59	1.02	0.52	0.37	0.65	0.62	0.58	-1.09	0.77	0.93	0.9	0.91	0.99	-0.82	1.02	0.91	0.73	0.95	0.78	0.66	1.13	0.8	0.99	0.81	1.22	0.55	1.25	-0.26	0.89	-0.69	0.95	0.64	1.24	0.66	0.99	0.45	1.37	1.01
FBgn0002643	CG8118	2947	-0.34	-0.97	0.09	-0.79	-0.38	-0.67	-0.53	-0.65	1.32	-0.69	-0.61	-0.87	-0.5	-0.44	-0.11	-0.25	0.03	0.03	-0.17	-0.42	-0.09	-0.32	0.21	-0.23	-0.2	-0.42	-0.26	-0.07	-0.31	-0.26	-0.56	-0.28	-1.06	-0.26	-0.19	-0.59	-0.61	-0.32	0.48	-0.63	nan	-0.06	nan	0.02	nan	-0.07	nan
FBgn0002652	CG4711	8827	2.85	1.92	2.89	2.06	1.98	1.91	2.28	1.96	1.67	2.53	2.04	2.27	0.85	1.01	0.53	0.76	1.58	-0.33	0.43	-0.32	0.25	-0.2	0.39	-0.16	-0.41	-0.95	-0.51	-0.28	-0.3	0.85	0	0.08	-0.08	nan	-0.83	nan	-0.95	-0.77	-1.24	-0.43	-0.68	-0.66	-0.59	-0.86	-1.59	-1.3	-1.67
FBgn0002715	CG5303	7836	nan	0.21	nan	0.65	nan	0.21	0.19	-0.06	-0.05	0.84	1.03	1.53	nan	0.13	-0.56	-0.9	0.27	0.48	nan	0.38	2.05	0.39	1.41	0.74	0.49	0.29	0.28	0.12	0.24	0.37	nan	0.41	nan	0.32	nan	-0.13	nan	-1.2	nan	-0.71	nan	-1.06	nan	-0.65	nan	-2.05	nan
FBgn0002733	CG14548	1626	-0.93	-1.14	-0.79	-1.02	-1.7	-1.86	-1.22	-1.4	0.7	-1.59	-1.46	-1.33	-0.6	-0.85	0.12	-0.34	1.08	-0.01	2.02	0.57	1.49	0.53	-2.53	1.37	2	1.62	1.51	1.39	2.25	2.76	2.46	2.31	2.98	2.7	2.48	2.11	0.71	1.61	1.4	1.48	1.78	1.44	1.63	1.15	1.37	0.67	0.59
FBgn0002772	CG5596	2240	-6.13	-5.71	-6.24	-5.84	-5.65	-6.29	-5.87	-6.49	2.35	-5.33	-5.59	-5.33	-5.45	-5.44	-5.57	-5.46	2.93	-5.46	-5.6	-5.52	nan	-5.17	-5.1	-5.21	-5.12	nan	nan	-5.53	-5.63	-5.44	-5.59	-5.09	-3.77	-3.92	-2.84	-2.73	-1.1	-0.19	-1.74	-0.82	-0.84	-0.12	-0.59	0.03	0	0.7	0.53
FBgn0002778	CG3297	6691	0.98	0.39	1.58	0.83	0.56	1.03	nan	0.87	0.17	0.65	0.34	0.97	-0.57	0.15	-0.72	-0.98	0.07	-0.56	nan	-0.42	-0.36	-0.54	0.06	0.1	-0.19	0.62	0.15	-0.58	-0.84	-0.5	-1.33	-0.32	-1.09	-0.07	0.33	1.17	0.11	0.78	0.13	0.71	0.62	nan	0.73	nan	1	nan	0.61
FBgn0002787	CG3416	6510	2.4	1.71	2.5	1.73	1.02	0.86	1.78	1.38	0.39	0.36	-0.51	-0.64	0.02	0.2	0.85	0.15	0.67	0.88	1.41	0.76	1.45	0.61	1.55	0.98	1.14	1.03	0.9	0.88	0.78	1.52	1	1.08	1.39	1.13	0.59	1.03	-0.29	0.56	0.02	0.66	0.4	0.72	0.43	0.5	0.2	0.57	0.04
FBgn0002789	CG4696	4756	-2.84	-2.51	-2.45	-2.52	-2.89	-2.45	-2.15	-2.85	1.47	-2.04	-1.98	-2.05	-2.53	-2.33	-2.36	-2.32	2.59	-1.86	-1.85	-2.28	-2.35	-2.18	-1.87	-2.25	-2.39	-2.38	-2.35	-2.3	-2.55	-1.46	-2.05	-2.2	-2.22	-1.84	-2.13	-1.29	-1.38	-0.64	-1.35	-0.89	-1.06	-0.35	-0.32	-0.3	-0.31	0.28	nan
FBgn0002791	CG3060	8961	1.7	1.2	1.75	1.51	0.88	1.35	1.28	1.24	2	1.66	1.38	1.34	0.78	0.95	0.69	0.56	2.18	0.42	0.55	0.31	0.75	0.12	0.87	0.18	1.01	0.06	nan	0.92	1.15	1.71	0.51	0.77	0.27	0.96	0.06	0.91	0.45	0.25	nan	0.12	0.48	0.33	0.35	-0.15	0.14	-0.1	-0.36
FBgn0002872	CG1960	5296	2.53	1.8	2.91	1.62	1.93	2	1.99	1.64	-2.42	1.65	1.88	1.97	1.69	1.7	1.67	1.83	nan	1.82	2.76	1.62	2.07	1.67	2.18	1.64	1.87	1.4	1.48	1.86	1.67	-0.95	1.72	0.95	0.78	1.73	0.41	0.41	-0.68	-0.76	-0.31	-0.28	-0.02	-0.68	0.34	-0.38	-0.69	-0.81	-1.11
FBgn0002901	CG7347	8856	1.76	1.04	1.89	1.32	0.48	1.14	1.36	1.35	2.46	1.45	1.15	1.02	0.65	0.51	0.56	0.45	3.77	0.36	0.28	0	1	0.4	0.4	0.07	0.25	-0.56	-0.03	0.22	-0.17	0.74	0.41	0.26	0.22	0.17	0.09	0.15	-0.89	0.02	nan	-0.06	0.01	0.09	-0.18	-0.24	-0.4	0.1	-0.13
FBgn0002924	CG7831	7361	2.23	2.04	2.66	1.73	1.65	1.4	1.6	1.66	1.21	1.89	1.34	1.3	0.84	1.05	1.05	0.93	-0.03	0.93	1.21	0.28	1.64	0.34	1.11	0.3	0.73	0.21	0.44	0.33	0.42	-0.22	0.28	0.5	0.53	0.52	0.17	-0.08	-0.44	-0.23	-0.62	-0.1	-0.29	-0.1	0.09	-0.32	-0.04	-0.25	-0.39
FBgn0002930	CG1857	3549	-1.23	nan	-1.22	nan	-1.13	nan	nan	nan	0.64	nan	nan	nan	-1.74	-1.76	-1.61	-1.53	2	nan	nan	nan	nan	nan	nan	nan	nan	nan	nan	nan	nan	nan	-1.13	nan	-1.2	nan	-0.84	nan	-0.69	nan	-0.75	nan	-0.42	nan	-0.3	nan	-0.42	nan	-0.16
FBgn0002932	CG11988	8933	0.99	0.48	1.64	0.75	0.45	0.85	1.01	0.68	-0.8	0.98	1.98	1.78	2.23	2.1	1.68	1.97	0.77	2.26	nan	1.83	2.51	2.04	1.98	1.97	1.67	1.98	2.65	1.82	1.59	2.18	0.94	1.35	1.86	1.6	0.87	0.87	0.34	0.13	-0.15	0.4	0.11	0.27	0.3	0.16	-0.61	nan	-0.49
FBgn0002937	CG9347	1965	-0.06	-0.9	-0.07	-0.89	-2.07	-2.26	-0.91	-1.37	-4.06	-2.29	-2.68	-2.69	-2.8	-2.44	-0.79	-2.33	-2.95	-2.11	-1.58	-2.2	-2.02	-1.81	-2.03	-1.88	-1.95	-2.32	-2.19	-1.97	-2.06	-1.51	-1.62	-1.65	-1.3	-1.53	-1.25	-1.1	-0.36	0.03	-0.66	-0.31	-0.06	-0.06	0.3	0.19	0.06	0.82	0.14
FBgn0002940	CG4550	5753	-2.06	-1.82	-1.8	-1.97	-2.42	-2.65	-2.21	-2.26	-0.49	-1.79	-2.15	-2.3	-2.2	-2.34	-2.48	-2.51	-0.17	-2.37	-2.4	-2.15	-2.66	-2.21	-3.6	-2.06	-1.65	-1.43	-2.54	-1.82	-2.38	0.32	-1.92	-1.78	-1.68	-1.6	-2.06	-1.57	-3.02	-1.48	-2.54	-1.96	-2.07	-1.27	-2.27	-1.58	-2.25	-0.81	-1.67
FBgn0002973	CG3779	12400	0.67	0.36	1.6	0.8	0.5	0.97	1.04	0.77	-0.83	1.09	1.26	1.04	1.76	1.48	1.96	1.5	nan	0.85	1.35	0.63	1.28	0.51	1.15	0.59	1.15	0.58	0.75	1.32	1.01	1.01	1.09	0.61	1.37	1.54	0.83	1.55	0.47	0.4	0.21	0.62	0.4	0.68	0.13	-0.08	-0.33	-0.05	-0.2
FBgn0002985	CG3851	1528	-0.3	-0.51	0.59	-0.25	0.64	0.07	-0.35	-0.48	0.29	0.42	1.81	1.22	2.63	2.38	3.17	2.24	0.38	2.36	2.5	1.58	2.16	1.51	1.43	1.05	1.04	1.51	1.34	1.23	1.3	2.2	1.28	1.22	1.19	1.57	0.81	0.71	0.73	0.75	0.53	0.54	0.9	0.7	1.02	0.51	0.47	0.56	0.6
FBgn0003013	CG7467	8636	1.47	0.3	2.07	0.79	0.96	1.72	1.93	1.42	2.39	1.89	2.18	2.11	1.84	1.76	1.4	1.35	1.81	0.72	0.76	0.39	0.63	0.65	0.82	0.66	0.32	0.48	0.21	0.64	0.38	0.4	0.46	0.4	-0.14	0.44	-0.66	-0.15	-1.12	-0.77	-1.03	-0.47	-0.67	-0.72	-0.61	-0.97	-1.16	-1.2	-0.79
FBgn0003022	CG5581	8551	3.91	2.89	4.23	3.02	2.92	3.24	3.1	2.99	0.37	3.36	2.78	2.75	2.04	nan	2.49	2.1	3.15	2.28	3.25	2.35	2.89	2.17	2.8	2.28	2.39	2.06	1.96	2.01	2	2.46	2.01	1.86	1.93	1.95	0.35	1.2	-0.56	-0.04	-0.25	0.16	0.06	0	-0.07	-0.32	-1.06	-0.48	-0.55
FBgn0003028	CG6824	9154	-0.78	-1.39	-0.58	-1.53	-1.67	-0.92	-0.78	-1.43	1.65	-1.17	-1.65	-0.7	-0.91	-1.13	-0.98	-1.35	-1.15	nan	-1.3	-0.4	-1.4	-0.87	-0.04	-1.14	-0.95	-1.85	-1.67	-0.81	-1.5	-1.35	-1.03	-1.79	-2.09	-1.71	-3.33	-2.34	nan	nan	nan	-1.73	nan	-0.96	nan	nan	nan	-3.69	-3.37
FBgn0003041	CG8114	10086	1.26	1.1	1.36	1.09	0.38	0.47	1.04	0.89	-1.7	0.32	1.26	1.07	1.65	2.7	2.12	2.43	0.18	2.14	1.3	1.39	2.04	1.39	1.74	1.2	1.63	1.32	1.26	1.44	1.03	1.37	0.75	0.93	0.87	1.5	0.11	0.61	-0.44	-0.32	-0.77	-0.34	-0.09	-0.13	-0.2	-0.34	-0.75	-0.47	-0.52
FBgn0003062	CG9888	6376	-1.84	-2.11	-1.55	-1.86	-2	-1.9	-1.62	-2.14	0.11	-1.74	-1.79	-1.94	-1.52	-1.42	-0.93	-1.88	-0.05	-1.51	-1.4	-1.28	-0.99	-1.89	0.86	-1.75	-1.26	-1.56	-1.86	-1.17	-1.74	-0.12	-0.84	-1.37	-1.1	-0.93	-1.09	-1.19	-1.54	-0.66	-2.22	-1.16	-0.87	-1.13	-0.7	-0.93	-0.33	0.25	0.5
FBgn0003076	CG5165	4229	0.07	0.5	0.84	0.34	nan	0.3	0.59	0.4	-0.23	-0.24	-0.81	-0.9	nan	-0.89	nan	-0.96	0.98	-1.82	nan	-2.02	-1.68	-1.46	-1.8	-2.1	-2.41	-3.06	-3.14	-2.12	-2.4	-1.47	nan	-1.81	nan	nan	nan	nan	nan	0.37	nan	0.36	nan	0.55	0.67	0.8	-0.31	0.16	0.41
FBgn0003079	CG2845	1878	1.1	0.55	1.38	0.75	0.48	0.84	0.7	0.9	0.22	0.98	0.67	0.67	0.44	0.51	0.62	0.28	-0.98	0.47	0.9	0.52	0.29	0.43	0.77	0.62	0.89	0.42	0.43	0.62	0.63	1.13	0.49	0.52	0.46	nan	-0.3	nan	0.14	0.1	-0.15	0.14	0.09	0.06	0.07	0.07	0.05	0.26	0.08
FBgn0003093	CG1954	4283	nan	-0.42	nan	-0.68	nan	-0.54	-0.36	-0.74	1.34	-0.66	-0.87	-0.91	nan	-1.03	nan	-1.09	1.29	-0.73	nan	-0.9	-0.84	-0.73	-0.52	-0.86	-0.88	-1.04	-0.67	-0.78	-0.65	-0.48	nan	-0.73	nan	nan	nan	nan	nan	-0.12	nan	-0.17	nan	-0.29	nan	-0.04	-0.16	-0.21	nan
FBgn0003116	CG3461	4688	2.05	1.26	1.77	1.32	1.66	1.18	1.51	1.28	-2.18	1.18	0.84	0.58	0.76	0.47	0.4	0.25	-0.57	0.29	0.04	0.54	-0.41	0.63	0.8	0.54	0.7	0.5	1.25	0.93	0.45	0.39	0.46	-0.19	-0.55	-0.38	-0.35	-0.19	-0.46	-0.18	-0.43	-0.15	-0.2	-0.1	0.73	0.04	-0.06	-0.42	-0.82
FBgn0003117	CG3978	10217	-1.13	-1.12	-0.54	-0.9	-0.61	-0.98	-1.13	-0.98	-0.57	-0.52	-0.35	-0.35	0.18	0.29	0.49	0.3	nan	1.39	nan	1.14	2.26	0.73	1.72	0.93	1.06	1.03	1.03	1.36	1.37	1.27	-0.15	1.16	0.41	1.63	0.79	0.81	-0.09	0.39	0.25	0.18	0.29	0.59	0.86	0.36	-0.34	0.41	-0.86
FBgn0003138	CG9181	9284	1.74	0.81	1.98	0.89	0.6	1.12	1.06	0.91	0.31	1.14	1.28	0.96	0.98	0.83	1.29	1.11	-0.19	0.34	1.17	0.42	2.08	0.4	0.92	0.36	0.53	0.11	0.21	0.68	0.35	1.17	0.82	0.56	1.3	0.97	0.38	0.36	-1.39	-0.48	-0.62	-0.03	-0.32	0	-0.88	-0.48	-0.59	0.3	-0.68
FBgn0003165	CG9755	8337	1.28	1.41	1.65	1.38	0.94	1.27	1.35	1.47	1.73	1.92	1.86	1.72	1.56	1.76	1.59	1.42	1.17	1.89	1.72	1.4	1.88	1.35	1.58	1.34	1.13	1.27	1.01	1.23	1.24	2.22	0.03	0.91	-0.02	1.32	0.72	0.99	0.54	0.99	1.07	0.81	0.78	1.34	1.19	1.05	0.24	0.94	-0.1
FBgn0003187	CG6433	8585	1.57	1.19	1.92	1.25	1.37	1.41	1.78	1.73	-0.35	0.46	-1.09	-0.81	-1.3	-1.43	-1.71	-1.5	-2.06	-1.99	-1.98	-1.49	-1.79	-1.58	-1.25	-1.59	-2.18	-2.83	-2.15	-1.91	-2.16	-1.38	-0.99	-1.38	-1.35	-1.18	0.27	0.75	2.49	2.37	2.07	1.41	1.94	1.77	2.15	1.58	1.76	1.34	0.81
FBgn0003210	CG11427	4383	1.15	0.45	1.15	0.66	0.67	0.57	0.6	0.73	0.44	0.82	0.85	0.68	0.6	1.15	0.51	0.98	0.84	0.82	nan	0.74	1.41	0.82	1.18	0.97	0.98	1.21	0.96	0.87	1.03	1.31	0.37	0.99	nan	0.71	nan	0.21	0.16	0.56	-0.1	0.22	0.62	0.37	0.19	0.27	0.47	0.53	0.34
FBgn0003231	CG10360	2544	-0.1	0.2	-0.42	-0.06	-0.65	0.28	0.24	0.11	-1.16	-0.16	0.48	0.12	0.09	0.31	-0.45	0.39	-0.27	-0.66	-0.86	-0.95	0.02	-0.69	-0.38	-0.75	-0.34	-0.93	-1.89	-0.69	-1.63	-0.49	-0.67	-0.66	-0.72	-0.76	-1.3	-0.55	-0.98	-0.85	-1.15	-0.66	-0.92	-0.59	-0.86	-0.52	-0.42	-0.23	0.18
FBgn0003250	CG9668	4096	-1.4	-1.7	-1.36	-1.52	nan	-1.47	-1.18	-1.99	0.32	-1.69	-0.76	-0.77	-0.52	-0.37	0.31	0.02	0.66	0.4	0.03	0.12	1.97	0.11	0.31	-0.04	-0.19	0.25	-0.66	-0.09	-0.47	-0.46	0.06	-0.59	nan	-0.29	-0.82	-0.85	-1.22	-1.18	-1.96	-1.39	-1.02	-0.34	-1.77	-1.04	-1.84	-1.68	-0.61
FBgn0003254	CG7230	7616	-3.3	-3.53	-2.38	-2.35	-1.47	-1.53	-2.81	-2.96	0.21	-1.09	0.44	0.38	1.06	0.96	0.94	1.02	-0.71	1.29	1.99	1.67	1.69	1.36	2.54	2.16	2.81	2.53	3.06	3.12	3.45	3.05	3.08	2.91	2.45	nan	1.9	nan	1.08	1.4	1.19	1.67	1.16	1.35	0.79	0.87	0.01	0.64	-0.15
FBgn0003278	CG4033	10123	-0.19	-0.66	0.05	-0.24	-0.39	-0.5	-0.12	-0.42	-2.07	-0.48	-0.38	-0.5	-0.12	-0.2	-0.07	-0.24	0.16	0.18	-0.48	0.31	0.21	0.46	0.53	0.24	0.39	0.64	1.34	0.67	0.67	0.96	0.19	0.58	-0.04	0.53	0.13	0.69	0.13	0.47	0.14	0.31	0.01	0.38	0.6	0.38	0.4	0	-0.12
FBgn0003302	CG4336	5362	-0.43	-0.77	0.17	-0.46	-0.98	-0.56	-0.49	-0.63	-0.27	-0.4	-0.19	-0.42	-0.45	0.05	0.43	-0.18	nan	1.13	1.48	0.76	1.01	0.82	1.74	1.01	1.22	1.5	1.56	1.34	1.24	0.42	0.05	0.99	-0.34	1.44	0.23	0.87	0.01	0.27	-0.63	0.13	0.02	0.51	0.55	0.27	-0.43	0.18	-0.77
FBgn0003308	CG7642	2259	-0.81	-1.01	-0.1	-0.92	-1.1	nan	-1.91	-1.25	-0.5	-1.26	-0.41	-0.69	0.39	0.66	0.36	1.19	-0.7	0.75	nan	-0.17	nan	0.58	nan	-0.25	-0.42	0.09	-0.07	-0.44	-0.29	-0.76	-0.64	-1.43	-1.23	-1.23	nan	-0.93	-0.45	-1.15	nan	-1.15	-0.68	-1.27	0.27	-0.77	nan	nan	-0.28
FBgn0003319	CG4316	8823	1.35	0.98	1.97	0.82	0.79	0.79	0.5	0.73	0.73	1.13	1.24	0.83	1.03	1.05	0.8	0.8	0.5	0.99	1.1	0.5	0.65	0.39	0.52	0.14	-0.29	-0.22	-0.53	-0.32	-0.17	0.49	0.28	-0.03	-0.86	0.16	0.75	0.48	0.98	0.86	1.02	0.61	0.73	1.22	1.23	0.99	0.64	0.86	-0.01
FBgn0003353	CG3182	4004	0.22	-1.08	0.01	-1.63	-0.92	-1.39	-1.24	-0.63	-0.41	-1.39	-0.89	-0.61	-0.38	-0.19	0.05	-0.71	-0.36	-0.07	0.67	-0.23	-0.34	0.26	-0.24	0.16	-0.46	-0.68	0.76	-0.48	-0.24	-0.37	-0.37	-0.97	-1.33	nan	-1.94	nan	0.17	-1.02	-0.54	-1.47	-0.15	-0.55	0.39	-1.09	0.41	-2.17	-0.09
FBgn0003383	CG1066	4432	-1.51	-2.4	-1.95	-1.72	nan	-1.85	-0.87	-2.23	1.6	-1.07	-1.89	-1.34	-0.83	-2.28	-0.03	-2.23	0.32	-1.66	-1.44	-0.93	-1.36	-1.64	0.18	-1.51	-0.34	-0.66	-2.43	-0.3	-1.84	-0.34	0.03	-1.1	-0.16	-1.03	-1.31	-1.53	nan	-0.8	nan	-1.46	nan	-0.97	nan	-0.89	nan	-1.27	nan
FBgn0003390	CG3135	6093	-0.01	-0.22	0.54	-0.09	-0.06	-0.24	0.02	0	-1.28	0.08	-0.12	-0.43	0.22	0.1	0.12	-0.29	-1.13	0.34	0.64	0.11	0.34	-0.07	0.43	0.09	0.23	0.08	0.17	0.37	0.4	1.24	0.17	0.56	0.92	0.72	0.15	0.3	-0.06	0.53	-0.2	0.26	0.44	0.42	0.48	0.52	0.5	0.89	0.62
FBgn0003401	CG4735	6643	2.68	2.23	2.82	2.44	1	0.94	1.94	2	nan	0.15	-0.07	-0.41	-0.32	0.13	0.35	-0.08	nan	-0.17	-0.56	-0.11	-0.22	0.07	-0.01	-0.16	-0.52	-0.15	0.28	-0.27	-0.46	-0.25	-0.84	-0.64	-0.5	-0.55	-1.41	-1.15	-1.01	-1.17	-1.16	-1.26	-0.66	-1.18	-0.53	-1.03	-0.45	-1.03	-0.72
FBgn0003415	CG9936	7291	1.48	0.84	1.77	0.79	0.96	0.84	1.14	0.53	1.76	1.16	1.13	1.17	1	0.98	1.23	0.96	2.1	1.05	1.26	0.63	0.9	0.51	0.89	0.55	0.4	0.46	0.55	0.6	0.47	1.08	0.83	0.61	0.04	0.78	0.35	0.76	0.03	0.44	-0.37	0.4	0.1	0.58	0.4	0.4	0.07	0.51	0.23
FBgn0003425	CG8355	8383	-1.83	-2.14	-1.5	-1.83	-1.98	-1.95	-1.44	-2.12	1.05	-0.93	0.42	-0.15	0.91	1.07	0.73	0.84	2.18	1.2	0.03	0.82	1.34	0.95	0.77	0.8	1.19	0.44	0.57	1.06	0.81	1.25	0.88	0.78	0.96	1.29	0.76	0.83	0.47	0.54	0.33	0.64	0.42	0.77	nan	0.98	0.04	0.5	0.37
FBgn0003430	CG16738	2134	nan	nan	nan	nan	0.95	0.92	nan	-1.24	-2.5	nan	nan	nan	2.85	nan	3.39	2.78	-1.68	nan	3.99	nan	nan	nan	nan	nan	nan	nan	nan	nan	nan	2.57	1.72	1.32	2.41	nan	1.21	nan	1.33	nan	1.18	nan	1.36	nan	1.46	nan	0.83	nan	0.64
FBgn0003462	CG11793	2023	1.34	0.89	1.59	0.9	0.97	1.18	1.35	0.9	0.9	1.33	1.48	1.38	1.25	1.27	1.37	0.91	0.27	0.11	-0.28	-0.43	-0.39	-0.11	-0.31	-0.37	-0.9	-0.84	-0.63	-0.65	-0.45	0.12	-0.26	-0.19	-0.62	nan	-1.2	nan	-0.61	0.29	-0.37	0.44	-0.04	0.26	0.03	0.07	-0.08	-0.09	-0.05
FBgn0003501	CG7524	8811	2.19	1.65	2.23	1.66	1.37	1.84	1.89	1.6	0.05	2.01	2.43	2.2	2.35	2.43	2.48	2.24	0.07	1.86	2.02	1.48	2.2	1.4	1.45	1.21	1.17	0.98	0.87	1.1	0.93	1.11	0.96	0.86	1.14	1.01	0.43	1.09	0.05	0.48	-0.05	0.68	0.32	0.59	0.38	0.39	-0.04	0.03	0.02
FBgn0003512	CG17958	9038	0.73	0.57	1.08	0.88	0.21	0.92	0.68	0.79	1.12	1.32	1.53	1.38	1.25	1.42	1.12	1.19	1.74	1.05	1.48	0.73	2.18	1.02	1.46	1.12	1.45	1.59	1.01	1.29	1.32	1.97	1.62	1.48	1.38	1.42	1.12	1.01	0.11	0.74	0.41	0.59	0.51	0.48	0.38	0.27	0.08	0.33	0
FBgn0003525	CG1395	9194	1.77	1.53	2.33	1.75	1.41	1.52	1.49	1.65	-5.31	1.44	0.7	0.18	0.04	0.51	0.51	0.19	-5.32	1.17	1.67	0.93	1.37	0.61	1.69	0.71	0.85	1.06	0.47	1.04	1.06	2.34	1.43	1.16	0.52	1.08	0.55	1.13	-0.61	-0.19	-0.79	0.03	-0.38	0.34	-0.55	-0.29	-0.95	-0.53	-1.05
FBgn0003545	CG12298	7629	2.42	1.68	2.7	1.85	1.86	1.83	2.02	1.89	-0.07	2.7	2.47	2.21	1.79	2.31	1.96	2.07	0.57	2.31	2.19	1.89	2.48	2.08	-0.1	1.86	2	1.74	1.47	1.72	1.41	2.27	0.82	1.13	1.51	1.49	-0.19	0.33	-1.25	-0.36	-1.16	-0.31	-0.29	-0.17	-0.47	-0.64	-0.84	-0.86	-0.86
FBgn0003612	CG8068	7105	3.12	2.62	2.99	2.67	1.47	2.84	2.68	2.64	0.85	2.6	2.44	2.25	1.54	2.47	1.54	1.67	1.72	1.88	0.46	1.78	3.07	1.92	1.97	1.83	1.93	2.95	1.52	1.82	1.77	2.06	1.22	1.62	nan	1.81	1.12	1.11	0.02	0.34	0.41	0.72	0.5	0.26	0.01	0.31	0.06	0.16	-0.15
FBgn0003687	CG9874	7344	2.4	1.53	3.14	1.67	1.98	1.8	1.95	1.72	0.78	2.17	2.47	2.3	2.5	2.5	2.79	2.25	1.37	2.51	2.67	nan	2.22	2.01	-0.17	1.94	1.9	1.5	1.74	1.61	1.62	1.51	1.68	1.56	1.24	1.42	1.23	1.35	0.26	0.79	0.78	0.84	0.76	0.79	0.69	0.75	0.29	0.96	0.47
FBgn0003710	CG1232	4959	0.12	-0.33	0.51	-0.17	-0.6	-0.83	-0.41	-0.71	0.25	-0.68	-0.85	-0.9	-0.4	-0.49	-0.29	-0.54	0.63	0	0.65	-0.13	0.1	-0.26	-0.92	-0.03	-0.24	-0.03	0.15	0.16	-0.13	0.18	0.3	0.17	0.04	-0.22	0.12	-0.21	-0.37	-0.19	0.05	-0.12	0.04	0.09	0.31	0.22	-0.05	0.46	0.15
FBgn0003717	CG5490	1910	1.85	1.57	1.75	1.46	0.45	1.21	1.07	1.31	0.35	1.86	1.93	1.94	0.29	1.12	0.91	0.64	0.94	0.35	-0.34	0.14	0.4	0.43	-1.39	0.97	0.75	0.55	-0.02	0.38	0.84	1.11	0.52	1.06	0.9	1.13	0.53	1.02	0.1	0.56	0.38	0.59	0.81	0.54	-0.08	0.24	-0.33	-0.26	-0.49
FBgn0003720	CG1378	12543	-0.27	nan	-0.15	nan	1.12	nan	-0.21	nan	-1.36	nan	nan	nan	1.93	nan	2.83	nan	1.23	nan	1.29	nan	nan	nan	1.19	nan	0.96	nan	nan	1.1	nan	nan	-0.06	nan	0.31	nan	0.23	nan	-0.11	nan	0.35	nan	-0.23	nan	0.01	nan	-0.72	nan	-0.93
FBgn0003721	CG4898	8156	1.1	0.17	1.32	0.28	0.72	0.44	0.48	0.34	0.35	0.74	1.04	0.96	1.24	1.01	1.37	0.71	1.23	0.71	1.23	0.52	1.23	0.73	0.28	0.24	0.41	-0.09	0.17	0.09	nan	0.54	0.6	0.1	0.73	0.43	0.45	0.39	0.38	0.28	0.25	0.47	0.26	0.58	-0.21	0.16	0.12	0.73	0.44
FBgn0003732	CG10223	7282	2.99	2.02	3.34	2.07	1.82	1.56	1.99	1.48	-0.05	2.42	2.57	2.24	2.27	2.42	2.81	2.24	1.25	2.39	2.78	2.23	2.53	1.98	-0.07	2.14	2.28	2.01	1.99	2.08	2.04	2.92	2.73	2.44	2.36	2.65	1.92	2.65	1.89	2.31	1.68	2.34	2.07	2.33	2.33	2.37	2.05	3.22	2.16
FBgn0003742	CG10128	10676	1.67	0.88	2.06	1.31	1.44	1	1.36	1.25	-0.28	1.41	0.66	0.63	-0.05	0.24	0.17	-0.37	0.3	0.54	0.97	0.32	0.22	-0.1	1.1	0.61	1.06	0.65	0.63	0.91	0.96	0.96	1.42	1.23	1.56	1.31	1.09	1.14	0.13	0.62	0.01	0.47	0.72	0.78	0.39	0.29	0.08	0.34	0.01
FBgn0003896	CG10619	4020	-1.82	-2.14	-1.41	-2.32	-2.22	-2.61	-2.06	-2.3	-2.42	-2.39	-1.37	-1.52	-0.48	-0.47	-0.03	-0.31	-1.51	0.83	nan	0.71	0.49	0.74	0.49	0.45	0.54	1.09	1.28	0.47	0.59	1.06	0.37	0.6	-0.26	0.68	0.48	0.71	0.1	0.37	0.39	0.57	0.16	nan	0.74	nan	0.7	nan	0.47
FBgn0003965	CG2155	4398	-0.44	-0.91	-0.18	-0.67	-0.79	-1.47	-0.69	-1.14	nan	-1.09	-1.44	-1.55	-1.09	-1.5	-0.73	-1.6	0.28	-0.74	-0.64	-0.98	nan	-0.59	-0.36	-0.55	-0.74	-0.69	-0.02	-0.75	-0.61	-0.23	-0.67	-0.73	-1.38	-0.23	-1.57	-0.31	0.09	0.08	-1.07	-0.29	-0.45	-0.1	0.87	0.36	1.48	nan	1.69
FBgn0004049	CG9764	7991	1.55	1.21	2.36	1.19	1.32	1.29	1.15	1.59	1.49	1.56	1.73	1.55	1.25	1.68	1.5	1.68	1.01	1.81	2.14	1.18	1.95	1.39	1.76	1.12	0.94	1.28	1.26	1.26	1.19	-0.08	0.59	0.78	-0.32	1.34	1.29	1.01	0.63	0.45	1.12	0.34	0.86	0.54	1.3	0.55	0.1	0.02	-0.34
FBgn0004055	CG3533	11559	-0.42	-1	-0.31	-1.07	-1.01	-1.17	-1.28	-0.51	0.55	-0.28	-0.64	-0.24	-0.45	-0.09	-0.17	-0.17	1.79	0.45	0.07	0.28	nan	-0.1	0.61	0.46	0.14	nan	nan	0.26	0.58	1.31	0.52	0.87	0.36	1.02	0.72	0.77	-0.12	0.76	0.53	0.65	0.53	0.9	0.75	1.02	0.62	2.95	0.33
FBgn0004106	CG5363	8305	2.69	2.77	3.09	2.83	2.42	2.6	2.61	2.4	1.07	3.15	3.41	3.32	2.46	2.82	3.11	2.56	1.79	3.3	3.29	2.54	1.4	3.08	2.87	2.68	2.29	3.38	2.96	2.5	2.42	2.61	1.87	2	1.41	2.67	1.24	2.15	0.14	0.77	0.3	1.02	0.4	nan	1.46	nan	0.16	nan	-0.11
FBgn0004118	CG6798	3504	-0.65	nan	-0.78	nan	-0.6	nan	nan	nan	1.43	nan	nan	nan	-0.46	nan	0.21	nan	-1.01	nan	0.84	nan	-3.1	nan	nan	nan	nan	nan	nan	nan	nan	nan	-0.11	nan	-1.65	nan	-0.62	nan	-0.48	nan	-0.94	nan	nan	nan	nan	nan	-0.49	nan	0.88
FBgn0004133	CG1363	10423	nan	-0.51	nan	-0.21	nan	-0.91	-0.67	-0.72	nan	-1.14	-1.05	-1.32	nan	-1.36	nan	-1.29	nan	-0.65	nan	-0.8	-0.48	-0.73	-0.52	-0.88	-0.64	-1.26	-0.69	-0.61	-0.11	0.9	nan	0.67	nan	-0.09	nan	0.64	nan	0.11	nan	-0.08	nan	-0.14	nan	-0.19	nan	0.23	nan
FBgn0004145	CG3161	10264	-0.46	-0.95	-0.12	-0.88	-0.76	nan	-0.81	-0.65	1.26	-0.56	-0.84	-0.97	-1.14	-1.37	-1.27	-1.65	1.11	-1.84	-1.29	-2.02	-1.78	-1.65	-2	-1.84	-2.27	-2.28	-1.88	-2	-1.85	-0.92	-1.58	-1.25	-1.64	nan	-1.73	nan	-0.71	-0.77	-2.04	-1.02	-0.88	-0.5	-0.56	-0.54	-0.47	0.32	0.14
FBgn0004169	CG7107	8952	-5.65	-5.63	-5.6	-5.86	-5.23	-6.11	-6.14	-6.42	1.74	-5.18	-5.47	-5.08	-5	-5.12	-4.97	-5.36	1.7	-5.15	-4.87	-5.33	-5.33	-4.97	-5.05	-4.86	-4.94	-5.68	-5.64	-5.27	-5.44	-4.5	-5.08	-5.03	-3.39	-3.8	-2.73	-2.7	-0.58	0.65	nan	-0.72	0.12	-0.29	-0.08	-0.07	1.01	1.93	1.55
FBgn0004179	CG6395	8127	1.35	1.14	1.37	1.31	1.67	1.72	1.47	1.34	1.17	1.72	1.83	1.78	1.64	1.67	2.11	2.06	1.98	1.57	1.91	1.57	1.98	1.66	1.54	1.59	1.14	1.29	1.61	1.27	1.26	1.83	1.32	1.17	1.42	1.45	-0.17	0.8	0.48	0.63	-0.06	0.56	0.55	0.62	0.41	0.47	0.57	0.37	0.76
FBgn0004198	CG11387	3653	0.14	-0.48	0.31	-0.44	-1.57	-2.09	-1.1	-1.29	-3.01	-2.26	-2.58	-2.04	-1.35	-2.27	-1.55	-2.15	-2.31	-1.4	-0.68	nan	-0.74	-1.39	0.52	-0.91	-0.34	-1.13	-0.78	-0.65	-0.94	-0.13	-0.89	-0.74	-0.39	-0.53	-0.6	-0.29	nan	-0.27	-0.33	-0.21	nan	0.1	nan	0.17	nan	-0.2	nan
FBgn0004373	CG7004	8295	1.45	0.86	1.53	1.28	1.12	1.51	1.39	1.72	0.8	1.64	1.79	1.63	0.87	1.68	nan	1.74	1.61	0.97	nan	1.3	1.47	1.69	1.56	1.26	1.33	1.92	2.2	1.43	1.43	1.36	0.29	0.7	0.95	1.09	0.54	0.92	0.4	0.21	0.28	0.34	0.48	0.46	1.19	0.72	0.82	-0.07	0.3
FBgn0004379	CG10923	7014	1.66	1.67	1.55	1.25	0	1.28	0.7	1.51	1.05	1.57	1.27	1.1	0.83	1.72	0.28	1.88	1.65	2.11	1.3	1.46	1.42	1.19	1.15	2.12	0.83	1.39	1.18	1.02	1.57	0.73	0.2	0.16	-0.04	0.95	0.09	0	-2.18	-0.94	nan	-1.28	-0.78	-0.84	-1.16	-0.81	-1.92	-0.7	-2.05
FBgn0004387	CG5658	7360	0.64	0.12	1.01	0.15	-0.01	0.57	0.63	0.34	0.46	0.8	1.54	1.34	1.55	1.69	1.57	1.44	-0.79	1.77	0.94	1.33	1.22	1.51	1.35	1.22	1.02	1.13	1.24	1	1.08	1.82	0.68	0.81	0.74	1.39	0.25	1.04	nan	0.6	nan	0.64	-0.09	nan	0.56	nan	-0.19	nan	-0.18
FBgn0004390	CG6721	7051	1.74	1.35	2.57	1.3	1.09	1.45	1.42	1.66	0.29	1.5	1.01	1.18	0.45	1.06	1.43	0.79	2.37	1.42	1.91	0.91	1.53	1.07	1.48	1.28	0.91	1.7	1.58	1.03	1.1	1.26	0.98	0.38	-0.37	1.03	0.51	0.74	-0.03	0.4	-0.37	0.13	nan	0.67	nan	0.5	nan	0.2	nan
FBgn0004391	CG9198	8151	0.61	0.67	1.2	0.8	0.43	1.31	-0.22	0.4	0.32	0.41	0.56	0.29	-0.35	0.9	0.75	1.15	1.58	0.91	1.24	3.09	0.53	0.49	0.31	0.45	0.35	0.13	1.41	0.17	0.85	0.4	-1.11	-0.64	nan	-0.09	-1.92	-0.54	nan	-0.69	nan	-0.81	0.2	-0.75	0.18	-1.12	-0.11	-0.36	-0.92
FBgn0004407	CG33650	4531	0.96	0.38	1.2	0.4	0.3	0.2	0.45	0.34	nan	0.44	0.06	0.06	-0.16	-0.18	0.15	-0.2	-0.19	0.42	1.05	0.14	nan	0.18	0.77	0.5	0.55	nan	1.23	0.47	0.67	-0.2	0.99	0.84	-0.06	0.98	0.78	1.09	0.18	0.87	0.39	0.62	0.65	0.73	1.19	0.98	1.08	0.73	0.11
FBgn0004435	CG17759	6273	1.35	0.52	0.92	0.54	-0.23	0.33	0.63	0.29	0.42	0.44	-0.16	0.01	-0.71	-0.67	-0.8	-1.01	-0.35	-0.44	-0.43	-0.7	-0.17	-0.66	0.35	-0.16	-0.47	-0.3	-0.35	-0.14	-0.35	-0.4	nan	0.02	0.15	-0.06	0.03	-0.28	-0.76	-0.3	-0.55	-0.59	-0.3	-0.14	-0.66	-0.2	-0.64	-0.36	-0.35
FBgn0004574	CG15811	10632	-0.25	-1.02	-0.13	-0.94	-1.11	-0.96	-0.67	-0.91	0.95	-0.67	-0.88	-1.05	-0.76	-0.56	-0.65	-0.69	-0.16	-0.39	-0.48	-0.68	-0.28	-0.68	-0.34	-0.57	-0.33	-0.39	-0.7	-0.42	-0.37	0.73	0.1	0.16	0.25	0.31	0.31	0.48	-0.4	0.52	0.05	0.36	0.52	0.48	0.33	0.39	0.19	0.74	0.54
FBgn0004580	CG6702	3892	-0.72	-0.87	-0.22	-0.71	-1.24	-1.52	-1.22	-1.1	-3.88	-1.16	-1.34	-1.67	-1.29	nan	-1.17	-1.09	-3.81	-0.72	-0.37	-1	-0.83	-0.7	-0.39	-0.44	-0.65	0.1	-0.04	-0.38	-0.42	-0.24	-0.66	-0.76	-0.56	-0.24	-1.04	-0.82	-1.19	-0.82	-1.65	-1.05	-0.74	nan	-0.64	nan	-0.01	nan	0.11
FBgn0004583	CG4114	3139	-0.21	-1.29	0.05	-1.28	-1.09	-1.45	-1.19	-1.39	-0.79	-1.49	-2.33	-2.15	nan	-1.28	-0.26	-1.46	0.64	-1.34	-0.7	-1.49	-1.75	-1.13	-0.92	-1.24	-1.67	-1.59	-1.24	-1.19	-1.28	-1	-0.59	-1.39	-1.5	-1.79	-2.34	-2.54	nan	-1.85	nan	-1.87	-0.65	-1.69	0.06	-1.87	-0.51	-1.45	-1.09
FBgn0004597	CG7281	8011	2.27	1.78	2.22	1.71	2.19	1.86	2.19	1.72	1.05	2.01	2.47	2.05	2.65	2.05	2.55	2.18	0.7	2.26	2.99	1.85	2.14	1.96	2.3	1.7	1.53	1.27	2.07	1.26	1.24	1.66	1.69	1.16	0.88	0.98	0.56	0.98	0.51	0.54	0.34	0.69	0.33	0.38	1.22	0.42	0.25	nan	0.04
FBgn0004618	CG7672	5132	-0.12	-0.65	nan	-0.75	-0.89	-0.84	-0.59	-0.71	-1.47	-1	-0.73	-1.05	-0.58	nan	nan	nan	-2.48	-0.04	nan	-0.56	-0.74	-0.14	0.09	-0.42	-0.42	-0.71	-0.2	-0.51	-0.68	-0.17	-0.54	-0.85	nan	-0.6	nan	-0.98	-0.86	-0.72	-2.32	-1	nan	nan	nan	nan	nan	nan	nan
FBgn0004622	CG7887	3555	nan	-0.11	nan	-0.37	nan	-0.75	-0.23	-0.25	1.09	-1.13	-0.97	-1.07	-1.7	-1.32	nan	-1.2	-4.07	-0.63	nan	-0.73	nan	-0.61	-0.38	-0.34	-0.4	-0.44	-0.09	-0.62	-0.43	-0.96	nan	-0.59	nan	-0.63	nan	-0.77	nan	-0.58	nan	-1.06	nan	-0.85	nan	-0.42	-1.35	-0.59	nan
FBgn0004638	CG6033	4598	1.08	0.49	0.89	0.66	0.52	0.34	0.77	0.26	-0.09	0.83	1.23	0.98	1.65	1.43	1.88	1.34	2.23	1.63	2.21	1.58	1.76	1.64	1.72	1.23	1.22	1.32	1.34	1.2	1.17	1.47	1.7	1.24	1.74	1.31	1.01	1.5	0.44	0.85	0.63	1.07	0.7	1.12	0.42	0.65	0.67	1.03	0.75
FBgn0004647	CG3936	7911	0.36	-0.6	0.69	-0.01	-0.56	-0.08	0.19	0.18	-0.63	-0.03	-0.06	-0.15	0.18	0.24	0.14	-0.15	0.56	0.78	0.17	0.61	0.07	0.73	0.52	1.17	0.61	0.92	1.33	0.76	1.01	1.14	nan	0.14	-0.2	0.77	-0.29	0.1	-0.02	-0.29	0.26	-0.39	-0.32	-0.5	-0.33	-0.67	-0.7	-1.45	-1.16
FBgn0004654	CG3724	4258	1.21	0.34	1.29	0.42	-0.39	-0.42	0.76	0.4	0.74	-0.53	-0.89	-1.03	-1.09	-1.19	-0.79	-1.3	1.02	-1.14	-0.82	-1.22	-1.43	-1.49	0.23	-1.29	-1.43	-1.55	-1.75	-0.62	-1.66	0.37	-1.28	-1.7	-1.48	-0.95	-0.99	-0.67	-1.07	-0.4	-0.35	-0.35	-0.43	-0.1	-0.3	-0.24	-0.56	nan	0.06
FBgn0004687	CG3201	10147	0.8	0.44	0.91	0.55	0.65	0.66	0.77	0.31	0.18	1.2	1.4	1.25	1.26	1.31	1.7	1.3	0.41	1.5	0.66	1.39	1.59	1.73	1.64	1.5	1.04	1.89	2.02	1.08	0.97	1.4	0.62	1.15	0.89	1.21	0.67	1.29	0.82	1.07	0.62	1.3	1	1.26	1.44	1.18	1.03	0.86	0.58
FBgn0004698	CG8153	9183	0.49	0.08	0.27	0.57	-0.15	0.24	0.34	0.34	-3.08	0.56	0.45	0.09	-0.36	0.07	-0.62	-0.05	-2.7	-0.43	-1.22	-0.56	-0.48	0.02	-0.2	-0.22	-0.39	-0.4	-0.01	-0.17	-0.36	-0.29	-0.53	-0.67	-2.38	-0.71	-1.08	-0.37	-0.74	-0.42	-0.6	-0.69	-0.28	-0.86	0.52	-0.63	nan	-0.69	-0.35
FBgn0004797	CG31991	7894	1.02	0.05	1	0.02	1.01	-0.06	-0.01	0.02	1.97	0.63	1.03	0.52	0.19	0.26	0.78	-0.06	nan	0.33	1.07	-0.37	-0.41	0.29	0.02	0.24	0.26	-0.06	-0.17	0.04	0	0.07	-0.6	-0.22	-0.78	-0.28	-0.68	-0.74	-0.81	-1.15	nan	-1.06	0.23	-0.87	0.31	-0.81	-0.13	-1.28	-0.62
FBgn0004837	CG3497	3743	1.39	1.06	1.89	1.25	1.2	1.05	1.34	1.39	0.39	1.63	1.84	1.51	1.35	1.57	0.74	0.8	0.54	0.75	0.35	0.1	0.61	0.37	0.43	0.44	0.14	0.03	0.28	0.32	0.19	0.83	0.28	0.49	-0.48	0.29	-0.23	0.11	-0.59	0.12	-0.16	0.08	0.12	0.25	-0.06	0.04	-0.58	0.01	-0.37
FBgn0004878	CG2102	8054	-0.05	-0.08	0.38	0.05	0.03	-0.25	-0.2	-0.14	0.72	0.51	0.15	0.09	0.43	0.68	0.59	0.65	1.25	0.62	1.02	0.46	1.02	0.11	1.71	0.66	0.77	1.23	1.41	1.51	2.1	2.36	2.46	1.84	1.55	1.9	1.95	2.18	1.2	1.35	1.77	1.39	1.62	1.96	1.75	1.37	1.11	1.26	0.52
FBgn0004882	CG10868	6746	1	0.27	1.3	0.43	0.06	0.8	1.24	0.9	0.91	1.15	0.8	0.71	-0.03	0.07	0.11	-0.12	0.56	-0.02	-0.2	0.19	0.61	0.15	0.45	0.24	0.13	0.35	-0.34	0.31	-0.01	0.48	-0.17	0.19	0.09	0.47	-0.28	-0.41	-1.04	-0.52	-0.79	-0.27	-0.15	-0.53	-0.71	-0.52	-0.95	-0.31	-0.41
FBgn0004896	CG3668	10279	0.9	0.02	1.02	-0.1	-0.37	-0.27	-0.35	0.06	-0.14	-0.39	-0.7	-0.62	-0.87	-0.46	-0.07	-0.56	nan	0.11	nan	-0.33	0.39	-0.47	0.39	-0.36	-0.31	-0.06	-0.37	-0.15	-0.09	-0.48	-0.64	-0.14	-1.04	0.21	-0.04	-0.04	-0.32	0.06	0.09	-0.27	0.03	0.27	0.67	0.24	-0.05	0.48	-0.46
FBgn0004915	CG5193	6628	1.75	1.32	1.7	1.64	1.34	1.5	1.44	1.24	1.04	2.04	2.27	2.35	1.71	2.17	1.82	2.1	1.01	1.82	1.42	1.7	2.12	1.83	1.88	1.66	1.54	1.31	2.65	1.52	1.59	1.86	1.26	1.48	1.36	1.9	0.01	1.85	0.57	0.94	0.77	1.42	0.71	1.55	0.94	0.63	0.43	0.24	0.25
FBgn0005278	CG2674	8500	1.05	0.8	1.58	1.04	1.24	1.18	1.4	1.15	-0.18	1.45	1.86	1.12	1.92	1.59	2.11	1.51	0.61	1.19	0.73	0.78	1.03	1.08	0.68	nan	0.58	0.65	0.52	0.72	0.68	1	0.97	0.44	0.62	0.58	0.68	0.26	0.49	0.31	0.45	1.05	0.57	0.84	0.26	0.55	0.01	0.36	-0.14
FBgn0005355	CG6054	3633	1.06	0.67	0.76	0.85	0.61	1.01	1.17	0.94	-1.13	1.08	1.4	1.32	1.27	1.42	1.74	1.13	2.24	1.15	2.04	1.21	1.6	0.88	1.27	0.67	0.77	0.27	0.66	0.28	0.16	0.82	0.58	0.48	0.83	0.51	0.18	0.51	-0.08	-0.09	-0.96	-0.1	-0.25	-0.22	-0.24	-0.59	-0.43	-0.49	-0.23
FBgn0005390	CG4790	7009	0.89	1.6	1.68	0.55	-0.8	-0.43	nan	1.14	-0.88	-0.99	-1.61	-1.92	-1.58	nan	-1.56	-1.93	1.33	-1.16	nan	-1.37	-1.44	-1.43	-1.33	-1.29	-2.13	-1.7	-1.05	-1.31	-1.49	-1.18	-1.88	-2.36	nan	-1.69	-1.98	-2.07	-2.37	-1.68	nan	-2.28	-2.15	-1.38	-2.33	-1.99	-2.83	-2.61	-2.66
FBgn0005533	CG3922	3001	nan	1.04	nan	1.08	nan	0.92	1.1	0.78	-0.58	1.68	1.75	1.52	-1.28	1.7	nan	1.6	0.06	1.99	nan	1.7	2.13	1.83	2.13	1.96	1.81	2.37	2.32	1.59	1.9	2.39	nan	2.15	nan	2.32	nan	2.57	nan	2.14	nan	2.11	1.67	nan	nan	nan	1.9	nan	nan
FBgn0005586	CG7576	9541	-1.34	-1.36	-0.93	-1.3	-1.86	-1.7	-1.41	-1.8	-0.82	-1.51	-1.54	-1.75	-1.57	-1.69	-0.96	-1.74	0.99	-1.48	-1.36	-1.44	-1.2	-1.54	0.87	-1.45	-1.31	-2.02	-2.15	-1.35	-1.74	-0.08	-1.55	-1.24	-1.44	-1.12	-0.93	-0.21	-0.93	0.05	-0.99	-0.45	-0.01	-0.07	-0.08	0.04	0.48	0.9	0.71
FBgn0005617	CG10385	12396	0.65	nan	1.06	nan	0.9	nan	1.93	nan	-1.28	nan	nan	nan	0.25	nan	0.46	nan	nan	0.82	nan	0.63	nan	nan	1.06	nan	0.66	nan	nan	0.92	nan	nan	-0.44	0.61	-0.68	nan	-0.66	nan	-0.82	nan	nan	0.09	-0.08	nan	0.22	nan	-0.81	nan	-2.2
FBgn0005632	CG1945	8806	2.93	1.92	2.9	1.96	1.94	1.92	2.09	1.76	0.89	2.05	2.06	1.84	1.75	1.81	2.14	1.66	1.08	1.72	2.16	1.31	1.84	1.19	1.54	0.84	0.75	0.46	0.66	0.88	0.89	2	1.55	1.36	0.88	nan	1.03	nan	1.29	1.67	0.84	1.46	1.12	1.57	1.35	1.06	0.87	0.96	0.29
FBgn0005633	CG7445	6059	-6.05	-6.23	-5.77	-5.98	-6.1	-5.96	-5.62	-6.42	-0.97	-6.57	-5.9	-6.07	-5.46	-6	-6.06	-5.49	-5.9	-5.29	-4.98	-5.28	-6.35	-5.16	-5.55	-5.15	-5.24	-6.31	-6.11	-5.77	-6.86	-5.36	-4.69	-5.52	-5.42	-5.29	-6.27	-5.3	-7.09	-5.78	-7.62	-4.79	-5.45	-5.23	-6.34	-4.7	-6.18	-5.12	-5.35
FBgn0005640	CG10579	9066	1.72	1.27	1.78	1.7	0.42	1.27	1.82	1.36	1.39	1.81	2.33	1.79	1.75	2.23	1.74	1.75	1.87	2.28	1.94	2.36	2.72	2.14	2.25	2.02	1.8	2.13	nan	1.14	1.61	2.12	1.37	1.8	0.87	1.86	0.37	1.96	0.56	1.46	0.28	1.47	0.79	1.13	0.32	1.16	-0.25	0.61	0.24
FBgn0005642	CG1454	8542	1.89	1.86	2.39	1.86	1.36	1.71	1.94	1.8	1.28	1.89	1.95	1.57	1.59	1.33	1.49	1.64	1.69	1.55	1.91	1.66	1.3	1.04	0.63	1.08	1.01	1.26	0.93	1.1	1.21	1.2	1.5	0.7	0.51	0.95	0.66	0.64	-0.38	0.04	0.09	0.01	0.28	0.42	0.49	0.24	-0.18	-0.09	-0.65
FBgn0005648	CG2163	8627	0.71	-0.58	0.48	-0.66	0.04	-0.33	-0.24	-0.6	-0.06	0.15	0.37	0.24	0.52	0.43	0.67	0.15	0.37	0.72	0.9	0.36	0.66	0.29	0.88	0.49	0.49	0.47	0.34	0.56	0.83	1.62	1.13	1.13	0.92	1.04	0.63	1.04	-0.33	0.64	-0.32	0.52	-0.15	0.46	-0.46	-0.09	-0.93	0.02	-0.78
FBgn0005654	CG4088	6314	0.95	0.03	1.06	0.4	-0.32	-0.63	0.15	-0.14	-1.79	-0.19	0.17	-0.33	0.51	0.19	0.2	0.64	-0.2	1.14	nan	0.77	1.49	1.24	1.57	1.1	0.98	1.91	1.98	1.12	1.2	1.58	1.01	1.15	0.56	1.45	1.13	1.03	0.4	0.77	0.14	0.9	0.4	0.95	0.95	0.84	nan	nan	0.4
FBgn0005655	CG9193	8976	3.45	2.73	3.97	2.92	1.88	2.02	2.52	2.33	1.93	2.18	2.53	2.18	2.43	2.72	3.05	2.36	2	2.86	3.58	2.83	3.42	2.45	3.3	2.4	2.74	2.37	2.56	2.53	2.55	2.57	2.13	2.04	2.27	2.38	0.86	1.6	-0.02	0.53	nan	0.29	-0.17	0.07	0.26	0	0	0.21	-0.71
FBgn0005771	CG4491	7150	-0.9	-0.68	-0.36	-0.25	-0.49	-0.33	-0.5	-0.56	0.49	0.36	0.53	0.35	0.52	0.35	0.85	0.81	0.93	1.11	1.11	0.45	1.26	0.69	1.17	0.94	0.78	0.81	0.73	1.1	0.71	1.56	0.84	0.99	0.26	1.13	0.14	0.59	0.85	0.27	0.29	-0.08	0.44	-0.03	0.42	0.07	-0.15	0.36	0.35
FBgn0005777	CG8402	4111	2.17	1.78	2.11	1.36	1.45	1.75	1.93	1.6	nan	1.71	1.18	1.01	-0.47	0.6	0.54	0.27	nan	0.29	-0.12	0.09	0.83	0.02	-0.02	0.27	0.28	0.2	-0.19	0.21	0.31	0.63	0.26	0.24	nan	0.56	-0.04	0.45	-0.63	0.2	-0.43	0.29	0.07	0.2	-0.32	0.32	0.07	0.29	-0.1
FBgn0005778	CG10138	4143	-1.12	-1.85	-1.23	-1.82	-1.46	-1.91	-1.06	-1.99	0.95	-1.36	-1.55	-1.68	-0.05	-1.3	-0.53	-1.37	0.63	-1.04	-0.77	-1.38	-1.69	-1.02	-0.61	-1.02	-1.28	-1.33	-0.95	-1.17	-1.59	-1.08	-1.23	-1.6	-2.53	-1.7	-2.64	-2.49	-2.74	-2.03	-2.7	-2.01	-1.45	-1.49	-1.75	-1.99	-1.77	-2.23	-1.44
FBgn0010105	CG17943	12208	nan	-2.78	nan	-3.19	nan	-0.83	-1.48	-1.16	nan	0.32	-2.12	nan	nan	0.49	nan	0.27	nan	-0.14	nan	-0.12	-1.15	-1.05	-0.24	-1.54	-1.09	-0.29	0.93	-0.79	-1.2	-1.07	nan	-2.23	nan	nan	nan	nan	nan	-2.02	nan	-2.14	nan	-1.9	nan	-1.76	nan	-2.72	nan
FBgn0010114	CG2040	5655	0.77	0.03	1.14	0.45	0.37	0.42	0.59	0.31	0.99	0.37	-0.57	-0.72	-0.7	-0.3	-0.12	-0.27	1.32	-0.12	0.26	-0.42	0.13	-0.03	0.08	-0.09	-0.17	-0.51	-0.4	-0.03	0.07	0.44	0.2	-0.47	-0.45	nan	-0.4	nan	0.53	0.29	-0.02	-0.01	0.36	0.03	0.58	0.13	0.47	0.36	0.53
FBgn0010213	CG8905	1760	2.06	1.48	1.88	1.39	0.83	0.88	1.89	1.27	0.35	0.99	0.44	0.43	-1.64	0.57	-0.78	0.35	1.27	0.38	1.28	0.5	1.02	0.17	0.72	0.25	0.18	0.11	0.31	0.03	0.1	1.02	-2.97	0.82	1.02	0.74	1.04	1.42	0.33	1.19	0.3	1.07	1.08	1.02	1.14	0.83	1.33	1.48	1.41
FBgn0010215	CG17947	7659	0.39	0.03	-0.12	0.32	0.22	0.67	0.99	0.46	1.64	0.97	1.68	1.49	1.54	1.82	1.29	1.6	nan	1.64	0.21	1.41	1.61	1.71	0.79	1.13	0.93	1.11	1.01	1.06	0.97	1.45	1	1.06	1.53	1.08	0.9	1.02	nan	0.52	nan	0.83	0.36	0.57	nan	0.27	nan	0.14	nan
FBgn0010218	CG4795	3003	-0.54	-1.3	-0.85	-1.16	-1.32	-1.69	-1.16	-1.41	-0.75	-1.23	-1.89	-1.56	-1.34	-1.63	-0.46	-1.57	-0.1	-1.47	-0.42	-1.5	-1.76	-1.48	0.77	-1.57	-1.41	-1.53	-1.78	-1.55	-1.69	-0.78	-1.25	-1.17	-1.3	-1.27	-1.83	-1.66	-1.25	-1.36	-1.12	-1.48	-0.92	-0.94	-0.82	-1	-1.05	-0.24	-1.29
FBgn0010220	CG12759	9178	0.7	0.44	0.82	0.45	0.62	1	0.83	0.64	1.37	1.22	1.25	0.88	1.43	1.38	1.56	1.45	1.78	1.28	1.85	0.86	2.05	1	1.67	0.69	1.45	1.07	1.03	1.14	1.26	1.89	1.52	1.18	1.26	1.35	0.79	1.48	0.22	0.88	0.52	0.83	0.24	0.6	0.35	0.18	-0.03	0.35	-0.42
FBgn0010222	CG18466	1434	-0.25	-1.17	-0.71	-1.09	-1.3	-1.61	-1.2	-1.64	nan	-1.87	-0.97	-1.42	-0.49	-0.46	-0.05	-0.16	0.14	-0.08	-0.15	-0.37	0.61	-0.49	0.03	-0.48	-0.45	0	-0.23	-0.15	0.3	0.67	0.19	0.43	nan	-0.04	nan	0.34	-0.44	0.49	-0.18	0.19	0.31	0.73	0.09	-0.17	-0.06	-0.39	-0.37
FBgn0010223	CG12232	4880	-1.65	-2.01	-1.36	-2.32	-3.13	-3.52	-2.11	-2.41	-1.15	-3.74	-4.61	-4.81	-4.94	-4.4	-5.1	-4.31	-0.48	-4.61	-4.05	-4.48	-4.18	-4.18	-4.01	-4.06	-4.28	-5.04	-4.61	-4.18	-4.14	-3.29	-3.66	-3.77	-2.78	-3.22	-2.35	-2.41	-1.33	-0.38	-1.72	-1.53	-1.46	-1.33	-1.2	-0.97	nan	-0.53	-1.15
FBgn0010225	CG1106	6209	-3.05	-3.6	-3.22	-3.34	-3.96	-3.72	-3.39	-3.84	-1.21	-3.01	-2.89	-2.61	-2.01	-2.47	-2.15	-2.64	0.85	-1.95	-2.06	-1.88	-1.64	-2.17	0.96	-2.03	-1.2	-1.87	-2.35	-1.36	-2.09	-0.45	-1.45	-1.65	-1.06	-1.22	-0.97	-0.8	-0.97	0.11	-1.3	-0.83	-0.13	0.06	-0.11	0.03	0.1	0.72	0.14
FBgn0010238	CG12369	7866	-0.28	-0.48	0.43	0	-0.33	-0.34	-0.49	-0.59	-0.22	0.82	1.47	1.59	1.85	2.12	2.98	1.79	nan	2.73	nan	1.47	1.62	1.68	1.14	1.29	0.97	1.14	1.3	0.77	1.5	0.36	1.1	1.44	-0.46	1.54	0.48	1.33	0	1.12	0.87	1.06	0.08	1.07	0.2	0.61	-0.36	0.59	-0.47
FBgn0010282	CG10281	6808	1.79	1.1	1.93	1.28	1.05	1.17	1.4	1.09	-0.05	1.52	2.01	1.77	1.81	2.19	2.11	2.47	0.41	1.88	2.14	1.89	2.79	1.88	2.24	1.46	1.67	1.29	1.19	1.4	1.12	1.92	1.11	1.43	1.21	1.95	1.25	1.79	0.27	1.14	0.52	1.39	0.89	1.16	1.03	1.18	0.86	1.03	0.95
FBgn0010340	CG9852	6990	1.7	0.98	1.73	1.26	-0.19	-0.24	-0.18	0.83	-0.13	-0.29	-0.3	-0.66	-0.23	-0.18	0.02	-0.01	1.24	-0.08	0.81	-0.26	0.3	-0.04	0.24	-0.55	0.68	-0.69	nan	-0.66	-0.35	0.24	-0.47	-0.05	nan	-0.29	-0.43	0.03	0.92	0.07	-0.27	-0.29	nan	0.35	1.24	0.26	0.64	-0.6	-0.13
FBgn0010355	CG17603	4859	-0.69	-1.7	-0.3	-1.44	-1.79	-0.96	-0.84	-1.23	-1.54	-1.05	-0.81	-0.67	0.08	0.3	0.05	0.04	0.57	-1.16	-0.65	-1.54	0.6	-1.31	-1.16	-1.9	-1.28	-1.37	-1.07	-1.24	-0.97	-0.08	-0.42	-0.83	0.42	-1.13	0.13	-0.95	-0.68	-1.42	-0.77	-1.24	-0.96	-1.48	-0.97	-1.43	-1.09	-1.85	-1.06
FBgn0010356	CG7704	8642	1.36	0.81	0.89	0.83	0.28	0.9	1.07	0.83	1.33	1.29	1.14	0.93	0.88	1.14	1.25	1.22	1.65	1.25	1.32	1.03	1.88	0.89	1.41	0.79	1.34	0.81	0.97	0.98	0.85	1.31	1	0.88	1.37	0.89	0.45	0.6	-0.21	0.18	-0.08	0.17	0.24	0.26	0.02	-0.22	0.1	-0.11	-0.22
FBgn0010379	CG4006	11672	1.16	1.08	0.93	0.72	-0.51	-0.24	1	0.7	-0.05	0.51	-0.2	-0.41	-0.23	0.13	0.04	-0.16	-0.1	0.63	0.29	0.15	0.69	-0.1	-0.94	0.41	0.28	0.25	0.07	0.66	0.23	0.95	0.18	0.64	0.9	0.95	0.78	0.56	-0.28	0.45	0.12	-0.34	0.18	0.62	-0.16	0.04	-0.31	0.55	-0.27
FBgn0010382	CG3938	6534	2.48	2.27	2.26	2.69	0.6	2.38	2.64	2.46	-0.16	2	1.67	1.45	0.93	2.04	0.82	1.95	1.01	1.26	0.95	1.27	2.1	1.31	1.65	1.18	1.4	1.05	1.12	1.22	0.96	1.41	0.65	1.13	0.6	1.41	-1.04	0.54	-1.3	-0.68	-1.44	-0.15	-0.77	-0.58	-0.97	-0.98	-1.29	-0.7	-1.1
FBgn0010398	CG6098	2670	2.24	1.37	2.38	1.72	0.9	0.9	0.85	1.27	-1.77	0.38	-0.38	-0.39	nan	0.66	1.31	0.36	-0.23	1.22	1.76	0.59	1.57	0.63	0.65	0.51	0.75	0.1	nan	0.35	0.3	1.15	0.49	0.19	0.15	0.3	0.28	-0.11	-0.24	-0.35	-0.09	-0.39	-0.24	0.02	0.23	-0.58	-0.44	-0.54	-0.91
FBgn0010406	CG8194	3077	1.79	nan	2.27	nan	0.74	nan	nan	nan	-0.65	nan	nan	nan	1.57	nan	2.67	nan	-0.83	nan	2.63	nan	nan	nan	nan	nan	nan	nan	nan	nan	nan	nan	1.38	nan	0.31	nan	1.18	nan	0.51	nan	0.83	nan	1.04	nan	1.02	nan	0.92	nan	0.68
FBgn0010422	CG3710	7950	2.36	1.39	2.68	1.5	1.49	1.55	1.77	1.09	-1.31	1.88	2.09	1.93	1.88	2.02	2.13	1.75	-0.47	1.79	2.12	1.13	1.78	0.97	-0.95	1.07	1.16	0.99	1.02	1.14	0.94	1.32	1.39	1.46	1.27	1.29	1.04	1.45	0.15	0.75	-0.06	0.63	0.79	0.74	0.43	0.3	0.01	0.7	-0.21
FBgn0010435	CG2727	2649	-3.42	-4.13	-3.39	-4.12	-3.42	-4.24	-1.77	-4.23	-1.51	-2.97	-3.14	-3.64	-1.84	-1.96	-1.47	-1.83	-0.28	-2.2	-1.7	-2.29	-2.14	-2.22	-2.29	-2.17	-0.9	-2.32	nan	-1.5	-2.43	-2.03	-1.54	-1.43	-1.45	-1.14	-0.92	-0.16	-0.03	0.78	0.01	0.14	0.7	0.84	0.6	0.75	1.11	1.39	1.08
FBgn0010488	CG3845	7765	0.94	0.44	0.52	0.45	nan	0.34	1.03	0.71	2.31	0.6	1.12	0.7	nan	1.06	1.04	1.34	2.29	1.47	1.04	1.15	1.3	1.25	1.03	0.88	0.5	0.56	0.53	0.71	0.96	1.39	nan	0.72	nan	nan	nan	nan	nan	0.58	nan	1.07	nan	0.78	nan	0.74	0.37	0.28	nan
FBgn0010516	CG8996	3515	2.07	nan	2.09	nan	1.47	nan	nan	nan	0.6	nan	nan	nan	2.1	nan	2.43	nan	0.73	nan	1.94	nan	nan	nan	nan	nan	nan	nan	nan	nan	nan	nan	0.65	nan	0.56	nan	0.41	nan	0.78	nan	0.65	nan	0.69	nan	1.72	nan	0.86	nan	1.16
FBgn0010548	CG11140	5879	-0.29	-0.99	0.01	-1.05	-0.87	-0.87	-0.78	-1.12	-2.09	-0.54	-0.7	-0.67	-0.62	-0.62	-0.85	-0.92	-0.64	-1.14	-1.42	-1.74	-1.62	-1.59	0.66	-1.95	-2.25	-2.19	-2.15	-1.9	-1.77	-0.64	-0.57	-0.89	-1.19	-0.94	0.22	0.2	0.35	0.66	0.59	0.4	0.54	0.84	0.79	0.78	0.32	0.96	0.32
FBgn0010551	CG15081	9039	1.61	1.57	1.64	1.62	0.31	1.1	1.63	1.59	-1.27	0.79	-0.68	-0.58	-1.56	-1.18	-1.38	-1.31	-0.53	-0.93	-0.63	-0.89	-1.09	-1.16	-0.89	-1.06	-1.36	-1.51	-0.76	-1.09	-0.83	0.02	0.4	0.41	-0.78	-0.28	-0.27	1.42	0.99	1.56	0.5	1.42	1.11	1.09	0.93	1.27	0.95	1.24	0.92
FBgn0010583	CG3727	8621	1.06	0.23	1.39	0.37	0.32	0.64	0.74	0.56	-0.75	0.67	0.76	0.67	0.96	1.19	1.33	0.99	nan	1.59	nan	1.18	1.64	1.41	1.15	1.12	0.68	0.82	0.59	0.93	0.83	0.86	0.87	0.69	0.69	1.09	0.66	0.69	0.55	0.85	0	0.72	0.56	0.71	0.7	0.54	0.49	0.84	0.56
FBgn0010602	CG3018	1689	1.97	1.1	1.35	1.62	1.47	1.85	1.32	1.19	0.16	1.47	1.93	1.72	2.16	1.88	2.4	1.75	0.24	1.92	1.82	1.51	3.6	1.37	2.14	1.58	1.53	1.44	2.9	1.73	2.48	1.63	1.35	1.24	1.51	1.6	0.06	1.64	0.67	0.94	0.93	1.23	0.54	1.21	1.26	0.98	0.67	0.9	0.43
FBgn0010609	CG8732	10171	-0.35	-0.63	-0.35	-0.54	-1.82	-1.43	-0.38	-0.85	1.29	-2	-3.37	-3.26	-2.64	-3.17	-2.78	-2.97	0.8	-2.96	-2.52	-2.79	-2.83	-2.96	-2.19	-2.41	-2.25	-2.54	-1.82	-1.85	-1.54	-0.6	-0.96	-0.93	-1.37	nan	-1.11	nan	-0.55	-0.2	-1.24	-0.14	-0.41	-0.03	-0.83	-0.17	-0.8	-0.09	0.09
FBgn0010611	CG4311	6933	0.19	-0.08	0.85	0.13	-0.49	-0.46	0.29	0.18	-0.28	-0.6	-1.36	-1.41	-1.28	-1.6	-1.55	-1.37	-0.76	-0.89	nan	-0.92	-0.82	-0.73	-0.25	-0.48	-0.66	-0.68	0.18	-0.33	-0.3	0.37	-0.34	-0.31	-0.48	0.27	0.11	0.84	1.8	2.04	0.71	1.78	1.68	2.11	2.2	2.14	1.34	nan	1.46
FBgn0010612	CG6105	4734	0.11	-0.26	0.18	-0.36	-0.15	-0.49	-0.46	-0.57	0.53	-0.05	0.08	-0.27	0.74	0.25	0.65	-0.04	-0.13	0.11	1.72	0.11	0.49	0.05	0.24	-0.1	-0.15	-0.3	-0.33	-0.26	-0.31	0.31	0.68	-0.17	0.36	nan	-0.1	nan	0.25	0.63	0.11	0.21	0.59	0.78	0.58	0.63	0.81	0.82	0.8
FBgn0010620	CG10939	2007	0.54	0.08	0.76	0.13	0.22	0.33	0.62	0.44	-0.84	0.63	0.7	0.66	0.91	0.83	0.57	0.4	-1.08	0.28	0.75	0.04	0.85	0.4	0.23	-0.24	-0.64	-1.03	-1.25	-0.68	-0.86	0.16	0.47	0.35	-0.16	nan	-0.32	nan	1.43	1.39	0.02	0.84	0.66	0.86	1.35	1.09	1.11	1.33	1.16
FBgn0010660	CG3820	7508	1.67	1.18	1.35	1.52	0.83	1.42	1.49	1.36	0.98	1.59	1.65	1.46	1.68	1.83	1.57	1.6	2.29	1.28	1.69	1.24	2.42	1.04	1.98	1.43	1.72	1.88	1.5	1.67	1.75	1.55	1.64	1.26	1.78	1.16	1.07	0.43	0.74	0.28	0.44	0.21	0.88	0.54	0.69	-0.2	0.33	0.5	0.17
FBgn0010709	CG5429	6528	1.26	0.82	0.72	1.2	0.51	1.27	1.5	1.16	nan	1.33	1.78	1.66	1.81	1.98	1.88	1.92	2.41	2.08	1.97	1.91	2.16	2.05	2.14	1.89	1.94	2	1.84	1.78	1.99	2.03	1.58	1.65	1.85	1.58	0.91	1.34	0.09	0.62	0.29	0.69	0.47	0.74	0.56	0.22	0.43	0.22	0.14
FBgn0010715	CG10967	5781	-0.26	-0.52	-0.36	-0.59	-1.2	-0.92	-0.51	-0.69	-1	-0.54	-0.75	-0.9	-1.15	-0.94	-1.15	-1.18	-0.02	-1.38	-0.93	-1.5	-0.85	-1.63	nan	-1.41	-1.16	-0.98	-1.65	-1.28	-1.42	0.3	-0.46	-0.88	-0.07	-0.44	0	0.54	-0.38	0.59	0.05	0.28	0.08	0.77	0.33	0.56	0.3	0.73	-0.06
FBgn0010741	CG6302	3975	1.81	1.56	1.75	1.91	1.46	1.37	1.59	1.39	2.09	1.55	1.75	1.79	1.33	1.59	1.61	1.4	1.33	0.65	0.89	0.8	1.44	0.77	1	0.54	0.53	0.59	2.06	0.65	1.02	1.69	0.8	1.55	1.03	1.36	0.65	2.16	1.76	1.82	1.09	1.75	1.14	1.65	1.73	1.53	1.13	0.99	1.01
FBgn0010747	CG4659	6692	1.54	0.96	1.51	0.9	1.63	1.32	1.48	0.99	0.84	1.61	2.08	1.64	2.15	1.98	2.4	1.85	1.44	1.88	1.95	1	1.74	1.38	1.37	1.48	1.18	0.77	0.93	1.08	1.17	1.8	1.59	1.1	1.06	1.1	1.2	1.09	0.89	1.33	1.29	1.25	1.26	1.29	1.31	1.24	1.19	0.76	0.59
FBgn0010750	CG2503	8201	1.16	0.5	1.64	0.75	1.06	0.77	0.72	0.75	1.48	0.78	1.66	1.14	1.69	1.73	2.09	1.69	1.79	1.83	2.03	1.13	1.95	1.24	1.51	0.85	0.53	0.61	0.24	0.69	0.35	0.84	0.57	0.45	0.18	0.46	0.01	0.76	-0.41	-0.43	-0.4	-0.5	-0.44	-0.5	0.2	-0.59	-0.67	-0.52	-0.88
FBgn0010762	CG32067	7861	0.99	1.05	1.3	0.9	0.7	0.8	0.81	1.18	-0.18	1.09	1.18	0.9	1.21	1.15	1.45	0.83	0.74	1.59	nan	0.95	1.07	0.93	0.89	1.02	0.28	1.07	0.8	0.4	0.99	0.19	0.24	0.56	-0.66	0.65	-0.35	0.4	-0.12	-0.15	-0.12	-0.21	-0.18	0.52	-0.18	0.16	-0.17	-0.49	-0.28
FBgn0010768	CG5557	5357	-0.43	-0.58	-0.21	-0.49	-0.86	-0.75	-0.5	-0.55	-2.82	-0.56	-0.48	-0.74	-0.49	-0.56	-0.25	-0.59	-1.96	-0.79	-0.77	-1.09	-1.06	-0.83	1.46	-0.66	-0.91	-0.87	-1.15	-0.87	-0.99	-0.5	-0.77	-0.59	-1.28	-0.5	-0.49	-0.41	0.09	0.32	-0.26	-0.3	0.79	0.43	1.04	0.99	0.7	0.96	-0.31
FBgn0010808	CG1715	7897	1.38	0.76	2.06	0.32	0.79	0.45	0.68	0.48	1.69	0.93	1	0.9	0.92	0.72	1.18	0.38	2.53	0.76	1.03	-0.05	0.3	0.11	0.37	-0.19	-0.52	-0.35	-0.33	-0.32	-0.38	-0.67	0.25	0.22	-0.51	0.22	-0.07	0.78	-0.06	0.93	0.04	0.54	0.44	1.09	1.24	0.91	0.77	1.14	0.52
FBgn0010894	CG10624	7423	1.85	1.59	1.99	1.74	1.4	2	2.02	1.69	1.29	2.16	2.64	2.44	2.38	2.74	2.67	2.58	2.8	2.56	2.31	2.28	2.51	2.03	2.32	1.72	1.96	1.6	1.51	1.69	1.74	2.09	1.28	1.37	1.55	1.84	0.55	1.49	-0.25	0.56	0.1	0.91	0.64	0.62	0.49	0.29	0.12	-0.08	0.12
FBgn0010926	CG5824	6645	0.51	nan	2.07	1.38	nan	nan	-0.25	nan	-0.1	0.49	2.06	0.76	1.22	-0.07	-0.05	2.14	-0.49	-0.47	nan	0.07	0.43	0.08	0.91	-0.26	0.43	-1.44	nan	-0.15	-0.84	nan	nan	nan	nan	nan	nan	nan	nan	nan	nan	-0.99	nan	-1.21	nan	nan	nan	-3.31	-1.01
FBgn0011207	CG3959	7921	1.29	1.19	2.26	0.86	0.62	0.7	1.27	1.33	0.62	0.56	-0.67	-0.75	-1.18	-0.29	-0.23	-0.24	0.3	0.59	0.54	0.1	0.59	0.25	0.74	0.41	0.5	0.75	1.05	0.75	0.57	0.07	0.36	0.91	-0.59	1.02	0.6	0.83	0.25	0.57	-0.22	0.35	0.42	0.57	0.72	0.39	0.09	0.36	0.07
FBgn0011217	CG7425	4550	1.79	1.35	1.52	1.04	1.3	0.51	1.35	1.18	0.76	1.62	1.78	1.46	1.67	1.66	1.59	1.43	1.42	1.59	0.72	1.31	nan	1.26	0.83	1.14	0.19	1.39	nan	0.26	0.32	1.3	0.45	0.66	0.57	0.65	0.45	0.7	-0.36	0.35	0.03	0.56	0.43	0.76	0.2	0.49	-0.09	nan	0.53
FBgn0011225	CG5695	4442	-1.31	-1.04	-1.29	-0.79	-1.61	-1.23	-0.88	-1.17	-2.38	-1.47	-0.4	-0.52	-0.24	0.71	1.08	0.77	1.51	1.58	1.63	1.88	1.47	1.55	1.81	1.6	1.91	1.71	2.01	1.66	1.71	1.93	1.02	1.07	1.18	1.66	0.09	1.26	0.63	1.17	0.31	1.02	0.76	1.06	0.91	0.92	0.67	0.92	0.58
FBgn0011227	CG8764	5428	0.91	0.43	1.01	0.52	-0.3	-0.22	0.67	0.26	-2.11	-0.72	-1.44	-1.41	-0.94	-0.89	-0.57	-0.95	0.29	-0.53	0.12	-0.2	-0.05	-0.3	0	-0.21	-0.23	-0.64	-0.12	-0.16	-0.48	0.11	0.17	-0.3	-0.05	-0.07	-0.16	0.42	0.57	0.82	0.23	0.38	0.47	0.55	0.7	0.5	0.88	0.75	0.91
FBgn0011253	CG6963	7178	0.79	1.28	1.23	1.38	0.93	1.4	0.85	1.16	0.34	1.7	1.73	2.06	0.84	1.13	1.29	1.53	1.54	1.38	1.12	1.07	1.19	0.89	1.3	1.19	0.73	0.99	1.47	1.16	1.23	1.16	1.17	0.32	0.44	1.11	-0.19	0.97	0.89	0.62	0.41	0.66	0.62	0.68	0.75	0.23	0.85	-0.16	-0.12
FBgn0011290	CG17358	8078	2.53	1.71	2.92	1.8	2.05	1.74	1.4	1.55	0.5	2.09	2.3	2.11	1.85	1.96	2.48	2.11	1.07	1.96	2.89	1.72	2.63	1.34	2	1.19	1.4	1.18	1.04	1.42	1.64	0.33	1.35	0.71	1.36	1.66	1.18	1.34	0.73	0.86	0.88	0.81	0.97	1.69	1.57	1.11	1.1	1.27	0.3
FBgn0011296	CG4533	1647	-2.45	-2.39	-2.74	-1.87	-2.53	-2.7	-1.88	-2.66	1.18	-3.05	-2.73	-3.17	-2.46	-3.07	-2.18	-2.55	-1.57	-2.59	nan	-3.26	-3.24	-2.08	-3.13	-2.36	-2.69	-2.65	-0.71	-3.35	-3.27	-2.52	-2	-2.8	-1.61	-1.79	-2.36	-0.6	0.28	0.63	-0.84	0.24	0.05	0.77	1.56	1.4	1.61	1.85	1.17
FBgn0011297	CG4084	10322	1.26	0.5	1.12	0.26	-0.02	-0.13	0.29	0.25	-0.36	-0.46	-0.55	-0.62	-0.5	-0.3	-0.14	-0.8	-0.47	0.35	nan	0.36	0.71	0.44	0.82	0.45	0.22	0.18	0.84	0.12	0.09	0.74	-1.19	-0.02	0.02	0.43	-0.18	0.16	-0.17	0.22	-0.06	0.06	-0.05	0.19	1.06	0.41	0.61	nan	0.26
FBgn0011576	CG3466	3487	1.78	nan	1.8	nan	-0.43	nan	nan	nan	0.08	nan	nan	nan	-0.26	nan	0.23	nan	0.55	nan	0.66	nan	nan	nan	nan	nan	nan	nan	nan	nan	nan	nan	0.18	nan	0.71	nan	0.26	nan	0.37	nan	0.01	nan	0.12	nan	0.51	nan	0.15	nan	-0.33
FBgn0011581	CG6440	3624	-0.86	-1.46	-1.29	-1.62	-1.16	-1.63	-0.35	-2.12	nan	-2.22	-1.3	-1.25	-1.53	-1.96	-0.52	-1.73	-0.25	-1.82	-2.56	-1.36	-1.9	-1.91	-1.24	-1.41	-0.6	-0.16	-1.36	-1.6	-2.01	-1.47	-0.4	-1.74	-1.47	-1.1	-2.1	-1.14	-1.56	-1.02	-1.77	-1.84	-1.89	-0.91	-1.51	-1.07	-0.47	-0.06	-0.64
FBgn0011604	CG8625	8825	1.9	1.02	2.1	1	0.42	1.5	1.41	1.06	0.67	1.53	2.21	nan	1.8	2.46	1.96	2.3	nan	2.86	2.14	2.44	2.85	2.19	2.38	1.88	1.83	1.78	1.77	1.77	1.5	1.23	1.27	1.25	1.03	1.61	0.5	0.63	-0.36	-0.1	0.04	0.16	-0.3	0.17	-0.22	-0.11	-0.58	-0.69	-1.04
FBgn0011638	CG10922	6638	1.83	1.76	1.72	1.42	-0.33	-0.41	1.26	1.13	1.81	-1.22	-0.74	-0.85	-0.04	0.1	0.38	-0.02	2.17	0.79	1.09	1.25	1.24	1.13	1.69	1.55	1.7	3.97	2.98	1.74	1.65	2.17	1.53	1.57	1.86	1.81	0.63	1.65	-0.33	0.77	-0.18	0.93	0.55	0.95	0.63	0.76	-0.16	-0.18	-0.14
FBgn0011640	CG8597	8538	1.67	1.58	2.07	1.21	1.42	1.28	0.75	0.74	-0.19	1.44	1.69	1.2	1.57	1.75	1.84	1.64	0.38	1.57	2.31	1.4	1.74	1.76	1.37	1.5	1.14	1.22	0.93	1.1	1.13	1.17	1.16	0.39	-0.22	0.6	0.47	0.23	-0.32	-0.27	0.12	-0.38	0.07	-0.18	0.21	-0.43	-0.26	-0.21	-0.92
FBgn0011653	CG15002	9553	-0.25	-0.35	0.14	-0.28	-0.9	-0.63	-0.49	-0.7	-2.95	0.12	0.49	0.38	0.67	0.8	0.91	0.37	-0.6	0.47	0.61	0.09	1.1	-0.01	0.04	-0.13	0.22	-0.31	-0.6	0.27	0.01	1.25	0.09	0.51	0.54	0.71	1.11	1.24	0.99	1.63	1.64	1.6	1.54	1.68	1.45	1.3	0.42	1.32	-0.19
FBgn0011656	CG1429	10574	-0.05	-0.47	0.53	-0.37	-0.22	-0.52	-0.09	-0.15	-0.2	-0.32	-0.39	-0.78	-0.31	-0.54	-0.07	-0.65	nan	0.4	1.08	-0.07	0.32	0.08	0.56	0.3	0.26	0.44	0.11	0.49	0.66	1.37	1.43	0.82	0.25	0.91	0.63	0.82	0.04	0.21	nan	0.26	0.38	0.68	0.82	0.58	0.21	0.66	0.24
FBgn0011672	CG3671	4413	0.64	0.47	0.81	0.72	0.37	0.31	0.34	0.17	-1.2	0.37	0.76	0.45	0.81	0.48	1.05	0.31	-1.64	0.68	1.72	0.61	nan	0.91	1.03	0.74	0.65	0.38	1.46	0.6	0.84	0.97	0.82	0.54	0.57	0.83	-0.14	0.82	0.43	0.46	0.01	0.73	0.24	1	0.77	0.76	0.7	nan	0.19
FBgn0011693	CG4899	4405	-0.76	-0.94	-0.91	-0.62	-0.96	-1.47	-1.04	-1.23	-1.31	-1.37	-1.17	-1.44	-1.38	-1.93	-0.61	-1.33	0.29	-0.72	-0.46	-0.67	nan	-0.14	0.24	-0.82	-0.97	-1.07	-0.63	-0.42	-1.3	-0.97	-1.46	-1.43	-2.18	-1.1	-2.34	-1.57	-1.71	-1.72	-2.2	-1.58	-1.66	-1.07	-1.25	-1.1	-1.35	nan	-1.04
FBgn0011695	CG11390	3808	-2.34	-2.76	-2.65	-2.77	-3.03	-3.26	-2.75	-2.99	-0.57	-3.11	-3.31	-3.34	-1.76	-3.39	-3.01	-3.64	-3.23	-3.5	-2.99	-3.42	-3.37	-3.32	-3.49	-3.51	-3.53	-3.73	-3.76	-3.85	-3.65	-2.63	-2.23	-2.59	-2.5	-2.8	-1.9	-1.37	-1.78	-1.3	-2.43	-1.51	-1.68	-1.57	-1.99	-1.92	-0.44	-0.42	-0.39
FBgn0011701	CG31240	2296	-0.17	-0.18	0.4	-0.03	-0.05	-0.46	-0.21	-0.23	-0.78	0.38	nan	-0.07	-0.3	nan	-0.37	-0.61	-0.45	-0.03	-0.14	-0.29	nan	nan	nan	nan	-0.11	nan	nan	0.1	nan	0.51	0.34	0.23	-1.19	nan	nan	-0.11	0.15	0.42	-0.84	-0.05	0.56	0.55	0.64	0.42	0.79	0.23	0.26
FBgn0011704	CG8975	7809	2.88	1.71	2.89	2.68	0.81	0.58	1.45	1.94	1.69	0.95	1.19	0.94	0.51	2.07	2.23	1.38	1.01	2.6	2.5	nan	1.6	1.84	1.67	1.89	1.93	2.36	1.51	2	1.61	1.19	0.31	0.28	nan	1.5	-0.07	0.4	-0.83	0.15	nan	-0.2	-0.17	0.07	nan	-0.07	nan	-1.1	nan
FBgn0011715	CG1064	3170	2.59	nan	2.43	nan	1.55	nan	nan	nan	nan	nan	nan	nan	1.93	nan	2.41	nan	nan	nan	2.39	nan	nan	nan	0.48	nan	nan	nan	nan	nan	nan	nan	1.85	nan	1.56	nan	0.63	nan	-0.48	nan	-0.12	nan	0.47	nan	0.23	nan	-0.23	nan	-0.05
FBgn0011740	CG18802	1948	-0.01	-0.19	-0.04	0.2	-1.54	-0.84	0.07	-0.45	-1.55	-1.05	-1.98	-1.86	-2.2	-1.68	-0.98	-1.54	1.17	-1.06	-0.87	-1.38	-0.84	-1.05	-0.77	-0.57	-0.72	nan	-0.84	-0.55	-0.42	0	-0.1	-0.28	-0.7	-0.48	-0.58	-1.03	nan	-0.41	-0.92	-0.48	-0.16	-0.28	-0.45	-0.45	-0.43	-1.4	-0.51
FBgn0011744	CG7558	8012	1.47	1.27	1.6	1.36	1.12	1.18	1.36	1.05	1.74	1.64	2.03	1.67	1.61	1.86	1.85	1.95	1.09	1.51	1.14	0.73	1.6	0.97	0.89	0.57	0.92	0.4	0.82	0.82	1.02	1.58	1.66	1.18	0.9	0.9	1.03	1.42	0.82	0.95	0.97	1.01	0.73	0.86	1.05	0.61	0.72	0.8	0.63
FBgn0011754	CG1830	6281	0.37	-0.17	1.33	0.27	-0.17	-0.23	0.53	-0.09	nan	-0.51	-0.89	-1.17	-0.29	-0.35	-0.04	-0.57	-1.49	0.25	nan	0.01	0.4	0.54	0.44	0.15	-0.1	0.14	1.02	0.11	0.18	0.58	-0.43	-0.15	0.47	0.37	0.08	0.16	0.05	0.05	-0.95	0.36	0.18	0.59	0.42	0.49	-0.23	nan	0.25
FBgn0011763	CG4654	8430	1.86	1.61	2.21	1.69	1.71	1.79	1.84	1.48	1.03	1.93	2.11	2.17	1.61	2.1	2.36	1.75	0.39	1.98	2.25	1.82	2.03	1.94	1.91	1.86	1.78	1.88	2.38	1.62	1.87	2	1.57	1.4	1.38	1.61	0.96	1.52	0.86	0.93	0.25	1.17	0.65	0.95	0.91	0.68	-0.11	nan	-0.07
FBgn0011766	CG6376	8555	1.27	0	1.24	0.65	0.34	0.68	0.67	0.8	1.08	0.62	0.24	0.26	0.76	0.92	1.2	0.72	1.6	1.03	1.66	0.97	1.19	0.89	1.28	1.04	0.85	1.19	1.25	0.99	1.13	1.28	1.04	0.88	1.47	1.06	-0.23	0.95	0.1	0.24	-0.2	0.22	0.12	0.31	-0.02	0.03	-0.39	0.62	0.23
FBgn0011785	CG31132	8488	1.21	0.68	1.35	0.78	0.66	0.48	1	0.39	1.31	0.75	1.03	0.62	1.18	0.79	1.18	0.64	1.22	0.98	1.15	0.9	0.68	0.6	1.02	nan	0.86	0.9	0.61	0.66	0.78	1.09	0.65	0.53	0	0.42	0.18	0.3	-0.37	0.44	-0.15	0.45	0.26	0.57	0.56	0.54	0.14	0.12	0.21
FBgn0011802	CG6539	10177	1.03	0.6	1.15	0.59	0.17	0.73	1.29	0.86	-1.76	1.01	0.24	0.23	-0.28	-0.03	0.27	-0.27	-0.87	0.44	0.24	0.14	0.53	-0.02	0.45	-0.07	0.19	-0.34	-0.11	0.26	-0.01	0.91	-0.72	0.01	-0.19	nan	-0.95	nan	-0.69	-0.04	-1.42	0.02	0.02	0.17	0.03	0.05	-0.15	-0.1	0.07
FBgn0011817	CG7892	8051	0.76	0.35	1.41	0.52	0.98	1.12	0.98	0.83	0.15	1.32	1.7	1.56	1.23	1.55	1.69	1.34	1.35	1.53	1.16	0.96	1.24	1.12	1.1	0.58	0.39	1.76	1.46	0.87	1.16	1.48	1.01	0.87	0.47	1.13	0.69	0.59	-0.49	-0.22	-0.29	-0.1	-0.11	0.19	-0.35	-0.05	-0.63	-0.25	-0.72
FBgn0011823	CG4799	9401	2.84	2.57	2.86	2.4	1.27	2.14	2.09	2.45	2.69	2.14	1.21	1.37	0.18	0.91	0.57	0.9	nan	1.17	1.29	0.75	0.97	0.81	1.28	0.69	0.67	0.83	0.94	0.58	0.81	1.04	0.29	-0.01	0.2	0.61	-1.25	-1.09	-2.96	-2.48	-2.67	-2.34	-2.61	-1.84	-2.52	-2.46	-3.29	-2.17	-3.88
FBgn0012058	CG8610	3982	0.26	-0.3	0.28	-0.16	-0.86	-0.51	-0.15	-0.48	1.14	-0.71	-0.79	-0.94	-0.59	-0.18	-0.14	-0.09	1.86	-0.06	0.27	-0.03	0.68	-0.06	0.31	-0.04	0.18	0.1	0.16	0.23	0.24	0.82	0.3	0.49	0.45	0.29	0.29	-0.08	-0.6	-0.09	-0.21	-0.25	0.31	0.16	-0.36	-0.16	-0.41	0.5	0.01
FBgn0013269	CG6226	7688	2.42	2.06	2.41	2.16	2.33	2.27	2.35	2.16	0.61	2.52	2.88	2.59	2.64	2.79	2.78	2.72	-0.27	2.46	2.66	2.49	2.78	2.4	2.73	2.17	2.13	2.4	3.11	2.07	2.08	2.27	1.77	1.77	1.99	2	0.19	1.75	0.76	1.01	0.3	1.2	0.56	1.03	0.83	0.73	0.15	0.11	0.2
FBgn0013334	CG8884	8103	-0.09	0	0.52	0.22	0.07	0.09	0.03	0.07	-2.57	0.5	0.65	0.48	0.27	0.51	0.32	0.38	-2.96	0.06	nan	-0.69	-0.14	-0.5	-0.39	-0.56	-0.76	-1	-0.99	-0.47	-0.57	0.42	-0.36	-0.44	-0.5	-0.26	-0.7	-0.36	-0.63	-0.27	-1	-0.37	-0.28	-0.37	-0.43	-0.25	-0.73	-0.14	-0.12
FBgn0013342	CG17248	2121	-0.96	-1.15	-0.42	-1.13	-0.56	-1.58	-1.48	-1.3	-0.43	-0.73	-0.81	-1.12	-1.04	-1.16	-0.86	-1.24	0.94	-0.61	-0.43	-0.94	-1.39	-0.51	-0.63	-0.42	-0.88	nan	nan	-0.68	-0.74	0	-0.94	-0.85	-1.23	-0.64	-0.67	-0.45	-0.42	0.28	-0.05	-0.2	0.08	0.32	0.44	0.24	0.39	1.09	0.45
FBgn0013435	CG1362	10134	0.29	0	0.9	0.22	0.1	-0.23	0.11	0.08	0.04	0.38	-0.08	-0.23	0.17	0.03	0.22	-0.25	0.39	0.67	0.02	0.23	0.04	0.41	0.37	0.23	0.27	0.33	0.13	0.35	0.13	0.65	-0.41	0.31	-0.65	0.43	-0.23	0.37	-0.37	0.31	-0.38	0.42	0.09	0.56	0.23	0.41	0.78	0.86	0.89
FBgn0013467	CG18285	6290	-4.55	-4.49	-4.06	-4.12	-4.66	-4.29	-4.5	-4.92	1.34	-3.91	-4.3	-4.14	-3.18	-4.42	-2.99	-4.48	0.14	-4.22	nan	-4.67	-4.58	-4.15	-4.11	-4.23	-4.47	-4.18	-3.5	-4.27	-3.89	-3.87	-1.54	-4.02	-3.38	-2.51	-2.98	-2.65	-1.63	-1.27	-3.5	-2.4	-1.26	-1.64	-0.71	-0.66	0.31	nan	0.93
FBgn0013717	CG4166	8677	1.17	1.05	1.52	1.02	1.13	1.46	1.39	1.17	1.83	1.65	1.76	1.68	1.44	1.63	1.35	1.41	1.78	1	0.47	0.57	0.89	0.85	0.96	0.72	0.45	0.58	1.28	0.38	0.45	0.76	-0.04	0.44	-0.28	0.48	-1.49	0.3	-0.13	-0.17	-0.44	0.15	-0.13	-0.01	0.24	-0.1	-0.59	-0.46	-0.77
FBgn0013732	CG3273	2268	2.25	2.2	2.37	1.73	2.23	2.12	2.47	2.25	-1.35	2.44	1.85	1.85	1.3	1.56	0.6	0.71	-0.36	0.2	nan	0.35	nan	0.92	1.12	0.8	0.49	nan	nan	0.81	0.19	1.13	-0.44	0.4	-0.76	nan	-0.98	-0.21	-0.74	-0.57	-0.69	-0.56	-0.05	-0.66	0.42	-0.15	0.18	nan	0.13
FBgn0013746	CG9556	9014	1.64	1	1.69	1.19	1.09	1.2	1.33	1.15	0.75	1.79	2.07	1.79	2.15	2.06	2.29	2.12	1.63	1.66	0.88	1.05	2.35	1.15	1.23	0.96	0.69	1.28	0.43	0.73	0.5	1.26	0.8	0.94	0.97	0.92	0.74	0.73	0.13	0.57	0.08	0.53	0.3	0.25	0.2	0.36	0.24	0.29	0.13
FBgn0013750	CG8156	7305	1.37	0.87	1.38	0.96	0.89	0.97	1.34	1.03	1.38	1.28	1.25	1.16	0.8	0.95	0.91	0.99	1.19	1.16	1.58	1.15	1.32	1.09	1.56	1.1	1.42	0.8	2.02	1.25	1.22	1.76	1.22	1.37	1.25	1.58	-0.36	1.29	-0.03	0.7	0	0.93	0.42	0.95	0.57	0.62	-0.1	0.3	0.11
FBgn0013764	CG3924	6667	1.15	1.21	1.77	1.56	0.81	1.43	1.65	1.65	1.21	1.56	2.27	2.16	1.69	1.94	1.05	2.18	0.9	0.33	1.41	0.69	1.05	0.76	1.29	0.67	1.19	nan	nan	0.58	0.54	1.39	1.19	1.38	0.43	0.73	0.12	1.04	1.06	0.44	nan	0.45	0.71	0.55	nan	0.12	-0.74	0.09	0.47
FBgn0013765	CG4832	9152	1.08	0.93	1.07	1.29	0.78	1.98	0.9	1.62	0.65	1.79	1.99	1.57	1.46	1.82	1.6	2.07	1.44	1.91	1.31	1.59	1.35	1.01	1.38	1.23	1.3	1.26	1.37	1.19	1.53	1.89	0.22	0.53	0.38	1.08	0.3	0.63	-0.5	0.02	-0.43	0.09	-0.08	0.36	-0.52	-0.66	-0.67	-0.06	-0.53
FBgn0013969	CG5519	9158	1.6	1.71	1.99	2.07	1.29	2.06	2	2.08	1.8	2.11	2.79	2.47	2.19	2.49	2.4	2.53	2.8	2.13	2.93	1.97	2.96	2.19	2.35	1.5	2.05	1.49	1.24	1.39	1.72	1.72	0.84	1.21	1.02	1.28	0.3	0.98	0.31	0.45	0.36	0.67	0.39	0.76	0.37	0.1	0.35	0.32	-0.1
FBgn0013972	CG1912	3066	nan	-1.13	nan	-1.06	nan	-1.61	nan	-1.72	-0.6	-0.61	-1.11	-0.76	nan	-1.54	nan	-0.81	-0.9	-1.18	nan	-1.03	-0.79	-0.83	0.19	-0.85	-1.37	-0.28	-1.34	-1.01	-1.38	-0.75	-0.93	-1	nan	-0.71	nan	-0.6	nan	-0.88	nan	-1.11	nan	-0.47	nan	-0.59	nan	-0.66	nan
FBgn0013983	CG5576	5193	-0.29	-0.71	-0.17	-0.91	-0.48	-1.28	-1.03	-0.98	0.58	-0.73	-0.48	-0.55	-0.08	-0.9	-0.7	-0.74	0.95	-0.2	0.35	-0.13	-0.45	-0.64	-0.33	-0.59	-0.67	-1.08	-0.5	-0.49	-0.05	-0.32	-0.2	-0.85	-0.6	nan	-1.33	nan	-0.56	-0.63	-0.99	-0.91	-0.6	-0.57	-0.62	-0.12	-0.62	-0.21	-0.72
FBgn0014001	CG10295	4568	1.36	0.8	1.45	0.91	0.7	0.71	0.98	0.67	-0.56	1.26	0.99	1.29	1	1.02	1.17	0.98	-0.25	0.47	0.52	0.23	1.4	0.1	-0.03	0.13	0.06	-0.1	0.18	0.09	0.34	0.91	0.22	0.54	0.77	0.56	0.48	0.59	0.14	0.39	-0.19	0.01	0.56	0.73	-0.06	0.59	-0.54	0.82	0.09
FBgn0014009	CG3269	1573	0.77	0.36	0.62	0.43	0.56	0.76	0.71	0.47	-2.4	0.92	1.31	1.1	1.21	1.35	1.59	1.13	2.01	1.22	1.93	1.18	1.98	1.09	1.09	0.6	0.33	0.44	1.15	0.39	0.73	0.95	1.11	0.67	0.4	0.92	0.08	1.26	nan	1.15	nan	1.53	0.57	1.18	0.75	0.99	0.82	1.52	0.61
FBgn0014018	CG11992	1632	-0.06	-0.41	-0.56	-0.24	-1.36	-0.88	-0.24	-0.51	0.57	-1.12	-1.05	-1.23	-0.9	-0.79	-0.37	-0.5	-0.44	-0.69	-0.55	-0.79	0.06	-0.49	-0.42	-0.54	-0.27	-0.39	-0.52	-0.46	-0.18	-0.08	-0.31	-0.26	0.14	0.11	-0.7	-0.48	-0.11	-0.41	nan	-0.51	-0.23	-0.21	-0.76	-0.77	-0.32	-0.38	-0.3
FBgn0014020	CG8416	5192	0.96	0.26	1.2	0.3	0.55	0.21	-0.06	-0.11	0.05	0.6	1.06	0.64	0.93	0.5	0.52	0.78	0.48	0.55	0.54	0.53	1.25	0.42	0.76	0.49	0.73	0.74	nan	0.74	0.59	0.51	0.19	0.2	nan	0.77	0.15	0.39	-0.42	0.19	-0.49	0.29	-0.17	0.35	-0.13	0.16	-0.13	0.77	-0.04
FBgn0014026	CG3314	4906	2.3	1.64	2.54	1.4	1.57	1.37	1.55	1.21	-0.74	1.92	2.33	2.07	2.09	2.04	3.01	2.68	0.61	2.44	3.23	2.01	2.34	1.97	2.67	1.9	2.01	2.24	2.51	2.07	2.27	2.93	2.52	1.86	2.32	2.2	1.69	2.44	1	1.91	1.66	1.76	1.3	2.19	2.23	2.12	1.66	2.27	0.94
FBgn0014031	CG3926	6136	0.81	0.6	1.3	0.74	0.51	0.68	0.84	0.56	-2.39	1.11	1.2	0.81	1.14	0.71	1.38	1	-3.04	1.41	1.67	0.98	1.38	1.03	1.01	0.71	0.45	0.35	0.39	0.5	0.3	0.76	0.09	-0.1	0.08	nan	-0.74	nan	nan	-0.01	-0.99	-0.02	0.17	0.15	-0.15	0	-0.11	-0.26	-0.06
FBgn0014092	CG4278	7265	0.45	0.41	0.64	0.47	0.17	0.62	0.72	0.38	1.64	0.96	1.27	1.35	1.3	1.58	1.6	1.63	1.85	1.69	1.61	1.57	1.75	1.61	1.73	1.47	1.34	1.15	2.02	1.16	1.38	1.76	1.25	1.42	1.25	1.78	-0.68	1.75	0.24	0.92	0.1	1.32	0.42	1.14	0.9	1.1	0.27	0.68	0.54
FBgn0014135	CG4608	3226	-1.87	-1.24	-1	-1.49	-1.23	-1.34	-1.22	-1.46	0.46	-1.08	-0.87	-1.21	-0.89	-0.44	-0.39	-0.77	-0.47	0.21	0.67	0.28	0.82	0.43	0.39	0.21	-0.03	0.17	0.32	0.41	0.41	-0.56	-0.62	0.42	-0.9	0.81	-0.26	-0.36	-0.32	-0.35	-0.51	-0.63	-0.32	-0.39	0.04	-0.11	-0.6	0.18	-0.34
FBgn0014141	CG3937	4000	-1.63	-2.06	-1.56	-1.88	-1.73	-2.04	-1.77	-2.1	-0.11	-2.13	-2	-2.2	-1.19	-2	-1.16	-2.14	0.61	-1.91	-1.26	-2.18	-1.89	-2.11	-1.71	-1.89	-1.81	-2.11	-1.96	-1.91	-2.17	-1.72	-1.38	-1.56	-1.53	-1.79	-1.58	-1.21	-1.33	-0.67	-1.27	-0.87	-0.69	-0.73	-0.78	-0.46	-0.3	-0.27	0.27
FBgn0014163	CG4609	7158	0.78	-0.07	1.19	0.24	0.33	0.39	0.76	0.07	0.03	0.87	1.24	1.05	1.16	1.45	1.66	1.32	0.14	1.77	1.98	1.5	1.8	1.35	-0.1	1.19	1.13	1.56	1.27	1.14	0.94	1.59	1.15	1.11	1.24	0.91	0.19	0.71	-0.44	-0.13	-0.16	-0.02	0.12	0.14	-0.52	-0.01	-0.55	0.26	-0.07
FBgn0014269	CG18608	7059	1.89	1.38	nan	1.57	1.32	1.59	1.5	1.51	nan	2.09	2.14	2.06	2.03	2.19	2.21	1.75	nan	1.71	2.33	1.48	2.4	1.35	2.12	1.45	1.94	1.43	1.65	1.48	1.62	2.02	1.5	1.57	1.52	1.8	0.52	1.41	0.64	0.54	0.32	0.71	0.55	0.72	0.72	0.08	0.16	0.55	-0.24
FBgn0014342	CG10390	6655	nan	-0.46	nan	-0.29	-0.5	nan	-0.24	-0.13	0.03	0.08	0.6	0.45	0.27	1.37	0.7	nan	-1.04	1.71	2.09	0.71	0.6	1.74	2.29	1.52	1.33	1.06	2.08	0.38	1.34	0.51	nan	0.09	0.02	1.12	nan	0.41	nan	-2.22	nan	-1.11	nan	nan	nan	nan	nan	nan	-0.65
FBgn0014366	CG2925	6536	1.75	1.19	1.35	1.49	1.48	1.56	1.59	1.37	0.87	1.94	2.1	1.99	1.61	2.57	2.56	2.02	2.25	2.2	1.79	1.95	1.78	1.9	1.83	1.36	1.29	1.17	1.24	1.11	1.3	1.63	0.86	1.38	0.51	1.19	0.44	1.3	0.99	0.93	0.5	0.73	nan	0.65	0.72	-0.14	0.41	-0.12	-0.01
FBgn0014396	CG3234	1815	-2.55	-1.81	-2.08	-1.07	-2.06	-2.68	-2.06	-2.81	-1.99	-2.26	-1.7	-2.1	nan	-2.43	-1.01	-2.19	-2.06	-1.91	nan	-1.72	nan	-1.9	-0.87	-1.87	-2.54	-2.61	-1.28	-2.23	-2.08	-2.06	-1.47	-2.07	-2.42	-1.96	-2.46	-2.02	-1.52	-2.1	-2.16	-1.97	-1.72	-1.97	-1.43	-1.52	-1.49	-1.34	-1.23
FBgn0014417	CG13397	9431	nan	1.66	1.69	1.73	0.74	1.41	1.53	1.91	-0.05	0.66	-0.07	0.01	-0.52	0.16	0.11	-0.04	nan	0.2	nan	-0.18	0.07	0.02	0.16	-0.31	-0.54	0.6	0.52	-0.28	0.23	0.29	0.38	0.29	-1.27	0.62	0.52	0.78	-0.18	0.33	-0.31	0.15	0.08	0.56	0.36	0.28	0.33	-0.66	-1.45
FBgn0014454	CG7216	2233	nan	-2.55	nan	-3.28	nan	-3.65	-2.85	nan	-1.54	-2.82	nan	-3.6	nan	-3.05	nan	-3.21	0.72	-2.56	nan	-2.48	nan	nan	-2.25	nan	-2.1	nan	nan	-1.9	nan	-1.57	nan	-1.86	nan	-2.15	nan	-2.95	nan	-3.26	-5.33	-3.55	-3.29	nan	-4.47	-2.82	-3	-2.13	-3.01
FBgn0014861	CG7538	6520	1.91	1.62	1.44	1.92	1.22	1.48	1.87	1.73	nan	1.34	0.97	0.98	1.16	1.52	1.54	1.19	2.69	2.23	2.31	2.54	2.41	1.99	2.72	2.35	2.45	2.81	2.1	2.06	2.04	2.11	1.39	1.24	1.67	1.82	0.13	0.69	-0.66	-0.33	-0.51	-0.56	-0.82	-0.24	-0.74	-0.86	-0.95	-1.12	-1
FBgn0014863	CG1019	2855	1.49	nan	1.62	nan	0.94	nan	nan	nan	-1.09	nan	nan	nan	-0.05	nan	0.21	nan	-1.44	nan	0.62	nan	nan	nan	nan	nan	nan	nan	nan	nan	nan	nan	0.76	nan	0.72	nan	0.38	nan	-0.1	nan	0.32	nan	0.59	nan	0.11	nan	-0.15	nan	-0.05
FBgn0014903	CG14630	3813	1.62	1.33	1.22	1.3	0.94	0.99	1.1	0.8	-0.75	1.42	1.72	1.51	1.55	1.75	1.86	1.49	2.46	1.65	2.77	1.92	2.18	1.66	1.97	1.62	1.76	1.39	1.8	1.25	1.59	2.02	2.21	1.76	1.75	1.97	1.11	2.21	1.12	1.61	1.35	1.78	1.29	1.68	1.22	1.37	1.54	1.76	1.3
FBgn0014906	CG3488	1833	1.55	0.6	1.69	0.49	0.6	0.21	0.66	-0.04	-0.25	0.96	0.99	0.86	0.89	1.3	1.57	1.23	-0.47	1.26	1.84	0.89	1.37	0.81	1.37	0.93	1.21	0.69	0.93	0.75	1.01	1.81	1.38	1.42	1.29	1.72	1.08	1.67	0.07	1.62	0.47	1.43	1.21	1.58	1.29	1.42	1.16	1.62	1
FBgn0015014	CG11987	12527	nan	-2.14	nan	-0.31	nan	nan	-0.89	nan	nan	-0.03	0.37	-0.25	nan	nan	nan	0.59	nan	0.47	nan	-1.55	-0.7	0.42	-0.05	0.02	-1.47	nan	nan	-0.37	nan	nan	nan	nan	nan	nan	nan	nan	nan	-1.6	nan	-4.2	nan	-2.62	nan	nan	nan	-1.91	nan
FBgn0015033	CG4321	5411	-3.24	-3.45	-3.66	-3.72	-3.1	-3.81	-3.32	-3.77	-1.9	-3.22	-3.57	-3.6	-2.74	-3.11	-2.25	-2.87	-0.65	-2.83	-2.96	-2.94	-3.51	-2.87	0.94	-2.8	-2.81	-2.97	-2.88	-2.65	-3	-2.46	-1.65	-2.33	-2.21	-2.12	-1.59	-1.75	-1.82	-1.27	-1.76	-1.82	-1.38	-1.41	-1.4	-1.28	-1.3	-1.25	-0.68
FBgn0015040	CG3616	11613	-3.09	-2.93	-2.19	-3.17	-2.71	-3.56	-3.75	-2.87	-0.97	-2.5	-2.99	-3.38	-2.21	-3.38	-2.13	-3.48	0.56	-1.94	nan	-2.59	-2.11	-2.19	-2.27	-2.54	-3.11	-1.84	-2.7	-3.11	-2.43	nan	-1.36	-2.7	-2.25	-2.12	-2.29	-2.46	-2.01	-1.24	-1.72	-1.59	-1.73	-0.88	-0.52	-0.72	-0.84	-0.14	-1.28
FBgn0015075	CG9054	11075	nan	1.33	nan	0.85	nan	0.93	0.91	0.94	nan	1.07	1.24	0.98	nan	0.76	nan	0.42	nan	0.89	nan	0.58	0.78	0.41	0.28	0.71	0.59	0.83	0.39	0.76	0.33	0.58	nan	0.69	nan	0.66	nan	0.68	nan	0.36	nan	0.32	nan	0.64	nan	0.24	nan	0.15	nan
FBgn0015229	CG6575	4217	-0.03	-0.44	-0.13	-0.58	-0.97	-0.52	-0.02	-0.1	1.7	-0.58	-1.9	-1.91	-1.83	-1.99	-1.73	-2.24	1.3	-1.67	-1	-1.83	-1.18	-1.62	-0.72	-1.26	-1.45	nan	-0.37	-0.74	-0.91	-0.39	-0.19	-0.1	-4.22	-0.65	-1.12	-0.8	-1.2	-0.05	-1.37	-0.52	-0.5	0.38	-0.05	0.19	-0.87	-0.23	-0.81
FBgn0015270	CG3041	4321	2.76	1.83	2.72	1.76	1.02	0.75	2	1.25	0.97	0.38	0.37	0.05	0.66	0.82	1.04	0.7	1.33	1.77	2.11	1.02	1.88	0.7	1.69	0.89	1.2	1.03	0.87	0.74	0.71	1.1	0.8	0.79	1.02	0.76	0.62	0.57	-0.61	0.14	-0.46	-0.19	0.09	0.25	0.06	-0.27	-0.18	0.15	-0.5
FBgn0015277	CG5373	4200	0	-0.42	0.2	-0.77	-1.33	-1.12	-0.8	-0.98	nan	-1.25	-0.7	-0.7	0.12	0.19	0.07	0.03	nan	0.86	0.73	0.16	0.43	0.2	0.42	0.07	0.11	0.2	-0.04	0.42	0.29	-0.14	0.12	-0.08	-1.65	0.1	-0.24	-0.05	0.11	-0.2	-0.73	-0.32	0.24	0.06	0.44	-0.28	-0.22	-0.79	-0.28
FBgn0015279	CG4141	10922	0.38	-0.12	0.3	-0.04	-1.11	-0.02	0.49	-0.08	-0.23	0.15	0.85	0.63	0.57	0.89	0.72	0.78	-1.5	1.14	0.31	0.94	1.32	0.96	1.13	0.69	1.03	0.44	0.27	0.8	0.29	1.28	0.54	0.66	0.79	1.2	0.16	0.7	-1.23	0.14	-1.1	0.49	0.04	0.26	-0.36	0.27	-0.53	0.35	-0.44
FBgn0015282	CG5289	10225	2.01	1.7	2.25	1.53	0.61	0.91	1.64	1.29	nan	0.69	-0.03	-0.25	-0.25	0.1	0.37	-0.18	1.08	0.55	1.24	0.53	1.06	0.43	1.2	0.62	0.89	0.35	0.51	0.74	0.65	1.72	0.34	0.81	0.6	nan	-0.15	nan	-0.6	0.49	-0.83	0.41	0.21	0.53	0.29	0.12	-0.24	0.29	-0.2
FBgn0015287	CG14999	8503	3.01	2.81	3.67	2.71	1.63	1.74	2.36	2.54	2.48	0.81	0.11	-0.16	0.64	0.83	1.56	1.15	3.05	1.46	2.72	1.59	2.22	1.46	2.35	nan	2.26	1.85	1.4	1.43	1.52	1.26	1.59	0.68	1.15	1.05	0.02	0.43	-0.66	-0.82	nan	-0.05	-0.99	-0.71	-0.39	-1.02	-0.64	-1.08	-1.25
FBgn0015321	CG8284	7044	2.44	2.28	2.65	2.18	1.61	1.75	2.37	2.22	2.23	2.36	2.08	1.78	1.56	1.52	1.37	1.27	2.26	0.67	0.7	0.19	0.69	0.52	0.27	-0.26	-0.47	-1.28	-0.75	-0.91	-1.04	-0.18	-0.45	-0.1	-0.75	-0.27	-0.9	-0.1	-0.56	0.25	-1.09	0.12	-0.3	0.2	-0.01	-0.1	-0.53	0.04	-0.27
FBgn0015324	CG1088	1899	0.8	0.16	0.59	0.07	0.38	-0.23	nan	0.06	nan	0.43	0.49	0.39	-0.08	0.52	0.12	0.45	nan	0.13	-0.28	-0.39	0.62	-0.2	nan	-0.65	-1.01	-0.9	-1.03	-0.87	-0.99	-0.16	-0.88	-0.54	-0.14	-0.25	-0.44	-0.14	-0.23	0.14	-0.35	0	0.07	0.2	nan	0.31	0.36	0.7	0.58
FBgn0015360	CG32300	8732	-0.33	nan	0.03	-2.77	-0.83	-1.03	-0.56	-1.3	0.4	-1.59	-1.57	-1.75	0.18	nan	-0.36	0.35	0.77	-1.68	-0.37	-0.28	-1.58	-0.12	-0.82	-1.69	-0.84	-2.51	-1.42	-0.62	-1.02	-1.19	-0.78	-1.77	-1.86	-2.54	-2.8	-3.06	-1.13	-2.81	nan	-1.5	-1.44	-1.66	-0.52	-1.72	nan	-2.77	-0.94
FBgn0015372	CG3870	9156	1.32	0.86	1.47	1.17	0.58	0.89	0.76	1.02	0.36	1.02	0.69	0.69	0.18	0.67	0.06	0.33	0.21	0.03	0.51	-0.08	0.3	-0.47	-0.04	-0.41	-0.18	-0.6	nan	-0.55	-0.05	0.08	-0.78	-0.15	-0.35	-0.23	-1.14	-0.17	-0.43	-0.55	-0.62	-0.88	-0.42	-0.11	-1.69	-0.25	-0.31	0.66	-0.59
FBgn0015393	CG3949	1811	-0.68	-0.41	-0.33	0.09	-0.58	-1.18	-0.27	-0.46	0.65	-0.47	-0.22	-0.93	-1.05	-0.26	-0.89	-0.11	0.4	-0.26	-1.86	-0.1	-1.49	-0.04	-0.13	-0.12	-0.5	-0.05	-0.01	-0.38	-0.4	-0.34	-0.69	-0.77	-1.65	-1.02	-1.52	-0.93	-1.12	-1.01	-1.13	-1.08	-0.29	-0.73	-0.12	-0.66	-0.25	-1.07	-0.98
FBgn0015396	CG4029	6644	1.74	1.87	1.38	1.82	0.56	1.53	1.83	1.56	nan	0.84	0.86	0.74	1.27	1.96	1.38	1.44	1.4	1.52	1.12	1.3	1.47	1.22	1.48	1.23	1.35	1.27	1.7	1.5	1.69	1.82	1.25	0.99	0.74	1.34	-0.24	0.33	-1.38	-0.69	-1.43	-0.59	-0.46	-0.74	-1.12	-0.9	-1.46	-1.42	-1.47
FBgn0015402	CG2899	6584	0.98	-1.21	0.59	-1.08	0.62	0.22	0.53	-0.05	-0.9	1	1.24	0.9	1.54	0.81	1.5	0.74	1.83	1.2	1.06	1.31	1.84	1.47	1	1.08	1.14	1.03	nan	1.21	0.74	0.41	1.38	0.11	1.35	0.71	0.65	0.63	0.06	0.14	0.27	0.29	0.96	0.23	0.66	0.18	0.7	-0.15	0.48
FBgn0015509	CG1877	8516	1.8	1.78	1.97	1.4	0.89	1.13	1.72	1.46	2.52	1.63	1.48	1.33	0.94	1.48	1.2	1.62	2.45	1.82	1.58	1.42	1.29	1.23	1.62	1.6	1.07	1.17	1.43	1.26	1.51	1.41	1.12	0.88	0.77	1.65	0.92	1.2	0.35	0.87	0.05	0.7	0.47	1.08	0.5	0.76	0.16	0.47	0.08
FBgn0015541	CG5518	2834	-2.65	nan	-2.17	nan	-2.26	nan	nan	nan	-4.98	nan	nan	nan	-1.62	nan	-1.47	nan	-4.11	nan	-1.13	nan	nan	nan	nan	nan	nan	nan	nan	nan	nan	nan	-0.87	nan	-1.38	nan	-1.08	nan	-0.54	nan	nan	nan	-0.14	nan	0.06	nan	0.12	nan	0.08
FBgn0015546	CG4215	7874	0.21	0.3	0.87	0.1	0.12	0.05	nan	0.11	1.11	0.82	0.72	0.62	nan	-0.12	nan	-0.18	0.18	0.76	nan	0.13	-0.09	0.53	0.77	0.66	0.06	0.05	1.37	-0.45	0.38	0.03	nan	-0.61	nan	-0.35	nan	-0.33	nan	-0.54	nan	-0.17	-1.05	-0.57	nan	-0.2	nan	nan	nan
FBgn0015553	CG10387	7706	2.87	2.07	2.23	2.32	1.27	1.42	2.38	1.88	0.38	1.2	0.41	0.36	0.08	0.27	0.2	-0.13	1.12	0.77	0.17	0.82	0.82	0.63	1.06	0.45	0.44	0.28	0.58	0.16	-0.18	0.37	-0.35	-0.16	-0.27	-0.07	-1.41	-0.4	-0.74	-0.7	-1.69	-0.57	-0.69	-0.55	-0.69	-0.8	-0.82	-0.93	-0.44
FBgn0015575	CG1112	4353	nan	-0.75	0.45	-0.5	nan	-0.85	-0.64	-0.65	1.43	-0.1	-0.02	-0.42	nan	-0.95	nan	-1.51	-0.71	-0.57	nan	-0.97	-1.34	-0.91	0.92	-0.68	-0.95	-0.68	-1.26	-0.89	-1.26	0.17	nan	-0.75	nan	-0.69	nan	-0.05	nan	-0.95	nan	-0.9	nan	-0.79	nan	-1.26	nan	-1.61	nan
FBgn0015608	CG6320	4829	-2.35	-2.92	-2.45	-2.78	-2.39	-3.05	-2.52	-3.17	-3.53	-3.22	-3.07	-2.99	-1.86	-2.67	-1.75	-2.7	-2.62	-2.46	-1.57	-2.26	-2.58	-2.23	-1.55	-1.99	-2.22	-2.68	-2.7	-1.78	-2.28	-1.63	-1.59	-1.94	-1.92	-1.38	-1.26	-1.99	-0.57	-1.17	-0.78	-1.38	-0.59	-0.97	-0.09	-0.93	-0.42	-0.48	-0.36
FBgn0015610	CG4236	7884	2.44	1.94	2.85	2.23	2.17	2.22	2.68	2.1	nan	2.72	3.1	2.89	2.77	2.91	3.51	3.03	nan	2.91	3.43	2.57	3.47	2.5	2.78	2.3	2.48	2.04	2.05	2.21	1.89	2.39	2.62	1.78	2.25	2.19	1.31	1.56	0.71	0.91	0.21	1.07	0.84	0.89	0.88	0.42	0.21	0.51	-0.13
FBgn0015625	CG5814	7578	1.21	0.81	0.87	1.07	0.48	0.89	1.27	0.74	1.16	1.09	1.39	1.29	1.32	1.37	1.57	1.26	1.57	1.24	1.45	1.17	1.68	1.16	1.4	1.07	1.12	1.27	0.84	0.99	1.02	1.35	1.22	1.06	1.39	1.3	0.49	1.14	0.56	0.7	0.09	0.89	0.67	0.73	0.55	0.55	0.35	0.91	0.45
FBgn0015657	CG10578	11450	1.99	1.51	2.07	nan	0.85	0.94	1.46	1.51	-0.28	nan	nan	nan	nan	0.07	-0.27	-0.69	-0.99	nan	0.26	-0.33	nan	nan	-0.28	nan	0.1	nan	nan	-0.2	nan	0.89	nan	0.71	0.62	nan	0.31	nan	-1.25	nan	-0.86	0.06	0.13	-0.25	-0.12	0.26	-0.33	-0.1	0.02
FBgn0015721	CG9398	2118	-1	-1.11	0.23	-1.3	-0.52	-0.76	nan	-0.94	-3.52	-0.53	-0.1	-0.27	0.63	1.13	1.19	0.86	-2.21	1.36	1.53	1.05	1.74	1.06	1.65	1.07	1.35	1.26	1.39	1.41	1.54	-0.92	1.07	1.18	-0.59	1.43	0.82	0.38	0.77	-0.33	0.28	-0.11	0.3	-0.32	1.54	-0.34	0.29	-0.14	-0.23
FBgn0015766	CG10596	8863	-1.2	-1.17	-0.53	-1.11	-1.13	-1.32	-1.47	-1.51	nan	-1.07	-0.97	-1.19	-0.72	-1.21	-0.9	-1.32	-0.15	-1.01	-0.58	-1.26	-1.62	-1.21	-0.92	-1.11	-1.07	-1.48	-1.52	-1.38	-1.06	-0.82	-0.85	-1.2	-1.32	nan	-1.15	nan	-0.11	0.46	-0.82	0.23	0.16	0.42	0.19	0.73	1.33	2.09	1.78
FBgn0015772	CG10637	11435	-1.14	-1.2	-1.09	nan	-1.71	-2.05	-0.95	-1.36	-2.01	nan	nan	nan	nan	-0.71	-1.07	-0.55	-0.61	-0.19	-0.52	-0.94	nan	nan	-0.71	nan	-0.61	nan	nan	-0.83	nan	-0.67	nan	-0.63	nan	nan	nan	-0.27	nan	nan	nan	-0.22	nan	0.32	0.51	0.2	0.74	0.47	0.7
FBgn0015794	CG3129	3802	0.91	0.57	0.39	0.74	-0.67	-0.61	0.35	0.2	-0.91	-0.66	-1.74	-1.57	-1.71	-1.8	-1.4	-1.69	-0.62	-1.45	-0.29	-0.9	-0.51	-1.12	0.22	-0.18	0.21	-0.05	0.11	0.2	0.54	1.14	1.16	0.95	0.75	0.73	0.9	0.89	0.62	1.22	0.9	1.04	1.18	1.3	1.51	0.71	1.5	1.05	0.91
FBgn0015796	CG8287	8844	1.73	0.74	1.59	1.09	1.03	1.1	1.07	0.86	nan	1.49	1.72	1.59	1	1.34	0.82	0.88	nan	0.38	0.52	0.28	1.04	0.05	-0.07	0.53	0.63	0.14	-0.1	0.85	0.6	0.67	0.67	0.71	1.15	0.77	0.2	1.03	0.49	1	0.87	0.89	1.01	0.97	0.75	0.76	0.36	0.7	0.3
FBgn0015799	CG7413	2438	2.52	2.15	2.75	1.74	1.42	1.26	1.83	2.02	nan	0.82	0.2	0.08	0.65	0.72	1.12	0.5	nan	1.61	1.71	1.15	1.78	1.14	1.56	1.35	1.44	1.48	1.26	1.39	1.29	1.95	1.25	0.85	0.78	1.5	0.9	1.06	0.65	0.65	0.29	0.27	0.59	0.36	0.98	0.13	0.52	0.46	0.32
FBgn0015828	CG10415	3792	2.04	1.47	2.1	1.44	0.52	0.81	1.22	1.22	-0.73	0.92	0.33	0.26	0.31	0.73	1.01	0.54	0.49	1	1.53	0.48	1.57	0.92	-0.7	0.5	0.75	0.15	0.46	0.79	0.14	1.22	0.55	0.48	0.73	0.87	0.1	0.23	-1.2	-0.1	-0.91	-0.25	0.03	-0.12	-0.44	-0.59	-0.6	-0.51	-0.56
FBgn0015844	CG9433	10536	nan	0.99	nan	1.29	nan	1.24	1.17	1.14	-4.63	1.14	0.72	0.5	nan	1.39	nan	1.31	nan	1.32	nan	0.67	1.77	0.74	0.95	0.38	0.73	0.55	0.64	0.42	0.41	0.73	nan	0.16	nan	-0.16	nan	-0.55	nan	-0.42	nan	-0.51	nan	0.01	nan	-0.66	nan	-0.48	nan
FBgn0015905	CG4426	10213	0.33	-0.31	1.01	-0.56	-0.73	-0.4	-0.36	-0.63	-1.07	-1.16	-1.42	-1.41	-0.89	-1.08	-0.72	-1.04	0.99	-0.52	nan	-1.01	0	-0.86	-0.19	-1.07	-0.69	-0.77	-0.44	-0.59	-0.45	-0.03	-0.47	-0.76	-1.15	-0.66	-0.13	-0.6	-0.71	-1.28	-0.32	-1.25	-0.98	-0.72	-0.34	-1.04	-1.07	-1.13	-2.18
FBgn0015919	CG10605	9415	0.23	-0.5	0.37	-0.89	-0.05	-0.41	-0.07	-0.3	1.38	-0.07	-0.12	-0.17	0.12	-0.09	0.27	0.12	1.86	0.17	0.75	0.03	0.6	0.28	0.77	0.38	0.55	0.92	1.59	0.92	0.95	1.79	0.68	0.87	1.38	1.07	1.24	1.09	0.97	0.87	0.88	0.84	1.06	1.11	1.66	1.11	0.8	nan	0.86
FBgn0015924	CG4280	2059	-3.54	-4.66	-3.63	-4.57	-4.1	-4.8	-4.09	-5.1	-0.73	-4.13	-3.8	-3.97	-2.77	-3.47	-2.35	-3.56	-0.38	-2.82	-1.73	-3.21	-2.62	-3.03	-2.82	-2.85	-2.95	-1.96	-2.81	-3.13	-2.95	-2.29	-2.22	-2.74	-2.15	-2.44	-2.59	-2.72	-3.57	-3.1	-2.33	-2.66	-2.64	-2.72	-2.49	-3.02	-2.94	-2.71	-2.79
FBgn0015933	CG2146	2080	0.79	-1.19	0.63	nan	-1.29	-1.23	-0.6	-1.46	0.95	-2.11	-1.29	-1.68	-1.4	-1.67	-1.21	-1.17	nan	-1.17	nan	-0.69	-1.4	-0.55	-0.33	-0.32	0.02	-0.94	-0.92	-0.52	-0.6	-2.3	-0.29	-1.54	-1.35	-1.22	-0.41	-1.26	-0.62	-1.27	-0.63	-1.6	nan	nan	nan	-0.68	nan	-1.91	nan
FBgn0016013	CG14993	4760	-1.96	-2.54	-2.02	-2.49	nan	-3.18	-2.28	-3.1	-3.78	-3.54	-3.72	-3.63	-3.73	-3.37	-2.61	-2.97	-4.65	-3.11	-2.33	-3.12	-1.71	-2.99	-2.05	-2.37	-2.1	-2.44	-2.27	-1.51	-1.96	-1.18	-1.36	-1.52	0.03	-0.24	0.76	-0.31	0.84	0.83	0.92	0.99	0.92	1.15	0.74	0.46	0.08	-0.34	-2.27
FBgn0016038	CG17828	2210	1.47	1.1	1.65	1	1.02	0.84	1.15	0.71	-2.1	1.26	1.24	1.03	1.06	0.73	1.4	0.46	-1.17	0.94	nan	0.88	0.17	0.97	1.01	1.11	0.55	0.83	1.82	0.61	0.75	1.16	0.25	0.83	0.02	1.21	0.3	1.32	0.64	1.01	0.36	1.24	0.81	1.36	1.2	1.46	1.02	nan	0.87
FBgn0016059	CG6446	1825	0.67	0.56	0.02	0.96	-0.5	0.73	0.7	0.52	-2.37	0.66	-0.09	0.5	-0.34	0.28	-0.14	0.02	0.27	0.8	0.07	0.94	0.69	0.99	0.62	0.8	0.61	0.92	1.43	0.4	1.23	1.32	0.45	1	0.35	1.48	0.26	1.39	0.5	0.75	-0.1	1.18	0.79	0.85	0.17	0.71	0.27	0.36	0.32
FBgn0016070	CG5263	7571	3.26	2.8	3.15	2.93	1.57	3.1	3.47	3.1	1.92	3.1	2.58	2.46	1.07	1.34	0.71	1.01	2.1	0.31	0.49	0.73	1.2	0.88	1.14	0.95	0.13	-0.18	nan	0.37	0.25	1.24	0.47	1.07	0.88	0.81	-0.07	0.35	-0.85	-0.42	-0.47	0.6	-0.21	-0.24	-0.05	-0.04	-0.77	-0.1	-0.18
FBgn0016076	CG14029	5654	1.23	0.62	1.76	0.9	0.75	0.88	0.95	0.91	1.74	0.7	-0.13	-0.34	-0.02	0.12	0.43	0.29	2.57	0.03	0.17	-0.14	1.06	0.15	0.6	0.18	0.17	0.37	0.07	0.22	0.45	1.06	0.53	0.5	0.71	0.75	0.77	0.06	0.36	0.72	0.05	0.45	0.8	0.74	0.41	0.65	0.82	1.09	0.55
FBgn0016126	CG1495	2203	nan	0.14	nan	-0.07	0.22	-0.18	0.05	-0.03	-1.99	-0.32	-0.33	-0.18	-0.27	-0.27	-0.15	-0.19	-1.41	-0.1	nan	-0.11	nan	-0.16	0.66	-0.01	-0.44	-0.09	1.09	0.05	0.07	0.43	-0.56	-0.52	-0.43	0.12	-0.94	-0.31	-0.25	-0.38	0.04	-0.29	-0.53	-0.07	0.43	-0.29	-0.27	nan	-1.09
FBgn0016131	CG5072	7718	2.34	1.77	2.39	1.77	1.87	2.16	2.01	1.72	-2.33	2.12	2.15	2.18	1.54	1.36	1.14	0.99	-1.64	0.9	nan	0.62	1.07	0.8	1.13	1.01	0.82	1.52	1.62	0.91	1.01	1.66	1.19	1.05	0.84	1.15	0.62	1.42	0.63	1	0.22	0.94	0.85	nan	1.64	nan	1.26	nan	0.88
FBgn0016132	CG3733	8374	-1.1	nan	-0.43	nan	-1.51	-0.86	-0.76	nan	0.62	nan	-1.49	-1.31	0.07	nan	0.48	nan	1.32	nan	-0.95	-0.69	nan	-0.33	-0.04	-0.65	-0.45	-2.05	-1.67	-0.62	nan	0.07	-0.16	-1.29	-1.21	nan	-0.92	-1.23	-1.61	-2.45	nan	-1.97	nan	-1.7	nan	-1.78	nan	-3.53	nan
FBgn0016691	CG4307	1605	1.66	0.89	1.39	0.79	0.57	0.54	0.94	0.49	nan	1.25	1.53	1.13	0.91	1.32	1.55	1.42	nan	1.35	1.02	0.86	0.94	0.77	0.49	0.15	-0.35	-0.46	-0.35	-0.5	-0.31	0.59	0.07	0.2	-0.4	0.36	-0.1	0.8	-0.32	1.11	-0.14	0.9	0.55	1.17	1.18	1.14	0.96	0.82	0.94
FBgn0016697	CG10938	7857	2.6	2.32	2.84	2.39	1.64	1.94	1.84	2	0.32	2.21	2.76	2.25	nan	2.33	0.91	1.99	0.65	1.71	1.68	0.96	0.92	0.6	0.84	0.51	0.46	nan	-0.73	0.03	0.18	0.3	nan	0.41	0.48	0.13	nan	0.63	-0.5	-0.43	nan	-0.34	-0.7	0	-0.27	-0.61	-1.46	-1.32	nan
FBgn0016698	CG3289	1977	1.61	0.48	1.62	0.43	0.56	0.46	0.68	0.57	nan	0.35	0.24	-0.02	-0.09	0.41	nan	0.05	nan	0.58	0.94	-0.11	0.71	-0.29	nan	-0.27	-0.11	-0.3	-0.21	-0.24	nan	-0.48	0.36	0.04	0.02	0.02	-0.37	-0.8	-0.33	-0.56	-1.07	-0.49	nan	-0.22	nan	-0.45	nan	-0.41	nan
FBgn0016701	CG4921	10689	nan	0.48	nan	0.39	nan	-0.12	0.85	0.58	nan	-0.06	-0.29	-0.52	nan	-1.57	nan	-2.26	nan	-3.1	nan	-2.45	nan	-3.03	-2.06	-2.14	-1.62	nan	nan	-1.65	nan	-0.49	nan	-0.38	nan	-0.4	nan	-0.13	nan	0.37	nan	0.4	nan	0.36	nan	-0.35	nan	1.86	nan
FBgn0016715	CG3200	1761	-3.28	-3.02	-3.64	-2.26	-2.87	-3.64	-2.44	-3.97	-0.09	-3.55	-2.12	-3.58	-2.34	-3.17	-2.37	-2.97	1.08	-2.65	-2.81	-2.48	-3.13	-2.61	-1.73	-1.91	-1.63	-2.38	-0.75	-1.68	-2.03	-1.32	-1.11	-1.32	-1.67	-1.83	-1.81	-0.59	-0.46	-0.01	-1.05	-0.88	-0.44	-0.49	-0.2	-0.34	-0.49	-0.95	-0.37
FBgn0016754	CG13598	10650	0.08	-0.08	0.39	0.07	-0.1	-0.06	0.31	0.04	0.81	0.1	0.03	-0.13	0.02	-0.02	0.1	-0.07	0.36	0.18	nan	0.18	0.52	0.35	0.57	0.3	0.31	0.31	1.1	0.36	0.43	0.84	-0.41	0.29	0.21	0.93	-1.26	0.46	-0.56	0.33	-0.64	0.49	0.27	0.39	0.53	0.37	0.3	0.46	0.43
FBgn0016756	CG5486	8272	0.39	-0.05	0.64	0.14	0.21	0.56	0.47	0.16	0.46	0.75	1.16	0.92	1.1	1.43	1.02	1.38	0.09	1.25	1	0.92	1.39	1.02	0.96	0.62	0.85	0.46	0.31	0.7	0.6	0.95	0.41	0.4	0.56	0.86	0.26	0.38	0.13	0.3	-0.04	0.39	0.31	0.54	0.51	0.81	0.25	0.52	0.4
FBgn0016762	CG12273	2557	0.83	-0.34	0.72	-0.86	-1.21	-1.67	-0.91	-1.31	0.13	-1.06	-0.14	-0.4	0.24	1.03	1.8	0.71	2.2	0.8	2.35	1.26	1.69	1.29	1.1	0.37	0.3	-0.03	0.86	0.56	0	0.63	0.24	-0.04	0.95	0.77	0.16	-0.24	0.91	0.04	-0.01	-0.85	0.36	-0.27	1.22	-0.5	0.96	-0.02	0.41
FBgn0016917	CG4257	9534	1.14	0.99	1.26	1.5	0.33	1.61	1.72	1.42	0.45	1.88	1.92	1.84	1.37	1.59	0.98	1.37	0.69	0.53	0.14	0.32	0.92	0.28	0.94	0.57	0.77	0.41	0.55	0.72	0.85	1.55	1.05	1.13	0.67	0.95	0.12	0.78	-0.32	0.23	-0.3	0.31	nan	0.15	nan	-0.2	nan	0.18	-0.96
FBgn0016926	CG4710	7052	0.96	0.05	1.11	0.21	-0.09	-0.31	0.37	-0.01	1	0.2	0.7	0.43	1.63	1.71	2.14	1.64	nan	2.21	2.13	1.37	2.01	1.46	3.14	1.28	0.76	0.53	0.33	0.55	0.12	1.2	0.25	0.62	1.04	1.03	0.16	0.27	-0.96	-0.19	-0.35	-0.25	-0.16	0.27	-0.04	-0.12	-0.5	0.36	-0.43
FBgn0016930	CG4551	5553	1.17	0.24	0.74	0.39	0.48	0.45	0.86	0.43	-0.13	0.67	0.78	0.76	0.74	0.79	0.84	0.74	1.26	0.71	0.82	0.7	0.82	0.76	0.54	0.22	0.16	nan	-0.02	0.38	0.49	0.96	0.93	0.58	0.9	0.36	0.25	0.63	-0.26	0.16	0.19	0.2	-0.09	0.19	-0.01	-0.18	-0.07	0.54	-0.23
FBgn0016983	CG8571	8991	1.04	0.93	1.36	1.26	0.7	1.66	1.65	1.5	2.66	1.93	2.33	2.15	1.84	2.24	1.54	2	3.59	1.95	1.51	1.56	1.67	1.57	1.5	1.13	1.58	0.95	0.48	1.2	1.2	1.71	0.29	0.77	0.58	1.03	-0.07	0.76	-0.56	-0.1	-0.56	0.28	0.01	-0.01	-0.28	-0.19	-0.51	-0.24	-0.72
FBgn0017397	CG10293	11710	nan	-0.31	nan	-0.29	nan	-0.44	-0.03	-0.18	nan	0.29	0.35	0.25	nan	0.46	nan	0.45	nan	0.98	nan	0.84	1.11	0.63	-1.77	0.61	-0.22	0.71	0	0.28	0.56	1.23	-1.37	0.68	nan	0.46	nan	0.59	nan	0.79	nan	0.52	nan	1.02	nan	0.92	nan	0.83	nan
FBgn0017453	CG5215	4122	0.26	-0.07	0.73	-0.14	-0.83	-0.55	-0.22	-0.07	nan	-0.71	-0.25	-0.48	0.41	0.36	0.69	0.38	nan	0.87	1.01	0.42	1.07	0.22	0.54	0.4	0.47	0.69	0.31	0.62	0.64	1.06	0.59	0.55	-0.04	0.45	0.67	0.68	0.51	0.43	0.27	0.2	0.77	0.04	0.49	0.63	0.38	0	0.38
FBgn0017551	CG10800	4371	-1.12	2.39	nan	2.18	nan	1.78	1.96	2.24	0.34	1.86	0.66	0.46	-2.18	0.79	0.32	0.97	-1.27	2.02	nan	1.91	2.43	1.8	2.56	2.17	2.04	2.29	2.16	2.58	2.25	0.99	-0.45	2.02	nan	2.3	nan	1.12	nan	0.37	nan	0.53	nan	0.74	nan	0.14	nan	-0.23	nan
FBgn0017581	CG6929	6324	0.37	-0.65	nan	-0.6	-0.48	-0.3	0.51	-0.04	-0.43	0.06	0.16	-0.16	0.03	0.13	0.06	0.28	0.43	-0.01	0.11	-0.19	0.14	0.35	-0.04	-0.32	-0.18	-0.34	-0.43	-0.16	-0.06	0.5	-0.14	-0.32	0.31	0.12	-1.06	-0.45	-1.14	-0.95	-1.56	-0.53	-0.66	-0.65	-0.85	-0.61	-1.32	-0.82	-0.64
FBgn0019624	CG14724	2216	1.56	0.6	0.03	0.74	nan	0.39	0.75	nan	-1.3	0.8	nan	0.6	-1.76	0.74	nan	0.47	-1.07	nan	nan	0.56	nan	nan	nan	0.3	0.87	nan	nan	0.28	nan	1.1	0.25	0.88	nan	0.68	nan	1.37	nan	1.43	nan	1.06	0.74	1.44	nan	1.44	nan	1.81	0.43
FBgn0019643	CG3318	4082	-1.3	-2.43	-0.42	-2.37	-2.19	-2.81	-2.34	-2.7	0.43	-1.94	-2.02	-2.41	-2.18	-2.16	-1.97	-2.29	1.85	-2.07	nan	-2.34	-2.25	-1.55	-1.84	-1.88	-2.9	-1.84	-1.91	-2.34	-2.2	-1.61	-1.6	-1.89	-2.42	-1.87	-0.77	-0.89	-0.3	0	-0.72	-0.32	nan	nan	0.73	nan	0.66	nan	0.58
FBgn0019662	CG8593	10580	-0.19	-0.31	0.57	-0.14	-0.03	-0.44	-0.26	-0.39	0.1	-0.08	0.04	-0.21	0.09	0.02	0.4	-0.04	-0.3	0.42	1.06	0.22	0.31	0.24	0.69	0.28	0.39	0.25	0.18	0.46	0.6	1.2	1.02	0.67	0.24	0.87	1	1.14	-0.08	0.93	0.22	0.74	0.81	0.95	1.35	0.64	0.71	0.93	0.57
FBgn0019686	CG10895	7104	2.17	1.64	1.98	1.5	0.47	1.36	1.58	1.35	-0.31	1.73	1.56	1.62	1.13	1.84	1.59	1.5	0.65	2.18	1.16	1.5	1.74	1.71	1.81	1.8	1.46	2.51	2.15	1.39	1.48	1.93	0.81	1.08	1.28	1.98	0.95	1.2	-0.35	0.83	0.07	0.67	0.33	1.27	0.87	1.15	1.16	0.69	-0.1
FBgn0019890	CG8954	8087	1.59	1.2	1.84	1.75	1.56	2.03	1.91	1.62	0.5	2.94	3.55	3.37	3.31	3.32	3.75	3.22	1.63	3.56	2.65	2.56	2.44	2.78	2.82	2.54	2.28	3.29	2.82	2.24	1.99	1.97	1.71	1.48	1.62	2	0.51	1.22	-0.91	-0.22	-0.55	-0.14	-0.45	0.05	-0.33	-0.33	-0.69	-0.75	-1.91
FBgn0019925	CG6202	5261	-1.24	-1.44	-1.03	-1.33	-1.93	-1.66	-1.53	-1.7	-1.26	-1.37	-1.26	-1.26	-1.4	-0.85	-1.16	-1.31	-1.25	-1.06	-1.02	-0.86	-0.56	-1.35	0.29	-1.04	-0.63	-1.26	-1.58	-0.83	-1.42	0.03	-0.77	-0.85	-0.57	-0.58	-0.72	-0.15	-0.66	-0.23	-0.43	-0.56	-0.16	-0.3	-0.34	-0.29	0.16	0.67	-0.19
FBgn0019948	CG3832	4006	0.71	-0.29	0.94	0.01	0.1	-0.42	0.2	-0.22	0.1	-0.15	-0.3	-0.48	-0.4	-0.43	0.42	-0.64	-0.21	0.11	nan	-0.02	0.18	-0.11	0.3	0.04	-0.04	0.67	0.77	0.15	0.23	0.77	0.09	0.17	0.17	0.38	0.34	0.85	0.39	0.6	-0.32	0.56	nan	nan	0.73	nan	0.24	nan	0.05
FBgn0019957	CG6343	7409	1.82	0.82	1.95	1.06	1.25	1.28	nan	1.25	1.05	1.25	0.97	1.09	0.65	0.82	1.11	0.66	0.17	1.27	1.9	0.93	1.64	1.07	1.53	1.15	1.24	1.95	1.85	1.31	1.18	1.09	1.62	1.29	1.06	1.38	0.96	1.56	0.1	0.75	0.11	0.55	0.7	nan	0.81	nan	0.22	nan	0.09
FBgn0020236	CG8322	5936	-1.28	-1.26	-0.78	-1.25	-1.29	-1.76	-1.22	-0.88	nan	-1.61	-1.8	-1.86	-1.1	-1.31	-0.65	-1.67	nan	-0.8	-0.62	-1.21	-1.31	-1.14	-0.32	-0.88	-0.87	-0.8	-0.83	-0.66	-0.49	0.55	0.08	-0.26	-1.06	-0.27	-0.36	0.06	-1.03	-0.33	-0.86	-0.36	-0.11	-0.16	-0.23	-0.4	-0.92	-0.8	-0.65
FBgn0020240	CG7586	6596	1.27	1.15	1.9	1.38	0.53	0.76	1.43	0.96	0	1.77	1.25	1.42	1.14	1.36	1.5	0.8	nan	0.68	nan	0.03	0.26	0.59	-0.08	0.08	-0.73	-0.5	-0.39	-0.51	-0.01	1.11	0.17	-0.02	-0.55	0.17	nan	0.48	-0.13	0.82	-0.02	0.67	0.36	nan	0.47	nan	0.04	nan	0.39
FBgn0020249	CG7954	8192	1.73	1.25	1.23	1.82	1	1.21	1.43	0.88	1.62	1.71	1.94	1.68	1.65	1.43	1.45	1.51	1.29	0.86	1.21	0.95	1.39	0.76	1.3	1.15	0.97	0.26	0.56	0.69	0.81	1.32	1	0.97	1.13	0.8	0.46	1	0.79	0.62	0.23	0.5	0.78	0.64	0.46	0.27	0.28	0.41	0.46
FBgn0020257	CG9952	5423	0	-0.52	-0.58	-0.49	-2.06	-1.98	-0.49	-0.84	1.73	-1.53	-1.74	-2.12	-2.62	-2.46	-1.84	-1.73	-1.95	-1.91	-3.14	-2	-1.87	-1.76	-2.17	-1.51	-2.03	nan	-2.4	-1.79	-2.8	-1.8	-2.48	-2.19	-1.9	-1.29	-1.37	-1.2	-0.85	-0.04	-1.31	-0.33	-0.51	-0.43	-0.31	0.33	0.05	0.15	-0.2
FBgn0020279	CG8715	10928	1.66	1.48	1.81	1.32	0.41	0.91	1.2	1.05	1.52	1.67	1.83	1.74	1.38	1.61	1.31	1.53	2.55	1.35	0.78	1.39	2.23	1.25	1.38	1.18	1.24	0.72	0.83	1.1	0.83	1.48	1	0.95	0.52	1.18	0.05	0.96	0.02	0.13	-0.66	0.57	0.38	0.5	0.03	0.08	-0.17	0.13	-0.69
FBgn0020299	CG31317	12507	nan	-2.99	nan	-2.1	-1.75	-2.48	-2.13	-2.9	nan	-1.37	-0.53	-0.54	0.3	0.18	1.52	0.2	nan	0.81	1.56	0.45	1.64	-0.22	1.34	-0.76	1.07	-1.44	-1.03	0.97	0.86	1.16	1.37	0.59	0.31	1.31	0.49	2.11	1.14	0.9	0.52	0.86	1.27	1.1	1.78	1.13	1.22	0.86	0.48
FBgn0020305	CG4258	6640	1.25	1	0.97	1.22	1.13	0.98	1	0.87	nan	1.57	1.42	1.5	1.1	1.68	1.29	1.51	2.09	1.43	1.89	1.37	1.75	1.09	1.71	1.3	1.21	0.76	1.38	1.05	0.82	1.43	0.66	1.17	1.09	1.38	0.42	1.31	0.47	0.7	-0.32	0.54	0.57	0.71	0.32	-0.03	0	-0.14	0.06
FBgn0020309	CG14938	9340	1.49	0.7	1.23	0.57	-0.09	-0.35	0.52	0.01	-0.39	-0.49	-0.99	-1.16	-0.74	-0.77	-0.64	-0.71	2.17	-0.56	0.15	-0.26	0.45	-0.52	0.9	0.05	0.68	0.83	0.87	1.04	1.27	1.84	1.72	nan	1.33	1.42	1.39	1.21	0.34	1.14	0.76	1	1.08	1.36	1.02	0.94	0.62	0.99	0.15
FBgn0020312	CG4050	9150	2.91	2.78	2.58	2.96	1.5	2.31	2.63	2.58	2.17	1.45	0.13	0.07	-0.43	-0.22	-0.22	-0.22	-0.21	-0.35	0.21	0.1	-0.25	-0.16	-0.1	0.19	-0.31	-0.93	-0.67	-0.59	-0.71	-0.31	-0.83	-0.64	-0.86	-0.67	-2.08	-0.79	-2.61	-1.48	-2.14	-1.16	-1.7	-1.52	-2.2	-1.64	-2.1	-1.72	-1.57
FBgn0020370	CG3991	4130	1.69	1.39	1.82	1.52	0.91	1.35	1.34	1.28	nan	0.84	0.8	0.57	0.15	1.06	0.52	1.24	nan	1.04	0.42	1.01	1.76	0.77	2.11	1.14	1.35	1.35	0.99	1.28	1.3	-0.01	0.54	1.18	0.92	1.43	0.34	0.5	-0.78	0.12	0.21	0.19	0.25	0.28	0.2	-0.02	0.08	0.36	-0.03
FBgn0020372	CG11303	2963	-1.7	-2.64	-2.04	-2.46	-2.73	-2.55	-2.09	-2.76	-0.76	-2.73	-2.83	-2.89	-1.1	-2.51	-1.29	-1.99	1.17	-1.55	-1.21	-1.81	-1.96	-1.54	-0.54	-0.9	-0.76	-1.21	0.14	0.06	0.22	-0.25	-0.05	-0.04	-1.66	0.27	-0.96	-0.83	-1.25	-0.99	nan	-1.12	-0.53	-0.56	0.09	-0.27	-0.62	-0.9	-0.82
FBgn0020381	CG7486	3756	0.3	-0.55	-0.08	-0.36	-0.82	-0.65	-0.29	-0.73	0.26	-0.46	-0.77	-0.96	-0.82	-1.03	-0.48	-1.23	-0.41	-1.24	-0.54	-0.68	-0.17	-1.18	-0.04	-0.41	-0.31	0.51	-0.01	-0.05	0.4	0.71	0.91	0.63	1.05	0.32	1.47	0.39	1.24	1.39	1.22	0.65	1.4	1.25	1.44	0.53	0.77	0.68	0.8
FBgn0020388	CG4107	3882	1.1	0.97	1.5	1.15	1.12	1.39	1.39	1.03	0.5	1.69	1.82	1.57	1.44	1.67	1.27	1.42	nan	1.28	1.19	0.91	1.52	0.83	1.28	1.01	1.19	1.12	0.73	1	1	1.63	1.09	1.02	1.09	1.02	0.65	0.84	0.15	0.69	0.16	0.6	0.69	0.82	0.64	0.49	0.33	0.6	0.39
FBgn0020389	CG8363	8350	1.89	1.51	1.95	1.55	0.7	1.26	1.8	1.31	1.38	1.78	2.21	2.15	1.81	2.18	1.51	1.81	2.05	1.81	1.98	1.4	1.97	1.16	1.62	1.28	1.51	1.17	1.22	1.23	1.31	1.78	1.52	1.75	1.25	1.56	1.69	2.02	1.18	1.68	0.95	1.72	1.36	1.77	1.16	1.58	0.99	1.32	1.04
FBgn0020407	CG6814	7831	1.76	0.98	1.12	0.93	-0.21	0.77	0.75	0.98	2.16	1.34	1.57	1.38	0.04	1.05	0.28	0.5	2.22	0.92	-0.48	0.3	0.91	0.63	-3.25	0.73	0.54	0.52	-0.28	0.07	-0.11	0.52	nan	0.01	0.01	0.47	-0.26	-0.13	-0.03	-0.12	nan	-0.5	nan	-0.33	nan	0.1	-0.36	-0.61	-0.12
FBgn0020414	CG4559	2828	-0.69	nan	-0.31	nan	-0.85	nan	nan	nan	-0.85	nan	nan	nan	-0.65	nan	-0.98	nan	0.27	nan	-0.49	nan	nan	nan	nan	nan	nan	nan	nan	nan	nan	nan	0	nan	-0.55	nan	0.07	nan	-0.42	nan	-0.28	nan	0.31	nan	0.05	nan	0.12	nan	0.53
FBgn0020415	CG4475	4069	0.53	-0.3	0.59	-0.35	0.07	-0.32	-0.32	-0.77	-0.39	0.24	0.42	0.49	-0.03	0.32	0.82	0.16	0.65	0.32	0.36	0.05	0.01	0.22	-0.3	-0.25	-1.13	-0.26	-0.52	-1.54	-1.48	-1.14	-1.37	-1.16	-1.39	-1.16	-1.24	-0.65	0.11	0.5	-0.78	-0.1	0.04	nan	0.56	nan	1.17	nan	1.13
FBgn0020416	CG4472	4897	-3.4	-2.77	-4.24	-2.69	-4.02	-3.7	-3	-3.31	-1.83	-2.78	-3.34	-3.08	-3.79	-3.35	-3.7	-3.79	-1.57	-3.41	-4.21	-3.43	-3.71	-3.25	-1.56	-3	-3.28	-4.32	-4.41	-4.04	-4.43	nan	-3.65	-2.98	-2.11	-2.63	-3.15	-2.53	-3.09	-2.19	-3.28	-2.81	-2.51	-1.8	-2.71	-2.02	-1.22	-0.87	-0.5
FBgn0020493	CG5201	9172	0.21	-0.6	1.18	-0.29	-0.24	-0.6	-0.94	-0.29	2.21	-0.26	-0.21	-0.58	-0.39	-0.3	-0.64	-0.92	1.7	-1.14	-0.51	-0.94	-0.49	-0.92	-0.31	-1.34	-0.42	-1.43	-0.98	-0.75	-1.17	-0.56	-0.93	-0.92	-1.25	-1.26	-1.51	-1.34	0.12	-0.98	nan	-1.32	-0.49	-0.68	-0.09	-1.12	nan	-1.15	-0.43
FBgn0020496	CG7583	5229	0.67	0.32	1.06	0.23	0.18	0.62	0.85	0.53	-0.09	1.07	1.44	1.34	1.37	0.16	1.84	1.6	1.61	1.69	1.26	1.12	1.2	1.22	0.98	1.03	0.57	0.55	0.59	0.67	0.67	1.16	0.46	0.26	0.22	nan	-0.72	nan	-0.32	-0.09	-0.69	0.01	-0.15	0.02	-0.6	-0.18	-0.81	-0.66	-0.38
FBgn0020497	CG13387	8960	3.25	2.51	3.2	2.66	2.85	2.77	2.72	2.64	1.46	3.08	3.49	3.32	3.5	3.16	3.71	3.23	0.86	3.27	2.87	2.96	3.82	2.88	3.16	2.32	2.52	3.01	3.16	2.23	2.33	3.01	1.92	2.02	1.63	2.23	0.62	1.33	-0.44	-0.13	-0.35	0.5	-0.41	-0.13	0.29	-0.1	-0.56	nan	-0.91
FBgn0020521	CG3541	3989	-5.04	-4.5	-4.55	-4.06	-3.75	-4.16	-3.57	-3.96	-0.53	-3.68	-3.18	-3.22	-2.41	-2.93	-2.1	-2.64	1.17	-1.93	-0.94	-1.65	-1.33	-1.8	-1.19	-1.73	-1.29	-1.61	-1.28	-0.97	-0.61	-0.22	-0.58	-0.8	-0.37	nan	-0.73	nan	0.03	0.22	-0.09	-0.27	-0.12	0.06	-0.34	-0.58	-1.16	-0.88	-0.77
FBgn0020545	CG3943	3318	1.9	0.88	1.89	0.69	nan	0.51	1.03	0.63	0.23	1.16	0.57	0.65	-1.22	0.19	-0.62	0.12	0.72	-0.61	nan	-1.14	0.21	-0.54	-0.19	-0.74	-0.86	-1.08	-0.89	-0.75	-0.72	-0.07	0.05	-0.33	nan	-0.2	nan	-0.37	nan	0.38	nan	-0.02	0.55	0.13	0.84	0.3	0.92	0.56	0.74
FBgn0020615	CG8553	9049	2.44	2.06	3.03	2.17	2.27	1.99	2.48	1.92	2.77	2.76	2.82	2.44	1.97	2.39	2.09	2.5	1.06	2.3	2.51	1.88	2.43	1.7	2.34	1.71	1.74	1.31	1.5	2.02	1.96	2.51	2.1	2.15	1.17	2.29	1.33	2.08	0.29	1.46	0.46	1.41	0.96	1.61	1.09	1.02	0.48	0.74	0.38
FBgn0020616	CG3423	9423	1.47	0.63	1.46	0.57	0.03	0.2	0.34	0.24	1.79	0.32	0.41	0.46	0.24	0.84	0.75	0.64	2.31	1.16	1.26	0.65	1.16	0.62	1.48	0.77	1	1.32	1.23	0.93	1.01	0.34	1.17	0.97	0.26	1.06	1.16	0.87	0.24	0.74	0.19	0.56	0.39	0.84	0.92	0.98	0.77	0.66	-0.26
FBgn0020618	CG7111	4049	-1.22	-1.94	-1.26	-1.78	-1.77	-1.61	-1.36	-1.82	-1.04	-1.73	-2.13	-1.89	-1.15	-1.47	nan	-1.49	-1.61	-1.42	-1	-1.55	-1.14	-1.77	-1.08	-1.75	-1.26	-2.19	-2.1	-1.35	-2.24	-1.21	-0.65	-1.42	-1.69	-1.32	-1.47	-2.25	-0.97	-1.25	nan	-1.5	-0.06	-1.11	-0.53	-1.07	-0.07	-0.17	-0.15
FBgn0020620	CG8085	8275	2.09	1.27	1.97	1.34	1.18	1.51	nan	1.68	0.85	1.73	1.66	1.82	1.74	1.69	1.4	0.97	0.26	0.99	1.09	0.81	0.36	1.17	1.34	1.05	0.69	1.22	1.29	1.32	1.13	0.06	1.49	0.6	nan	0.74	nan	0.76	nan	0.44	nan	0.48	nan	nan	nan	nan	nan	nan	nan
FBgn0020621	CG2049	6788	2.3	1.92	2.47	2.13	1.46	2.19	1.73	2.16	nan	2.41	2.37	1.9	1.3	1.33	1.77	1.55	1	1.52	1.95	1.19	1.87	0.73	1.71	0.94	0.63	0.49	0.58	0.74	0.79	1.24	-0.1	0.57	-0.63	nan	-1.68	nan	nan	-1.2	nan	-0.27	-0.66	-0.5	-0.15	-0.85	-0.35	-0.5	-0.88
FBgn0020622	CG2699	8633	1.83	1.09	1.62	0.63	-0.05	-0.07	0.95	0.73	2.15	-0.72	-1.46	-1.67	-0.94	-1.17	-1.25	-1.27	2.07	-0.94	-0.85	-0.99	-1.15	-0.99	-0.78	-0.76	-1.26	-1.17	-1.09	-0.78	-0.85	-0.21	-0.51	-0.9	-0.9	-0.48	-0.95	-0.92	-1.41	-0.86	-1.62	-0.94	-0.97	-0.95	-0.79	-0.9	-1.22	-1.06	-0.84
FBgn0020633	CG4978	8231	2.36	2.32	2.95	2.28	2.14	2.48	3.28	2	-0.08	2.8	3.16	2.96	2.12	2.81	2.73	2.95	-0.87	3.18	3.39	2.94	2.19	3.03	3.31	2.85	1.28	2.89	2.47	1.06	2.35	1.92	2.6	2.11	0.02	2.09	nan	1.54	nan	0.18	nan	-0.02	-0.9	nan	nan	nan	nan	nan	nan
FBgn0020647	CG5405	10529	nan	-0.13	nan	-0.03	nan	-0.66	-0.41	-0.54	nan	-1.28	-1.85	-1.62	nan	-0.75	nan	-0.3	nan	-0.73	nan	-0.86	-0.12	-0.77	-0.11	-0.26	0.09	nan	nan	-0.12	-0.11	0.23	nan	0.12	nan	0.07	nan	-0.34	nan	0.13	nan	-0.29	nan	-0.09	nan	-0.69	nan	-0.54	nan
FBgn0020655	CG4237	3718	1.66	0.98	1.98	1.29	0.29	1.23	1.08	0.82	0.99	1.41	1.55	1.34	1.06	1.39	1.49	1.18	1.35	0.79	nan	0.57	1.33	0.57	nan	0.48	0.68	0.39	0.5	0.53	0.59	1.64	1.15	1.13	nan	1.05	nan	0.7	nan	0.83	nan	0.82	0.83	0.72	0.59	0.68	0.68	0.59	0.53
FBgn0020756	CG6768	11476	1.45	nan	1.74	nan	0.37	nan	0.97	nan	-1.04	nan	nan	nan	-0.37	nan	0.22	nan	0.23	nan	1.35	1.7	nan	nan	2.08	0.91	1.96	nan	nan	1.38	nan	nan	0.27	nan	0.33	nan	-0.35	nan	-1.07	-1.47	-1.02	-1.81	-1.05	nan	-0.53	-1.11	-0.64	nan	-1.25
FBgn0020907	CG14904	2651	-3.6	-3.92	-3.25	-3.26	-2.08	-3.74	-3.84	-3.86	-1.81	-2.74	-3	-3.06	-2.7	-3.12	-2.27	-2.82	nan	-1.86	nan	-1.82	-2.17	-2.17	-1.15	-2.28	-1.87	-1.85	-2.1	-1.67	-2.69	-1.62	-1.26	-2.34	-1.88	-1.87	-2.46	-2.1	-1.88	-1.18	-4.2	-1.97	-1.5	nan	-0.47	nan	-0.29	nan	0.13
FBgn0020930	CG8657	10206	0.76	0.34	0.73	0.27	-1.16	-0.18	0.2	-0.08	0.1	-0.14	-0.15	-0.17	-0.1	-0.1	0.26	0.25	1.07	0.05	-0.13	0	0.76	-0.17	0.4	0.05	0.28	-0.3	-0.35	0.37	-0.26	0.97	0.71	0.4	0.04	0.61	0.52	0.64	-0.58	0.5	-0.65	0.48	0.08	0.62	0.22	0.28	0.23	0.3	-0.11
FBgn0021800	CG3920	9002	1.19	0.8	1.58	0.49	0.2	0.32	0.52	0.42	0.92	0.62	0.1	0.05	-0.03	-0.4	0.01	-0.52	2.26	-0.07	0.13	-0.42	-0.17	-0.39	2.71	-0.41	-0.68	-0.5	-0.71	-0.64	-0.53	-0.05	-0.68	-0.62	-0.65	-0.23	0.04	-0.31	-0.38	-0.4	-0.59	-0.56	-0.25	0.01	-0.51	-0.3	-0.64	0.03	-0.79
FBgn0021818	CG6556	11604	4.48	3.77	4.54	3.83	nan	3.74	4.01	3.88	-0.69	3.63	3.09	2.96	nan	2.59	nan	2.71	nan	2.63	nan	2.7	2.42	2.72	2.74	2.86	2.44	2.23	2.38	2.37	2.32	2.48	nan	2.41	nan	nan	nan	nan	nan	-0.32	nan	0.73	0	-0.04	0.07	-0.38	-0.82	-0.69	-0.74
FBgn0021847	CG8325	10820	0.78	0.48	1.71	0.49	0.09	0.31	0.49	0.44	1.36	0.4	0.6	0.32	0.19	0.32	0.56	0.31	0.56	0.42	0.75	-0.08	0.52	0.52	0.64	0.49	0.16	1.26	1.1	0.6	0.7	0.5	0.41	0.7	0.01	0.85	0.48	0.81	0.11	0.69	-0.06	0.32	0.67	nan	1.23	nan	0.75	nan	0.62
FBgn0021874	CG2863	8242	1.28	1.22	1.26	1.38	1.15	1.58	1.75	1.39	1.86	1.81	2.22	1.84	1.88	2.14	2.21	2.09	2.23	1.97	2.32	1.85	2.02	1.78	2.11	1.76	1.97	1.58	1.4	1.67	1.98	1.96	1.78	1.43	0.91	1.67	0.59	1.53	-0.1	0.85	0.5	1.02	0.41	0.97	0.37	0.42	-0.05	0.43	-0.18
FBgn0021979	CG3082	8136	2.06	1.65	2.37	1.4	1.84	1.25	1.66	1.16	2.02	1.93	2.27	1.72	2.27	2.27	2.23	2.02	1.77	1.91	1.65	0.97	1.3	1.45	0.98	0.8	0.55	0.29	0.36	0.59	0.65	1.04	0.29	1.08	0.62	0.79	0.88	1.14	0.61	0.77	0.62	1.16	0.71	1.35	1.07	0.62	0.68	0.62	0.56
FBgn0022029	CG4798	6279	-0.47	-1.23	-0.08	-0.94	-1.11	-1.35	-0.91	-1.21	-1.27	-1.32	-1.53	-1.68	-1.25	-1.7	-1.35	-1.75	-0.9	-1.27	-0.87	-1.12	-1.09	-1.51	-0.68	-1.08	-0.9	-1.09	nan	-1	-0.84	-0.23	-0.64	-0.79	-0.5	-0.23	-0.7	-0.42	-0.89	-0.3	-0.85	-0.29	-0.21	-0.2	0.08	-0.38	-0.29	-0.29	-0.16
FBgn0022063	CG10228	7997	0.84	0.5	1.12	0.35	0.2	0.49	0.69	0.48	1.54	0.75	1.08	0.87	0.84	1.13	0.76	1.01	1.94	1.47	0.68	0.69	0.63	0.64	0.74	0.24	0.29	0.64	0.35	0.43	0.58	0.69	0.67	0.53	-0.56	0.73	0.82	0.77	-0.15	0.64	0.09	0.36	0.38	0.81	0.72	0.58	0.17	0.41	0.11
FBgn0022073	CG8846	6408	-2.38	-2.97	-2.12	-2.69	-2.19	-2.83	-2.66	-3.02	0.73	-2.06	-2.14	-2.31	-2.05	-1.75	-1.14	-1.74	1.79	-0.81	0.73	-0.57	0.82	0.11	0.23	-0.57	-0.55	-1.16	-0.99	-0.48	-0.8	0.07	-0.55	-0.65	0.04	0.45	-0.57	0.13	-0.13	0.93	-0.18	0.66	0.69	1.09	1.3	1.02	0.48	1.14	0.32
FBgn0022153	CG3054	2697	0.29	0.11	-0.1	0.31	-0.25	0.13	0.03	0.26	0.35	0.07	-0.49	-0.33	-1.13	-1.02	-1.55	-1.25	-0.63	-1.21	-0.83	-1.23	-0.91	-0.45	-0.57	-0.78	-0.1	-1.43	-1.45	-1.08	-2	-1.21	-0.39	-1.42	-1.18	-0.41	-2.36	-0.97	-1.26	-1.55	-1.43	-1.62	-1.79	-0.67	-2.03	-1.31	-1.5	-1.09	-0.9
FBgn0022213	CG13281	7704	1.49	1.11	1.47	1.27	1.05	1.11	1.43	1.19	1.6	1.53	1.35	1.31	0.34	1.07	1.07	0.56	1.14	0.77	0.9	0.68	0.84	0.84	0.9	0.7	0.5	0.38	0.78	0.37	0.36	1.01	0.94	0.92	1.05	1.07	1.19	1.57	1.39	1.65	1.18	1.75	1.38	1.63	1.56	1.37	1.07	1.71	1.56
FBgn0022246	CG11606	2461	1.5	nan	1.25	nan	-0.1	nan	nan	nan	nan	nan	nan	nan	-0.12	nan	0.53	nan	nan	nan	0.34	nan	nan	nan	-0.39	nan	nan	nan	nan	nan	nan	nan	1.26	nan	nan	nan	nan	nan	0.18	nan	0.64	nan	1.08	nan	0.82	nan	0.45	nan	nan
FBgn0022288	CG12792	8420	2.11	1.66	2.04	1.48	1.44	1.16	1.75	1.26	2.52	1.8	2.41	1.85	1.88	2.18	2.47	1.92	3.17	2.26	2.48	1.8	2.54	1.62	0.6	1.84	1.74	1.74	1.21	1.5	1.24	2.23	1.58	1.12	1.36	1.92	1.51	1.96	0.81	1.62	0.97	1.39	1.18	1.74	1.4	1.63	1.22	1.29	0.77
FBgn0022347	CG11971	8671	1.81	0.25	2.08	0.65	0.7	-0.24	0.31	0.55	1.22	0.76	-0.02	0.33	0.04	0.37	0.42	-0.73	0.88	-0.31	0.06	0.08	-0.48	0.25	0.29	-0.14	-0.28	-0.82	0.43	-0.23	-0.41	-0.31	0.04	-0.91	-0.92	-0.93	nan	-1.18	-0.58	-1.57	-0.7	nan	-0.63	nan	0.18	nan	-0.64	-1.04	-0.24
FBgn0022382	CG15862	8824	0.99	0.17	0.82	0.24	-0.64	-0.39	-0.01	0.03	-0.12	-0.52	-1.07	-1.22	-1.22	-1.44	-1.57	-1.67	0.55	-1.45	-1.71	-1.43	-1.47	-1.23	0.53	-1.09	-1.43	-1.44	-2.3	-1.36	-2.08	0.15	-2.04	-1.99	-1.97	-1.53	-1.53	-1.3	-1.13	-0.79	-1.59	-1.13	-0.83	-0.73	-1.23	-0.73	-0.53	-0.21	-0.15
FBgn0022702	CG2054	7188	1.55	1.2	1.61	0.95	-0.56	-0.85	0.65	0.27	1.88	-0.87	-1.15	-1.29	-1.12	-1.31	-1.05	-1.45	2.81	-0.81	nan	-1.21	-1.66	-0.78	-0.79	-0.74	-0.74	-0.88	-0.66	-0.57	-0.25	0.31	0.35	0.59	-0.72	0.23	0.18	0.36	0.33	0.7	0.01	0.48	0.61	0.7	1.16	0.88	0.73	0.36	0.68
FBgn0022720	CG3998	6577	1.29	0.88	1.94	0.94	1.16	1.36	1.35	1.06	nan	1.24	1.19	1.29	1.08	1.35	1.15	1.04	nan	1.49	1.58	1.19	1.63	1.34	1.44	1.28	1.04	1.06	1.02	1.29	1.22	1.66	1.13	1.34	0.88	1.49	nan	1.22	0.31	0.56	1.35	0.5	0.4	0.56	0.67	0.22	-0.12	0.18	-0.03
FBgn0022764	CG8815	3912	2.35	1.5	2.51	1.34	0.26	-0.09	1.07	0.74	-2.19	-0.26	-0.42	-0.48	0.18	0.38	0.7	0.48	-0.87	0.21	0.53	0.96	0.57	0.8	1.55	1.05	1.24	nan	2.39	1.6	1.45	2.01	1.98	1.68	1.73	1.87	1.32	2.06	1.08	1.51	0.62	1.67	1.66	1.68	1.95	1.65	1.28	1.3	1.22
FBgn0022774	CG8782	1653	nan	-3.75	nan	-3.66	nan	-4	-3.28	-4.09	nan	-3.42	-3.57	-3.42	nan	-3.27	nan	-2.96	nan	-3.28	nan	-2.65	-3.5	-2.8	2.23	-2.85	-1.74	-1.88	-1.75	-1.62	-1.18	0.55	nan	0.78	nan	-0.5	nan	1.3	nan	-0.32	nan	0	nan	0.17	nan	-0.25	nan	-0.73	nan
FBgn0022800	CG10239	5662	-0.27	-0.41	0.48	-0.61	-0.36	-0.61	nan	-0.44	-1.32	0	-0.19	-0.31	-0.63	-0.4	-0.03	-0.66	-2.16	-0.06	0.59	0.07	-0.11	-0.07	-0.22	-0.17	-0.03	-0.23	nan	0.04	0.09	0.64	0.62	0.13	-0.04	0.55	0.63	0.81	0.85	1.08	0.82	0.81	0.82	1.23	1.52	1.29	0.6	0.84	0.45
FBgn0022942	CG7035	7719	1.94	1.14	2.45	1.53	1.69	2.21	1.7	1.8	-1.19	1.93	2.44	2.31	2.24	2.52	2.34	2.12	0.05	2.33	nan	1.36	2.07	1.73	1.35	1.3	1.1	1.89	1.7	1.19	0.92	1.48	0.37	1.03	0.29	0.8	0.5	0.78	-0.16	0.13	-0.25	0.23	0.25	nan	0.46	nan	-0.57	nan	0.02
FBgn0022960	CG3572	11713	2.34	1.37	1.96	1.13	0.7	0.8	1.21	1.07	-0.06	1.82	1.67	1.71	1.36	1.76	1.87	1.34	nan	2.13	2.28	1.6	2.03	1.57	2.06	1.71	2.09	2.28	2.19	1.76	1.99	2.86	2.22	1.84	1.73	2.29	1.91	1.88	1.3	1.99	1.32	1.67	1.62	2.15	2.16	2.35	2.08	2.16	1.24
FBgn0022986	CG3613	2402	1.12	0.38	0.71	0.66	nan	0.88	0.86	0.6	-1.06	1.12	1.66	1.42	nan	1.99	-0.48	1.93	-0.52	2.36	nan	1.78	2.58	1.79	0.73	1.33	0.85	1.13	0.92	0.79	0.84	1.21	nan	1.3	nan	0.82	nan	0.65	nan	0.28	nan	0.24	0.51	0.65	-0.17	0.14	-0.88	0.54	nan
FBgn0023081	CG4012	4440	1.01	0.64	1.41	0.71	0.63	0.36	0.4	0.3	-2.31	0.75	0.84	0.5	0.76	0.72	0.87	0.27	-0.92	0.64	0.93	nan	0.69	0.07	0.6	0.65	0.7	0.65	0.75	0.78	0.78	1.58	1.45	1.27	1.01	1.06	0.69	1.1	0.24	0.77	0.72	0.66	0.77	1.16	0.99	1.04	0.73	1.16	0.87
FBgn0023094	CG8727	12219	nan	2.79	nan	2.23	nan	0.98	0.75	1.14	nan	1.43	-0.72	-0.3	nan	-1.88	nan	-1.09	nan	-1.81	nan	-1.2	-0.91	-1.1	nan	-0.23	-1.55	-1.6	-1.99	-1.34	-1.12	-2.43	nan	-2.03	nan	-1.53	nan	-1.54	nan	nan	nan	-2.3	nan	-2.47	nan	nan	nan	nan	nan
FBgn0023097	CG5206	11643	0.49	0.35	1.07	0.67	0.1	0.4	0.41	0.66	1.81	1.27	0.7	0.96	0.25	1.61	0.41	1.17	1.52	0.97	nan	1	1.5	0.71	1.25	0.65	0.6	0.77	0.55	0.68	0.91	0.98	-0.17	0.74	nan	1.16	nan	0.72	nan	0.47	nan	0.12	0.32	0.63	0.94	0.29	-0.16	0.42	-0.6
FBgn0023169	CG3051	4074	1.38	0.59	1.17	0.71	0.19	0.5	0.77	0.69	1.02	0.43	-0.09	0.07	-0.19	0.01	-0.37	-0.33	1.09	0.08	0.56	-0.04	0.6	0.19	0.73	0.33	0.22	1.24	1.1	0.67	0.68	1	0.67	0.44	0.63	0.71	0.77	0.95	0.64	0.67	0.67	1	0.57	nan	1.28	nan	1.13	nan	0.78
FBgn0023174	CG3329	8779	2.85	2.18	3.06	2.28	2.06	2.27	2.06	1.71	1.45	2.32	2.67	1.78	1.89	1.91	2.31	1.96	2.26	1.55	2.33	1.28	2.2	0.9	1.75	0.62	1.24	0.79	0.67	1.19	0.95	1.85	1.6	1.52	1.17	1.35	nan	1.11	-0.14	0.95	0.32	0.97	0.54	0.89	nan	0.73	0.29	0.97	-0.2
FBgn0023175	CG1519	8277	2.1	1.67	2.79	1.46	1.91	1.99	nan	2.29	0.8	2.24	2.19	2.47	1.12	1.83	1.95	1.32	0.24	1.37	0.22	0.47	0.37	0.92	1.02	0.65	0.43	0.64	1.14	0.11	0.46	0.59	0.91	0.47	nan	0.39	nan	0.84	nan	0.11	nan	0.59	nan	nan	nan	nan	nan	nan	nan
FBgn0023179	CG6438	4071	1.02	0.9	1.67	0.73	0.32	-0.08	0.62	0.16	-1.78	0.14	-0.48	-0.67	-0.72	-0.73	-0.34	-0.97	-1.11	-0.67	-0.23	-0.84	-0.94	-1.06	-0.84	-1.03	-1.29	-1.39	-1.38	-1.36	-1.29	-0.59	-0.6	-0.82	-0.95	-0.94	-0.53	-0.32	nan	0.4	-0.46	-0.01	nan	0.43	0.48	0.66	0.68	1.03	0.74
FBgn0023181	CG2917	8692	1.98	2.01	2.11	1.9	0.14	0.62	1.61	1.14	-0.75	-0.31	-0.65	-0.93	-0.14	0.02	-0.06	-0.17	1.58	1.02	1.97	1.18	2.3	0.6	1.9	1.12	1.66	0.04	nan	1.16	1.31	1.63	1.14	0.6	1.13	1.28	0.31	0.19	-0.52	-0.45	-0.41	-0.53	-0.16	-0.32	-0.3	-1.11	-0.56	-0.82	-0.83
FBgn0023416	CG1506	7111	0.25	-0.39	0.41	-0.41	-0.01	-0.65	-0.55	-0.38	1.88	0.05	0.19	-0.05	0.39	0.08	0.56	0.14	-0.28	0.83	1.02	0.35	0.8	0.62	0.64	0.62	0.07	0.42	0.42	0.32	0.32	0.26	-0.28	0.19	-1.17	0.38	0.03	-0.39	-0.34	-0.31	-0.42	-0.62	0.24	-0.59	0.33	-0.27	0.09	-0.39	0.32
FBgn0023489	CG2819	1547	-0.03	-0.77	0.18	-1.25	-0.83	-1.37	-0.58	-0.97	nan	-0.96	-0.78	-1.28	-0.52	-1.34	-0.09	-1.57	nan	-0.72	nan	-0.98	-1.13	-0.69	-0.2	-0.47	-0.86	-1.2	-0.95	-0.88	-1.11	-0.42	-0.66	-1.82	nan	-1.15	-1.17	-1.46	-0.29	-0.88	-1.39	-1.28	-0.56	-0.66	0.26	-0.48	-0.31	-0.42	-0.22
FBgn0023506	CG1474	10385	2.17	1.08	2.37	1.76	1.67	1.14	1.73	1.64	-0.55	1.47	0.85	1.08	0.29	-0.15	0.69	0.16	-0.01	0.59	nan	0.25	0.79	0.79	0.78	0.43	0.36	1.3	1.13	0.53	0.3	1.03	0.31	0.22	-0.29	0.37	0.04	0.44	-0.49	0.13	-0.4	0.05	0.03	0.38	0.81	0.24	-0.31	nan	-0.3
FBgn0023508	CG3573	3762	0.78	0.25	0.52	0.3	-0.45	-0.18	0.56	0.27	-4.34	-0.22	-0.31	-0.48	-0.31	-0.31	0.04	-0.32	0.18	0	-0.35	0.1	-0.13	0.08	0.03	0.17	-0.23	-0.23	0.75	-0.08	-0.18	0.23	-0.23	-0.07	-0.67	0.1	-0.86	0.06	0.35	0.03	-0.25	-0.11	0.09	0.06	0.22	0.11	0	0.12	0.3
FBgn0023517	CG14816	1775	-1.31	-0.48	-1.48	-0.61	-1.4	-1.28	-0.93	-1.34	-0.58	-1.25	-1.01	-1.49	-0.8	-1.2	-1.35	-2.1	-0.73	-1.38	-2.29	-1.02	-1.68	-1.05	-0.47	-0.77	-1.31	-1.21	0.13	-1.2	-1.43	-1.28	-1.11	-1.3	-1.7	-1.54	-3.07	-1.5	-1.33	-1.25	-0.86	-1.33	-1.21	-0.9	-0.63	-0.77	-0.83	-0.76	-0.71
FBgn0023522	CG11596	8593	2.56	1.85	2.85	2.09	1.98	1.68	1.97	1.56	2.29	2.3	2.27	2.38	1.88	2.26	1.87	1.9	1.56	1.12	0.64	0.46	1.81	0.3	1.25	0.34	0.92	0.51	0.59	0.77	0.7	0.09	1.25	1.23	1.27	1.17	0.8	0.58	-0.55	0.21	-0.22	0.4	0.48	0.09	0.04	-0.08	-0.35	-0.14	-0.47
FBgn0023535	CG18104	1736	-1.32	-1.13	-1.17	-0.55	-1.28	-1.56	-0.89	-1.72	1.37	-1.46	-1.29	-1.4	-1.24	-1.1	-1.35	-1.32	1.87	-0.78	nan	-0.72	-1.29	-0.69	-0.52	-0.29	-0.64	-0.57	0.75	-0.57	-0.79	-0.12	-0.15	-0.46	-0.94	-0.42	-1.3	0.18	0.52	0.35	-0.17	0.2	0.34	0.61	0.98	0.37	0.53	0.06	0.87
FBgn0023536	CG3156	2786	0.33	-0.09	0.01	0.27	-0.35	0.22	0.5	0.25	0.31	-0.29	-0.66	-0.54	-0.84	-0.47	-0.31	-0.41	0.6	-0.23	nan	-0.22	0.38	-0.01	0.17	-0.01	-0.1	-0.12	0.98	0.2	0.01	0.61	-1.02	0.01	-0.39	-0.19	-0.81	0.19	1.02	0.37	0.27	0.06	0.46	0.02	1.02	0.63	0.57	-0.23	0
FBgn0024187	CG8110	5101	-0.35	-0.49	0.32	-0.18	-0.56	-0.88	-0.6	0.19	0.19	-0.46	-0.52	-0.77	nan	0.3	0.55	0.26	0.74	0.65	-0.09	0.13	nan	0.24	0.66	0.54	0.46	0.35	nan	0.24	0.35	nan	0.15	-0.34	0.07	0.51	0.15	-0.07	0.51	0.18	0.3	nan	0.82	0.49	1.01	0.31	0.91	-0.14	0.28
FBgn0024191	CG7238	3899	1.13	0.78	1.6	1.11	0.7	1.06	0.96	0.94	nan	0.86	1.04	0.85	0.3	0.9	0.77	0.32	nan	0.46	0.89	0.28	0.94	0.13	0.52	0.28	0.54	0.29	0.05	0.09	0.46	0.98	0.55	0.4	0.03	0.3	-0.08	0.2	-0.57	-0.26	-0.31	-0.42	-0.05	0.21	-0.29	-0.49	-0.39	-0.46	-0.55
FBgn0024222	CG4201	6465	1.45	0.87	1.31	1.13	0.93	1.16	1.34	1.33	1.94	1.03	0.36	0.45	0.29	0.46	0.86	0.62	0.97	1.07	nan	1.41	1.69	1.24	1.48	1.37	0.89	1.21	2.03	1.18	1.08	1.32	0.41	0.93	0.6	1.22	-0.79	0.65	0.34	0.11	0.09	0.09	0.13	0.07	0.89	0.03	0.33	-0.01	0.25
FBgn0024227	CG6620	8384	1.91	1.65	2.34	1.65	1.86	2.09	1.84	1.83	0.1	2.08	2.66	2.32	1.98	2.27	2.47	2.26	0.45	2.38	3.46	2.39	3.18	2.31	2.75	2.11	2.42	1.98	1.98	1.96	2.32	2.39	2.23	1.68	1.71	nan	0.03	nan	-0.54	-0.18	-1.6	0.13	-0.31	-0.33	0.12	-0.34	-0.9	-0.63	-1.33
FBgn0024230	CG10234	5113	1.82	1.59	0.99	1.73	-0.98	-0.39	1.24	0.6	-0.37	-0.66	-0.5	-0.49	0.06	0.62	0.83	0.67	0.79	0.44	0.32	0.27	0.02	0.18	0.26	-0.02	0.43	0.11	nan	0.12	-0.32	0.2	0.6	0.02	0.1	-0.21	-0.17	0.33	-0.11	0.32	0.03	0.14	0.49	0.24	-0.23	-0.57	0.24	-0.36	-0.04
FBgn0024234	CG5562	3974	-5.29	-5.24	-4.6	-4.49	-4.44	-3.8	-3.33	-4.79	0.25	-3.32	-2.32	-2.53	-2.2	-2.14	-1.35	-2.48	0.45	-0.55	-0.68	-0.93	-1.55	-0.87	-0.8	-0.51	-1.26	-1.01	-0.94	-1.32	-0.93	-0.25	-0.71	-1.22	-1.16	-1.11	-1.47	-1.05	-2.78	-1.72	-2.16	-1.7	-2.06	-1.81	-2.21	-2.05	-3.05	-2.69	-2.91
FBgn0024244	CG10016	6910	0.17	-0.5	0.67	-0.37	-0.4	-0.08	0.09	-0.42	1.32	0.5	0.54	0.56	0.33	0.7	0.69	0.62	nan	1.02	1.21	0.66	0.96	0.41	0.83	0.29	0.29	0.26	0.13	0.43	0.66	0.94	0.57	0.49	0.24	0.51	-0.05	-0.13	-1.4	-0.75	-1.31	-0.78	-0.72	-0.43	-0.86	-0.88	-1.55	-0.61	-1.49
FBgn0024248	CG5686	3810	0.09	-0.29	0.11	0.05	0.4	0.4	0.32	0.04	1.25	0.5	0.63	0.62	0.85	0.85	0.97	0.62	1.3	0.26	0.91	0.72	0.95	0.43	0.96	0.41	0.4	0.44	1.58	0.66	0.67	0.97	1.11	0.75	1.02	0.77	-0.1	0.91	0.99	0.85	0.66	0.41	0.94	0.58	0.93	0.58	0.95	1.14	0.89
FBgn0024250	CG9653	11198	0.1	-0.19	0.09	0.16	-0.78	-0.25	0.23	0.01	-0.39	-0.25	0.37	0.28	0.64	0.59	0.87	0.72	-0.54	0.78	0.74	0.87	1.3	0.73	0.78	0.68	0.79	0.5	nan	0.75	0.61	1.2	0.4	0.89	0.68	0.89	0.15	0.87	-0.07	0.34	-0.48	0.06	0.03	0.38	-0.36	-0.21	-0.72	0.11	-0.27
FBgn0024252	CG6829	5589	0.16	-0.84	0.4	-0.3	0.35	-0.13	-0.2	-0.39	1.3	-0.17	0.38	0.17	0.83	0.96	1.14	1.02	1.34	0.92	1.28	0.61	0.32	0.44	1.24	0.39	1.41	0.71	0.54	1.26	1.25	0.32	1.78	1.01	1.19	0.97	1.55	1.03	0.69	0.87	0.36	nan	1.28	0.89	1.73	0.67	0.2	0.03	-0.51
FBgn0024285	CG4602	7517	1.25	1.35	1.4	1.44	1.51	1.99	1.83	1.5	1.51	2.05	2.66	2.58	2.43	2.76	3.02	2.77	3.33	2.94	2.94	2.95	3.29	2.64	2.66	2.3	2.06	2.15	2.64	2.13	2.13	2.47	2.2	1.97	2.21	2.3	0.99	2.06	nan	1.27	nan	1.53	1.15	0.63	0.94	1.05	0.75	0.7	0.56
FBgn0024291	CG5216	11469	1.97	1.4	2.13	1.32	1.26	1.78	1.88	1.97	0.28	1.59	0.94	1.04	1.12	0.79	1.18	1.35	0.77	1.49	1.35	1.12	nan	1.3	1.35	1.15	0.6	nan	nan	1.12	1.2	1.66	1.24	1.34	1.68	1.61	0.4	1.13	1	1.01	0.96	1.46	0.86	1.2	1.43	1.33	0.79	0.85	0.57
FBgn0024314	CG5105	11125	nan	2.59	nan	1.32	nan	0.78	1.36	1.54	nan	0.8	0.46	0.34	nan	1.05	nan	0.62	nan	1.95	nan	1.36	1.09	0.88	1.84	1.07	0.96	0.99	0.48	0.77	0.52	-0.82	nan	0.54	nan	0.83	nan	0.17	nan	-0.19	nan	-0.2	nan	0.09	nan	-0.25	nan	-0.52	nan
FBgn0024326	CG9738	9356	0.48	0.32	0.92	0.34	0.03	0.47	0.6	0.18	1.4	0.92	1.02	0.93	0.77	1.01	1.07	0.92	1.99	1.09	1.13	0.95	0.96	0.88	1.06	0.95	0.82	0.73	0.78	0.6	0.8	1.35	0.62	0.73	0.6	0.61	-0.06	0.58	-0.27	0.27	-0.71	0.29	0.18	0.6	-0.49	0.11	-0.38	0.91	-0.08
FBgn0024332	CG4206	7697	1.32	0.73	1.96	1.04	0.06	0.47	1.24	0.66	-1.03	0.14	0.75	0.49	0.52	1.37	1.6	1.5	nan	2.33	2.02	2.16	2.26	2.1	2.13	2.21	2.17	2.04	2.41	1.77	1.54	1.97	1.17	0.8	-0.7	1.59	-0.12	0.57	-1.28	-0.95	-0.58	-0.52	-0.81	nan	-0.57	nan	-1.23	nan	-1.11
FBgn0024362	CG11412	8915	nan	0.73	nan	0.36	nan	-0.04	-0.03	0.31	1.69	0.27	0.01	-0.02	-2.02	-0.01	nan	-0.01	1.93	0.71	nan	0.06	0.52	0.1	0.96	0.27	0.5	0.75	0.64	0.74	0.96	0.87	nan	0.58	nan	1.06	nan	0.88	nan	0.77	nan	0.51	nan	1.01	nan	0.56	nan	0.26	nan
FBgn0024371	CG1071	4188	2.88	2.07	2.49	1.92	1.21	0.68	1.59	1.67	nan	0.51	0.87	0.35	0.77	1.21	1.38	1.63	nan	1.77	1.31	1.87	2.22	1.28	nan	1.58	1.82	1.41	1.07	1.66	1.33	0.68	1.4	1.5	1.44	1.79	1.04	1.25	0.41	0.88	0.91	0.97	1.3	0.99	1.18	0.91	0.7	1.24	0.47
FBgn0024432	CG12363	8117	2.49	1.82	2.54	1.88	2.16	1.71	1.51	1.97	2.46	2.11	2.54	2.36	2.51	2.28	2.25	1.63	1.05	1.88	1.49	1.7	2.11	1.53	0.99	0.96	1.08	0.87	0.87	1.31	0.79	1.2	1.56	0.96	1.09	1.15	1.02	0.45	0.31	0.35	0.76	0.73	0.81	0.82	0.74	0.77	0.43	0.78	0.52
FBgn0024509	CG6773	8297	1.05	0.91	2.16	0.69	0.79	0.97	0.49	0.76	0.7	0.81	0.97	0.88	0.97	0.65	1.35	0.62	0.35	0.92	1.51	0.56	0.5	0.42	1.23	0.67	0.9	1.51	1.57	0.97	0.72	1.66	1.03	0.69	nan	0.99	0.61	1	-0.29	0.87	nan	0.68	-0.35	nan	nan	nan	nan	nan	-0.47
FBgn0024510	CG32315	7502	1.57	1.68	1.86	1.81	1.43	1.86	1.96	1.55	1.97	1.94	1.94	1.78	0.94	1.95	1.16	1.3	1.53	1.41	1.48	1.42	1.69	1.22	1.28	1.09	0.64	0.57	1.28	0.55	0.67	1.07	-0.32	0.35	0.47	0.71	-1.22	0.6	-0.07	-0.03	-0.79	0.41	-0.23	0.25	-0.19	-0.04	-0.54	-0.48	-0.84
FBgn0024555	CG9351	6923	1.76	1.19	1.89	1.11	1.04	1.32	1.34	1.14	1.71	1.64	1.73	1.73	1.55	1.41	1.29	1.24	2.33	1.41	1.58	0.97	0.94	1.03	1.12	0.98	0.69	1.17	0.89	0.93	1	1.13	1.02	0.97	0.08	1.08	1.06	0.97	0.26	0.37	0.54	0.41	0.43	0.8	0.8	0.59	-0.17	0.41	-0.34
FBgn0024698	CG10110	8289	1.89	1.53	2.27	1.89	1.6	2.1	2.02	2.07	nan	2	2.21	2.24	1.27	1.83	1.07	1.89	0.01	1.46	0.16	1.37	0.15	1.72	1.31	1.21	0.73	1.22	1.44	1.04	0.58	1.13	0.19	0.69	-0.79	nan	-0.39	0.22	-1.14	-0.57	-0.37	0.03	-0.51	-0.34	0.49	-0.39	-0.87	-1.09	-0.77
FBgn0024732	CG8357	7094	2.38	1.12	1.82	1.43	0.97	1.37	1.64	1.52	1.34	1.42	1.8	1.41	1.06	1.14	0.78	1.2	2.59	0.18	0.27	-0.23	-0.11	-0.06	-0.12	-0.13	-0.75	-0.39	-0.85	-0.45	-0.55	-0.15	-0.4	-0.31	-2.23	-0.52	-0.23	-0.36	-0.33	0.02	0.23	-0.24	0.33	-0.12	0.61	0.04	-0.3	0.21	-0.06
FBgn0024754	CG8200	11723	nan	-0.54	nan	-0.62	nan	-0.79	-0.27	-0.77	nan	-0.05	-0.06	0.03	nan	-0.46	nan	-0.2	nan	0.25	nan	-0.19	0.6	-0.03	-0.01	-0.32	-0.29	-0.6	-0.43	-0.38	-0.07	0.58	nan	0.12	nan	0.15	nan	0.81	nan	1.36	nan	1.16	nan	1.2	nan	1.21	nan	0.87	nan
FBgn0024806	CG7020	4507	1.06	0.79	1.22	0.6	0.8	0.87	1.12	0.81	1.12	0.94	0.71	0.77	0.57	0.73	0.72	0.55	1.1	0.98	0.99	0.86	0.59	0.72	0.81	0.86	0.27	0.27	1.16	0.64	0.63	1.02	0.49	0.3	0.1	0.74	-0.92	0.71	0.08	0.32	-0.49	0.31	-0.12	0.42	-0.11	0.22	-0.24	-0.12	0.05
FBgn0024811	CG1587	6502	1.05	0.72	1.3	0.86	-0.31	-0.2	0.3	0.46	0.65	0.76	1.01	1.06	-0.22	0.61	0.8	0.96	0.39	-0.24	0.22	0.17	0.56	0.39	1.81	0.38	0.65	-0.5	nan	0.61	-0.49	0.6	-0.72	0.62	-0.46	0.23	0.03	0.13	0.33	-0.35	-0.29	-0.24	0.33	0.65	nan	-0.21	0.33	-0.29	0.14
FBgn0024814	CG6948	6648	-0.46	1.31	1.76	1.66	1.6	1.96	1.96	1.63	nan	2.15	2.31	2.26	1.08	1.78	1.52	1.46	nan	0.71	-0.7	0.65	0.79	0.63	0.79	0.73	0.24	1.08	1.56	0.72	0.7	1.65	0.56	1.12	0.59	0.89	0.44	1.29	0.63	0.87	0.48	1.02	0.57	1	1.17	0.87	0.48	0.37	0.59
FBgn0024832	CG7057	11018	1.62	1.12	1.57	1.27	0.08	0.35	0.98	0.87	-0.25	0.34	-0.07	-0.14	-0.13	0.24	0.31	0.1	0.63	0.82	1.51	0.68	1.41	0.69	1.43	0.93	1.17	0.9	1.18	1.31	0.97	1.94	1.39	1.25	nan	1.36	nan	1.4	0.16	1.12	0.19	1.08	0.9	1.13	0.79	0.97	0.59	1.08	0.42
FBgn0024887	CG5649	2313	2.13	1.89	2.73	nan	1.75	nan	1.97	nan	-2.87	nan	nan	nan	1.57	1.74	1.89	nan	0.8	1.85	1.99	1.57	nan	nan	1.85	nan	1.29	nan	nan	1.39	nan	1.61	1.64	1.8	1.07	nan	1.7	2.03	0.72	1.8	1	1.67	1.27	nan	1.76	nan	1.32	1.85	0.99
FBgn0024889	CG8548	1806	1.83	1.42	1.47	1.8	1.29	1.84	1.99	1.7	-1.43	2.11	1.63	1.87	0.32	1.04	0.38	0.58	1.09	0.9	1.11	0.68	1.04	0.79	1.17	0.73	0.92	0.43	1.34	0.92	0.76	1.47	0.1	1.31	1.06	1.17	0.8	1.61	0.65	1.17	0.18	0.44	1.21	0.74	0.86	0.91	0.87	0.48	0.28
FBgn0024909	CG2670	7700	2.06	1.27	2.54	1.75	1.64	1	0.83	1.35	1.64	0.89	1.05	0.88	0.78	0.91	0.52	0.7	2.74	0.73	1.37	0.51	1.2	0.08	1.24	0.7	1.03	nan	nan	0.85	1.01	1.32	1.05	1.06	0.19	0.59	-0.05	0.04	-0.49	-0.18	-0.36	-0.31	-0.25	-0.04	0.19	-0.21	-0.01	-0.56	-0.39
FBgn0024944	CG3856	3584	1.18	0.22	1.3	0.16	-0.12	-0.39	0.41	-0.19	nan	-0.2	-0.68	-0.88	-0.46	-0.43	0.07	-0.63	nan	-0.04	1.06	-0.13	nan	-0.36	0.21	-0.23	0.03	-0.37	-0.43	-0.32	-0.2	0.57	0.17	0.01	0.3	0.37	0.39	0.94	0.27	1.19	-0.03	0.86	0.66	1.05	1.4	0.91	1.29	1.19	1.03
FBgn0024947	CG3059	7089	1.72	1.11	1.91	1.05	0.82	1.42	1.06	1.45	1.06	1.78	1.74	1.9	1.47	2.09	2.13	1.12	0.73	1.76	nan	1.52	1.94	1.81	1.51	1.46	0.68	1.97	1.95	0.72	0.9	1.55	0.18	1.01	1.27	1.49	0.8	1.09	0.62	1.09	0.46	0.93	0.73	1.23	1.48	1.48	1.67	nan	1.05
FBgn0024956	CG7614	6610	1.33	1.83	0.95	1.91	nan	1.57	1.83	1.57	0.7	1.15	0.65	0.41	nan	0.69	nan	0.63	0.69	1.48	nan	0.83	1.26	0.92	1.2	1.32	1.01	1.23	1.54	0.68	0.76	1.25	-0.01	0.86	nan	0.5	nan	0.55	nan	0.38	nan	0.41	0.06	nan	0.69	nan	0.19	nan	-0.36
FBgn0024983	CG4293	5722	2.92	1.76	2.88	1.5	1.55	1.54	1.8	1.46	-1.61	2.14	2.21	2.02	1.94	2.18	2.16	1.84	-0.78	2.02	2.11	1.49	1.44	1.35	1.69	1.4	1.29	1.16	1.04	1.28	1.38	2.21	2.15	1.9	1.33	1.66	1.32	1.95	0.89	1.74	1.17	1.68	1.23	1.98	1.52	1.57	0.96	1.84	0.57
FBgn0024997	CG2681	1791	-1.17	-1.28	-0.61	-1.56	-1.07	-1.98	-1.27	-1.15	-2.97	-1.26	-1.17	-1.5	-0.35	-0.8	0	-0.53	-3.34	-0.09	nan	-0.74	0.37	-0.1	-0.02	-0.58	-0.82	-1.36	-0.56	-1.14	-1.47	-0.52	-0.26	-1.79	-1.4	-1.76	-1.74	-2.35	-2	-2.01	-2.28	-2.11	-1.19	nan	-1.35	nan	-1.44	nan	-0.82
FBgn0025117	CG4008	1822	2.31	1.21	1.97	1.3	0.45	0.55	1.28	0.99	0.91	0.34	0.01	0.17	0.39	0.49	0.78	0.35	-0.48	0.77	0.79	0.98	1.52	1.24	1.49	1.25	1.31	2.16	2.51	1.7	1.44	2.15	1.43	1.68	2.02	1.93	1.25	1.79	0.51	1.24	0.9	1.45	1.4	1.27	1.55	1.17	0.81	0.77	0.84
FBgn0025140	CG6375	7585	0.99	0.64	0.58	0.88	0.53	1.09	1.22	0.78	0.89	1.31	1.79	1.42	1.7	1.98	1.64	1.81	2.02	1.89	1.82	1.56	2.19	1.71	1.83	1.42	1.41	1.45	1.34	1.26	1.27	1.86	1.23	1.45	1.72	1.52	0.93	0.89	0.19	0.72	0.23	0.52	0.49	0.34	-0.15	-0.35	-0.26	-0.23	-0.27
FBgn0025185	CG1605	10204	2.15	1.48	2.15	1.21	0.25	0.35	1.34	0.88	-0.25	0.07	0.05	-0.13	0.83	0.55	1.38	0.55	-0.09	1.25	1.81	1.03	2.2	1.67	1.63	1.17	1.34	1.15	1.3	1.26	1.17	2.22	0.08	0.9	0.94	nan	0.12	nan	0.35	0.27	-0.45	-0.1	0.22	nan	0.29	-0.1	-0.03	0.37	-0.5
FBgn0025355	CG7869	7930	1.63	1.24	1.83	1.52	1.51	1.54	1.63	1.69	0.37	2.28	2.53	2.18	1.59	1.93	1.2	1.95	0.01	1.23	1.25	0.6	0.59	0.78	-0.06	0.89	nan	0.33	0.4	0.41	0.35	0.08	0.42	0.5	-0.05	0.5	0.33	0.12	-0.17	-0.14	-0.88	-0.29	0.74	-0.16	-0.06	-0.22	-0.1	-0.15	-0.17
FBgn0025373	CG12389	4253	1.54	0.71	1.71	1.03	1.33	1.36	1.22	0.86	0.3	1.37	2.3	1.61	1.88	2.5	2.36	2.4	1.32	2.22	2.06	2.49	3	1.79	1.64	1.61	2.12	1.57	1.64	1.8	1.66	1.36	1.15	1.92	1.94	1.84	1.56	1.76	0.95	1.28	1.83	1.76	1.85	2.04	1.62	1.72	0.83	nan	0.55
FBgn0025455	CG6292	6307	1.31	0.82	1.57	0.6	-0.02	0.26	0.98	0.72	0.38	0.23	0.36	0.23	0.5	0.76	0.87	0.69	1.08	0.89	nan	0.63	0.79	0.51	0.45	0.53	0.35	0.17	0.13	0.67	0.33	-0.09	-0.18	0.25	0.73	0.76	0.21	0.36	-0.23	-0.06	-0.52	-0.29	0.16	0.18	-0.41	-0.02	-0.83	0	-0.37
FBgn0025456	CG5413	6312	-0.67	-1.45	-0.37	-1.17	-1.09	-1.49	-0.99	-1.62	0.49	-0.72	-0.5	-0.3	-0.22	-0.21	0.36	-0.44	-0.15	-0.17	0.15	-0.67	-0.41	-0.76	-0.47	-1.3	-0.89	-1.35	-1.4	-1.56	-2.18	-1.52	-1.85	-2.11	-1.64	-1.48	-2.82	-2.12	-1.98	-1.21	nan	-1.7	-1.86	-1.49	-1.41	-1.44	-1.27	-1.38	-1.47
FBgn0025463	CG4303	6958	1.38	0.9	1.71	0.86	0.89	1.37	1.42	1	1.93	1.48	1.82	1.6	1.79	1.75	1.9	1.72	2.01	1.57	1.95	1.49	1.89	1.22	1.46	0.98	1.19	1.18	1.15	1.15	1.18	1.61	1.34	1.07	0.86	0.25	0.26	1.18	0.76	0.28	-0.27	0.6	0.34	0.25	0.31	0.27	0.11	0.05	0.27
FBgn0025574	CG5212	8458	0.48	-0.02	0.64	0.46	-0.53	-0.12	0.34	0.74	-2.97	0.03	0.07	-0.17	-0.19	0.03	0.49	0.31	-2.68	0.71	0.51	0.11	0.46	0.24	0.6	2.91	0.97	0.58	0.36	0.51	0.62	1.2	0.9	-0.01	0.57	0.6	0.34	0.56	-0.25	0.27	0.34	0.39	0.38	0.47	0.08	0.68	0.16	-0.18	0.16
FBgn0025592	CG18374	4084	nan	0	nan	-0.05	0.03	0.1	0.16	0.03	0.41	-0.04	-0.43	-0.56	nan	-0.72	0.12	-0.8	1.16	-0.69	0.91	-0.64	-0.2	-0.79	-0.12	-0.56	-0.49	-0.73	-0.75	-0.47	-0.4	0.23	nan	-0.17	nan	nan	nan	nan	-0.46	0.14	nan	0.03	-0.25	-0.16	0.11	-0.02	0.26	0.27	nan
FBgn0025593	CG1086	3256	0.25	-0.09	0.67	-0.36	-0.28	-0.02	-0.07	-0.51	-0.95	-0.15	-0.23	-0.39	nan	-0.16	nan	0.01	-0.75	-0.77	0.11	-0.94	-0.7	-0.72	-0.02	-1.06	-1.13	-1.42	-0.88	-0.84	-0.93	-0.46	-0.84	-1.11	-1.83	-0.89	-1.23	0.21	0.04	0.09	-0.13	-0.2	0.58	0.11	0.88	0.37	0.12	nan	0
FBgn0025608	CG10372	6971	2.1	1.18	2.19	1.13	nan	1.31	1.44	1.31	1.84	1.78	1.73	1.74	nan	1.54	nan	1.39	1.69	0.6	nan	0.4	1.27	0.68	0.91	0.43	0.64	0.2	0.57	0.44	0.53	1.21	-0.8	0.89	nan	1.03	nan	0.75	nan	0.69	nan	0.73	0.73	0.6	0.61	0.37	0.55	0.93	0.64
FBgn0025615	CG3024	7914	1.96	1.59	2.24	1.28	1.22	0.95	1.52	1.1	-0.03	1.73	1.7	1.48	1.29	1.5	2.12	1.31	1.38	1.17	1.44	0.62	1.29	0.67	0.89	0.57	0.44	0.11	0.31	0.1	-0.11	0.79	0.74	0.38	0.36	0.45	0.24	0.27	0.19	0.39	-0.14	0.45	0.12	0.28	0.49	0.25	0.33	0.3	-0.05
FBgn0025617	CG7359	8909	2	1.22	1.65	0.89	0.96	1.07	1.22	0.89	0.61	1.39	1.48	1.33	0.51	0.76	0.28	0.44	nan	0.49	0.66	-0.04	0.29	-0.06	0.46	0.15	-0.14	-0.12	0.06	0.09	0.25	0.05	0.94	0.67	-0.31	0.75	0.76	1.04	0.16	1.23	0.35	0.9	0.65	1.35	0.89	1.23	0.46	1.07	0.38
FBgn0025639	CG13363	8094	1.76	0.98	1.42	1	1.02	0.87	1.52	1	2.47	1.03	1.13	1.19	0.68	1.22	1.43	1.26	0.53	1.27	0.42	1.38	1.71	1.21	1.3	1.25	0.82	1.35	0.65	0.85	0.95	1.1	0.69	0.79	nan	1.1	0.78	0.53	0.33	0.48	0.39	0.52	0.34	0.41	0.22	0.41	0.3	0.72	0.63
FBgn0025643	CG3588	2773	-3.23	-3.31	-3.82	-3.35	-3.87	-3.49	-2.15	-2.6	-1.1	-2.27	-2.44	-2.64	-2.83	-2.58	-2.45	-2.63	-2.25	-2.69	-2.22	-2	-2.95	-1.35	-1.85	-1.85	-1.2	-2.32	nan	-1.38	-3.15	-2.27	-1.83	-2.07	-1.57	-1.44	-0.69	-0.29	0.95	0.93	0.8	1.11	0.82	0.81	0.28	1	0.12	0.47	0.07
FBgn0025697	CG12789	5511	-1.21	-1.77	-1.11	-1.77	-1.37	-1.83	-1.57	-1.33	-0.94	-1.14	-1.22	-1.41	-0.75	-1.08	-1.03	-1.44	0.22	-1.25	nan	-1.33	-1.54	-1.3	-1.23	-1.54	-1.38	-1.56	-1.16	-1.04	-1.49	-0.43	-0.71	-1.02	-1.61	-0.86	-0.43	-0.57	-0.4	-0.42	-1.15	-0.9	-0.58	-0.7	-0.21	-0.74	-0.46	-0.89	-0.82
FBgn0025702	CG11489	3038	1.25	0.5	1.33	0.49	-0.49	-0.42	0.49	0.27	0.26	-0.47	-0.49	-0.7	-0.91	-0.9	-0.36	-0.67	-0.25	-0.46	-0.35	-0.14	0.52	-0.16	0.36	0.22	0.21	0.55	0.09	0.37	0.27	0.82	0.24	0.49	nan	1.03	0.31	0.53	nan	1.04	0.7	0.83	1.1	1.14	1.11	1.11	1.19	1.57	0.85
FBgn0025709	CG8083	9568	-2.3	-2.72	-1.99	-2.72	-2.71	-2.89	-2.29	-3.08	0.28	-2.52	-2.19	-2.45	-1.45	-1.59	-1.44	-2.04	0.8	-0.48	0.05	-0.73	-0.42	-1.25	0.27	-0.88	-1.41	-1.52	-2.3	-1.62	-2.3	-0.41	-1.78	-1.86	nan	-1.18	nan	-1.57	-1.34	-0.43	-1.09	-1.07	-0.59	-0.7	-0.6	-0.55	-0.37	-0.06	-0.21
FBgn0025712	CG13920	2762	-1.1	nan	-2.04	nan	-2.99	nan	nan	nan	-1.09	nan	nan	nan	nan	nan	-0.72	nan	nan	nan	-1.06	nan	nan	nan	nan	nan	nan	nan	nan	nan	nan	nan	1.06	nan	-0.2	nan	nan	nan	nan	nan	nan	nan	1.54	nan	1.08	nan	1.28	nan	nan
FBgn0025716	CG6546	7437	2	1.55	2.48	1.7	1.45	1.84	1.78	1.77	-1.35	2.12	2.5	2.47	2.23	2.34	2.8	2.34	-0.47	2.61	2.42	1.85	2.83	2.2	2.26	1.94	1.94	2.93	2.51	1.76	1.68	2.41	0.86	1.41	0.98	1.58	0.69	1.46	-0.09	0.63	-0.53	0.63	0.46	nan	0.86	nan	0.05	nan	-0.19
FBgn0025724	CG6699	4815	1.03	0.27	0.95	0.4	0.19	0.17	0.4	-0.12	nan	-0.18	-0.27	-0.46	-0.11	0.15	0.29	0.43	nan	0.69	1.4	0.61	1.06	0.28	1.06	0.42	1.17	1.07	0.84	1.31	1.2	0.53	1.82	1.47	1.32	1.05	1.3	1.44	0.85	1.16	0.92	0.95	1.4	1.21	1.26	1.07	0.82	0.91	0.46
FBgn0025790	CG10327	3503	-1.16	-1.85	-1.22	-1.66	-1.77	-2.07	-1.84	-1.58	0.42	-1.34	-1.11	-1.57	-0.17	0.22	0.72	-0.07	0.52	0.14	nan	-0.32	1.06	-0.01	0.06	0.03	0.54	0.38	-0.15	0.51	0.11	0.27	0.32	-0.12	0.63	0.07	0.16	-0.57	-0.21	-0.25	-0.17	-0.57	-0.15	-0.44	0	-0.92	0.11	-0.69	-0.41
FBgn0025802	CG6939	11702	-0.43	-0.22	-0.31	-0.33	-0.9	nan	-0.58	-0.45	1.49	-0.37	-0.09	-0.18	-0.44	-1.65	-0.36	-0.68	2.26	-0.01	-0.14	-0.55	0.32	-0.53	0.08	-0.17	-0.29	0.14	-0.56	-0.01	0.03	0.96	-0.02	0.24	0.29	0.39	0.47	0.48	-0.47	0.28	-0.29	0.09	0.04	0.51	-0.09	0.32	-0.16	0.65	-0.54
FBgn0025815	CG4039	6550	2.33	2.21	2.57	2.29	2.34	2.29	2.18	2.35	-0.43	2.33	1.88	1.54	0.82	1.8	2.12	1.37	0.39	2.39	2.72	2.12	2.18	2.14	2.49	2.32	2.66	2.4	2.21	1.99	2.38	2.37	2.07	1.16	0.42	1.48	0.57	0.44	-0.3	0.05	-0.35	0.04	0.15	0.61	0.16	-0.09	-0.01	-0.84	-0.87
FBgn0025830	CG5859	4892	0.71	0	0.86	0.27	-0.15	0.1	0.25	0.29	-1.54	-0.37	0.05	-0.17	0.7	0.62	1.28	0.81	-1.23	0.86	1.5	0.57	0.91	0.5	1.16	0.09	0.66	0.62	0.6	0.72	0.86	0.9	1.04	0.14	0.75	0.24	0.34	0.05	0.88	0	-0.22	-0.19	-0.04	-0.12	0.48	-0.14	0.18	0.22	-0.26
FBgn0025879	CG6281	5974	-2.2	-2.17	-2.43	-1.79	nan	-2.24	-1.96	-2.31	1.84	-2.96	-2.84	-2.77	-2.34	-1.19	-2.18	-2.8	-2.42	-2.12	-2.43	-1.9	-2.76	-2.18	-1.35	-1.96	-2.45	-2.66	-1.94	-2.52	-2.36	-1.72	-1.92	-2.22	-2.17	-1.76	-3.17	-1.2	0.05	-0.05	-0.72	-0.18	-0.48	-0.02	-0.12	0.09	0.6	0.07	0.59
FBgn0026015	CG3458	11650	1.63	1.07	1.7	0.81	0.67	1.28	1.39	1.08	nan	1.44	1.48	1.18	0.8	1.52	0.76	0.77	nan	1.38	nan	1.11	1.54	0.68	nan	1.25	1.09	0.94	0.63	0.91	0.91	1.23	0.66	0.91	0.98	1.2	0.43	0.5	nan	0.52	nan	0.19	0.47	0.72	0.25	0.36	0.12	0.68	-0.03
FBgn0026079	CG6133	8965	1.03	-0.28	0.4	-0.27	-0.22	0.36	-0.08	-0.04	nan	0.03	0.43	0.43	0.27	0.64	0.45	0.61	nan	0.84	0.92	0.32	0.87	0.21	0.86	0.49	0.33	1.1	0.88	0.4	0.5	-1.44	0.78	0.4	-0.71	0.2	0.81	0.41	0.08	0.07	-0.28	-0.12	0.07	-0.25	0.44	0.18	0.04	-0.72	-1
FBgn0026143	CG3658	8018	3.46	2.87	3.6	2.69	1.05	1.44	1.94	1.91	-0.03	0.65	0.23	0.04	0.21	0.35	0.45	0.88	0.64	1.63	2.19	1.52	2.18	1	0.17	1.52	1.89	1.62	1.57	1.73	1.4	0.34	0.43	0.85	1.43	1.37	0.51	0.4	-0.4	0.13	-0.27	-0.34	-0.1	0.19	-0.21	0.07	0.1	-0.01	-0.59
FBgn0026148	CG12253	7824	-0.62	nan	-0.28	-0.13	-2.09	-0.97	nan	nan	-0.55	0.17	nan	0.44	-0.3	nan	-0.73	nan	0.09	nan	-1.1	-0.37	-0.09	-0.24	nan	0.17	0.43	-1.75	nan	-0.78	-0.81	0.1	nan	-0.56	-0.37	-0.9	nan	-0.46	nan	-0.56	nan	nan	nan	-0.9	nan	nan	nan	nan	nan
FBgn0026173	CG5186	5938	0.87	0.13	0.76	0.14	-1.34	-0.69	-0.17	-0.15	-1.52	-0.72	-0.01	-0.27	0.34	0.76	0.94	0.73	-0.37	1.06	1.05	0.88	1.24	0.89	2.16	1.12	1.13	0.91	0.84	1.08	1.01	0.66	1.28	0.91	1.25	1.22	0.88	0.68	0.36	0.83	0.69	0.69	1.03	1.04	0.93	0.87	0.46	0.98	0.59
FBgn0026196	CG10206	7821	0.42	0.35	0.87	0.5	-0.01	0.33	1.19	0.55	-0.89	0.94	1.39	1.22	0.78	1.24	1.31	1.51	-0.04	1.67	1.65	1.82	1.64	1.54	2.2	1.95	2.03	nan	1.86	1.87	1.55	1.85	0.92	1.68	1.14	1.92	0.79	1.32	0.24	0.81	nan	0.75	nan	0.35	-0.6	0.09	-0.91	-0.26	-0.34
FBgn0026206	CG12218	3675	0.42	0.03	0.77	0.02	0	-0.24	0.52	0.18	nan	0.05	-0.4	-0.52	-0.41	-0.57	-0.35	-0.62	nan	-0.24	-0.48	-0.52	-0.5	-0.38	-0.22	-0.55	-0.77	-1.01	-0.9	-0.7	-1.04	-0.5	-0.93	-0.66	-1.07	-0.61	-1.12	-0.61	-1.18	-0.54	-0.57	-0.55	-0.46	-0.52	-0.51	-0.21	-0.22	-0.24	0.02
FBgn0026207	CG6819	7583	1.33	1.05	1.18	1.33	0.91	1.19	1.32	1.2	1.86	1.75	2.19	1.73	2.3	2.42	2.39	2.03	2.81	1.93	2.09	1.59	2.55	1.84	1.79	1.09	1.22	1.54	0.92	0.87	1.1	1.26	0.94	0.96	1.06	0.7	0.53	0.4	-0.2	0.3	-0.1	0.07	0.43	0.45	0.05	-0.38	-0.09	0.06	-0.36
FBgn0026257	CG6219	6467	3.02	2.3	3.06	2.38	1.64	1.81	1.57	1.72	2.71	2.69	2.45	2.34	0.86	2.67	1.73	2.4	2.19	1.92	2.34	1.84	2.13	1.65	1.56	1.47	1.89	1.16	0.72	1.51	1.57	0.86	0.99	1.61	1.26	1.66	-0.27	-0.36	-1.34	-0.47	-0.69	0.1	0.08	-0.33	-0.1	-0.42	-1.6	nan	-0.51
FBgn0026259	CG10840	9440	1.58	1.05	1.9	1.07	0.56	0.94	1.47	0.83	-2.67	1.36	1.15	1.25	1.11	1.47	1.49	0.86	-3.36	1.01	1.09	0.55	0.95	0.2	0.43	0.01	0.19	-0.03	-0.11	0.15	0.46	1.28	0.96	1.07	0.96	0.74	0.96	1.45	0.75	1.26	0.53	1.11	0.96	1.14	0.86	0.9	0.58	0.88	0.1
FBgn0026309	CG5032	10124	1.71	1.24	1.57	1.3	0.55	0.94	1.2	1.01	-2.69	1.09	0.68	0.4	0.24	0.34	0.29	0.07	0.54	0.22	0.74	0.24	0.44	0.34	0.78	0.28	0.37	-0.12	0.19	-0.06	0.17	0.51	-0.15	0.14	-0.87	0.07	-0.28	0.33	0.22	0.36	0.19	-0.29	nan	0.42	nan	-0.18	nan	0.13	nan
FBgn0026316	CG5788	7604	1.33	0.93	1.67	0.96	0.87	1.22	1.28	1.24	1.25	1.59	1.5	1.32	1.39	1.62	1.31	1.35	1.01	1.26	1.19	1.4	1.76	1.22	-0.28	0.86	0.99	0.39	nan	0.87	0.36	1.18	0.33	0.65	0.74	0.91	0.46	0.98	0.18	0.28	-0.3	0.32	0.16	0.52	-0.02	0.5	-0.25	0.4	-0.39
FBgn0026369	CG15667	7830	-0.49	-0.4	-0.42	-0.81	-1.48	-0.44	nan	-0.28	0.63	-0.97	-0.87	-0.56	-1.03	-0.27	0.26	-0.43	nan	0.15	nan	-0.67	-0.5	0.01	0.22	-0.22	-0.15	-0.34	-0.3	0.24	0.32	0.15	-1.36	-0.34	nan	-0.23	nan	-0.33	0.29	-0.47	nan	-0.64	-0.67	-0.34	-0.02	-0.5	nan	-0.82	-1.09
FBgn0026376	CG8865	11504	0.38	0.64	1.08	0.89	0.05	0.82	1.06	0.48	0.26	1.58	0.81	0.89	0.56	0.97	0.53	0.71	0.95	1.13	0.63	0.17	nan	0.47	0.82	0.28	0.29	nan	nan	0.51	0.22	0.17	-0.11	0.25	0.51	0.83	0.23	0.43	0.23	0.42	0.01	-0.01	0.46	0.62	1.29	1.17	1.65	0.62	0.82
FBgn0026400	CG10009	8154	2.02	1.4	2.03	1.79	1.14	1.37	1.74	1.62	0.6	1.96	1.84	1.76	1.42	1.72	1.63	1.43	1.91	1.05	1.74	0.67	2.05	1	1.15	0.7	0.8	0.66	0.32	0.23	0.48	1.36	1.1	1.13	1.05	0.89	1	1.06	0.45	0.87	0.15	0.88	0.72	0.62	0.27	0.16	0.35	0.54	0.23
FBgn0026402	CG8980	10184	1.7	1.02	1.73	1.06	0	-0.12	0.92	0.44	-2.2	-0.5	-0.34	-0.74	-0.57	0.33	0.5	0.23	-1.34	0.97	0.81	0.83	1.91	0.23	0.77	0.75	1.05	0.78	-0.1	1.02	0.93	-0.7	0.84	1.21	1.17	1.55	0.72	1.34	0.19	0.96	0.17	0.93	0.68	0.93	0.79	0.68	0.33	0.81	-0.44
FBgn0026418	CG6603	9000	1.32	0.88	1.29	0.49	-0.39	-0.04	0.64	0.34	1.92	-0.17	-0.89	-0.92	-0.9	-0.92	-0.99	-0.95	2.01	-0.21	-0.01	-0.04	0.37	-0.07	0.29	0.32	0.34	0.56	0.53	0.52	0.41	1.16	0.25	0.5	0.41	0.74	0.15	0.2	-0.55	-0.06	-0.2	-0.21	-0.17	0.39	-0.63	-0.24	-0.69	0.16	-0.55
FBgn0026427	CG12864	7411	0.55	-0.91	1.34	-0.82	-1.15	-1.07	nan	-0.73	1.08	-0.89	-1.25	-1.25	-1.04	-0.45	-1.04	-1.12	-0.59	-0.57	nan	-0.83	-1.65	-0.66	-0.38	-0.66	-0.59	-0.63	-0.22	-0.67	-0.81	-0.82	-0.57	-1.07	nan	nan	nan	nan	nan	-1.87	nan	-2.55	nan	nan	nan	nan	nan	nan	-0.96
FBgn0026438	CG3159	3502	-1.6	-1.39	-1.42	-1.03	-1.54	-1.5	-0.9	-1.51	0.62	-1.65	-1.08	-1.27	-0.78	-0.02	-0.53	-0.03	0.69	-0.26	0.03	-0.09	0.2	-0.22	-0.15	-0.39	-0.06	-1.12	0.89	-0.26	-0.56	-0.2	-0.39	-0.67	-0.61	-0.47	-1.22	-0.28	-0.12	-0.57	-1.14	-0.83	-0.25	-0.7	-0.12	-0.76	0.55	-0.69	0.42
FBgn0026441	CG4913	8795	2.03	1.68	2.72	1.55	1.56	1.61	1.41	1.35	nan	1.96	2.11	1.86	1.31	2	1.85	1.81	nan	2.16	2.4	1.7	2.07	1.33	1.77	1.31	1.24	1.06	0.87	1.12	1.24	1.71	1.15	0.93	0.68	1.36	0.86	1.28	0.02	0.55	0.61	0.7	0.38	1.06	1	0.67	0.05	0.41	-0.76
FBgn0026563	CG1979	5006	-4.2	-2.94	-4.06	-3.16	-2.8	-2.2	-1.53	-2.89	-2.16	-3.43	-2.59	-3.01	-1.9	-2.51	-2.13	-2.34	-0.98	-1.83	-0.97	-1.18	-1.77	-1.4	-0.87	-1.57	-0.98	-1.75	0.85	-1.66	-2.9	-2.04	-2.24	-2.68	-2.47	-1.49	-3.26	-2.39	-3.32	-2.67	nan	-2.26	-2.52	-1.94	-3.28	-2.44	-3.48	-2.97	-2.78
FBgn0026566	CG1307	9009	2.6	1.45	2.44	1.74	2.02	1.78	1.86	1.64	2.15	2.25	2.16	2.15	2.47	2.05	2.34	1.87	2.9	1.64	2.5	1.37	1.98	1.2	1.49	0.86	1.13	0.53	0.72	0.58	0.69	1.3	1.34	1	1.11	1.15	-0.19	1.01	0.15	0.25	-0.14	0.29	0.03	0.17	nan	-0.1	nan	-0.02	-0.39
FBgn0026573	CG8290	8187	1.56	0.75	1.73	1.14	1.16	1.88	1.55	1.44	1	1.39	1.18	1.17	1.19	1.62	1.45	1.58	1.91	1.38	1.7	1.45	1.9	1.61	1.39	1.3	1.06	1.16	1.64	1.26	1.18	1.22	0.84	0.62	1	1.07	-1.1	0.63	0.1	-0.33	-0.1	-0.13	0.17	-0.31	0.27	-0.08	-0.38	-0.41	-0.26
FBgn0026577	CG8677	7794	1.56	1.54	1.93	1.44	0.45	0.25	0.72	1.17	2.07	0.3	0.48	0.13	0.44	1.36	0.86	0.47	0.05	1.16	1.78	1.2	0.01	0.98	0.67	1.36	0.93	0.79	1.05	0.9	0.74	0.58	-0.93	-0.2	-1.09	nan	-1.06	nan	0.09	-0.44	nan	-0.51	-0.6	-0.43	-0.5	-0.65	-0.91	-1.63	-0.6
FBgn0026582	CG9418	9055	1.63	0.94	1.84	1	1.27	1.15	1.32	1.01	0.89	1.33	1.44	1.19	0.81	0.74	0.47	0.35	1.96	0.1	0.06	-0.51	-0.16	-0.35	0.02	-0.2	-0.48	-1.05	-0.57	-0.35	-0.41	-0.15	-0.11	-0.07	-1.18	-0.39	-0.38	-0.29	-0.91	-0.5	-1.32	-0.37	-2.14	-0.55	-0.25	-0.6	-0.73	-0.51	-0.76
FBgn0026585	CG31911	3968	0.06	-0.25	0.74	0.04	-0.29	-0.24	0.08	-0.19	-1.81	0.28	0.55	0.33	0.78	0.83	1.11	0.48	-1.51	1.21	1.73	1.19	1.54	0.86	1.47	1.44	1.52	1.28	1.75	1.53	2.23	2.44	2.74	2.09	1.46	1.98	1.62	2.01	0.81	1.61	1.09	1.46	1.43	1.55	1.08	1.14	1.03	1.39	0.82
FBgn0026593	CG5707	1763	0.87	1.03	0.65	0.94	0.51	0.57	1.1	0.93	0.66	0.21	-0.66	-0.36	-1.45	-1.34	-1.4	-2.05	-1.7	-1.9	-1.64	-1.29	-1.53	-1.34	-1.56	-1.49	-1.38	-1.59	-1.9	-1.47	-2.6	-1.3	-1.46	-1.7	-1.85	-1.63	-1.56	-1.2	-0.18	0.36	-0.75	-0.63	-0.16	-0.25	0.5	-0.28	0.29	0.17	0.77
FBgn0026597	CG7926	8293	2.74	1.86	2.68	2.15	2.33	2.06	2.32	1.87	1.01	2.69	2.83	2.23	2.42	2.84	2.79	2.92	0.84	2.52	1.46	2.14	-0.49	2.58	2.5	2.22	1.96	nan	2.42	1.95	1.71	1.5	2.19	0.9	0.28	nan	-0.38	0.48	-0.99	-0.96	-0.75	-0.33	-0.18	-0.65	0.15	-0.69	-1.21	-1.84	-1.21
FBgn0026664	CG1515	7919	2.1	1.56	2.47	1.71	2.04	1.47	2.02	1.69	2.44	1.87	1.97	1.84	1.83	1.42	1.91	1.43	-1.71	1.38	1.68	1.16	0.37	1.22	1.52	1.29	1.25	1.28	1.98	1.16	1.15	1.59	0.99	0.89	1.1	1.36	0.73	1.26	0.68	0.72	0.49	0.92	0.61	0.89	0.84	0.75	0.18	nan	0.1
FBgn0026718	CG17608	6074	2.47	1.5	2.12	1.23	1.18	1.07	1.7	1.39	-0.61	0.72	-0.83	-0.72	-1.89	-1.7	-1.44	-1.96	-1.01	-1.92	-1.51	-1.69	-1.95	-1.65	-1.38	-1.27	-2	-1.07	-0.92	-1.38	-0.98	0.49	0.25	0.06	-1.11	-0.75	1.03	0.8	-0.75	0.24	-0.23	0.38	0.68	nan	0.68	nan	0.6	nan	0.69
FBgn0026722	CG8730	7565	1.57	1.34	1.94	1.49	0.98	1.31	1.55	1.38	1.16	1.29	1.36	1.3	1.35	1.26	1.12	0.86	0.37	0.85	1.35	0.82	1.21	0.76	1.29	0.94	0.86	0.53	0.82	0.91	1.18	1.43	1.16	1.12	0.86	0.64	0.33	0.26	0.18	0.63	0.39	0.89	0.64	0.86	1.04	0.79	0.47	0.57	0.46
FBgn0026753	CG6213	2873	1.4	nan	1.54	nan	0.25	nan	nan	nan	nan	nan	nan	nan	-1.82	nan	-1.37	nan	nan	nan	-1.8	nan	nan	nan	nan	nan	nan	nan	nan	nan	nan	nan	-0.32	nan	-0.84	nan	-0.42	nan	0.76	nan	0.03	nan	0.57	nan	1.63	nan	1.44	nan	1.84
FBgn0026787	CG12178	9389	1	0.91	1.33	1.18	0.21	0.55	0.82	0.8	0.6	0.47	-0.17	-0.38	-0.27	-0.29	-0.21	-0.65	0.72	-0.16	0.36	-0.09	0.14	-0.29	0.45	0.22	0.45	0.06	0.52	nan	0.51	1.03	0.35	0.35	0.31	0.47	-0.2	0.42	-0.2	0.41	-0.28	0.35	0.02	0.44	0.12	0.12	-0.13	0.51	-0.31
FBgn0027049	CG7769	7209	1.41	1.07	1.29	1.55	0.47	1.52	1.71	1.41	1.8	1.77	2.36	2.07	1.92	2.31	1.95	2.2	1.61	1.73	1.03	1.18	2.02	1.39	1.21	1.02	1.25	1.23	0.58	0.89	0.91	1.2	0.75	0.81	0.76	0.81	0.51	0.69	-0.43	0.19	-0.16	0.42	0.02	0.09	-0.26	-0.03	-0.19	-0.24	-0.2
FBgn0027054	CG8725	3406	1.75	nan	1.72	nan	1.08	nan	nan	nan	0.23	nan	nan	nan	1.75	nan	1.69	-1.06	0.05	nan	1.37	nan	nan	nan	nan	nan	nan	nan	nan	nan	nan	nan	0.15	nan	0	nan	-0.37	nan	-0.53	nan	-0.59	nan	-0.32	nan	0.04	nan	-0.37	nan	-0.06
FBgn0027055	CG18332	7869	nan	nan	nan	nan	nan	0.31	-0.01	nan	0.5	nan	nan	nan	nan	nan	nan	nan	-0.18	nan	nan	nan	-1.51	0.71	nan	0.22	0.23	-0.89	-1.12	-0.08	nan	nan	nan	nan	nan	-0.05	nan	nan	nan	nan	nan	nan	nan	-0.1	nan	nan	nan	0	nan
FBgn0027081	CG5353	5109	1.24	0.83	1.49	1.1	0.95	0.59	0.96	0.65	-2.97	1.12	1.54	1.18	1.15	1.49	1.75	1.19	-1.97	1.43	2.02	1.29	2.04	1	1.63	1.4	1.59	0.89	0.87	1.06	1.18	2.53	1.75	1.56	1.78	1.89	1.34	2.19	0.98	1.7	0.89	1.64	1.26	1.78	1.83	1.8	1.29	2.03	1.16
FBgn0027083	CG31322	4316	1.28	0.44	1.25	0.54	0.71	0.36	0.87	0.23	0.96	0.75	1.31	0.87	0.77	1.41	1.16	1.07	1.31	0.98	1.28	0.29	1.17	0.25	0.45	0.15	-0.06	0.14	-0.64	-0.42	-0.37	0.59	-0.44	-0.17	-0.08	-0.22	-0.09	-0.13	-0.36	0.03	-0.01	-0.25	0.33	0.13	0.52	0.13	0.23	0.17	-0.1
FBgn0027085	CG7479	8800	2.39	1.88	2.62	2	1.54	1.81	1.93	1.74	nan	2.42	2.46	2.25	2.16	2.32	2.84	1.85	nan	2.3	2.75	1.88	2.43	1.86	1.83	1.84	1.41	1.13	1.51	1.15	1.22	1.69	1.85	1.43	1.01	nan	1.14	nan	0.56	1.02	0.36	1.11	0.76	0.85	0.58	0.65	0.53	0.56	-0.27
FBgn0027086	CG11471	6982	0.6	0.61	0.9	0.55	0.07	1.17	0.87	0.8	-3.02	1.26	1.63	1.45	1.21	1.35	0.58	1.45	-1.87	0.74	0.17	0.37	0.69	0.28	0.34	0.16	0.38	-0.13	nan	0.22	0	0.52	0.26	0.14	-0.3	0.27	-0.78	0.27	-0.1	-0.26	-1.09	-0.03	-0.21	-0.05	-0.09	-0.2	-0.7	-1.01	-0.69
FBgn0027090	CG10506	3894	1.47	1	1.44	0.77	0.24	0.55	1.08	0.91	0.26	0.11	-0.42	-0.56	-0.09	-0.25	-0.41	-0.38	0.38	0.22	nan	-0.25	-0.07	0.04	0.33	-0.24	-0.11	-0.3	0.23	0.04	-0.18	0.52	-0.25	0	-1.02	nan	-0.22	0.26	-0.17	0.26	-0.64	0.07	0.17	nan	0.64	nan	-0.06	nan	-0.16
FBgn0027103	CG6159	4992	0.6	0.46	0.73	-0.04	0.22	0.19	0.32	0.27	1.27	0.64	0.06	0.06	-0.08	-0.05	0.15	-0.02	1.34	0.29	-0.03	-0.36	0.27	-0.19	0.43	0.01	0.19	-0.16	0.23	0.46	0.58	0.94	-0.43	0.43	-1.48	0.59	-0.08	0.53	0.39	0.62	0.08	0.3	0.31	0.34	0.65	0.68	0.38	0.02	-0.07
FBgn0027109	CG10342	2101	-1.85	-2.07	-1.57	-1.92	-1.92	-1.82	-1.93	-2.13	-4.51	-1.63	-1.53	-1.9	-1.58	-1.79	-1.27	-1.89	-3.99	-1.78	-0.59	-1.71	-1.45	-1.46	-1.15	-1.4	-1.52	-2.27	-1.73	-1.65	-1.76	-1.29	-1.67	-1.81	-1.84	-1.61	-1.82	-1.64	-1.91	-1.46	-2.14	-1.71	-1.33	-1.41	-1.55	-1.53	-1.2	-0.57	-1.02
FBgn0027111	CG1221	6003	-2.57	nan	-2.79	nan	-3.04	nan	nan	nan	1.04	nan	nan	nan	-2.22	nan	-2.19	nan	-1.4	nan	-1.26	nan	nan	nan	nan	nan	nan	nan	nan	nan	nan	nan	0.38	nan	0.63	nan	0.24	nan	0.58	nan	0.28	nan	1.03	nan	1.23	nan	1.28	nan	1.68
FBgn0027321	CG3125	10610	1.29	0.83	1.86	0.72	0.86	0.76	1.35	0.94	0.59	0.55	0.28	0.09	0.1	0.21	-0.06	-0.08	-0.04	0.37	0.64	-0.1	-0.07	0.35	0.51	0.5	0.43	0.35	0.21	0.65	0.56	0.77	0.9	0.71	-0.44	0.58	0.55	0.5	0.39	0.27	0.07	0.45	0.44	0.37	1.22	0.27	0.27	0.29	0.24
FBgn0027375	CG4879	1511	1.81	0.81	2	1.1	0.92	0.9	0.97	1.19	1.78	0.54	-0.22	-0.22	0.21	0.46	1.01	0.52	1.96	1.06	0.78	0.59	1.07	0.56	-0.09	0.71	0.65	0.83	0.49	0.82	0.3	1.08	0.2	0.27	0.61	0.36	-0.3	-0.95	-0.96	-0.94	-0.81	-0.95	-0.46	-0.69	-0.97	-0.89	-0.62	-0.91	-0.84
FBgn0027376	CG11908	5621	-2.21	-2.05	-2.14	-1.97	-1.73	-2.29	-1.75	-2.44	-1.57	-2.01	-1.78	-2.23	-1.99	-1.91	-1.04	-1.82	-1.04	-1.52	-0.61	-1.5	-1.8	-1.49	-1.37	-1.72	-1.7	-2.37	-2.12	-2.05	-3.01	-1.71	-1.4	-1.82	nan	-2.22	-1.92	-1.85	-2.48	-1.87	-2.28	-1.75	-1.56	-1.32	-1.59	-1.51	-1.38	-1.67	-1.29
FBgn0027492	CG5643	8533	1.06	0.85	1.08	0.66	0.02	0.74	0.93	1.03	1.72	0.83	-0.26	-0.42	-0.6	-0.58	-0.29	-0.54	1.56	-0.04	0.18	0.09	0.9	0.5	0.51	0.3	0.22	0.28	0.09	0.27	0.38	0.8	0.08	0.1	0.14	0.33	-0.81	-0.1	-1.16	-0.52	-1.4	-0.31	-0.75	-0.4	-0.79	-0.39	-0.86	-0.59	-0.5
FBgn0027495	CG8378	7537	1.88	1.25	1.05	1.37	1.19	1.71	1.77	1.6	1.85	1.75	2.27	1.95	1.93	2.47	1.88	1.73	1.9	1.89	1.41	1.08	1.51	1.43	1.04	0.85	0.72	0.72	0.61	0.69	0.76	1.67	0.28	1.1	0.21	0.87	0.16	0.7	0.21	0.36	nan	0.33	0.25	0.18	0.54	0.01	-0.18	0.13	0.13
FBgn0027496	CG9543	7536	0.49	0.41	0.91	0.11	-0.34	-0.24	0.04	-0.16	0.24	0.05	0.38	0.04	-0.33	0.22	-0.05	-0.05	-0.95	0.09	0.73	-0.17	-0.36	-0.5	0.2	-0.14	-0.1	-0.32	-0.13	0.1	0.32	0.34	0.99	0.31	-0.4	0.7	0.18	0.85	0.11	0.79	0.24	0.52	0.33	0.66	0.85	0.42	0.21	0.22	-0.62
FBgn0027499	CG12340	6792	1.46	1.19	1.51	1.04	0.02	1.1	1.2	0.91	0.83	1.21	1.54	1.33	1.09	1.25	1.02	1.57	1.71	1.52	1.18	1.58	1.97	1.49	1.45	1.35	1.19	1.12	0.56	1.34	0.63	1.38	0.49	0.99	0.64	1.02	0.42	0.83	-0.49	-0.07	-0.04	0.22	0.15	-0.02	nan	-0.11	-0.73	-0.41	-0.37
FBgn0027508	CG4719	9373	0.93	0.51	0.73	0.38	0.34	0.54	0.07	0.57	0.59	0.64	0.81	0.79	0.05	0.89	0.57	0.64	1.04	0.76	nan	0.24	0.81	0.48	0.98	0.32	0.27	0.39	0.17	0.57	0.65	0.43	0.84	0.19	0.02	0.82	0.74	0.33	0.68	0.87	1.18	0.33	0.82	1.09	1.52	0.77	0.63	0.7	-0.09
FBgn0027509	CG7261	6242	0.48	0.32	0.95	0.25	-0.7	-0.17	nan	0.2	-2.36	-0.35	-0.33	-0.69	-0.57	0.15	-0.34	0.22	-0.57	0.75	0.82	0.13	-0.1	0.34	0.21	0.01	-0.1	0.08	-0.46	-0.05	0.18	0.27	0.45	0.03	nan	0.4	0.18	0.3	-0.1	0.08	0.23	-0.24	0.01	0.46	0.74	0.19	-0.12	-0.02	-0.7
FBgn0027512	CG10254	11082	0.96	1.12	1.15	1.28	-0.21	0.35	0.94	0.88	0.58	-0.45	-1.7	-1.6	-1.14	-1.4	-0.83	-1.33	-0.82	-0.53	nan	-0.49	-0.23	-0.49	-0.34	-0.33	-0.4	-0.49	0.46	-0.34	-0.2	0.35	-0.37	-0.15	-1.27	-0.09	-0.45	0.15	0.05	0.2	-0.07	0.02	nan	0.54	0.31	0.13	-0.83	nan	nan
FBgn0027529	CG8920	5405	-0.27	-0.77	0.34	-0.26	-0.55	-0.78	-0.28	-0.27	0.34	-0.4	-0.57	-0.71	-1	-0.77	-0.66	-0.65	0.53	-0.04	0.3	-0.23	-0.63	0.16	0.14	-0.22	-0.26	-0.51	-0.4	-0.38	-0.43	-0.21	-0.95	-0.92	-1.25	-0.21	0.17	0.36	1.62	1.42	0.6	1.08	1.66	1.33	2.2	1.53	1.37	0.81	0.34
FBgn0027532	CG7139	6514	1.21	0.9	1.67	1.21	1.36	1.27	1.28	1.27	-0.26	1.69	2.02	1.85	1.66	1.98	1.65	1.84	0.25	1.47	1.44	1.16	1.58	1.15	1.42	1.09	1.15	1.02	0.62	0.94	1	1.57	0.33	1.01	0.99	1.19	0.47	0.61	-0.21	0.19	0.24	0.36	0.81	0.6	0.86	0.43	0.1	0.28	0.32
FBgn0027534	CG11006	6538	1.58	0.97	2	1.14	0.86	1.16	1.3	0.97	0.45	1.48	2.05	1.7	1.98	2.07	2.37	2.07	3.01	2.02	3.12	1.84	3.64	1.74	2.27	1.56	1.95	1.36	1.34	1.36	1.56	2.26	1.88	1.8	1.73	1.67	1.17	1.78	0.97	1.4	1.33	1.36	1.39	1.29	1.45	0.89	0.96	1	0.55
FBgn0027538	CG8536	4237	1	0.27	1.15	0.39	0.25	-0.09	0.59	-0.1	1.36	0.41	0.66	0.54	0.95	0.92	1.41	0.78	1.41	0.86	1.48	0.9	1.56	0.48	1.47	0.82	1.24	0.44	0.67	0.96	0.93	1.38	1.38	1.31	1.13	1.51	1.16	1.54	0.87	1.17	0.72	1.24	1.08	1.26	1.24	1.19	1.11	1.39	1.06
FBgn0027539	CG5807	4091	1.16	0.96	1.12	1.03	0.33	0.7	1.01	1.06	-0.9	0.7	0.08	0.23	-0.08	-0.04	-0.49	-0.54	-0.58	-0.48	0.2	-0.14	0.23	-0.28	0.35	0.17	0.32	0.16	0.17	0.22	0.46	1.03	0.22	0.55	-0.45	nan	-0.15	nan	0.16	0.33	0.04	0.29	0.1	0.15	0.06	-0.17	-0.01	-0.2	0.22
FBgn0027542	CG6014	3949	-1.69	-2.07	-1.07	-2.19	-1.71	-2.33	-2.26	-2.34	-1.55	-2.29	-2.5	-2.74	-1.48	-2.69	-1.45	-2.85	1.01	-2.16	-1.15	-2.43	-2.29	-2.4	-2.12	-2.09	-2.03	-2.34	-2.43	-2.23	-2.32	-1.89	-1.17	-2.03	-1.63	-2.29	-1.44	-2.05	-1.77	-1.37	-1.43	-1.75	-0.8	-1.45	-1.26	-1.4	-1.18	-1.08	-0.41
FBgn0027546	CG4766	3840	-0.97	-1.05	-0.4	-1.17	-1.08	-1.55	-1.21	-1.33	-0.86	-1.31	-1.5	-1.54	-1.27	-1.46	-0.88	-1.37	-0.51	-0.97	-0.15	-1.29	-1.43	-1.04	-0.59	-0.73	-0.83	-1.17	-0.81	-0.52	-0.69	0.14	-0.55	-0.46	-1.13	-0.4	-0.6	-0.02	-0.37	0.19	-0.54	-0.1	-0.16	0.12	0.45	0.11	-0.06	0.17	-0.13
FBgn0027547	CG1927	3779	1.56	1.06	1.88	0.84	1.06	0.79	1.15	0.61	-0.02	1.35	1.3	1.18	1.16	0.93	1.37	0.57	0.34	0.37	0.03	-0.54	-0.31	-0.18	-0.75	-0.91	-1.58	-1.87	-1.74	-1.65	-1.65	-0.9	-0.97	-0.92	-1.49	-0.85	-0.17	0.09	0.46	1.47	0.49	0.98	1.12	1.41	1.68	1.43	1.51	2.07	1.48
FBgn0027548	CG2910	11342	2.39	2.14	2.83	1.81	2.36	2.17	1.34	2.29	-0.63	2.53	2.17	1.94	0.95	2.04	1.47	1.81	-0.8	1.84	nan	2.53	2.57	1.73	nan	2.42	2.35	2.14	1.67	1.98	1.78	0.84	1.32	1.53	1.08	2.09	0.69	0.79	0.07	0.9	0.4	1.26	1	0.84	0.71	0.21	0.58	0.31	-0.03
FBgn0027549	CG7927	3765	0.82	0.67	0.6	0.93	0.96	1.38	1.28	1.1	1.36	1.4	1.81	1.69	1.57	1.91	1.89	1.64	1.48	0.99	0.72	0.93	1.35	0.97	1	0.69	0.48	0.37	1.05	0.45	0.28	0.94	0.07	0.56	0.41	0.6	-0.33	0.41	-0.22	0.36	-0.55	0.15	0.17	0.16	0.06	0.16	-5.21	0.53	0.44
FBgn0027550	CG6495	3688	-0.94	-1.02	-1.18	-0.77	-1.58	-0.72	-0.4	-1.18	0.5	-0.8	-0.38	-0.35	-0.14	-0.07	0.22	-0.02	0.14	-0.03	-0.05	0.12	0.59	-0.14	0.23	-0.16	-0.09	0.03	0	-0.21	-1.55	-0.32	-0.5	-0.43	nan	-0.09	nan	-0.26	0.06	0.66	-0.14	-0.01	0.61	0.53	0.45	0.25	1.02	0.98	1.07
FBgn0027552	CG10863	3662	nan	0.68	nan	0.86	nan	0.29	0.79	0.34	-0.9	0.58	-0.44	-0.61	-3.88	-1.75	nan	-2.1	-1.09	-2.52	nan	-1.69	-1.87	-2.15	0.82	-1.94	-2.24	-2.16	-2.58	-2.16	-2.62	-1.29	nan	-1.37	nan	-1.23	nan	-0.65	nan	0.06	nan	-0.21	nan	0.01	nan	0.18	nan	1.17	-1.84
FBgn0027559	CG3975	3214	2.14	nan	1.97	nan	-0.13	nan	nan	nan	-3.25	nan	nan	nan	-0.04	nan	0.67	nan	-3.66	nan	0.73	nan	nan	nan	nan	nan	nan	nan	nan	nan	nan	nan	-0.32	nan	-0.41	nan	-1.06	nan	nan	nan	nan	nan	-0.28	nan	nan	nan	-0.75	nan	nan
FBgn0027560	CG4104	3212	-2.53	nan	-0.75	nan	-2.43	nan	nan	nan	1.52	nan	nan	nan	-2.52	nan	-2.52	nan	-0.32	nan	nan	nan	nan	nan	nan	nan	nan	nan	nan	nan	nan	nan	nan	nan	nan	nan	nan	nan	nan	nan	nan	nan	-1.03	nan	-1.15	nan	-1.34	nan	nan
FBgn0027562	CG10345	3184	-0.84	nan	-0.84	nan	-1.43	nan	nan	nan	nan	nan	nan	nan	nan	nan	-1.32	nan	nan	nan	-1.5	nan	nan	nan	1.59	nan	nan	nan	nan	nan	nan	nan	-0.84	nan	-0.95	nan	-1.24	nan	-1.36	nan	-0.76	nan	nan	nan	-0.04	nan	nan	nan	0.37
FBgn0027563	CG9631	3103	-1.01	-2.14	-0.9	-1.81	-0.73	-1.71	-0.82	-1.3	-2.01	-1.46	-1.27	-1.37	-1.64	-1.58	-0.86	-2.11	-1.28	-1.28	-1.16	-1.75	-1.68	-1.41	-0.86	-1.28	-1.29	-2.16	-0.64	-1.09	-1.6	-1.52	-0.85	-1.49	-2.25	nan	-2.64	nan	-2.11	-1.48	-2.11	-2.49	-1.62	-1.95	-1.66	-2.08	-2.22	-2.58	-1.19
FBgn0027565	CG5498	3091	2.22	1.16	2.48	1.07	0.33	0.26	1.09	0.54	1.04	-0.15	-0.65	-0.7	-0.26	-0.39	0.12	-0.3	1.17	0.35	1.27	-0.03	0.55	-0.08	0.52	0.15	0.19	0.03	0.28	0.43	0.32	-0.27	0.54	0.22	-0.12	0.54	0.19	0.07	-0.5	-0.15	-0.36	-0.08	0.17	-0.08	0.67	0	0.24	0.11	0
FBgn0027569	CG7207	2887	0.62	nan	0.77	nan	0.49	nan	nan	nan	1.79	nan	nan	nan	-0.76	nan	-0.73	nan	1.09	nan	-1.27	nan	nan	nan	nan	nan	nan	nan	nan	nan	nan	nan	-0.29	nan	0.21	nan	-0.47	nan	0.01	nan	-0.71	nan	-0.39	nan	0.5	nan	0.58	nan	0.88
FBgn0027574	CG5815	2733	0.29	-0.23	0.17	0.56	0.11	1.23	0.62	0.43	1.06	0.76	0.72	0.97	0.29	1.05	0.9	0.71	0.44	0.76	0.65	0.16	1.34	0.81	1.1	0.97	0.49	0.36	1.79	0.15	1.15	1.42	0.53	1.03	1.41	0.98	-0.16	1.12	1.35	0.9	0.72	1.03	1.1	1.07	1.34	1.03	0.26	0.53	1.03
FBgn0027583	CG7601	2464	2.44	nan	2.42	nan	0.97	nan	nan	nan	nan	nan	nan	nan	0.24	nan	0.48	nan	nan	nan	1.02	nan	nan	nan	nan	nan	nan	nan	nan	nan	nan	nan	-0.47	nan	-0.31	nan	-0.21	nan	0.09	nan	-0.42	nan	-0.45	nan	0.44	nan	0.07	nan	-0.63
FBgn0027584	CG4757	2376	-0.94	-1.48	-0.31	-1.22	-0.88	-1.64	-1.58	-1.5	0.71	-0.83	-0.8	-1.01	-0.78	-0.85	-0.71	-1.02	1.35	-0.68	-0.45	-0.9	-1.09	-0.76	-1.15	-0.74	-2.94	-0.76	nan	-0.81	-1.04	-0.23	-0.32	-0.76	-2.23	-1	-2.17	-1.29	-2.23	-1.21	-1.52	-1.37	-1.29	-0.65	-1.44	-1.1	-1.47	-0.69	-1.76
FBgn0027586	CG5867	2330	-1.69	nan	-1.34	nan	-1.06	nan	-1.65	nan	1.33	nan	nan	nan	-0.96	nan	-0.86	-1.27	1.86	nan	0.14	nan	nan	nan	-0.37	-1.18	-1.07	nan	nan	-1.05	nan	nan	-0.98	nan	nan	-0.89	-2.43	-2.08	-1.48	-1.2	nan	-1.19	-0.91	-0.81	-0.97	nan	-1.35	nan	-0.68
FBgn0027587	CG7028	2209	-3.35	-3.34	-2.89	-3.3	-3.34	-3.57	-3.13	-3.16	-3.33	nan	nan	nan	-3.07	-2.99	-3.41	-3.22	-1.64	-3.03	-3.15	-3.69	nan	nan	-0.39	nan	-3.25	nan	nan	-3.46	nan	-1.62	-2.75	-3.03	-2.2	-3.76	-1.95	-2.05	nan	-0.32	-1.08	-0.76	nan	0	nan	-0.05	0.16	0.9	0.59
FBgn0027589	CG1688	2152	0.39	0.3	nan	0.28	nan	-0.04	0.35	0.01	-3.28	nan	nan	nan	nan	0.48	nan	0.07	-2.55	nan	nan	nan	nan	nan	nan	nan	0.4	nan	nan	0.01	nan	0.58	nan	0.53	nan	nan	nan	nan	nan	0.99	nan	0.61	nan	1.01	nan	0.75	nan	1.65	nan
FBgn0027590	CG16936	2146	-0.06	nan	0.29	nan	-0.84	nan	-0.31	nan	0.01	nan	nan	nan	-1.56	nan	-1.34	-1.85	0.66	-2.09	-0.85	-1.64	nan	nan	-1.25	-0.72	-0.94	nan	nan	-0.78	nan	0.8	1.2	0.7	0.54	nan	1.19	nan	1.21	1.29	1.11	1.74	1.14	nan	1.58	1.36	1.29	nan	1.24
FBgn0027592	CG4184	1953	1.58	0.91	1.66	1.36	0.52	1.42	1.38	1.25	-0.29	1.57	1.94	1.94	1.37	2.23	2	2.23	0.22	1.85	1.66	1.44	2.29	1.71	1.82	1.59	1.48	1.49	1.51	1.68	1.29	1.83	0.99	1.32	0.54	1.18	0.62	0.44	0.03	0.67	-0.16	0.49	0.67	0.39	0.48	0.19	0.22	0.13	0.01
FBgn0027595	CG5629	1864	1.58	1.04	1.77	0.93	0.37	0.28	1.01	0.86	1.4	-0.1	-0.47	-0.43	-0.41	-0.29	-0.22	-0.63	1.35	-0.13	0.45	-0.26	0.34	-0.34	0.07	-0.24	-0.34	-0.57	-0.62	-0.34	-0.6	-0.11	-0.25	-0.56	-0.51	nan	-1.49	nan	-0.49	-0.22	-0.81	-0.56	-0.31	-0.51	-0.06	-0.49	-0.32	-0.28	-0.12
FBgn0027597	CG17712	1849	0.35	1.42	0.68	1.1	1.05	-0.15	0.55	0.68	-1.06	-0.4	-0.45	-0.57	nan	-0.08	nan	-0.18	nan	0.98	-1.44	0.92	1.42	0.58	1.26	0.85	1.1	0.74	0.83	1.05	1.35	1.85	0.47	0.47	nan	1.1	nan	1.3	nan	1.15	nan	0.8	nan	1.22	nan	0.99	nan	0.71	nan
FBgn0027607	CG8230	1732	-0.1	-0.13	-0.4	-0.07	-1.21	-1.01	-0.24	-0.36	-1.01	-1.54	-1.05	-1.16	-0.84	-0.12	0.1	0.1	-0.73	0.39	nan	0.97	0.4	0.95	1.02	1.01	0.72	1	1.54	0.87	0.97	1.12	0.29	0.28	0	0.94	0.05	1.03	0.56	0.73	0.45	0.76	0.51	0.73	0.76	0.6	0.07	-0.45	0.04
FBgn0027608	CG2082	1717	-1.1	-1.37	-1.3	-1.22	-1.36	-1.12	-1.26	-0.98	1.56	-1.71	-1.3	-1.26	-0.95	-2.06	-1.13	-1.75	-1.1	-1.96	-1.59	-1.68	-1.55	-1.64	-2	-1.2	-1.82	-1.7	-1.84	-1.96	-2.34	-1.07	-1.05	-2.02	-1.58	-1.5	-2.16	-1.39	-2.02	-1.26	-1.84	-1.33	-1.67	-1.34	-1.46	-0.85	-1.32	-1.4	-1.52
FBgn0027609	CG15437	1716	0.05	1.14	nan	0.65	nan	0.21	0.57	0.65	nan	0.57	0.82	0.82	nan	0.81	nan	0.99	nan	1.01	nan	0.3	1.36	1.02	1.61	1.04	1.24	1.2	1.69	1.15	1.32	1.36	nan	0.82	nan	1.31	nan	1.13	nan	0.7	nan	0.73	nan	nan	nan	nan	nan	nan	nan
FBgn0027610	CG8790	1715	-1.16	-1.51	-0.71	-1.48	-1.05	-1.76	-1.02	-1.64	-1.4	-1.63	-1.73	-1.78	-1.25	-2	-0.81	-2.06	-0.82	-1.67	-0.61	-1.48	-0.86	-3.44	-1.23	-2.2	-1.6	-0.08	-0.4	-1.71	-2.07	-0.96	-0.88	-1.33	-0.79	-0.84	-0.75	-0.18	-0.09	0.37	-0.3	0.22	0.06	0.39	0.2	0.67	-0.01	1.32	0.46
FBgn0027615	CG6404	1687	1.38	1.19	1.3	1.28	1	1.11	1.29	1.32	nan	0.72	0.13	0	-0.25	-0.16	-0.05	-0.21	-0.03	0.11	nan	0.15	0.46	0.18	0.47	0.26	0.06	-0.13	0.92	0.3	0.14	0.39	0.1	0.18	-0.1	0.09	-0.75	0.73	0.45	0.73	0.3	0.57	0.46	0.44	0.95	0.58	0.66	0.41	0.33
FBgn0027616	CG12076	1638	-0.11	-0.16	0.1	-0.03	-0.2	-0.1	0.18	-0.31	-1.26	-0.21	0	-0.17	-0.03	0.04	0.2	-0.25	0.48	0.11	0.12	0.14	0	-0.24	0.15	0.1	-0.37	-0.53	0.77	-0.37	-0.94	0.01	-0.31	-0.28	-1.08	-0.4	-1.7	-0.36	-0.65	-0.47	-0.89	-0.72	-0.01	-0.04	0.25	0.03	0.46	-0.96	-0.23
FBgn0027617	CG5808	1436	0.69	0.36	0.2	0.51	0.42	0.87	0.94	0.88	0.54	0.86	0.99	1.02	1.05	1.17	0.96	0.7	1.17	0.75	1.14	0.87	0.98	0.78	0.77	0.23	0.26	-0.38	0.28	-0.1	-0.26	0.31	-0.4	0.04	-0.61	-0.01	-0.58	-0.21	-1.09	-0.68	-1.08	-0.72	-0.83	-0.63	-1.44	-1.25	-1.2	-1.33	-1.27
FBgn0027619	CG12131	4100	1.58	0.9	1.54	0.96	-0.53	-0.56	0.53	0.42	0.04	-0.91	-0.6	-0.86	-0.16	0.18	0.53	0.34	0.28	0.96	0.94	0.9	1.77	0.69	1.41	1.1	1.49	1.59	1.27	1.44	1.04	1.87	1.08	1.44	nan	1.82	1.24	1.37	0.69	1.52	0.61	1.33	1.31	1.23	0.93	1.3	1.52	1.7	1.42
FBgn0027654	CG2239	5372	-2.66	-2.51	-2.27	-2.54	-2.15	-1.91	-2.35	-2.48	-2.82	-1.82	-2.2	-2.22	-1.32	-2.14	-0.46	nan	-0.34	-2.28	-1.05	-2.35	-2.26	-2	-1.73	-2.15	-1.55	-2.56	-2.77	-1.97	-2.26	-2	-0.92	-2.05	-1.77	-1.81	-1.67	-1.04	0.7	0.77	nan	-0.28	0.47	1.1	1.63	1.46	1.14	1.12	1.15
FBgn0027657	CG9734	3357	-1.16	nan	-0.73	nan	-1.56	-3.55	-2.43	nan	-3.09	nan	-2.86	nan	-1.41	nan	-1.12	nan	-1.14	-2.89	-2.13	nan	-2.6	-2.77	-2.91	-2.8	nan	-3.56	-4.09	-2.61	-3.12	-3.22	-0.9	-3.89	-4.42	-4.2	-3.04	-4.65	nan	-4.17	nan	-3.57	-2.55	-3.29	-2.62	-3.3	-2.18	-4.91	nan
FBgn0027780	CG13401	8265	1.22	0.61	1.36	0.87	1.03	1.08	1.13	0.93	-1.3	1.11	1.28	0.66	0.48	0.65	0.2	0.25	-0.71	0.61	-0.65	0.36	-0.82	0.89	0.61	0.58	0.06	0.1	0.69	0.26	0.12	0.32	nan	-0.72	-1.22	-0.42	-1.25	-0.29	-0.47	-0.37	-0.67	-0.42	-0.32	-0.29	0.72	-0.28	-0.15	-1.25	-0.26
FBgn0027785	CG6008	2414	1.41	0.87	1.24	0.84	0.49	0.54	0.98	0.8	-3.69	0.74	0.49	0.16	-0.16	0.29	0.29	-0.02	0.07	0.11	-0.49	-0.03	0.57	-0.08	0.22	0.12	-0.05	0.2	-0.06	-0.13	-0.24	0.5	-0.21	0.27	nan	0.24	nan	0.46	-0.28	0.52	-0.56	0.4	-0.05	0.17	0.04	0.29	0.31	0.51	0.4
FBgn0027791	CG14789	2975	0.67	0.25	0.56	0.28	0.55	0.52	0.56	0.21	-0.74	0.43	0.63	0.66	0.15	0.28	0.67	0.09	nan	0.04	nan	0.32	0.73	0.32	0.96	0.53	0.43	1.13	1.66	0.72	0.08	1.12	0.43	0.73	0.9	0.55	1.25	1.35	1.28	1.06	0.69	0.93	1.13	1.03	1.83	1.29	1.57	0.92	1.09
FBgn0027835	CG5170	7563	-0.18	-0.51	-0.21	0.02	0.04	0.38	0.1	-0.02	nan	0.35	0.81	0.86	0.97	1.03	0.68	1.01	0.86	0.48	0.15	0.35	0.64	0.45	0.61	0.37	0.49	1.05	1.57	0.74	1.24	1.59	1.41	1.36	1.2	1.39	0.13	1.88	2	1.69	1.12	1.74	1.39	1.86	1.71	1.47	1.08	1.15	0.64
FBgn0027842	CG12891	6211	-0.99	-1.35	-0.7	-1.6	-3.17	-3.31	-1.64	-2.2	-0.67	-3.51	-4.85	-4.67	-4.81	-4.41	-4.31	-4.27	1.13	-4.38	-3.75	-4.03	-4	-3.92	0.98	-3.85	-3.7	-3.66	-4.12	-3.58	-4.13	-1.51	-3.48	-3.5	-2.73	-2.87	-2.93	-2.67	-2.67	-1.18	-2.19	-1.57	-1.7	-0.84	-1.27	-0.82	-1.35	-0.02	-1.37
FBgn0027843	CG6906	6884	-0.16	-0.48	0.17	-0.4	-0.71	-0.74	-0.04	-0.42	nan	-0.45	-0.92	-0.98	-1.2	-1.53	-1.6	-1.79	0.52	-1.69	-1.12	-1.87	-1.65	-1.77	-1.57	-1.56	-1.81	-2.6	-2.21	-1.97	-1.84	-1.45	-2.1	-2.03	-1.54	nan	-2.41	nan	-1.14	-0.86	-2.25	-0.83	-0.73	-0.56	-0.57	-0.27	0.34	0.75	0.86
FBgn0027844	CG7820	3458	-2.6	nan	-2.26	nan	-2.58	nan	nan	nan	nan	nan	nan	nan	-2.63	nan	-2.22	-3.17	nan	nan	-1.23	nan	nan	nan	nan	nan	nan	nan	nan	nan	nan	nan	-1.44	nan	-2.12	nan	-2.29	nan	-1.06	nan	-2.12	nan	-1.03	nan	-1.22	nan	-1.09	nan	-0.15
FBgn0027866	CG9776	9109	1.07	0.94	1.71	1.04	1.63	1.11	1.4	1.1	1.49	1.48	1.6	1.36	1.82	1.85	1.55	1.8	-0.13	1.69	1.93	1.25	1.84	1.31	1.67	1.26	1.09	0.88	0.75	1.22	1.04	1.69	0.64	1.11	0.07	1.34	0.59	0.98	0.62	0.36	0.03	0.47	0.46	0.83	1.04	0.21	0.38	0.35	0.03
FBgn0027868	CG6743	11523	1.88	1.18	1.71	0.95	0.41	0.87	1.05	0.96	nan	0.55	0.72	0.97	0.79	1.17	1.36	1.13	nan	1.94	1.95	1.63	nan	1.5	1.7	1.41	1.4	nan	nan	1.39	1.14	nan	1.22	0.92	0.35	0.59	0.4	0.82	-0.13	0.17	-0.56	0.12	-0.01	nan	0.28	nan	-0.04	nan	-0.38
FBgn0027885	CG6582	10363	-0.39	-0.76	0.24	-0.32	-0.81	-0.14	-0.28	-0.38	-1.07	0.27	0.82	0.91	0.69	1.64	1.23	1.31	nan	1.99	2.06	1.31	2.11	1.23	1.82	1.35	1.11	2.04	2.01	1.33	1.73	1.86	1.32	1.23	0.15	1.5	1.31	0.82	0.47	0.94	0.08	0.56	0.64	1.25	1.06	0.8	0.41	0.33	-0.41
FBgn0027914	CG10670	8653	1.74	0.91	2.09	1	1.14	0.97	1.06	0.79	1.44	1.38	1.17	1.23	1.12	1.5	1.62	1.26	2.1	1.41	1.04	0.69	1.88	0.76	1.24	0.67	1.57	0.83	1.02	0.95	0.89	0.67	-0.31	0.66	1.31	0.81	0.06	-0.39	-1.08	-0.81	-0.84	-0.8	-0.4	-0.39	-0.38	-0.86	-0.59	-0.91	-0.91
FBgn0027929	CG33119	2913	-0.44	-0.62	0.28	-1.35	-0.66	-2.08	-1.04	-0.62	1.69	-1.28	-1.54	-2.14	-1.32	-2.39	-1.31	-2.55	0.55	-2.37	-0.36	-2.54	-2.05	-1.53	-1.63	-2.01	-1.21	-2.47	-1.29	-1.16	-1.43	-1.72	-1.1	-2.02	nan	-2.03	-0.81	-1.28	0.82	0.25	-0.47	0.01	0.31	nan	1.65	nan	1.02	nan	1.1
FBgn0027932	CG13388	8645	1.32	0.62	1.63	0.79	1	1.4	1.38	0.93	-0.48	1.34	1.66	1.66	1.94	1.62	1.69	nan	1.94	1.58	1.7	1.65	2.04	1.91	1.63	1.67	1.28	1.59	1.95	1.1	1.2	1.56	0.88	1.04	1.31	0.96	-0.79	0.62	0.51	0.2	0.3	0.21	0.28	0.34	0.1	-0.06	-0.47	-0.03	-0.26
FBgn0027949	CG10364	7762	2.68	2.17	2.93	2.81	nan	2.51	2.52	2.55	1.39	2.83	3.12	2.94	2.38	2.99	3.07	3.03	1.97	3.32	nan	2.87	3.85	2.64	3.55	2.72	2.87	2.49	2.53	2.52	2.78	2.97	nan	2.33	nan	nan	nan	nan	nan	0.59	nan	0.72	nan	0.48	nan	0.13	nan	-0.07	nan
FBgn0027950	CG8208	6557	1.98	1.3	2.1	1.31	1.26	1.25	1.39	1.13	-0.02	1.8	1.9	1.7	1.5	1.73	1.6	1.67	0.48	1.52	1.72	1	1.73	0.88	0.37	0.93	1.08	0.74	0.63	0.89	0.75	1.38	0.77	1.04	1.07	1.07	0.58	1.03	-0.42	0.46	-0.03	0.52	0.17	0.43	0.26	0.18	-0.14	0	-0.08
FBgn0027951	CG2244	6635	1.04	0.05	0.85	0.53	-0.41	0.98	1	1.04	-1.55	0.5	1.11	1.15	0.32	1.23	0.67	1.18	-1	0.64	-0.47	0.72	0.96	1.13	0.4	0.82	0.61	0.92	2.26	0.47	0.99	1.47	0.47	0.93	0.1	0.62	nan	0.51	-0.89	0.02	0.32	0.13	-0.04	0.42	0.39	0.38	-0.78	-0.78	-0.1
FBgn0028331	CG2221	8526	1.61	1.2	2.53	1.56	0.37	1.21	1.51	1.28	0.8	1.85	1.84	2.1	1.64	nan	1.75	1.39	0.19	1.08	0.05	0.67	0.94	1.34	0.43	0.31	-0.88	0.39	0.36	-0.54	-0.15	0.52	0.32	0.22	-0.44	0.01	-0.14	0.64	-0.49	0.68	0.29	0.99	0.1	0.81	0.53	0.9	0.36	nan	0.56
FBgn0028374	CG6371	1851	nan	-0.84	-0.06	-0.47	nan	-1.27	-0.83	-0.92	0.78	-0.57	-1.1	-1.05	nan	-0.99	nan	-1.13	-0.96	-0.79	nan	-0.98	-0.83	-0.67	-0.31	-0.61	-0.92	-1.29	-1.1	-0.61	-1.03	-0.64	nan	-1.56	nan	-1.2	nan	-1.46	nan	-1.18	nan	-1.23	nan	-1.12	nan	-1.32	nan	-0.88	nan
FBgn0028388	CG5074	2996	-1.07	-2.65	nan	-2.51	-2.21	-1.68	-1.94	-2.56	0.76	-1.52	-2.55	-2.18	-1.4	-1.5	-0.37	-1.88	0.68	-1.65	-1.72	-1.59	-1.11	-2.18	-1.75	-2.27	-1.75	-2.5	-1.93	nan	-2.59	-1.67	-0.39	-1.81	-1.36	-2.13	-2.13	-2.88	-2.56	-1.99	nan	-2.49	-0.82	-1.83	nan	-1.95	nan	-2.67	-1.32
FBgn0028402	CG10582	7822	nan	-0.94	nan	nan	nan	nan	-0.9	nan	0.44	nan	-0.49	nan	-6.41	1.04	nan	nan	0.9	nan	nan	0.11	nan	nan	0.28	-0.19	-0.75	nan	nan	nan	-1.35	nan	nan	-0.82	nan	nan	nan	nan	nan	-0.36	nan	nan	nan	-0.08	nan	0.33	nan	nan	nan
FBgn0028425	CG12317	8407	2.27	2.37	2.4	2.23	1.35	1.86	1.88	2	1.08	2.63	2.49	2.34	1.62	2.05	1.68	1.88	0.65	1.53	1.82	1.41	2.27	1.65	2.03	1.68	1.69	0.98	1.08	1.26	0.82	1.12	0.96	1.03	1.01	1.31	0.48	0.72	-0.37	0.14	-0.27	0.28	0.37	0.07	nan	-0.18	nan	0.03	-0.43
FBgn0028428	CG8585	5632	0.43	-0.37	0.4	-0.32	-0.45	-0.75	-0.06	-0.48	-2.09	-0.88	-0.58	nan	-0.56	-0.55	-0.07	-0.8	-2.44	-0.22	0.14	-0.49	-0.64	-0.21	0.06	-0.25	-0.38	0.53	0.11	-0.28	-0.42	0.21	-0.47	-0.23	-0.54	-0.7	-0.28	0.1	0.6	1.18	0.04	0.7	0.79	nan	1.93	nan	1.61	nan	0.83
FBgn0028436	CG10610	7734	0.6	0.28	0.46	0.51	0.12	0.83	1.07	0.67	2.75	0.66	0.41	0.54	-0.04	-0.04	-0.29	-0.2	-0.12	-0.1	-0.24	-0.01	-0.22	nan	0.23	nan	0.08	nan	nan	0.08	0.11	0.83	0.42	0.62	0.8	0.67	0.2	0.84	0.28	0.32	-0.13	0.68	0.35	0.42	0	0.16	-0.05	0.22	0.39
FBgn0028468	CG5760	7224	0.72	0.16	0.92	0.09	-0.03	-0.33	-0.18	-0.4	1.6	0.39	0.21	0.09	0.06	-0.05	0	0	-0.12	0.05	0.07	-0.8	-0.15	-0.49	1.63	-0.29	-1.39	-0.8	-0.89	-0.54	-0.82	-0.54	-0.31	-0.62	-2.27	-0.94	-0.33	-0.72	-0.81	-0.23	-0.86	-0.53	0.23	-0.17	0.31	-0.16	0.26	-1.2	-1.41
FBgn0028471	CG5720	11157	nan	1.74	nan	2.31	nan	2.38	2.17	2.16	nan	2.57	2.79	2.66	nan	2.33	nan	2.7	nan	1.72	nan	1.37	1.83	1.3	1.51	1.02	1.62	1.23	1	1.35	1.43	1.84	nan	0.97	nan	1.29	nan	1	nan	0.68	nan	0.93	nan	0.68	nan	0.53	nan	0.4	nan
FBgn0028481	CG4341	3985	-0.89	-1.06	-1.16	-0.97	-1.56	-1.28	-1.12	-1.22	-0.16	-1.19	-0.67	-1.08	-0.63	-1.17	-0.8	-1.11	-0.79	-0.85	-0.13	-0.73	-1.2	-0.67	-0.33	-0.55	-0.4	-0.98	-0.3	-0.74	-0.92	-0.1	-0.11	0.21	-0.94	-0.08	-0.09	0.93	-0.06	0.68	-0.22	0.91	0.37	0.82	0.47	0.43	-0.03	0.53	0.12
FBgn0028482	CG16857	1470	-1.45	-2.41	-1.07	-1.97	-1.45	-2.2	-1.74	-2.13	1.43	-2.24	-2.22	-2.12	-1.21	-2.21	-1.37	-1.81	0.56	-1.81	-0.57	-2.07	-2.42	-1.81	-1.14	-2	-2.07	-3.01	-2.56	-1.49	-2.17	-1.39	-1	-1.95	-2.15	-1.97	-1.45	-2.18	-0.3	-0.44	-0.8	-1.16	-0.07	-0.92	0.05	-0.5	0.66	-0.43	0.84
FBgn0028484	CG14992	3702	-0.15	-0.08	-0.17	-0.31	-0.66	-0.11	0	0.22	-0.7	0.04	0.85	0.34	0.34	1.18	1.18	1.53	1.2	1.06	0.58	0.88	0.75	0.66	0.44	0.35	0.52	-0.35	0.74	0.17	-0.07	0.27	-0.56	-0.43	-0.17	0.1	-0.85	-0.34	0.19	-0.19	-0.66	-0.19	-0.15	0.23	0.12	0.06	-0.13	-0.45	0.07
FBgn0028487	CG9611	3279	0.7	nan	0.66	nan	-0.29	nan	nan	nan	nan	nan	nan	nan	0.39	nan	0.56	nan	nan	nan	0	nan	nan	nan	nan	nan	nan	nan	nan	nan	nan	nan	-0.35	nan	-2.1	nan	-1.19	nan	-0.68	nan	-0.95	nan	-0.59	nan	-0.07	nan	-0.55	nan	-0.56
FBgn0028495	CG18616	2186	0.92	nan	1.01	nan	-0.34	nan	0.75	0.24	0.85	nan	nan	nan	0.23	nan	0.37	0.21	0.46	nan	1.38	0.47	nan	nan	0.83	-0.59	0.58	nan	nan	0.26	nan	0.93	0.76	0.28	0.82	nan	0.32	nan	-0.02	0.58	-0.06	0.41	0.4	nan	0.88	nan	0.77	nan	0.57
FBgn0028497	CG3530	7730	1.01	0.53	0.59	0.6	0.48	0.91	0.59	0.66	2.19	0.99	0.71	0.92	-0.11	0.52	0.12	0.23	0.78	0.17	0.71	0.31	0.4	0.11	0.38	0.23	0.16	nan	0.27	0.08	-0.03	0.63	0.4	0.36	0.05	0.17	0.26	0.52	0.74	0.5	-0.18	0.17	0.64	0.5	0.61	-0.12	0.41	0.17	0.12
FBgn0028499	CG7985	2000	1.21	0.54	1.04	0.34	0.06	0.46	0.28	0.39	-0.09	0.44	0.56	0.32	0.52	0.56	0.77	0.76	0.54	0.3	0.59	0.47	1.08	-0.12	0.85	0.46	0.64	nan	0.11	0.1	0.22	0.58	0.48	0.64	0.26	0.38	0.04	0.13	-0.13	0.1	nan	0.1	0.69	0.12	0.46	0.24	0.52	0.11	0.2
FBgn0028504	CG12182	1703	-1.53	-2.07	-1.74	-1.82	-1.45	-1.89	-1.34	-1.79	0.95	-1.42	-1.05	-1.22	-1.14	-0.69	-0.36	-1.31	0.28	-0.64	-0.9	-1.18	-0.88	-0.59	-0.65	-0.71	-0.53	-0.89	-0.79	-0.58	-0.69	-0.21	-1.05	-1.16	-1.52	-0.94	-1.45	-1.75	-2.63	-1.97	-1.97	-1.98	-1.83	-1.23	-2.15	-1.64	-2.02	-2.03	-2.68
FBgn0028506	CG4455	7839	1.09	0.53	1.84	0.76	1.09	0.79	0.91	0.41	1.31	1.52	1.92	1.67	2.64	2.35	3.07	1.72	1.11	2.53	2.8	2.27	2.9	2.17	2.75	2.5	2.54	2.74	2.54	2.58	2.77	1.77	2.45	1.95	1.76	2.66	1.46	2.24	1.29	1.4	1.09	1.2	0.88	1.66	1.23	1.19	0.37	0.76	nan
FBgn0028507	CG3793	5347	0.57	0.22	1.04	0.4	0.11	0.04	0.48	0.15	-2.45	0.11	-0.34	-0.15	0.07	0.19	0.44	0.22	-1.86	0.63	nan	0.36	0.47	0.71	0.91	0.74	0.63	0.51	1.47	0.5	0.87	1	-0.07	0.24	-0.89	0.71	-0.74	0.67	0.03	0.18	-0.76	0.17	-0.17	0.24	0.51	-0.03	0.05	nan	-0.33
FBgn0028515	CG4930	7479	1.42	0.97	1.73	1.14	0.49	0.46	0.88	0.81	0.75	1.14	1.87	1.32	1.79	1.6	1.68	1.6	1.23	1.58	1.3	1.78	1.95	1.66	0.62	1.61	1.53	1.14	0.91	1.71	0.62	1.68	0.96	0.89	nan	nan	0	nan	-0.76	0.48	0.08	0.67	0.45	0.43	0.21	0.37	-0.23	0.57	0.14
FBgn0028519	CG4500	7170	-3.05	-1.82	-1.85	-1.3	-1.16	-1.06	-1.44	-1.39	3.19	-0.69	0.89	0.68	-0.78	1.16	1.56	1.51	1.87	2.09	1.77	1.82	1.57	1.31	1.35	1.24	0.99	0.91	1.83	1.45	1.4	1.37	0.7	0.85	0.56	1.45	-0.84	1.39	1.14	1.19	0.34	1.55	0.31	1.54	0.72	0.64	-0.35	-0.31	-1.27
FBgn0028520	CG4891	3411	-1.76	-2.57	-1.4	-2.34	-1.96	-2.43	-2.09	-2.63	0.24	-2.31	-2.25	-2.35	-1.67	-2.16	-1.66	-2.44	1.38	-2.11	-1.07	-2.01	-2.23	-1.76	-1.59	-1.96	-1.82	-2.55	-2.4	-1.89	-1.98	-1.8	-1.47	-2.23	-2.26	-2.02	-2.02	-2.3	-0.21	-0.51	-0.62	-1.42	-0.99	-0.73	0.37	-0.83	0.7	-0.04	-0.23
FBgn0028523	CG5888	3021	-1.56	-1.93	-0.92	-1.08	-0.93	-0.88	-1.75	-2.12	0.64	0.26	1.64	1.61	1.84	2.14	2.79	1.95	1.67	2.91	2.74	2.34	2.49	2.5	2.34	2.34	1.95	1.72	1.91	1.76	1.29	1.2	1.01	0.75	-0.69	1.09	0.59	0.76	0.24	0.86	0.45	0.54	0.71	1	0.99	0.56	0.52	0.24	-0.33
FBgn0028530	CG18124	7864	1.6	1.15	1.89	1.41	0.97	0.65	0.68	0.34	0.39	1.06	1.54	1.18	0.8	0.98	1.47	1.03	1.28	1.63	2.38	1.49	1.73	1.08	2.14	1.43	1.32	1.57	0.68	0.93	0.99	1.29	nan	0.8	0.71	1.35	0.11	0.94	0.15	0.51	nan	0.55	0.63	0.9	0.35	0.32	nan	0.01	-0.39
FBgn0028533	CG7953	9535	-3.99	-2.62	-3.75	-2.66	-2.51	-1.71	-2.01	-2.59	-0.07	-2.97	-2.67	-2.9	-2.5	-1.57	-2.34	-2.7	-2.68	-2.32	-1.42	-2.29	-2.83	-2.59	-1.26	-2.59	-2.48	-3.54	-2.91	-2.36	-2.48	-2.16	-1.8	-2.63	-3.47	-2.39	-3.76	-2.17	-3.22	-2.88	-3.75	-2.41	nan	-2.35	nan	-2.71	nan	-1.67	nan
FBgn0028538	CG7578	7371	1.8	1.11	1.43	1.26	0.63	1.25	1.5	1.06	2.17	1.62	1.91	1.69	1.57	1.92	2.18	2.03	0.71	1.8	0.33	1.31	1.92	1.69	1.22	1.35	1.13	1.46	0.82	0.84	0.79	1.33	0.46	1.01	nan	0.98	nan	0.67	-0.24	-0.11	-0.13	-0.07	-0.22	-0.29	-0.7	-0.23	-0.7	-0.3	-0.55
FBgn0028540	CG9008	4586	0.33	-0.51	0.46	-0.78	-0.1	-0.79	-0.56	-0.72	-0.85	-0.16	-0.32	-0.61	-0.3	-0.2	0.63	-0.24	nan	0.22	0.36	-0.44	0.07	-0.04	0.03	-0.17	-0.56	0.28	0.12	-0.2	-0.32	0.15	-0.44	-0.41	-0.77	-0.33	-0.1	-0.02	-0.41	0.22	-0.54	-0.05	0.3	0.01	0.61	0.36	0.86	0.76	0.24
FBgn0028541	CG7364	1764	0.77	1.03	1.04	0.79	-0.24	0.1	0.7	0.56	0.93	-1.06	-0.53	-0.44	-0.46	0.14	0.47	0.47	nan	0.75	0.42	1.03	1.22	0.83	1.2	0.96	1.05	1.47	2.53	1.05	1.62	1.78	1.35	1.59	0.54	0.95	0.47	1.27	0.53	1.13	0.79	1.52	0.61	0.97	1.32	1.26	0.54	0.13	0.68
FBgn0028542	CG33115	5567	-1.48	-1.73	-1.8	-1.55	-1.85	-1.8	-1.55	-1.65	-0.52	-1.67	-1.23	-1.55	-1.54	-1.69	-1.48	-1.45	-0.91	-1.6	-1.12	-1.65	-1.84	-1.22	-1.53	-1.53	-1.87	-1.69	-1.85	-2.04	-2.53	-1.88	-1.72	-2.13	-1.81	-2.18	-1.22	-1.38	0.05	0.02	-0.05	-0.62	0.18	-0.17	0.68	-0.13	1.03	-0.05	0.79
FBgn0028543	CG31839	2894	1.32	0.87	1.84	0.72	0.05	-0.3	0.59	0.48	-0.41	-0.4	-1.96	-1.66	-1.96	-2.35	-1.92	-2.81	0.68	-2.72	nan	-2.66	-3.27	-2.19	-2.31	-2.57	-3.59	-2.08	-1.02	-3.26	-3.2	-2.58	-2.57	-2.88	-2.59	-2.44	-2.05	-1.9	-1.11	-0.32	-2.26	-1.18	-0.96	nan	0.54	nan	0.64	nan	0.46
FBgn0028554	CG10203	9041	1.37	1.23	1.45	1.4	1.13	1.69	1.62	1.3	-1.07	1.86	2.26	2.12	1.64	2.11	1.94	2.15	2.53	2.26	2.61	2.19	2.74	2.01	2.01	1.55	1.38	1.05	1.41	1.16	1.13	1.49	0.84	1.13	0.59	1.13	-0.57	0.7	0.13	0.47	-0.14	0.54	0.2	-0.05	0.06	-0.12	-0.55	-0.2	-0.23
FBgn0028560	CG1380	2713	-2.43	-3.55	-2.16	-3.11	-1.45	-2.21	-1.14	-1.72	-2.23	-1.34	-1.57	-0.29	-3.14	-1.7	-1.03	-2.26	-0.07	-1	-1.38	-0.81	-1.15	-0.81	-0.5	-1.77	-0.36	-1.56	-1.25	-0.76	-2.35	-0.8	-0.73	-1.2	-1.09	-1.9	-2.24	-0.99	nan	-1.34	nan	-1.18	nan	-2.47	nan	-2.11	nan	-3.7	nan
FBgn0028577	CG12085	7046	1.18	0.77	2	1.21	0.81	1.58	1.36	0.91	-0.16	1.37	2.04	2.13	1.65	1.98	2.43	1.86	-0.67	1.94	nan	1.55	1.49	1.77	1.61	1.43	1.39	1.91	2.15	1.24	1.3	1.7	0.74	1.22	1.01	1.26	0.63	1.38	0.37	0.88	-0.06	0.95	0.51	1.07	1.22	1.11	0.43	nan	0.41
FBgn0028579	CG3268	3151	0.84	0.43	1.54	0.35	0.68	0.67	0.54	0.68	0.66	0.68	0.69	0.6	0.89	0.97	0.89	0.75	0.24	0.92	1.53	0.47	1.19	0.61	0.76	0.58	0.44	0.42	0.36	0.59	0.37	1.05	0.55	0.27	-1	0.18	-0.02	0.12	-0.25	-0.36	-1.08	-0.48	0.13	-0.32	0.37	-0.29	-0.14	-0.8	-0.67
FBgn0028582	CG32386	8819	0.84	0.48	1.51	0.55	0.72	0.78	0.29	0.47	0.49	1.14	1.85	1.58	1.93	2.38	2.08	2.44	0.97	2.83	2.76	2.31	2.99	2.01	2.38	1.78	1.78	1.84	1.82	1.79	1.76	1.84	1.73	1.18	0.28	1.58	1.01	1.19	0.32	0.81	1.24	0.78	0.93	0.79	1.15	0.76	0.33	0.4	-0.71
FBgn0028622	CG13432	3252	-1.72	-1.8	-1.14	-1.88	-2.01	-2.2	-2.1	-1.85	-1.9	-1.7	-2.43	-2.31	-1.97	-2.06	-1.97	-2.11	-0.04	-1.49	-1.12	-1.66	-1.29	-1.27	-0.78	-1.04	-1.06	-0.94	-0.57	-0.66	-0.54	-1.97	-0.14	-0.63	-0.46	0.09	0.06	0	0.1	0.31	-0.27	0.2	0.34	0.37	0.92	0.66	0.64	0.35	0.66
FBgn0028644	CG4838	5438	-2.03	-1.95	-1.8	-1.64	-1.71	-2.34	-1.55	-1.92	-1.96	-2.24	-1.96	-1.38	-0.02	-1.53	0.42	-2.05	-1.89	-1.03	-0.77	-0.83	-0.87	-1.27	-0.42	-1.37	-0.79	-1.16	-2.3	-1.16	-2.01	-1.04	nan	-1.45	-1.72	-0.88	-1.8	-2.37	-2.2	-1.61	-1.9	-1.5	-1.76	-1.3	nan	-1.01	-1.2	-1.15	-2.16
FBgn0028662	CG7007	1870	0.71	0.67	0.86	0.93	0.32	0.4	0.69	0.46	0.18	0.67	-0.27	-0.26	-0.52	-0.37	-0.17	-0.57	-0.11	-0.13	0.52	-0.07	0.01	-0.07	0.09	0.38	0.2	-0.19	-0.11	0.23	-0.3	0.65	0.24	0.26	0	nan	-0.53	nan	0.26	0.53	-0.66	0.39	0.07	0.67	0.82	0.69	0.44	0.92	0.5
FBgn0028665	CG2934	3913	1.25	0.83	1.3	1.11	1.44	1.28	1.27	1.02	-0.38	1.04	0.43	0.5	-0.43	-0.26	0.04	-0.31	0.37	-0.51	-0.32	-0.39	0.29	-0.23	0.13	-0.31	-0.42	-0.15	0.93	-0.05	0.02	0.58	0.21	0.34	0.4	0.34	-0.85	0.81	1.12	1.02	0.87	0.96	0.79	1.2	1.63	1.18	1.33	1.66	1.46
FBgn0028683	CG12372	8815	1.91	1.34	1.83	1.18	0.71	0.97	0.78	0.94	1.47	1.22	1	0.77	-0.11	0.6	0.5	0.5	1.24	1	1.51	0.83	1.01	0.67	0.97	1.03	0.57	0.61	0.59	0.7	0.87	0.91	0.96	0.84	0.2	0.85	0.61	0.86	0.92	1.14	0.88	0.64	0.98	1.22	1.88	1.68	1.14	1.84	0.15
FBgn0028684	CG10370	3969	2.07	1.23	2.03	1.06	0.48	0.27	1.29	0.76	-0.02	-0.41	-0.96	-1.06	-0.36	-0.34	0.35	-0.33	0.02	0.52	0.98	0.44	0.69	0.35	0.86	0.35	0.4	0.5	0.88	0.41	0.15	0.99	0.45	0.43	-0.08	nan	0.15	0.48	-0.08	0.42	-0.36	0.34	0.17	nan	0.45	nan	-0.03	nan	-0.04
FBgn0028688	CG5378	9133	2.25	1.76	2.3	1.52	0.34	0.39	1.76	1.31	0.74	-0.39	-0.43	-0.64	0.06	0.12	0.62	0.15	0.36	0.82	1.81	0.98	1.19	0.78	1.53	0.89	1.14	1.05	1.92	1.15	0.97	1.77	1.28	1.28	1.22	1.37	-0.72	1.42	-0.37	1.06	-0.11	1.13	0.48	1.05	0.89	0.74	0.11	0.48	0.32
FBgn0028689	CG10149	4534	1.97	1.57	2.08	1.38	1.38	1.39	1.43	1.63	1.16	1.52	1.36	1.1	1.11	1.19	1.27	1.03	0.06	1.27	1.27	0.93	0.98	0.82	1.14	0.8	0.54	0.53	0.49	0.67	0.63	1.43	0.84	0.71	0.18	0.88	-0.33	0.59	-0.81	0.21	-1.03	0.17	-0.09	0.34	-0.04	0.03	-0.59	-0.17	-0.36
FBgn0028690	CG1100	3825	2.8	1.81	2.86	1.76	1.44	1.56	1.94	1.66	0.06	1.59	0.55	0.43	0.07	0.37	0.42	0.11	0.25	0.64	1.11	0.43	0.98	0.52	0.48	0.31	0.56	0.24	0.25	0.45	0.1	1.3	0.75	0.79	0.76	0.72	0.47	0.88	-0.47	0.49	-0.3	0.42	0.45	0.44	0.13	0.12	-0.06	0.55	-0.21
FBgn0028691	CG10230	7083	2.82	1.68	2.27	1.82	1.36	1.37	1.91	1.64	1.42	0.88	0.67	0.51	0.68	0.8	1.31	0.97	1.42	1.33	nan	1.25	1.8	1.43	1.98	1.35	1.54	2	1.87	1.5	1.1	1.79	1.06	1.12	1.21	1.3	0.81	1.15	-0.01	0.49	0.04	0.56	0.49	0.62	0.78	0.73	0.28	nan	-0.3
FBgn0028692	CG11888	11175	nan	0.77	nan	1.01	nan	0.1	0.86	0.67	nan	-0.24	-0.33	-0.52	nan	0.51	nan	0.06	nan	0.76	nan	0.36	0.71	-0.05	-0.16	0.1	0.26	-0.04	-0.46	0.17	-0.03	0.87	nan	0.16	nan	-0.03	nan	-0.25	nan	-0.42	nan	-0.68	nan	-0.2	nan	-0.68	nan	-0.49	nan
FBgn0028694	CG18174	3816	1.94	1.46	1.72	1.36	0.72	1.03	1.48	1.01	-4.06	0.79	1.08	0.91	1.13	1.17	1.83	1.37	2.33	1.45	2.23	1.66	2	1.08	1.65	1.2	1.16	0.95	2.14	1.1	1.44	1.66	1.46	1.43	1.65	1.63	0.47	1.89	0.72	1.27	0.85	1.55	1.22	1.44	1.49	1.41	1.24	1.56	1.33
FBgn0028696	CG5827	4445	1.15	1.06	1.47	1	0.84	0.9	0.89	0.61	0.4	1.43	1.4	1.22	1.24	1.4	1.72	1.31	0.95	1.54	2.23	1.5	2.24	1.25	0.91	1	1.45	1	0.85	1.24	1.11	2.04	1.6	1.42	1.33	1.95	1.25	1.55	0.62	1.52	0.96	1	1.15	1.73	1.52	1.4	1.66	2.29	1.54
FBgn0028699	CG7499	1800	0.06	-0.71	0.48	-0.85	-0.17	-0.89	-0.71	-1.06	nan	-0.36	-0.4	-0.43	-0.31	-0.68	-0.08	-0.74	nan	-0.23	nan	-0.63	-0.56	-0.38	0.05	-0.36	-0.6	0.33	0.09	-0.59	-0.39	-0.44	-0.74	-0.51	-0.7	-0.32	-1.3	-0.67	-1.93	-0.89	-1.45	-1.01	-0.82	nan	-1.07	nan	-0.96	nan	-0.93
FBgn0028700	CG6258	8560	2.72	1.38	2.83	1.38	2.32	1.45	1.23	1.12	0.46	1.87	1.99	1.59	0.86	1.41	nan	0.81	1.31	0.88	0.81	0.38	0.91	0.37	1.2	0.54	0.53	0.22	nan	0.22	-0.07	-2.01	0.3	-0.05	0.28	0.4	-0.68	-0.53	nan	-0.94	-1.35	-0.65	-0.52	-1.04	-0.65	-1.19	-1.06	nan	-1.17
FBgn0028717	CG5908	9317	0.14	-0.2	0.52	0.65	0.14	0.85	0.77	0.79	2.11	1.16	1.3	1.07	0.83	1.28	1.27	1.16	2.78	0.65	1.04	0.31	0.91	0.59	0.88	0.16	0.91	0.33	0.39	0.56	0.67	1.32	0.62	0.35	0.46	0.66	0.19	0.44	-0.18	0.17	-0.22	0.29	0.02	0.57	0.23	0.73	-0.06	0.05	-0.26
FBgn0028734	CG6203	7322	2.48	1.75	2.63	1.32	1.85	1.99	1.95	1.78	-0.01	1.98	2.09	1.98	1.68	1.61	1.8	1.42	-0.13	1.83	2.02	1.16	1.84	1.33	1.8	1.14	1.21	1.3	1.56	1.39	1.13	1.07	0.1	1.01	0.81	1.21	0.41	1.16	-0.11	0.58	-0.6	0.44	0	nan	0.6	nan	0.16	nan	-0.09
FBgn0028743	CG5036	8449	0.49	0.41	1.31	0.14	0.06	0.26	0.57	0.37	0.28	0.66	0.83	0.54	0.13	0.41	0.04	0.05	1.5	-0.07	-0.19	-1.17	-0.82	-0.81	-0.33	-0.77	-1.31	-0.68	-1.14	-1.08	-0.89	0.19	-0.81	-1.37	-1.97	-0.89	-1.35	-1.08	-1.5	-1.08	-1.78	-1.33	-1.27	-1.05	-0.4	-0.42	-0.59	-0.31	-0.29
FBgn0028833	CG6092	9101	0.94	0.68	1.04	0.42	0.12	0.49	0.84	0.49	-2.29	0.57	0.17	0.28	-0.21	0.07	0.21	-0.28	0.9	0.2	1.08	0.29	0.62	0.44	0.58	0.18	0.33	0.15	0.77	0.33	0.35	1.1	0.89	0.83	0.61	0.91	-1.06	1.18	0.17	0.82	0.04	0.59	0.43	0.55	0.51	0.5	0.38	0.97	0.58
FBgn0028837	CG6932	8416	1.33	1.26	0.94	0.76	0.47	0.52	0.17	0.6	1.52	1.22	1.35	1.16	-0.34	1.34	0.47	0.94	2.6	0.66	0.98	0.3	0.34	0.16	0.9	0.31	-0.17	-0.05	-0.73	-0.18	-0.23	0.64	-0.86	-0.95	-0.76	-0.4	-0.02	-0.11	0.56	0.47	0.26	0.24	0.8	0.8	1.12	0.87	0.61	0.07	-0.01
FBgn0028862	CG15267	5741	-1.54	-1.95	-0.33	-2.25	-1.4	-1.84	-1.36	-1.95	0.67	-1.67	-1.5	-1.73	-1.04	-1.24	-1.14	-1.95	0.85	-0.89	0.23	-1.05	-1.19	-0.8	-1.15	-0.8	-1.07	-1.32	-1.04	-1.12	-1.37	-1.26	-0.94	-1.69	-2.17	nan	-2.1	nan	nan	-0.92	nan	-1.35	-0.69	-1.93	-0.06	-1.1	-0.49	-1.23	-0.69
FBgn0028894	CG5869	10452	-0.58	-0.7	-0.15	-0.51	-0.28	-1.15	-0.35	-0.94	-0.12	-0.39	-0.09	-0.45	-0.03	0.91	1	0.76	-0.22	1.26	1.48	1.2	2	0.85	1.31	0.97	0.86	0.61	0.71	0.68	0.41	0.51	0.71	0.9	0.73	1.26	0.34	0.95	-0.6	0.61	-0.25	0.43	0.45	0.67	0.25	0.23	-0.23	0.64	-0.34
FBgn0028916	CG33090	6001	1.19	0.87	1.39	0.92	0.75	0.89	1.03	0.63	0.17	0.47	-0.36	-0.26	-0.62	-0.58	-0.59	-0.46	0.91	-0.2	1.08	0.15	0.18	0.16	0.75	0.63	0.87	0.62	0.99	1.47	1.82	1.59	1.78	1.52	0.75	1.88	1.12	1.46	0.25	0.66	nan	0.69	0.71	0.79	0.87	0.6	0.36	0.59	0.31
FBgn0028926	CG4185	4763	1.27	0.1	1.26	0.37	0.34	0.11	0.41	-0.02	0.6	0.24	0.81	0.37	1.35	1.56	2.36	1.81	0.97	1.55	2.62	0.93	2.57	0.81	1.86	1	1.38	0.77	1.06	1.59	1.55	2.14	2.2	1.45	1.58	1.43	1.37	0.6	0.23	1.32	0.5	1.18	0.98	1.18	1.1	0.78	0.86	0.82	0.15
FBgn0028953	CG14478	7450	1.96	1.37	1.78	1.23	1.4	1.59	1.75	1.52	1.01	1.9	1.97	1.69	1.14	1.66	1.75	1.4	0.86	1.71	nan	1.17	1.7	1.5	1.63	1.36	1.03	2.32	1.77	1.17	0.83	1.53	0.55	1.15	0.84	1.24	0.56	1.06	-0.2	0.54	0.21	0.49	0.36	nan	0.86	nan	0.29	nan	0.31
FBgn0028954	CG3287	10380	1.45	1.04	1.92	1.22	1.49	1.29	1.49	1.14	-1.26	1.72	1.8	1.58	1.84	1.67	2.07	1.83	-0.66	2.34	1.91	1.92	2.19	1.8	2.1	nan	1.73	1.51	1.48	1.44	0.95	1.54	-0.65	0.66	0.14	1.03	-0.83	0.36	-0.64	-0.29	-1.04	-0.1	-0.21	-0.19	-0.2	-0.65	-0.87	-0.75	-0.87
FBgn0028965	CG9933	7213	1.8	1.3	1.87	1.21	0.21	0.03	0.66	0.86	2.33	-0.26	0.31	0.01	0.53	1.26	1.1	1.13	2.73	1.26	2.07	1.06	2.05	1.09	1.78	0.82	1.29	1.02	1.11	1.32	1.2	1.69	0.64	1.22	-0.06	1.14	0.26	0.53	-0.03	0.54	nan	0.21	0.33	0.04	0.94	0.55	0.41	0.15	0.05
FBgn0028969	CG14813	4888	0.74	0.42	0.57	0.35	-0.28	-0.3	0.39	0.01	-1.17	-0.59	-1.24	-1.12	-0.74	-1.16	-0.44	-0.59	-0.42	0.15	0.73	0.38	0.39	0.06	1.08	0.78	1.01	1.16	1.84	1.35	1.64	1.91	1.63	1.43	1.14	1.39	1.12	1.45	0.84	1.33	0.76	1.42	1	1.4	1.11	1.28	0.77	nan	0.65
FBgn0028970	CG18627	5836	0.43	0.01	0.82	0.3	0.03	0.12	0.32	0.02	-1.47	0.2	0.56	0.28	0.38	0.67	1.44	0.8	-0.43	1.04	1.38	0.67	1	0.75	0.66	0.37	0.87	0.3	0.34	0.61	0.49	1	0.86	-0.11	0.3	0.82	0.29	0.98	0.98	0.78	-0.04	0.51	0.5	0.35	0.32	0.45	0.61	-0.15	0.43
FBgn0028978	CG5408	10097	0.19	0.3	0.49	0.8	0.41	0.56	0.56	0.26	1.14	0.78	1.69	1.66	1.97	1.92	1.59	1.64	1.46	1.35	1.2	1.45	1.5	1.35	1.83	1.53	1.61	1.76	2.75	1.76	1.64	1.86	0.46	0.85	1.14	1.86	-0.92	0.84	0.26	0.52	0.1	nan	0.32	0.66	0.74	0.51	0.16	0.46	0.82
FBgn0028979	CG12630	6121	-2.39	-2.47	-2.61	-2.05	-2.27	-1.93	-1.9	-2.67	1.83	-2.09	-2.34	-1.9	-1.84	-3.04	-1.54	-2.24	1.39	-1.81	-0.69	-1.67	-1.34	-1.57	0.16	-1.44	-1.04	0.06	-1.53	-0.88	-0.87	-1.35	-0.32	-0.71	-0.38	-0.64	-0.72	-0.47	-0.89	-0.76	-0.21	-0.59	-0.07	-0.29	-0.13	-0.44	-0.12	-0.3	-0.24
FBgn0029006	CG4943	7825	0.77	0.54	0.95	1.39	nan	0.69	1.35	1.38	1.86	1.07	1.86	1.12	1.05	1.71	0.38	0.88	0.64	1.42	1.29	1.29	1.01	1.53	0.95	1.4	1.03	0.47	0.82	0.99	0.6	0.58	-0.12	0.15	0.6	0.74	nan	-0.2	-0.93	-0.32	nan	-0.07	-0.44	-0.15	-0.3	-0.12	-0.5	-0.59	-0.41
FBgn0029079	CG4924	11693	nan	2.33	nan	2.94	nan	2.29	2.01	2.61	-0.26	2.62	2.93	2.81	nan	2.07	nan	1.3	0.8	0.95	nan	nan	0.24	0.88	1.21	0.46	0.28	-0.14	nan	nan	0.24	nan	nan	0.72	nan	0.02	nan	-0.07	nan	-0.3	nan	-0.27	nan	-0.87	nan	-0.01	nan	nan	nan
FBgn0029084	CG6727	2371	-0.63	-0.77	-0.64	-0.81	-1.2	-1.13	-0.77	-1.02	0.61	-0.73	-1.1	-0.98	-0.73	-0.83	0.1	-0.81	1.75	-0.25	-0.52	-0.35	-0.14	-0.42	-0.78	-0.31	-0.07	-0.17	-1.39	-0.23	-0.63	0.48	0.24	-0.17	nan	0.14	-0.71	-0.22	-1.39	-0.16	-1.02	-0.38	-0.21	0.02	-0.36	-0.26	-1.07	-0.01	nan
FBgn0029088	CG2019	7074	1.7	1.81	1.93	1.62	1.26	1.08	1.12	1.49	1.94	2.01	1.79	1.5	1.11	1.23	1.21	1.37	1.17	1.48	1.13	1.17	1.36	0.89	1.91	1.33	1.35	1.16	0.94	1.09	1.09	1.34	1	1.14	1.14	1.05	0.2	0.34	-0.31	-0.05	0.01	-0.14	0.06	nan	0.03	-0.21	-0.01	nan	-0.41
FBgn0029093	CG1548	11388	nan	0.79	nan	0.99	nan	0.5	0.98	0.62	0.06	1.26	1.76	1.42	nan	1.44	nan	1.26	nan	1.64	nan	1.56	1.63	1.69	1.73	1.56	1.23	0.38	nan	-0.11	-0.3	0.16	nan	-0.22	nan	0.12	nan	-0.05	nan	-0.57	nan	-0.23	nan	-0.85	nan	-0.77	nan	-1.18	nan
FBgn0029094	CG9383	8378	2.81	2.55	2.78	2.69	1.23	1.02	1.89	1.9	1.31	1.13	0.97	0.84	1.03	1.56	1.3	1.52	0.71	1.73	2.46	1.76	1.85	1.7	2.12	1.84	1.27	0.9	1.04	1.21	0.91	1.52	1.06	0.92	0.88	nan	-0.57	nan	-0.94	-0.24	-1.2	-0.64	-0.78	-0.59	-0.47	-0.67	-0.98	-0.75	-1.01
FBgn0029113	CG7528	7826	1.04	0.26	nan	0.56	0.37	0.72	-0.16	0.52	1.23	1.16	1.72	1.35	0.57	1.07	nan	1.02	-1.51	1.27	nan	0.9	0.5	1.63	0.79	1.35	0.79	0.91	1.4	0.6	0.79	0.64	0.18	0.46	nan	nan	nan	nan	nan	-0.37	nan	-0.73	nan	-0.41	nan	-0.33	nan	-2.08	nan
FBgn0029118	CG10622	8865	0.44	-0.2	0.61	0.02	-0.23	-0.02	0.1	-0.08	0.74	0.42	0.82	0.6	0.55	0.78	1	0.64	0.72	0.95	1.21	0.38	1.39	0.8	1.15	0.59	0.91	0.36	0.46	0.75	0.42	1.2	0.9	0.66	0.5	0.8	0.65	1.12	0.36	0.98	0.49	0.93	1.26	1.09	1.16	1	0.72	0.78	0.34
FBgn0029121	CG4852	9048	1.41	0.87	1.77	0.88	0.87	0.57	0.9	0.55	1.79	1.03	0.96	0.82	0.58	0.89	1.46	0.66	-1.25	0.85	0.23	0.62	1.39	0.53	-0.09	0.52	0.78	0	0.12	0.62	0.36	1.26	0.66	0.9	0.53	0.96	0.37	0.66	-0.25	0.93	0.54	0.68	0.52	0.58	0.44	0.43	0.36	0.86	0.34
FBgn0029123	CG18024	8782	1.16	1.12	1.06	0.57	0.11	0.99	0.74	0.72	0.52	1.08	1.12	1.06	-0.04	0.31	-0.36	0.33	-2.05	0.75	-0.51	0.44	0.56	0.24	0.44	0.65	0.2	nan	-0.28	0.3	0.04	-0.06	-0.44	-0.56	-0.54	0.23	-0.64	-0.04	-0.86	-0.11	-0.59	-0.56	0.13	0.22	-0.27	0.23	-0.37	0.54	-0.16
FBgn0029137	CG6618	4726	1.06	0.42	0.95	0.16	0.09	0.45	0.55	0.19	-1.15	0.85	0.55	0.23	0.02	-0.42	-0.39	-0.41	-1.3	-0.58	-0.69	-1.08	-1.02	-0.58	-0.53	-0.57	-1.31	-0.3	-0.18	-0.96	-0.82	-0.19	-0.62	-0.32	-0.25	0.04	1.61	1.85	1.83	2.3	1.62	2.29	1.95	nan	2.55	nan	1.1	nan	nan
FBgn0029148	CG5258	4554	1.36	0.43	1.58	0.48	1.23	nan	0.67	0.34	nan	nan	nan	nan	1.52	1.33	1.75	1.53	nan	nan	2.37	2.01	nan	nan	2.61	2.09	2.11	nan	nan	2.19	nan	2.82	2.77	2.46	2.14	2.23	1.91	2.4	1.3	1.74	1.12	1.76	1.27	nan	1.74	1.57	1.05	nan	0.4
FBgn0029157	CG6238	7512	1.92	1.47	2.15	1.45	1.01	1.45	1.69	1.24	1.96	1.67	1.63	1.22	1.22	1.36	1.5	1.52	2.13	0.84	1.23	0.81	1.34	0.6	1.32	0.76	1	0.73	0.81	1.11	0.76	1.56	1.07	0.95	1.17	1.04	0.89	0.93	0.03	0.7	0.06	0.63	0.7	0.85	-2.23	0.64	0.37	0.62	0.19
FBgn0029175	CG8433	1695	nan	0.81	0.02	0.71	-2.26	0.51	1.59	0.54	nan	1.19	0.69	0.92	-2.78	nan	nan	-0.24	nan	-0.04	nan	-0.36	-1.01	-0.09	-0.05	0.37	-0.56	-0.37	0.21	0.05	-0.08	0.45	nan	-0.21	nan	0.39	nan	-0.11	nan	-0.41	nan	-0.43	nan	nan	nan	nan	nan	nan	nan
FBgn0029507	CG12846	11676	-3.76	-3.55	-3.82	-3.04	-3.33	-3.01	-4.61	-4.33	-0.59	-3.59	-3.94	-2.67	-2.62	-3.26	-2.88	-3.97	-2.81	-3.84	-2.29	-3.44	-3.5	-3.29	2.76	-3.11	-2.12	-2.75	-3.33	-3.36	-2.62	-3.91	-0.98	-2.13	-1.49	-1.48	-1.21	-0.73	-1.21	0.17	-1.76	-0.85	-0.71	-0.14	-0.48	-0.14	-0.19	0.92	-0.53
FBgn0029512	CG12276	7875	2.23	2.09	2.64	2.01	1.79	1.84	2.19	1.86	nan	2.12	2.27	1.91	1.88	1.83	2.47	1.62	nan	1.84	2.58	1.67	2.26	1.49	2	1.41	1.67	0.9	1.1	1.32	0.99	1.72	1.49	1.17	1.29	1.33	0.35	1.07	-0.67	0.16	-0.25	-0.02	-0.23	0.09	-0.52	-0.49	-0.88	-0.79	-0.88
FBgn0029525	CG18273	7359	2.21	1.65	2.48	1.86	1.89	0.97	1.85	1.63	1.73	2.01	2.04	1.83	1.64	1.78	1.73	1.55	2.17	1.44	1.36	1.2	1.6	1.22	1.47	1.34	1.21	1.19	0.85	1.13	1.12	1.3	0.77	0.83	0.82	1.14	0.65	0.68	-0.15	0.41	0.11	0.43	0.29	0.44	0.34	0.29	0.16	0.66	0.19
FBgn0029648	CG3603	4559	0.13	-0.18	-0.13	-0.57	-1.6	-1.57	-0.67	-0.79	-0.9	-1.66	-1.96	-1.87	-1.92	-2.25	-1.85	-2.21	-2.15	-1.71	-1.55	-1.75	-2.15	-1.63	-1.72	-1.62	-2.1	-0.67	-2.35	-2.26	-3.01	-1.83	-1.74	-1.9	-2.12	-1.73	-0.93	-1.15	-0.25	0.02	-0.23	-0.42	0.03	0.49	0.37	-0.5	-0.14	0.18	-0.44
FBgn0029687	CG5014	7586	1.2	0.88	1.39	0.9	0.61	0.72	0.8	0.82	2.1	1.07	0.63	0.74	0.12	0.52	0.21	0.01	1.72	0.44	0.79	0.35	0.7	0.34	0.33	0.44	0.35	0.08	0.28	0.26	0.28	0.66	0.31	0.06	-0.32	nan	-0.82	nan	-0.73	-0.32	-1.56	-0.12	-0.63	-0.2	-0.7	-0.39	-1.03	-0.38	-0.75
FBgn0029704	CG2982	8499	2.55	2.05	2.97	1.76	1.5	1.3	2.19	1.99	1.75	1.1	0.56	0.33	-0.03	-0.46	0.04	0.19	1.52	0.66	1.12	0.62	0.25	0.91	1.25	1.02	0.91	1.1	1.66	0.72	0.55	1.15	0.94	0.22	0.13	0.08	0.21	0.32	0.04	-0.14	0.08	0.14	0.2	0.07	0.74	0.48	0.13	nan	-0.21
FBgn0029708	CG3556	1990	0.86	0.93	1.69	0.81	1.09	0.68	1.01	0.6	nan	1.28	1.24	1.19	0.97	1.21	1.3	0.62	nan	0.5	0.14	-0.34	0.04	0.06	nan	-0.11	-0.6	-0.31	-0.49	-0.28	-0.27	0.82	-0.01	0.08	-0.87	0.14	0	0.56	-0.62	0.21	-0.42	0.07	-0.04	0.26	0.51	0.13	0.09	0.15	0.09
FBgn0029709	CG3564	2211	1.34	0.84	1.95	0.7	0.57	0.52	0.95	0.54	-1.67	0.94	0.89	0.97	0.58	1.01	1.27	0.68	-1.34	1.26	1.78	0.77	nan	nan	nan	-1.09	1.09	nan	nan	1.38	1.52	0.46	1.84	1.89	1.09	1.86	1.85	2.49	1.11	2.45	1.57	2.03	1.91	2.46	2.18	2	1.58	1.52	1.38
FBgn0029711	CG17592	6193	0.59	-0.12	0.58	-0.1	-0.05	0.53	0.42	0.23	-0.4	0.41	0.81	0.68	0.7	0.71	0.37	0.42	1.32	-0.08	-0.18	-0.6	-0.26	-0.43	-0.7	-0.79	-1.01	-1.38	-1.18	-0.94	-0.76	0.2	-0.16	-0.1	-0.58	nan	-0.81	nan	-0.04	-0.01	-0.73	0	-0.09	0.27	0.12	-0.1	-0.1	0.39	0.35
FBgn0029715	CG11444	3615	1.35	nan	1.24	nan	0.66	nan	nan	nan	0.02	nan	nan	nan	0.7	nan	1.22	nan	nan	nan	nan	nan	nan	nan	nan	nan	nan	nan	nan	nan	nan	nan	-0.12	nan	-0.39	nan	-0.09	nan	-0.6	nan	-0.37	nan	0.33	nan	0.37	nan	0.2	nan	-0.32
FBgn0029736	CG4041	2050	nan	0.2	-0.67	0.03	nan	-0.43	-0.27	-0.28	-0.9	0.22	0.39	0.09	nan	0.08	nan	-0.11	-0.34	0.01	nan	0.36	0.15	-0.45	nan	0.21	0.62	0.36	-0.23	0.55	-0.27	1.46	-1.11	0.33	nan	0.54	nan	0.52	nan	0.1	nan	0.07	nan	0.55	nan	0.45	-1.04	0.79	nan
FBgn0029750	CG3323	4502	0.24	0.04	0.07	0.37	-0.28	0.13	0.28	-0.44	-1.86	0.18	0.68	0.65	0.64	0.5	0.62	0.64	1.33	0.63	1.84	1.08	1.33	0.69	1.17	0.69	1	0.59	0.16	0.46	0.69	0.85	1.23	0.9	0.88	1.23	0.48	1.21	-0.12	0.5	-0.1	0.99	0.37	0.63	0.17	0.95	0.42	1.17	0.45
FBgn0029764	CG3249	7152	2.03	1.47	2.36	1.64	1.1	1.58	1.75	1.78	0.34	2.07	1.94	1.83	1.19	1.67	1.14	1.14	0.98	0.78	0.23	0.89	1.6	0.81	1.92	0.72	0.55	0.52	nan	0.37	0.28	1.12	0.5	0.67	0.61	0.92	0.21	0.5	-0.84	-0.08	-0.75	0.23	0	-0.07	-0.77	-0.34	-0.43	0.11	-0.05
FBgn0029778	CG3208	10158	2.01	1.31	2.42	1.69	1.45	1.33	1.56	1.28	-1.12	1.57	1.89	1.62	1.54	1.64	1.96	1.52	-0.38	1.48	0.78	0.74	1.14	0.57	0.2	-0.05	-0.46	-0.58	-0.56	-0.26	-0.25	-0.53	0.09	-0.02	-0.87	-0.08	-0.08	-0.11	0.08	0.13	-0.18	0.22	0.41	0.37	0.58	0.09	0.01	-0.22	-0.05
FBgn0029783	CG3187	5675	0.55	-0.51	0.68	-0.36	-1.79	-1.52	-0.78	-1.26	-2.63	-1.85	-1.57	-1.65	-1.5	-1.49	-0.2	-1.62	-1.62	-1.06	-0.55	-1.23	-0.78	-1.31	-0.53	-1.17	-0.81	-1.35	nan	-0.67	-1.11	-0.45	-0.55	-0.98	-1.04	-1.04	-0.38	-0.9	-0.59	-0.22	-0.71	-0.81	-0.72	-0.07	0.13	-0.38	-0.02	-0.44	-1.08
FBgn0029785	CG4111	10602	1.75	1.1	1.68	1.12	1.45	1.17	1.1	0.94	nan	1.7	1.84	1.74	1.64	1.79	2.06	1.81	2.27	1.91	2.6	2.01	2.26	1.99	2.06	1.73	1.53	1.39	2.13	1.31	1.88	1.81	1.81	1.61	1.96	2	0.63	2.14	1.17	1.7	1.05	1.77	1.45	1.92	1.76	1.65	1.66	2.07	1.36
FBgn0029799	CG15772	4980	0.26	-0.57	0.69	-0.15	0.2	-0.32	-0.09	-0.26	-4.4	-0.18	-0.26	-0.47	0.33	0.11	0.25	0	-3.9	0.31	nan	-0.13	0.42	0.09	0.38	0.11	0.01	-0.3	-0.23	0.23	0.14	0.79	0.21	-0.16	0.57	0.26	0.16	-0.11	-0.69	-0.23	-0.54	-0.24	0.22	0.02	0.21	-0.05	0.23	0.11	0.15
FBgn0029801	CG15771	3039	1.61	0.78	1.5	0.65	-0.11	-0.46	0.73	0.33	-0.32	-1.21	-2.09	-2.05	-2.1	-1.83	-1.83	-1.83	0.6	-1.22	0.41	-0.61	0.02	-0.37	0.15	-0.25	0.05	-0.17	-0.06	0.04	0.14	0.84	0.24	0.35	1	nan	0.15	nan	0.86	1.3	0.67	0.93	1.47	1.36	1.65	1.42	1.49	1.92	1.05
FBgn0029807	CG3108	9272	1.04	0.85	1.59	0.68	0.53	0.54	0.9	0.7	-2.71	0.4	0.04	-0.22	-0.19	-0.16	-0.26	-0.54	-2.54	-0.78	-0.44	-0.59	-0.14	-0.69	0.36	-0.34	-0.56	-0.72	-0.7	-0.46	-0.72	-0.4	-0.73	-0.82	-0.01	0.09	-0.29	-0.35	-0.06	0.83	-0.36	0.18	0.51	0.89	1.07	1.43	1.49	2.03	0.46
FBgn0029810	CG12239	4447	0.47	0.43	0.91	0.44	0.3	-0.01	0.01	-0.02	-1.01	0.6	0.44	0.29	0.48	0.38	0.88	0.19	-1.23	0.46	1.3	0.36	0.87	-0.07	1.37	0.18	0.57	0.31	-0.07	0.22	0.3	1.39	0.68	0.53	0.33	0.37	0.13	0.73	-0.27	0.9	0.35	0.49	0.58	0.84	0.75	0.86	1.02	1.46	0.86
FBgn0029814	CG15765	6294	-0.16	-0.3	0	-0.24	-0.61	-0.47	-0.18	-0.26	-1.97	-0.35	-0.53	-0.82	-0.7	-0.36	-0.53	-0.77	-0.53	-0.49	-0.49	-0.86	-0.61	-0.66	-0.43	-0.86	-0.53	-1.34	-1.04	-0.63	-0.9	-0.27	-0.59	-0.53	-0.68	-0.46	-0.4	0.05	0.09	0.34	-0.82	-0.23	0.14	0.47	0.64	0.16	-0.12	0.27	0.18
FBgn0029818	CG3033	2363	0.56	0.48	1.1	nan	-0.7	nan	0.08	nan	1.84	nan	nan	nan	-0.9	nan	-0.15	nan	0.17	0.15	0.75	-0.34	nan	nan	0.34	nan	-0.1	nan	nan	-0.45	nan	-0.36	-0.48	-0.37	-0.65	nan	0.06	nan	-0.59	nan	-0.04	-0.14	-0.29	nan	0.57	nan	0.17	nan	0.17
FBgn0029846	CG15899	4864	0.83	-0.29	0.88	-0.25	0.46	-0.07	-0.3	-0.28	-0.93	0.14	0.15	-0.05	1.26	0.24	1.85	-0.26	-1.1	0.55	2	0.03	0.7	-0.27	0.58	-0.33	0.23	0.57	0.78	0.44	0.29	0.63	1.63	0.07	0.45	0.07	0.11	-0.19	0.43	0.31	0.35	0.41	0.25	0.69	0.72	0.22	0.47	nan	0.24
FBgn0029867	CG3847	7001	2.57	1.73	2.94	1.83	1.95	1.88	2	1.66	0.99	2.08	2.34	2.27	2.27	2.45	2.36	2.22	1.47	1.93	2.06	1.61	2.07	1.63	1.94	1.59	1.55	1.51	1.57	1.64	1.69	1.14	1.81	1.81	1.29	1.93	1.33	1.69	0.37	1.16	0.9	1.14	1.09	1.43	1.21	1.08	1.35	1.92	1.28
FBgn0029868	CG3446	2109	nan	0.75	nan	0.68	nan	0.38	0.98	0.19	-1.3	0.82	0.81	0.43	nan	0.69	nan	0.35	-0.64	0.62	nan	0.2	0.83	0.12	0.04	0.28	0.32	0.1	0.16	0.11	0.07	0.86	nan	0.86	nan	0.85	nan	1.23	nan	1.34	nan	1.05	-4.76	1.5	nan	1.35	nan	1.81	nan
FBgn0029878	CG10695	3737	0.09	-0.51	0.18	-0.15	-0.3	-0.25	-0.11	-0.26	-0.76	-0.07	0.41	0.27	1.03	1.12	1.31	1.13	-0.52	1.18	1.31	1.02	1.34	0.98	1.27	0.92	1.16	0.79	1.96	1.31	1.16	1.59	1.12	1.08	1.21	1.19	-0.25	1.17	1	0.86	0.61	0.7	0.9	0.8	1.08	0.83	0.68	0.69	0.49
FBgn0029879	CG14444	8359	2.55	2.59	2.56	2.3	1.14	1.71	1.81	2.17	1.5	0.94	-0.51	-0.32	-1.74	-1.1	-0.71	-0.95	1.05	-0.95	-0.49	-0.65	-0.53	-0.65	-0.77	-0.69	-1.74	-1.97	-1.53	-1.29	-1.46	-1.21	-0.7	-1.62	-1.98	-1.47	-2.21	-2.11	-3.59	-1.93	-3.78	-2.16	-2.36	-1.53	-1.97	-1.65	-2.58	-2.04	-2.86
FBgn0029881	CG3973	11653	-0.07	-0.5	0.36	-0.45	-0.84	-0.8	-0.15	-0.43	-0.48	-0.79	-1.35	-1.47	-1.35	-0.93	-0.95	-0.75	nan	-0.15	nan	-0.35	0.15	-0.36	-0.21	-0.86	-1	-0.78	-1.2	-0.76	-0.54	nan	-0.17	-0.02	nan	-0.31	nan	-0.15	nan	0.21	nan	0.05	0.33	0.45	0.58	nan	0.33	0.62	0.19
FBgn0029891	CG4523	2636	0.27	0.09	0.49	0.31	-0.1	0.6	0.74	0.42	nan	0.76	0.88	0.92	0.32	0.34	-0.2	0.12	0.45	-0.29	nan	-0.6	-0.28	-0.43	-0.09	-0.3	-0.63	-0.64	-0.5	-0.38	-0.29	0.16	-0.57	-0.26	-0.17	-0.15	-1.72	-0.07	-0.27	-0.37	-0.45	-0.06	-0.5	-0.05	0.13	-0.05	-0.47	-0.35	-0.26
FBgn0029893	CG14442	11464	1.11	1.64	0.82	0.93	0.35	nan	1.34	nan	-1.19	nan	nan	nan	0.43	nan	0.64	1.27	1.41	1.49	0.65	1.68	nan	nan	1.97	nan	2.28	nan	nan	1.72	nan	0.51	0.35	0.57	0.83	nan	-0.28	nan	-0.68	-0.93	-1	-0.66	-0.27	nan	-0.22	nan	-0.67	nan	-1.06
FBgn0029896	CG3168	4339	-4.12	-3.96	-3.92	-4.96	-3.51	-2.99	-2.11	-4.13	-1.75	-3.55	-3.45	-3.76	-2.35	-1.74	-2.67	-3.61	-0.44	-3.3	-2.27	-3.16	-3.04	-2.98	-1.88	-2.96	-2.29	-4.25	-3.24	-2.62	-2.42	-2.18	-1.82	-2.93	-2.3	-2.89	-3.35	-2.89	-2.17	-2.22	nan	-2.79	-2.15	-2.18	-2.14	-2.09	-1.56	-2.04	-1.16
FBgn0029924	CG4586	8457	1.87	1.7	2.28	1.46	1.45	1.46	1.45	1.69	0.91	1.98	1.79	1.69	1.02	1.3	1.17	1.01	nan	1.45	0.99	0.77	0.27	1.11	1.2	0.98	0.55	1.15	0.85	0.8	0.8	1.56	0.97	0.44	-0.75	1.02	0.51	0.68	-0.03	0.63	nan	0.5	0.36	0.77	0.99	0.58	-0.12	0.37	-0.21
FBgn0029940	CG1958	5729	-0.13	-0.87	-0.14	-0.55	-0.97	-1.35	-0.64	-1.28	0.15	-1.13	-0.85	-1.09	-0.33	-0.7	-0.04	-0.12	0.08	-0.19	0.34	-0.43	-0.06	-0.39	-0.02	-0.5	-0.21	-1.11	-0.7	-0.12	-0.71	0.07	-0.17	-0.42	-0.24	-0.18	-0.29	0.15	-0.89	-0.31	-0.43	-0.13	0.11	-0.11	-0.21	-0.11	-0.12	-0.13	-0.65
FBgn0029944	CG2079	7771	1.03	0.93	1.69	0.57	0.19	0.77	0.74	1.05	1.05	1.34	1.03	0.93	0.49	0.71	0.67	0.42	1.71	0.59	0.68	0.27	0.91	0.35	0.56	0.58	0.05	0.37	0.28	0.28	0.48	0.83	nan	0.2	nan	0.38	nan	0.38	-0.32	0.03	-0.25	-0.06	nan	0.26	nan	0.07	nan	-0.08	nan
FBgn0029947	CG1999	4665	-2.38	-2.42	-1.85	-2.63	-2.12	-3.03	-2.16	-2.79	-0.33	-2.68	-3.19	-2.86	-1.11	-2.57	-2.28	-2.78	0	-2.53	-2.13	-2.69	-3.24	-2.64	-2.02	-2.38	-2.27	-3.18	-3.19	-2.23	-2.89	-0.76	-2.11	-2.04	-2.69	-2.29	-2.68	-2.68	-3.09	-2.56	-2.86	-2.47	-1.55	-2.28	-2.65	-2.25	-2.57	-1.68	-1.76
FBgn0029959	CG12156	5323	0.65	0	0.85	-0.25	-0.43	-0.28	0.55	0.11	-1.22	-0.13	-0.34	-0.22	0.16	-0.73	0.39	0.33	0.41	1.16	1.48	0.77	0.31	0.66	-1.07	0.54	0.62	0.22	0.07	0.11	0.11	nan	0.25	0.05	-0.28	0.14	0.59	0.07	0	0.36	-0.34	-0.29	0.46	0.49	0.72	0.29	0.3	-0.4	-0.01
FBgn0029975	CG1444	7030	1.11	0.59	1.3	0.77	0.08	0.45	0.81	0.59	0.88	0.69	0.29	0.27	0.03	-0.41	-0.28	-0.38	1.46	-0.81	-0.3	-0.37	-0.65	-0.79	-0.14	-0.42	-0.37	-0.76	-0.42	-0.57	-0.18	0.66	0.27	0.63	0.04	0.23	0.8	1.03	0.5	1.08	0.69	0.86	0.63	0.97	0.71	0.55	0.53	0.92	0.43
FBgn0030004	CG10958	6326	0.62	-0.44	0.46	-0.36	-0.44	-0.25	-0.19	-0.55	0.55	0.03	0.11	0.01	-0.04	-0.22	0.24	-0.38	0.36	-0.59	nan	-1.34	-1.35	-0.94	-1.06	-1.3	-1.8	-0.79	-0.83	-1.55	-1.47	-0.71	-0.64	-0.89	-0.81	-0.69	0.35	0.61	0.4	0.78	0.24	0.76	0.46	1.2	1.41	1.24	0.95	nan	0.43
FBgn0030025	CG2147	9371	1.78	1.39	1.99	0.95	1.01	0.63	0.82	0.78	2.08	0.79	0.43	0.14	-0.09	-0.14	0.74	-0.21	nan	0.65	1.07	0.19	0.34	0.26	0.82	0.39	0.21	0.46	0.28	0.39	0.56	0.88	0.67	0.27	-0.01	0.55	0.61	0.8	-0.08	0.7	0.67	0.41	0.12	0.94	0.67	0.31	-0.2	0.47	-0.8
FBgn0030034	CG10555	7614	0.75	0.25	0.83	0.27	-0.21	0.14	0.44	0.13	0.08	0.61	0.99	0.72	0.93	0.86	1.47	1.03	0.45	1.03	1.38	0.89	1.56	1.08	1.32	1.23	1.4	0.8	1.19	1.24	1.33	1.95	1.26	1.36	1.06	1.53	0.71	1.41	0.48	0.99	0.12	0.99	0.95	1.03	0.67	0.77	0.47	0.86	0.59
FBgn0030038	CG1440	9090	-0.31	-0.65	0.03	-0.5	-1.04	-0.52	-0.35	-0.52	1.21	-0.05	0.23	-0.17	-0.36	0	-0.02	-0.03	1.14	0.08	-0.07	-0.09	-0.1	-0.3	1.45	-0.13	-0.26	-0.58	-0.94	-0.42	-1.05	0.25	-0.88	-0.66	-0.52	-0.52	-1.01	-0.64	-1.36	-0.52	-1.07	-0.85	-0.95	-0.58	-0.95	-0.71	-1.14	-0.55	-0.87
FBgn0030052	CG12065	4650	-0.39	-1.08	-1.12	-0.87	-1.39	-1.34	-0.83	-0.88	-1.38	-1.4	-1.17	-1.86	-0.8	-1.11	nan	-0.89	-0.92	-0.83	-1.81	-0.63	-1.49	-0.79	-0.06	-0.13	-0.46	-0.2	1.06	-0.25	-0.02	-0.23	nan	-0.16	-0.18	-0.31	nan	-0.14	-0.49	-0.19	-1.2	-0.16	nan	0.25	0.6	0.05	nan	-0.78	-0.66
FBgn0030056	CG11284	8108	2.35	1.31	2.29	1.84	1.56	1.18	1.83	1.38	1.61	1.49	0.96	0.57	0.33	0.77	0.71	0.37	2.32	0.69	0.52	1.03	0.79	0.65	0.91	1.03	0.89	0.44	nan	0.79	0.28	1.12	0.39	0.75	0.33	1.11	0.41	0.65	-0.34	0.1	-0.07	0.13	0.54	0.38	0.21	0.28	0.42	0.17	0.4
FBgn0030086	CG7033	10141	1.72	1.34	1.51	1.32	-0.47	0.03	1.22	1.04	1.53	-0.73	-1.12	-1.12	-0.76	-0.57	-0.33	-0.39	3.1	-0.58	nan	-0.82	-0.69	-0.66	-0.22	-0.52	-0.54	0.08	0.92	-0.13	0.16	0.73	-0.12	0.44	-0.04	0.35	-0.01	0.79	0.06	0.35	0.19	0.59	0.1	0.47	0.22	0.54	-0.47	-0.33	-0.36
FBgn0030091	CG7065	7987	0.6	-0.04	0.92	0.04	0.61	0.26	0.34	0.26	1.97	0.39	0.68	0.39	1.05	0.82	1.06	0.71	0.14	1.02	0.95	0.67	1.03	0.8	0.92	0.59	0.63	0.47	1.1	0.71	1.02	1.54	1.19	1.26	0.75	0.69	0.92	1.38	0.89	0.62	0.71	0.85	0.76	0.9	1.24	0.77	0.14	nan	0.26
FBgn0030100	CG12106	1835	1.45	0.66	1.53	0.63	0.74	0.56	0.86	0.41	-2.38	0.97	0.98	1.08	0.82	0.98	1.27	0.73	-1.25	1	1.52	0.41	1.11	0.7	1.06	0.87	0.45	1.34	1.48	0.43	0.71	1.61	1.02	1.03	1.05	1.34	0.97	1.48	0.13	1.21	0.07	1.05	0.81	nan	1.45	nan	1.1	nan	0.74
FBgn0030148	CG3106	3562	-4.37	-2.77	-4.89	-3.75	-4.01	-3.69	-1.67	-2.42	-0.18	-4.4	-3.94	-3.22	-2.77	-2.63	-3.4	-4.23	-4.26	-3.5	-3.42	-3.84	-2.78	-3.09	-1.12	-3.5	-2.47	nan	-0.94	-2.25	-5.65	-3.3	-2.38	-3.49	-3.3	-3.23	-5.28	-3.1	-1.71	-1.72	-3.71	-2.04	-1.81	-1.66	-1.46	-1.06	0.05	-0.37	0.49
FBgn0030174	CG15312	8638	1.31	0.58	1.44	0.66	0.23	0.44	0.75	0.58	-0.64	1.12	0.18	0.22	0.38	0.26	0.46	0.18	0.29	-0.31	0.23	-0.19	0.62	-0.36	0.28	-0.17	-0.08	-0.3	0.02	0.07	0.04	0.33	0	0.04	0.49	0.12	-0.37	-0.47	-0.54	-0.76	nan	-0.87	-0.41	-0.47	-0.3	-0.88	-0.42	-0.29	-0.67
FBgn0030183	CG15309	3629	-0.25	-0.97	-0.22	-1.23	-1.11	-1.16	-0.56	-1.06	1.19	-1.26	-1.84	-1.84	-1.52	-1.92	-1.69	-1.93	-1.7	-1.51	-1.23	-1.41	-1.69	-1.57	-1.38	-1.51	-1.6	-1.92	-1.38	-1.62	-2.25	-1.2	-0.92	-0.85	-0.96	-1.13	-0.95	-0.29	-1.39	-0.86	-0.78	-0.71	-0.55	-0.52	-1.34	-0.78	-1.27	-0.99	-0.87
FBgn0030235	CG1691	11384	0.91	0.5	0.61	0.59	-0.8	0.15	0.7	0.52	0.68	-0.3	-1.66	-1.57	-1.61	-1.83	-1.69	-2.34	-1.49	-1.48	-1.62	-1.18	-0.69	-1.34	-0.99	-1.13	-1.13	-1.99	-1.55	-1.44	-1.18	-0.92	-1.08	-1.5	-0.91	-1.17	-1.54	-1.41	-2.45	-2.05	-2.34	-1.66	-2.13	-2.08	-2.58	-2.08	-2.46	-1.72	-1.93
FBgn0030247	CG15208	5064	-3.24	-3.36	-4	-3.21	-3.23	-3.2	-2.65	-3.35	nan	-3.52	-2.88	-3.41	-2.29	-2.64	-2.33	-2.68	-1.91	-2.11	-2.1	-2.28	-2.46	-1.48	-1.87	-2.19	-2.6	-3.47	-1.71	-2.73	-2.77	-2.47	-2.36	-2.79	-3.44	-2.58	-4.62	-3	-3.27	-3.27	-3.84	-2.42	-2.52	-2.37	-3.57	-2.42	-3.59	-2.27	-2.78
FBgn0030262	CG2081	5486	-3.53	-2.92	-3.82	-2.96	-1.87	-2.21	-2.22	-1.53	-3.8	-2.8	-2.33	-1.36	-1.19	-2.24	-1.16	-2.86	-1.63	-2.05	-1.28	-2.28	-2.51	-1.87	-0.58	-2.24	-1.59	-3.16	-2.84	-1.23	-3.36	-1.87	-1.5	-2.51	nan	-3.03	-4.99	-2.86	nan	-2.44	nan	-2.86	-2.55	-1.74	-2.17	-2.04	-1.54	-2.2	-1.29
FBgn0030269	CG18292	8663	1.48	0.73	1.64	0.72	0.87	1.24	1.18	0.99	1.73	1.11	0.9	0.82	0.93	0.77	0.97	0.73	2.45	1.16	0.95	0.69	1.18	0.88	0.93	0.76	0.7	0.66	0.68	0.91	0.95	1.33	1.08	0.95	0.56	1.09	1.21	1.11	0.66	0.86	0.67	0.8	0.74	0.87	1.24	0.97	0.81	1	0.84
FBgn0030301	CG1745	8649	1.24	0.2	1.99	0.71	1.08	1.72	1.94	1.6	1.71	2.02	2.29	2.12	1.87	1.82	1.44	1.59	0.91	0.48	0.66	0.65	0.58	1.09	0.91	0.76	0.31	0.68	1.11	0.57	0.38	0.9	0.6	0.41	0.56	0.29	-1.01	-0.13	-0.72	-0.96	-0.99	-0.63	-0.55	-0.95	-1.07	-0.75	-1.32	-1.25	-0.68
FBgn0030305	CG1749	1915	nan	1.23	nan	1.22	nan	0.74	1.35	1.4	-0.04	0.64	0.14	0.01	nan	-0.08	nan	-0.26	-0.12	-0.62	nan	-0.12	0.1	-0.27	nan	0.17	-0.05	0.19	0.39	0.28	0.37	0.83	nan	0.73	nan	0.59	nan	0.58	nan	0.96	nan	0.68	-0.81	0.68	nan	0.57	-1.19	0.64	-0.56
FBgn0030318	CG1697	11369	1.53	1.29	1.61	1.23	0.32	0.92	1.39	1.04	3.42	1.4	1.85	1.62	0.93	1.61	1.59	0.5	2.84	1.69	1.06	2.23	2.37	1.59	-1.04	1.55	1.84	1.31	1.47	1.38	0.91	1.34	1.37	1.24	1.31	1.65	0.91	1.22	0.32	1.26	0.77	1.19	1.26	1.37	1.33	1.23	0.63	0.92	0.59
FBgn0030330	CG1841	6403	-3.47	-3.03	-3.21	-2.79	-3.23	-3.07	-2.88	-3.06	-0.91	-2.95	-3.29	-3.05	-3.32	-3.38	-3.36	-3.34	-3.66	-3.13	-3.31	-3.06	-3.66	-2.99	-2.62	-3.1	-3.07	-3.59	-2.82	-3.15	-3.52	-2.8	-3.16	-3.17	-2.81	-2.55	-3.7	-2.18	-1.64	-1.19	-3.02	-1.79	-1.62	-1.33	-1.29	-1.16	-0.33	0.04	0.29
FBgn0030365	CG1796	6646	nan	-0.9	nan	nan	nan	nan	nan	nan	1.04	-0.4	0.12	nan	-0.45	0.14	nan	-0.1	-0.95	-1.63	0.2	-0.44	-0.44	-0.19	0.2	-0.8	-0.06	-0.04	1.73	nan	-0.66	-0.51	-0.36	nan	nan	nan	nan	nan	nan	nan	nan	nan	nan	nan	nan	nan	nan	nan	nan
FBgn0030366	CG1490	8477	1.72	1.57	1.62	1.48	1.34	1.69	1.4	1.61	2.02	2.01	2.07	2.03	1.19	1.76	0.45	1.16	-0.98	0.54	0.45	0.52	0.01	0.31	0.65	0.32	0.1	0.18	-0.1	0.26	0.36	-0.6	0.27	-0.13	-1.3	0.37	-0.16	-0.26	-1.24	-0.41	-0.48	-0.31	-0.44	-0.06	-0.43	-0.47	-1.36	-0.08	-0.93
FBgn0030369	CG1786	6386	0.98	0.6	0.65	0.85	0.33	0.16	0.36	0.75	1.64	0.09	-0.34	-0.29	-1.06	-0.5	-0.49	-0.56	0.01	-0.41	-0.12	-0.47	-0.56	-0.18	-0.7	-0.34	0.2	-0.62	1	-0.22	-0.23	-0.13	-0.08	-0.33	-1.77	-0.09	-1.24	-0.13	0.39	-0.23	-0.77	0.07	-0.23	0.19	-0.13	-0.22	0.1	-0.28	0.09
FBgn0030448	CG4351	7847	2.18	2.23	2.08	2.28	1.18	2.81	2.98	2.47	0.55	2.85	3.08	2.82	1.52	2.25	0.98	1.78	1.01	0.54	0.01	0.3	-0.06	0.5	0.83	0.68	0.03	-0.55	-0.36	-0.15	-0.1	0.18	-0.22	0.4	-0.36	-0.16	-0.69	0.44	-0.69	0.17	-0.37	0.19	-0.25	0.03	-0.34	0.09	-0.77	-0.18	-0.79
FBgn0030510	CG12177	5444	0.03	-0.45	0.27	-0.53	-0.52	-0.32	-0.34	-0.49	-1.86	0.07	0.39	-0.01	0.65	1.22	1.43	1.22	-1.75	1.85	1.61	1.42	2.35	1.48	0.84	0.89	0.72	0.62	-0.56	-0.12	-0.94	-0.63	-1.13	-0.93	-0.34	-0.12	-1.05	-1.64	-1.33	-0.05	-1.88	-1.24	-0.5	-0.53	-0.27	-0.37	0.94	0.44	1.39
FBgn0030520	CG10990	7406	1.14	0.67	1.53	0.65	0.9	0.8	0.94	0.77	1.11	1.17	0.9	0.96	1.04	1.24	1.54	1.23	1.72	1.4	1.48	0.95	0.62	1.08	1.21	0.89	0.79	0.63	0.61	0.77	0.8	1.24	0.49	0.51	0.58	1.07	0.07	0.36	-0.17	0.06	-0.18	-0.04	0.1	0.21	0.19	0.11	-0.06	0.36	0.26
FBgn0030521	CG10992	2612	1.12	nan	1.23	nan	-0.18	nan	nan	nan	-4.01	nan	nan	nan	0.23	nan	0.61	nan	-3.99	nan	0.97	nan	nan	nan	0.39	nan	nan	nan	nan	nan	nan	nan	1.83	nan	0.49	nan	0.82	nan	0.01	nan	0.52	nan	0.83	nan	0.7	nan	1.15	nan	0.53
FBgn0030529	CG10997	7745	0.52	-0.2	1.29	0.45	1.05	0.2	nan	0.09	1.05	0.46	0.54	0.3	0.73	0.62	1.22	0.68	1.76	1.3	1.9	1.05	1.65	1.3	1.49	1.06	0.87	1.95	1.66	0.89	0.83	1.36	0.95	0.71	0.96	1.03	-0.01	0.81	0.6	0.85	0.74	0.63	0.25	nan	1.49	nan	0.8	nan	0.9
FBgn0030555	CG1839	3812	-0.79	-2.11	-1.25	-1.39	-1.4	-1.19	-0.43	-0.89	-1.25	-0.96	-1.03	-0.74	-1.25	-0.26	-0.94	-1.33	-0.39	-1.08	-1.7	-1	-0.59	-0.35	-0.85	-0.86	0.2	-0.2	-1.17	-0.71	-1.69	-0.44	-0.18	-0.76	-0.84	-0.74	-1.71	-0.96	-1.79	-0.46	nan	-0.97	-1.17	-0.98	-0.9	-1.78	-0.97	-1.47	-0.38
FBgn0030562	CG9400	1986	-0.87	-2.16	-0.74	-1.86	-1.5	-1.9	-0.86	-1.82	-1.63	-1.07	-1.82	-0.81	-1.86	-1.07	-0.69	-1.16	-2.95	-1.04	-0.78	-1.04	-1.01	-1.39	-0.49	-1.07	-0.51	-1.84	-1.47	-0.29	-1.59	-1.2	-0.64	-1.31	-1.01	-0.82	-0.44	-1.14	-0.79	-0.55	-0.2	-0.54	0.16	-0.45	0.22	-0.86	-0.27	-0.64	-0.22
FBgn0030593	CG9512	3911	-1.26	-2.32	-0.79	-2.06	nan	-2.02	-1.63	-2.25	nan	-2	-1.94	-1.58	nan	-1.91	nan	-2.2	nan	-1.47	nan	-0.84	-1	-1.16	-0.48	-0.54	-0.49	-0.8	-0.96	-1.19	-1.45	-0.59	nan	-0.89	nan	-0.31	nan	-0.54	nan	0.19	nan	-0.15	nan	-0.06	-1.52	-0.16	-0.5	0.25	nan
FBgn0030594	CG9509	6751	-3.53	-3.24	-3.09	-3.35	-2.53	-2.87	-1.94	-2.73	1.63	-3.25	-3.08	-3.04	-2.29	-2.86	-1.2	-3.13	2.51	-1.5	-0.4	-1.21	-1.42	-1.58	-0.92	-0.91	-0.92	-1.59	-1.54	-1.45	-1.73	-1.98	-1.52	-2.72	-0.98	nan	-2.71	nan	-1.85	-2.04	-3.22	-2.21	-1.66	-1.64	-1.29	-1.29	-1.04	-1.06	-0.64
FBgn0030606	CG9053	11448	2.16	nan	1.96	nan	0.52	nan	2.39	nan	-1.06	nan	nan	nan	0.14	nan	-0.09	-0.15	-0.05	nan	-0.48	0.59	nan	nan	0.59	nan	1.36	nan	nan	0.34	nan	nan	0.07	0.76	-0.49	nan	-1.89	nan	nan	nan	nan	nan	-0.23	nan	-0.4	nan	-0.81	nan	nan
FBgn0030610	CG9065	1520	nan	0.47	nan	0.34	nan	-1.19	-0.12	-0.28	nan	-1.2	-1.28	-1.47	nan	-1.07	nan	-1.16	nan	-0.65	nan	-0.68	-0.03	-0.6	0.65	-0.37	-0.34	-0.44	-0.5	-0.44	-0.38	0.71	-0.35	-0.06	nan	-0.06	nan	0.37	nan	0.71	nan	0.47	nan	0.69	nan	0.52	nan	1.13	nan
FBgn0030634	CG9164	3598	-0.74	-1.21	-0.69	-0.71	-1.58	-1.15	-0.92	-1.45	0.4	-1.04	-1.35	-0.84	-1.18	-2.34	0.1	-1.23	1.29	-0.77	-0.84	-0.88	-0.51	-1.07	0.14	-1.26	-0.63	-1.75	-1.86	-0.49	-1.51	-0.52	-0.03	-1.5	-0.66	-1.18	-0.9	-1.66	-1.02	-0.94	-0.8	-1.08	-0.02	-0.45	-0.02	-0.38	0.41	-1.14	0.29
FBgn0031224	CG11454	9308	0.89	0.4	0.32	0.57	-0.46	0.08	0.61	-0.27	-1.41	-0.27	-0.84	-0.84	-1.06	-0.88	-1.45	-0.85	-0.32	-0.29	0.94	-0.59	-0.04	-0.44	2.58	0.34	0.39	-0.13	-0.22	0.41	0.26	-0.49	0.26	0.44	-0.81	-0.16	-0.43	-0.22	-0.35	0.28	-1	-0.01	0.06	-0.13	0.13	0.19	0.22	0.32	-0.4
FBgn0031228	CG11455	5620	0.85	0.4	1.3	0.49	0.89	0.37	0.71	0.46	1.69	0.96	1.07	1.02	0.96	0.79	1.48	0.53	1.98	0.41	1.13	0.94	1.05	0.65	0.98	0.44	0.47	0.58	1.19	0.17	0.13	1	1	0.9	0.55	0.35	0.95	1.43	0.46	1.17	0.97	1.37	1.03	1.14	1.82	1.53	1.8	1.49	1.35
FBgn0031229	CG3436	2693	0.82	0.55	0.87	0.09	-0.81	-0.83	0.29	0.01	0.99	-1.31	-1.27	-1.42	-0.72	-0.76	-0.38	-0.72	1.07	-0.86	-0.03	-0.81	-0.5	-0.88	-0.47	-1.01	-0.73	-1.26	-1.24	-1.04	-1.13	-0.14	-0.51	-1.13	-1.39	-0.87	-1.06	-0.88	-1.79	-0.77	-1.3	-0.79	-0.98	-0.83	-0.43	-0.46	-0.06	-0.51	0.16
FBgn0031233	CG11490	7000	1.62	1.88	1.97	1.53	1.02	1.7	2.25	1.83	1.58	2.48	1.96	2.36	-0.33	0.16	-0.53	0.1	2.27	-0.15	0	-0.38	-0.18	-0.15	0.52	0.04	-0.76	-0.39	-0.02	-0.1	0.07	-0.41	0.48	-0.32	-1.58	0.02	-0.33	-0.23	-0.9	-0.08	-1.16	-0.28	-0.17	-0.27	0.29	0.14	-0.55	-1.51	-0.53
FBgn0031240	CG3345	6217	-1.58	nan	-1.71	nan	-1.81	nan	nan	nan	0.15	nan	nan	nan	-1.17	nan	-0.59	nan	0.94	nan	-1.17	nan	nan	nan	1.05	nan	nan	nan	nan	nan	nan	nan	-0.57	nan	-1	nan	-0.68	nan	-1.85	nan	-1.67	nan	-0.89	nan	-1.21	nan	-1.29	nan	-1.41
FBgn0031242	CG11604	7741	0.43	0.08	1.2	0.36	-0.17	0.06	0.64	0.16	nan	0.69	0.81	1.01	0.36	0.28	0.62	0.43	nan	0.65	nan	-0.19	-0.06	0.42	-0.2	0.12	-0.48	0.43	0.63	-0.63	-0.12	0.72	-0.19	0.11	-0.3	0.12	-0.09	0.32	-0.61	0.07	-0.57	-0.11	-0.18	nan	0.43	nan	-0.16	nan	-0.53
FBgn0031245	CG3625	1980	-2.91	-3.1	-2.39	-2.89	-2.16	-2.55	-2.58	-3.32	-2	-1.71	-0.9	-0.9	-0.34	-0.41	0.43	-0.42	-1.25	0.56	1.7	0.85	0.83	0.56	1.48	1.21	1.53	1.43	1.85	1.64	1.88	2.49	2.08	1.93	1.6	nan	0.9	nan	0.93	1.7	0.88	1.91	1.52	1.81	1.57	1.27	1.07	1.12	0.83
FBgn0031248	CG11912	4350	-3.51	-3.16	-2.98	-3.24	-2.42	-2.49	-2.13	-3.44	-0.29	-2.55	-2.06	-2.29	-2.09	-3.38	-2.33	-3.33	-0.5	-2.46	-1.93	-1.84	-2.9	-1.71	-0.84	-2.42	-1.84	-3.32	-1.21	-2.08	-2.26	-2.22	-1.74	-2.78	-2.71	-2.89	-3.7	-3.19	-2.94	-2.82	-2.93	-2.7	-2.65	-2.38	-2.82	-2.34	-2.49	-2.7	-1.81
FBgn0031256	CG4164	7631	2.39	1.42	2.44	1.22	1.37	1.48	1.51	1.29	1.63	1.52	1.24	1.16	1.01	0.9	1.05	0.7	0.92	1.05	1.7	0.84	1.14	0.84	1.35	0.8	0.94	0.66	1.3	1.03	0.89	1.28	0.53	0.72	0.49	1.46	0.03	1.69	0.07	0.37	-0.26	0.46	0.24	0.34	0.47	0.34	0.07	0.39	-0.07
FBgn0031261	CG11822	11508	nan	-1.13	nan	nan	nan	nan	-2.1	-1.31	nan	-0.53	-1.61	nan	nan	-0.58	nan	-0.58	nan	-0.32	nan	-1.06	nan	-0.99	nan	-1.12	-0.69	nan	nan	-0.15	0.18	-1.18	nan	0.57	nan	1.07	nan	0.68	nan	-0.22	nan	0.17	nan	0.48	nan	-0.12	nan	nan	nan
FBgn0031263	CG2789	1672	1.42	1.38	1.49	0.96	-0.44	-0.34	1.12	0.74	nan	-0.8	-2.36	-2.19	-2.45	-2.37	-2.04	-2.5	nan	-2.52	nan	-2	-2.35	-2.05	-1.95	-2.13	-2.75	-3.32	-2.67	-2.5	-2.95	-1.91	-1.28	-1.94	-1.86	-1.85	-1.4	-0.7	nan	0.1	nan	-0.32	0.15	0.08	0.58	0.47	0.55	0.77	0.58
FBgn0031265	CG2794	5038	-1.26	-1.1	-0.93	-1.15	-1.05	-1.2	-0.8	-0.92	0.06	-1.27	-1.07	-0.96	-0.95	-0.51	-0.79	-0.89	-0.07	-0.27	-0.83	-0.09	-0.25	-0.05	-0.21	-0.04	-0.1	-0.6	0.58	0.02	0.25	0.47	-0.74	-0.19	-1.19	0.14	-2.52	0.58	0.34	0.21	-1.08	0.09	-0.36	0.11	0.08	-0.01	0.03	-0.13	0.02
FBgn0031279	CG3544	3704	-0.6	-1.74	-1.05	-1.25	-1.6	-1.69	-0.59	-1.23	-2.22	-0.59	-1.49	-0.84	-1.75	-1.41	-1.08	-2.32	-1.08	-1.1	-0.77	-1.5	-1.43	-0.81	-1.03	-1.26	-0.26	-0.84	-1.79	-0.6	-3.56	-1	-0.34	-1.98	-1.4	-1.35	-2.19	-1.4	-2.11	-2.1	-2.16	-1.66	-1.63	-1.83	-1.78	-2.07	nan	-2.4	-1.39
FBgn0031281	CG3883	7784	nan	0.03	0.4	0.68	nan	-0.01	-0.48	-0.26	0.37	0.5	0	-0.03	nan	0.33	nan	-0.23	1.6	0.16	nan	-0.02	-0.38	-0.02	-0.1	0.04	-0.3	-0.55	0.57	-0.01	-0.2	-0.03	-5.25	nan	nan	nan	nan	nan	nan	-0.9	nan	-0.72	nan	-0.8	nan	-1.1	nan	-1.35	nan
FBgn0031308	CG4749	8476	0.6	-0.13	0.6	0.01	-0.47	-0.2	-0.05	-0.18	1.92	-0.08	-0.16	-0.51	0.03	-0.04	-0.19	-0.44	1.59	0.01	0	-0.16	-0.45	-0.71	0.69	0.27	-0.2	-0.01	-0.28	-0.19	-0.12	0.03	0.34	-0.61	-0.47	-0.4	-0.08	-0.14	0	-0.03	-0.03	-0.22	0.33	0.1	0.64	0.36	0.79	0.13	0.12
FBgn0031310	CG4764	5917	1.84	nan	1.79	nan	0.99	nan	1.42	nan	0.17	1.44	1.67	1.36	1.37	nan	1.62	nan	1.83	1.2	1.59	0.78	nan	0.99	1.1	0.8	0.79	0.85	0.69	0.6	0.98	nan	1.36	nan	0.41	0.53	0.81	0.75	0.46	0.79	0.53	0.57	0.9	1.22	1.1	0.41	1.02	nan	0.37
FBgn0031312	CG4775	11753	2.43	1.5	2.64	1.6	0.64	0.54	1.42	1.42	0.76	1.07	0.12	0.04	-0.05	-0.93	0.35	-0.12	1.8	0.81	1.1	-0.09	0.55	0.09	0.88	0.22	0.39	-0.27	nan	0.17	1.02	1.43	0.47	1.01	0.15	0.98	0.27	0.82	-0.1	0.45	0.04	0.83	0.16	nan	0.49	1.22	0.54	0.56	-0.48
FBgn0031321	CG4947	9335	0.93	0.58	1.1	0.65	nan	-0.92	0.04	-0.32	-1.47	-1.58	-0.9	-1.09	-0.56	-0.37	-0.17	-0.16	-0.39	0.95	1.54	0.64	0.73	-0.01	0.9	0.18	0.39	-0.18	-0.23	0.24	0.34	-1.82	0.69	0.25	-0.93	-0.31	-0.1	-0.27	-1.13	-0.74	-0.61	-0.77	-0.55	-0.83	-0.25	-0.56	-0.95	-1.14	-1.1
FBgn0031322	CG5001	5429	0.68	0.09	0.46	0.24	-0.37	-0.09	0.39	0.16	-0.69	0.25	0.12	0.09	0.35	0.57	0.7	0.43	0.88	0.73	0.38	0.44	1.71	0.55	0.7	0.41	0.19	1.31	0.15	0.28	0.12	0.8	0.01	0.55	0.47	0.62	0.14	0.28	-0.14	0.48	-0.41	0.3	0.44	0.22	0.19	0.06	0.58	0.69	0.84
FBgn0031359	CG18317	9362	-2.55	-0.36	-2.65	-0.24	-3.24	-0.63	-0.46	-0.7	-1.31	-0.64	-1.08	-1.34	-2.87	-0.58	-3.28	-0.61	-0.73	-0.5	-2.47	-0.89	-0.39	-1.1	-0.07	-1.01	-0.76	-0.69	-1.4	-0.75	-0.74	0.34	-2.09	-0.41	-2.37	-0.31	-2.3	-0.3	-3.28	-0.66	-3.11	-0.91	-2.66	-0.58	-2.66	-0.73	-2.34	-0.03	-2.77
FBgn0031362	CG17646	10524	0.04	-0.8	-0.13	-0.45	-1.29	-0.48	-0.17	-0.48	-1.34	-0.35	-0.03	-0.13	0.06	0.32	0.47	0.47	0.77	0.67	0.74	0.56	1.39	0.55	0.76	0.37	0.51	0.4	0.21	0.34	0.15	0.5	0.07	0.26	0.46	0.51	0.18	0.29	-0.11	0.6	0.21	0.55	0.6	0.71	-0.48	0.29	0	0.32	-0.12
FBgn0031375	CG31670	4387	-0.04	-0.7	-0.26	-0.61	-0.76	-0.58	-0.35	-0.58	-1.17	-0.45	-0.44	-0.4	-0.4	-0.38	-0.15	-0.49	-0.03	-0.47	0.23	-0.3	-0.16	-0.58	0	-0.24	-0.15	-0.57	-0.1	-0.12	-0.17	0.37	-0.02	0.09	0.14	0.23	-0.54	0.52	0.43	0.58	-0.28	0.49	0.55	0.4	0.57	0.57	0.87	0.77	0.7
FBgn0031376	CG10908	3187	1.67	nan	1.94	nan	0.04	nan	nan	nan	nan	nan	nan	nan	-0.03	nan	0.73	nan	nan	nan	1.84	nan	nan	nan	nan	nan	nan	nan	nan	nan	nan	nan	1.48	nan	-2.45	nan	1.26	nan	1.15	nan	0.75	nan	1.36	nan	1.67	nan	1.24	nan	1.01
FBgn0031390	CG4263	8616	1.94	1.04	1.72	1.43	1.11	1.67	1.59	1.53	0.82	1.97	1.93	1.85	1.44	1.44	1.23	1.32	-0.06	-0.24	nan	-0.41	0.04	-0.76	-0.21	-0.5	-0.98	-1.82	-1.27	-1.17	-1.15	-0.36	-0.72	-0.33	-0.56	-0.74	-0.16	-0.67	0.05	0.31	0.32	-0.07	nan	0.24	nan	-0.45	nan	0.03	nan
FBgn0031391	CG11723	7430	2.51	1.77	2.03	1.33	1.67	1.55	1.62	1.8	nan	1.98	1.49	1.71	1.17	1.23	1.34	0.77	1.87	0.82	1.49	1.01	1.33	0.66	1.02	0.96	0.55	0.4	1.12	0.42	0.31	0.99	0.35	0.68	0.49	0.57	0.2	0.57	0.41	-0.18	-0.09	0.12	-0.01	0.04	0.05	-0.29	-0.35	-0.42	-0.87
FBgn0031399	CG7074	8875	1.75	1.47	2.03	1.48	0.83	1.02	0.5	1.29	1.6	1.05	1.18	1.19	-0.19	1.38	1.41	0.97	0.88	1.43	nan	0.84	1.59	0.82	1.41	0.88	0.71	0.85	0.63	0.77	0.99	1.18	0.35	0.66	-1.07	1.2	0.53	0.63	0.29	0.39	0.22	0.24	0.44	0.58	1.03	0.59	0.24	0.31	-0.27
FBgn0031401	CG7082	4912	0.66	-0.01	0.84	0.12	0.07	-0.04	0.33	-0.19	-1.32	0.34	0.01	0.26	-0.5	-0.29	-0.77	-1.05	-1.92	-0.9	-0.82	-0.95	-0.8	-0.85	-0.23	-0.41	-0.47	-0.28	0.61	-0.19	-0.01	0.77	0.79	0.5	-0.07	0.15	-0.06	0.09	-0.96	-0.6	-0.83	-0.33	-0.52	-0.56	-0.5	-0.63	-1.08	nan	-0.62
FBgn0031408	CG10882	9506	-0.07	-0.45	-0.2	-0.33	-1.21	-0.3	0.05	-0.23	-0.63	-0.42	-0.18	-0.5	-0.46	-0.38	-0.49	-0.24	0.09	-0.25	0.02	0.01	0.5	-0.25	0.44	0.14	0.62	0.33	0.28	0.46	0.57	0.88	0.74	0.65	0.53	0.76	0.48	1.1	0.6	0.97	0.36	0.92	0.69	0.91	0.6	0.74	0.44	0.92	0.4
FBgn0031421	CG9867	2293	-0.16	-5.28	-1.47	-5.34	-2.54	-6.44	-5.85	-6.05	1.93	-4.91	nan	-5.37	-5.4	-5.52	-5.48	-5.45	2.48	-5.15	nan	-5.39	nan	nan	nan	nan	-5.39	nan	nan	-5.29	nan	-2.72	-0.78	-4.71	nan	-4.1	nan	-2.77	nan	-0.22	nan	-0.91	-0.99	0.09	nan	0.17	0.32	1.21	-0.08
FBgn0031423	CG3557	5155	-2.61	-2.94	-2.06	-3.09	-2.23	-2.03	-2.62	-2.79	0.89	-2.35	-2.72	-2.58	-0.96	-2.05	-0.94	-1.95	1.21	-2.13	-0.17	-1.5	-1.44	-1.89	-1.57	-2.12	-1	-2.58	nan	-0.98	-2.15	0.12	-1.48	-2.37	-1.96	-1.69	-2.15	-1.96	-1.59	-1.77	nan	nan	-2.07	-2.24	-1.75	-1.87	-1.6	-2.83	-1.98
FBgn0031428	CG9886	1734	-1.04	-0.93	-1.14	-0.46	-1.08	-1.04	-0.84	-1.12	1.55	-0.94	-0.88	-1	-0.99	-0.73	-0.96	-1.09	1.04	-0.78	nan	-0.54	-1.25	-0.67	-0.39	-0.47	-0.83	-0.88	0.23	-0.79	-0.87	-0.44	-0.59	-0.95	-1.45	-0.81	-2.23	-0.83	-0.57	-0.54	-1.9	-1.07	-0.83	-0.58	-0.44	-0.81	-0.38	-0.85	-0.44
FBgn0031443	CG17302	2994	-2.61	-2.67	-2.01	-2.89	-1.73	-2.05	-1.43	-1.97	-2.16	-2.64	-2.64	-2.5	-2.43	-1.8	-1.39	-3.11	-2.23	-2.46	-2.17	-2.11	-2.64	-2.08	-0.97	-2.12	-1.79	-3.14	-0.62	-1.42	-2.65	-2.22	-1.14	-2.56	nan	nan	-3.02	nan	nan	-2.7	nan	-2.57	-2.22	-2.23	-2.11	-2.56	-2.27	-3.79	nan
FBgn0031449	CG31689	11711	nan	1.61	nan	1.33	nan	0.2	1.07	1.26	-0.28	-0.32	-1.74	-1.72	nan	-2.78	nan	-1.61	nan	-1.46	nan	-1.63	-1.88	-1.09	-1.21	-0.63	-1.96	-0.56	0.56	-0.96	-0.96	0	nan	-1.05	nan	-0.07	nan	-1.08	nan	-0.53	nan	-1.48	nan	0.01	nan	nan	nan	-0.37	nan
FBgn0031454	CG9960	4205	0.5	-0.02	0.4	0.22	-0.54	-0.64	-0.8	0.12	0.96	0.08	-0.14	-0.56	0.23	0.01	0.16	-0.12	-0.07	0.05	0.25	-0.41	0.06	-0.46	-0.69	-0.41	0.17	-0.61	-0.22	-0.08	0.25	-0.73	0.21	0.19	0.15	0.34	0.65	0.27	0.01	0.32	0.77	0.06	0.53	0.27	0.67	0.15	0.57	-0.28	-0.41
FBgn0031461	CG16987	4458	-1.02	-1.26	-0.75	-1.03	-1.24	-1.45	-1.07	-1.38	-1.58	-0.87	-0.83	-0.84	-0.39	-1.94	-0.16	-0.76	-1.62	-0.29	-0.49	-0.65	-1.12	-0.26	-0.46	-0.48	-1.04	-0.89	-0.47	-1.16	-1.06	-0.59	-0.64	-0.92	-1.15	-0.71	-1.49	-0.62	-0.75	-0.48	-0.94	-0.51	-0.49	-0.32	-0.48	-0.21	-0.22	nan	0.2
FBgn0031473	CG3104	2771	-1.42	0.02	-0.91	-0.1	-1.34	-2.83	-1.09	-1.79	-0.4	-2.04	-1.66	-1.67	-0.57	-1.55	nan	-1.87	-0.3	-1.6	nan	-1.25	-0.53	-1.2	0.28	-1.09	-1.17	-2.05	2	-1.62	-2.02	-1.99	-1	-1.97	-2.51	-2.36	-3.45	nan	nan	nan	-0.66	-1.74	-1.76	-0.42	nan	nan	nan	-1.13	-1.12
FBgn0031476	CG8813	6195	-2.29	-2.6	-2.07	-2.63	-2.4	-2.36	-2.1	-3.01	-1.44	-2.61	-2.38	-2.54	-2.01	-2.34	-1.69	-2.32	-0.75	-1.9	-2.21	-1.7	-2.41	-1.95	-1.39	-1.96	-1.67	-2.43	-2.58	-1.76	-2.85	-1.82	-0.92	-2.21	-2.57	-1.83	-3.12	-2.72	-3.7	-2.19	-2.22	-1.91	-1.75	-2	-1.92	-2.01	-2.32	-2	-1.48
FBgn0031478	CG8814	6780	1.21	0.89	1.78	0.89	0.75	0.2	0.87	0.73	0.93	0.55	0.23	0.13	0.17	0.55	0.37	0.6	1.46	0.51	0.82	0.08	0.66	0.02	0.44	0.26	0.27	0.25	0.24	0.36	0.69	1.42	0.98	0.31	-0.05	nan	0.81	nan	0.76	0.83	0.88	0.88	0.63	1.33	1.1	1.07	0.59	-0.92	-0.05
FBgn0031498	CG17260	8851	2.95	1.51	2.73	1.16	1.2	1.24	1.28	0.96	1.4	0.93	0.57	0.9	-0.1	-0.14	-0.38	-0.24	0.84	-0.21	nan	-0.53	-0.35	-0.45	0.16	-0.18	-0.74	-0.9	-0.67	-0.56	-0.56	-1.38	-0.18	-0.37	-2.74	-0.4	-0.31	-0.5	-0.69	-0.62	-0.73	-0.51	-0.28	-0.2	0.36	-0.23	-0.35	-0.8	-1
FBgn0031500	CG17221	10382	0.64	-0.15	1.27	0.17	-0.31	-0.47	0.21	0.13	-0.3	-0.64	-0.95	-1.09	-1.17	-1.07	0.12	-1.21	0.33	-0.37	nan	-0.62	-0.51	-0.17	0.19	-0.16	0	0.56	0.68	0.05	-0.09	0.69	0.34	-0.02	-0.61	0.01	0.05	0.22	-0.48	0.18	-0.52	0.03	-0.46	0.01	0.72	0.4	0.62	nan	-0.39
FBgn0031506	CG8825	8180	2.04	1.99	2.56	1.74	1.42	1.14	1.38	1.44	0.86	0.54	0.5	-0.02	0.58	0.75	0.78	0.64	1.74	1.4	1.41	1.04	0.21	1.1	0.95	1.14	0.66	0.9	0.49	0.72	0.28	0.23	0.75	-0.08	-0.49	0.36	-0.17	-0.6	-0.7	-0.53	-0.6	-0.51	-0.38	-0.39	0.27	-0.13	-0.16	-0.67	-0.21
FBgn0031514	CG3332	1472	-1.96	-2.47	-1.64	-2.43	-1.59	-2.36	-2.08	-2.88	0.62	-2.25	-2.22	-1.89	-1.12	-1.82	-1.26	-2.26	0.78	-1.5	-1.08	-1.22	nan	-1.85	nan	-1.59	-1.36	nan	nan	-1.06	-1.62	-0.51	-0.6	-2.08	-0.82	-0.56	-2	-2.1	-2.45	-1.52	-2.58	-2.07	-1.85	-1.02	nan	-1.62	-0.62	-0.96	nan
FBgn0031515	CG9664	1707	-0.37	-0.55	-0.08	-0.38	-0.54	-0.9	-0.26	-0.74	-0.51	-0.73	-1.02	-0.78	-1.06	-1.06	-0.71	-1.16	-0.74	-0.45	0.01	-1.08	-0.2	-0.87	0.06	-0.29	-0.41	-0.38	-0.34	-0.03	-0.13	0.17	0.09	0.01	-0.15	0.14	-0.8	0.04	-0.05	0.23	-0.36	0.48	0.39	0.44	1.15	0.55	0.68	-0.13	0.39
FBgn0031516	CG9663	5696	0.41	0.33	1	0.1	-0.06	0.33	0.32	0.68	-2.41	0.96	0.75	0.77	0.74	0.58	0.93	0.83	-1.51	1.39	1.82	1.22	0.78	1.02	1.51	1.19	0.97	1.32	1.05	1.35	1.44	1.88	1.45	0.96	-0.1	1.43	0.96	1.03	0.19	0.37	0.1	0.15	0.37	0.46	0.66	0.08	-0.21	-0.06	-0.34
FBgn0031517	CG15406	1681	1.54	0.91	2.03	0.9	0.52	0.13	0.79	0.59	0.07	0.56	-0.51	-0.67	-0.95	-0.71	-0.42	-0.83	-0.01	-0.24	0.39	-0.34	0.18	-0.48	0.35	0.07	0.34	-0.5	nan	-0.02	-0.24	0.84	0.63	0.38	0.34	0.38	0.45	0.89	0.19	1.11	-0.1	0.76	1	1.2	1.28	1	1.01	0.87	0.97
FBgn0031522	CG3285	4633	0.14	-0.17	0.52	-0.45	-1.38	-1.44	-0.43	-0.6	0.23	-1.8	-1.98	-1.97	-2.38	-1.52	-1.62	-1.49	-1.2	-0.35	-0.03	-0.36	-1.38	-0.18	0.22	0.14	-0.11	-0.06	0.46	0.01	-0.25	0.64	-0.6	-0.23	nan	0.24	-0.5	0.23	0.01	0.69	-0.65	0.38	0.39	nan	1.05	nan	0.38	nan	0.25
FBgn0031526	CG8838	4939	-1.75	-2.6	-1.73	-2.59	-1.94	-3.17	-2.2	-3.11	-0.54	-2.29	-2.11	-2.45	-2.31	-2.16	-2.19	-2.54	-1.05	-1.98	-2.65	-2.51	-3.34	nan	-2	-1.76	-2.2	-1.74	-1.6	-2.47	-2.43	-2.59	-2.2	-2.84	-2.57	-4.29	-3.58	-3.78	-3.3	-3.29	-3.4	-2.67	-2.51	-2.91	-2.86	-2.72	-2.91	nan	-2.44
FBgn0031536	CG3248	5894	1.14	0.96	1.66	0.76	0.5	-0.16	0.77	0.36	-0.4	-0.39	-0.48	-0.91	0.23	0.65	0.74	0.42	0.91	0.71	0.82	0.12	0.9	0.35	-0.06	0.16	0.17	0.33	0.04	0.4	0.26	0.38	0.48	-0.28	0.06	-0.12	0.45	-0.56	0.42	0.19	-0.12	-0.19	0.74	-0.06	0.73	-0.11	0.62	-0.92	0.11
FBgn0031540	CG3238	7910	2.01	1.6	2.48	1.19	2.03	1.73	2.24	2.45	0.01	2.16	2.1	1.82	1.55	1.29	nan	1.19	-0.43	1.73	nan	1.73	0.24	1.77	1.51	1.89	1.46	1.44	2.02	1.04	1.1	1.56	nan	-0.23	nan	0.62	nan	-0.07	nan	-1.19	nan	-0.63	-1.16	-1	nan	-0.76	-0.89	nan	nan
FBgn0031566	CG2818	10682	0.49	0.42	1.25	0.45	-0.15	0.44	0.7	0.47	-1.31	0.41	0.17	0.32	-0.33	0.19	-0.09	-0.05	-2.03	0.94	nan	0.36	0.41	0.26	0.79	0.5	0.53	0.69	0.77	0.86	0.62	0.3	0.51	0.36	-0.27	0.84	0.46	0.88	0.4	0.94	-0.79	0.75	0.71	nan	0.97	nan	0.12	nan	0.39
FBgn0031590	CG3702	9497	0.5	0.67	0.69	0.7	-0.69	-0.04	0.62	0.57	0.68	-0.42	-0.46	-0.37	-0.08	0.15	0.34	0.05	1.07	0.8	1	0.67	0.82	0.77	0.7	0.95	0.45	0.52	1.15	0.19	0.59	1.24	0.36	0.6	0.35	0.93	-0.8	1.07	0.26	0.78	-0.34	0.78	0.55	0.75	0.27	0.5	0.01	0.15	0.35
FBgn0031598	CG3338	7023	1.74	1.45	1.91	1.59	1.26	1.46	1.47	1.42	2.24	1.51	1.46	1.18	1.49	1.42	1.57	1.36	2.07	1.3	1.73	1.23	2.14	1.27	1.62	1.2	1.16	0.87	0.96	0.93	1	1.22	0.77	1.01	0.67	0.8	0.43	0.62	-0.14	0.18	0.19	0.07	0.32	0.03	0.14	-0.27	-0.21	0.11	-0.43
FBgn0031604	CG15433	6097	1.33	0.7	1.43	0.42	-0.05	0.15	0.62	0.44	0.67	0.04	-0.32	-0.67	-0.12	-0.11	0.1	-0.2	0.28	0.64	1.05	0.41	0.69	0.17	0.92	0.65	0.81	0.55	0.72	0.92	0.97	1.3	1.09	1.05	0.67	1.05	0.76	1.02	0.16	0.8	0.3	0.68	0.59	0.99	0.72	0.46	0.28	1.06	0.22
FBgn0031607	CG15440	2700	1.11	0.85	1.64	0.77	-0.06	1.37	1.25	0.96	-0.15	1.08	1.61	1.62	1.72	1.64	0.57	1.68	0.17	1.18	1.33	0.62	1.37	1.2	1.02	0.65	0.75	0.4	0.48	0.63	0.44	1.18	-0.21	0.48	nan	0.62	nan	0.24	-0.32	0.22	nan	0.41	0.16	0.24	0.52	0.37	0.26	0.38	0.21
FBgn0031608	CG15435	8026	2.36	1.95	2.54	2.21	1.22	1.21	1.75	1.51	1.03	1.01	1.03	0.82	0.69	1.18	0.79	1.53	1.32	1.48	1.86	1.11	2.4	0.96	-0.06	1.27	0.67	0.57	0.53	0.77	0.74	-0.22	-0.37	0.85	-0.14	0.7	0.69	0.24	0.15	-0.01	0.05	0.17	0.3	0.34	0.35	-0.09	-0.32	-0.34	-0.68
FBgn0031611	CG17840	9057	1.74	1.3	1.88	1.19	0.72	0.6	0.73	0.99	0.69	0.94	1.04	0.91	0.19	1.07	1.27	0.8	1.3	1.08	0.5	0.82	1.61	0.73	-0.37	0.7	0.91	0.24	0.33	0.81	0.59	0.79	0.87	0.99	0.48	0.75	0.65	0.86	0.37	0.76	0.64	0.54	0.6	1.01	1.12	1.04	0.75	1.1	0.68
FBgn0031621	CG15634	8603	1.75	0.99	1.5	1.22	2.74	2.53	1.04	-0.16	-0.24	4.2	5.14	4.93	3.77	3.84	2.36	3.18	0.71	-0.16	nan	-1.14	-0.84	-0.53	-1.15	-1.32	-2.44	-3.37	-2.63	-2.24	-1.85	-1	-0.82	-2.31	-2.29	-2.14	-3.67	-2.93	-4.61	-2.49	-2.45	-2.29	-2.28	-2.33	-2.18	-2.53	-3.28	-2.68	-2.46
FBgn0031633	CG2976	6845	1.5	1.02	1.87	0.91	0.49	0.89	1.08	1	0.16	0.78	0.88	0.76	1.11	0.77	1.23	0.91	nan	1.17	1.96	0.97	1.77	1.11	1.41	0.93	1.05	0.71	0.72	0.88	0.86	1.37	0.93	0.5	0.66	nan	-0.26	nan	0.06	0.18	-0.47	0.47	0.05	0.53	0.54	0.19	-0.02	0.07	-0.18
FBgn0031640	CG11926	8419	-0.98	-0.64	-0.02	-0.34	-0.22	-0.85	-0.79	-0.7	2.11	0.17	-0.06	-0.57	-0.46	-0.58	0.19	-0.62	2.76	0.01	nan	-0.22	-0.49	-0.19	0.31	0.21	0	0.28	0.27	-0.03	0.26	1.96	0.4	-0.24	-0.5	0.34	0.33	0.35	0.35	0.83	0.68	0.53	0.52	1.19	1.28	1.39	0.77	1.32	0.69
FBgn0031655	CG3753	3030	1.41	-0.09	0.37	-0.11	-0.82	-0.48	-0.22	-0.14	-2.51	-0.44	-1.43	-1.4	-0.77	-1.2	-0.51	-1.09	-2.86	0.32	-0.6	-0.16	-0.55	-0.32	-0.97	-0.13	-0.47	-0.47	-0.43	-0.62	-0.74	-0.44	-1.1	-1.19	-1.36	-0.92	nan	-2.32	-3.42	-2.45	nan	-2.66	-2.3	-2.23	-1.96	-1.86	nan	-2.1	-1.98
FBgn0031657	CG3756	9454	0.99	0.24	1.29	0.01	-0.36	-0.33	0.3	-0.24	-1.76	-0.11	-0.32	-0.32	-0.47	-0.36	-0.46	-0.41	0.96	0.36	nan	0.29	0.6	0.12	0.16	0.4	0.74	0.45	0.91	0.94	0.83	0.59	0.75	0.95	0.86	1.19	0.98	0.88	-0.33	0.56	-0.37	0.49	0.32	0.82	0.23	0.35	-0.31	0.5	-0.5
FBgn0031661	CG8890	6357	0.1	-1.62	-0.41	-0.54	-2.3	-0.91	-0.27	-1.31	0.24	-0.13	-0.49	-0.39	-1.12	-1.34	-0.52	-1.99	-0.87	-1.28	-1.78	-0.18	-0.54	-1	-0.71	-0.94	-0.09	nan	nan	-0.59	-1.31	-1.26	-0.39	-1.1	nan	-0.69	nan	-1.18	-1.88	-0.73	nan	-1.04	-0.97	-1.37	nan	-1.87	nan	-1.89	-0.65
FBgn0031664	CG8892	8262	1.13	1.6	1.44	1.2	0.11	0.94	1.42	1.58	0.86	0.41	0.14	0.12	0.24	0.87	1.27	0.69	2.09	1.61	1.91	1.23	1.21	0.92	2.04	0.99	1.88	0.93	1.13	0.98	1.27	1.24	1.08	0.62	0.49	0.25	-0.32	0	-0.63	-0.12	-0.04	0.08	-0.66	0.05	-0.35	-0.21	-0.78	-0.48	-1.02
FBgn0031690	CG7742	4731	-2.43	-2.98	-1.94	-2.74	-2.04	-3.08	-2.28	-2.97	-3.33	-2.61	-2.97	-3.04	-1.45	-3.11	-2.35	-2.67	-2.66	-2.6	-2.08	-2.56	-2.78	-2.61	-1.9	-2.49	-2.43	-3.23	-3.2	-2.64	-2.89	-2.16	-1.33	-2.67	-2.72	nan	-3.35	nan	-1.77	-1.65	nan	-2.2	-1.4	-1.7	-1.05	-1.46	-0.72	-1.12	-0.78
FBgn0031696	CG14030	6546	2.08	1.5	2.45	1.61	1.65	1.39	1.33	1.51	-0.55	1.79	1.28	1.11	0.9	1.3	1.34	0.94	-0.12	1.23	0.96	1.17	1.9	1.06	1.03	1.59	1.73	1.42	0.9	1.44	1.12	1.1	1.51	1.2	1.16	1.04	0.57	0.9	-0.23	-0.1	-0.4	0	0.21	-0.1	0.35	-0.32	-0.1	-0.17	-0.32
FBgn0031697	CG14024	3950	-1.2	-1.84	-1.14	-2.04	-1.7	-2.44	-1.92	-2.34	-1.31	-1.97	-2.05	-2.28	-1.57	-2.01	-1.51	-2.1	0.13	-1.8	nan	-1.89	-1.77	-1.77	-1.64	-1.98	-1.82	-2.4	-1.58	-1.76	-2.02	-1.38	-0.85	-1.77	-1.7	nan	-1.78	-1.8	-1.41	-1.29	-2.38	-1.36	-0.98	nan	-0.35	nan	-0.18	nan	-0.6
FBgn0031723	CG7251	4344	-0.54	-1.18	-0.7	-0.88	-1.56	-1.61	-1.08	-1.47	-0.87	-1.42	-1.25	-1.71	-1.29	-1.56	-1.14	-1.5	-0.9	-1.02	-0.6	-1.04	nan	-1.25	-0.91	-1.04	-1.03	-1.75	-1.16	-1.22	-1.45	-0.82	-1.04	-1.41	-1.35	-1.14	-2.08	-1.42	-1.84	-1.53	-2.23	-1.48	-1.19	-1.46	-1.64	-1.43	-1.79	-1.3	-1
FBgn0031724	CG18266	3805	-1.35	-1.24	-1.55	-1.06	-1.18	-1.41	-1.07	-1.42	-0.5	-1.44	-1.24	-1.49	-0.89	-1.27	-1.14	-1.35	-0.74	-1.07	-0.74	-1.11	-1.21	-1.2	-0.72	-1.09	-1.12	-1.67	-0.42	-1.26	-1.9	-1.2	-1.17	-1.23	-1.49	-1.13	-2.35	-1.3	0.12	-1.34	-1.88	-1.12	-1.06	-0.75	-1.13	-0.79	-1.17	-0.88	-1.03
FBgn0031739	CG14005	7627	2.87	1.69	3.06	1.52	2.43	1.94	2.04	1.65	0.47	1.93	2.33	2.13	1.98	1.79	1.93	1.51	1.58	1.06	1.59	0.67	1.58	1.04	1.23	0.95	0.85	0.63	0.81	0.65	0.62	1.44	0.97	0.51	0.72	0.73	0.2	0.18	-0.68	-0.03	-1.07	0.1	0.03	-0.24	0.32	-0.11	-0.08	-0.33	-0.18
FBgn0031745	CG8965	1599	nan	-1.72	nan	-1.35	nan	-1.73	-1.29	-1.89	nan	-1.1	-0.28	-0.42	nan	0.37	nan	0.79	nan	0.71	nan	0.39	1.38	0.6	nan	0.27	0.49	0.28	1.04	1.26	0.66	1.47	nan	0.48	nan	0.72	nan	0.22	nan	0.82	nan	0.52	nan	0.73	nan	0.79	nan	0.49	nan
FBgn0031747	CG9021	9507	-2.22	-2.06	-2.23	-1.7	-1.98	-2.04	-1.84	-2.11	0.16	-2.01	-1.83	-2.07	-1.79	-2.25	-1.82	-2.25	-1.45	-1.42	-1.04	-1.69	-1.79	-1.9	-1.36	-1.78	-2.09	-2.28	-1.2	-2.14	-2.24	-1.69	-1.71	-2.07	-2.16	-1.63	-4.63	-1.55	-2.36	-1.66	-3.06	-1.14	-1.46	-1.26	-1.87	-1.32	-2.08	-1.2	-1.22
FBgn0031762	CG9098	11486	-4.19	-3.85	-4.38	-3.91	-4.3	-4.04	-3.99	-4.33	0.41	-3.9	-3.54	-3.99	-3.79	-1.78	-3.75	-3.38	-3	-2.89	-2.2	-3.08	nan	-2.27	-2.74	-2.36	-2.6	nan	nan	-2.52	-2.86	-2.66	-2.31	-2.54	-2.16	-2.34	-2.1	-1.91	-1.79	-1.22	-2.16	-1.83	-1.6	-1.5	-1.31	-1.54	-0.45	0.44	0.18
FBgn0031764	CG9107	7516	1.42	0.81	1.56	0.84	0.3	0.72	1.11	0.69	1.92	0.85	0.97	0.69	0.59	0.93	0.86	0.85	2.04	0.67	0.81	0.73	1.42	0.67	1.16	0.66	0.93	0.34	0.52	0.82	0.54	1.5	0.95	0.91	0.9	1.08	0.64	0.82	-0.1	0.54	-0.01	0.57	0.78	0.74	-2	0.67	0.39	0.77	0.26
FBgn0031765	CG9109	6127	0.07	-0.44	0.13	-0.56	-1.24	-1.51	-0.64	-0.94	0.34	-0.94	-1.8	-1.4	-0.82	-1.62	-0.68	-1.74	0.78	-1.65	-0.64	-1.12	-1.03	-1.65	0.47	-1.45	-1.26	-1.69	-2.07	-1.07	-1.77	-1.42	-1.14	-1.49	-1.7	-1.04	-1.66	-1.06	-1.9	-1.32	-0.83	-1.29	-0.44	-0.9	-2.67	-1.07	-3.29	-0.98	-0.44
FBgn0031768	CG12393	11782	1.71	1.39	1.64	1.13	-0.09	0.82	0.96	0.94	-2.08	1.24	1.51	1.3	0.59	1.74	1.63	1.57	0.9	1.76	0.45	0.95	2.3	1.3	1.47	1.22	1.36	1.38	0.87	1.08	0.88	1.15	0.72	0.89	-0.44	0.88	0.47	0.43	0.03	0.19	0.17	0.35	nan	0.51	nan	0.16	nan	0.11	nan
FBgn0031769	CG9135	7863	1.69	1.62	1.76	1.34	0.45	0.48	0.74	1.69	0.65	1.08	1.02	0.67	1.39	1.29	2.04	0.98	nan	1.88	nan	1.5	1.16	1.4	1.73	1.63	1.13	1.33	1.42	1.34	1.55	0.91	0.24	0.95	nan	1.29	0.33	0.51	0.07	0.2	-0.17	0.34	-0.44	0.74	nan	0.09	-0.42	-0.9	-0.78
FBgn0031773	CG9144	4517	1.41	1	1.63	1.09	0.94	0.99	1.11	0.73	0.02	1.25	1.02	0.85	0.73	0.67	0.85	0.39	0.95	0.93	0.97	nan	-0.28	0.18	0.23	0.45	0.28	0.09	0.19	0.45	0.32	0.85	0.66	0.49	-0.31	0.57	0.7	0.38	0.45	0.6	0.13	0.31	0.42	0.45	0.75	0.76	0.78	0.48	0.54
FBgn0031779	CG9175	2943	1.34	0.36	1.16	0.01	0.17	0.28	0.19	0.31	-5.05	0.39	-0.86	-0.39	0.48	-0.9	-0.48	-2.26	-4.01	-0.95	-0.33	-0.69	-0.57	-0.73	0.27	0.1	0.23	0.6	-0.93	0.24	0.66	-0.62	0.38	0.38	0.15	0.5	-0.09	0.28	0.45	0.18	0.72	0.26	0.59	0.54	1.47	0.68	0.95	0.22	0.89
FBgn0031782	CG9226	1867	nan	nan	nan	nan	nan	-0.03	-0.67	-0.87	0.83	-2.58	-0.56	-0.33	nan	nan	-0.88	nan	0.49	nan	0.09	-0.55	-0.37	-0.78	nan	nan	0.09	-0.56	-2.45	0.24	-0.66	-0.34	nan	nan	nan	0.19	nan	-1.06	nan	-0.3	nan	-0.35	nan	0.17	nan	0.2	nan	nan	nan
FBgn0031800	CG9497	5183	-0.14	-1.02	-0.21	-1.3	-0.97	-1.09	-0.95	-1.17	-0.7	-1.39	-0.99	-1.24	-0.5	-1.41	-0.55	-1.08	0.35	-1.02	-0.85	-0.49	-0.42	-0.94	-0.31	-0.81	-0.53	-0.45	-1.54	-0.37	-0.98	-0.43	-0.45	-1.07	nan	-0.32	-0.65	-0.57	-1.63	-0.66	-1.63	-0.6	-0.63	-0.55	-0.8	-0.62	-0.51	-0.31	-0.51
FBgn0031808	CG9507	4513	-0.97	-1.7	-0.82	-1.76	-1.35	-1.65	-1.19	-1.47	-0.26	-1.56	-1.77	-1.7	-1.01	-1.89	-0.76	-2.17	-0.69	-2.12	-1.14	-2.46	-2.28	-2.16	-0.41	-1.99	-1.46	-3.02	-2.99	-2.14	-2.26	-1.66	-1.35	-2.03	-1.67	-1.85	-1.57	-2.34	-2.06	-1.89	-1.03	-1.39	-1.44	-1.33	-1.42	-1.31	-1.48	-2.06	-0.93
FBgn0031810	CG9511	2131	nan	-1.12	nan	nan	-0.63	-1.26	nan	-1.36	1.01	nan	nan	nan	-0.56	-1.08	-0.35	-1.21	-0.28	nan	0.13	nan	nan	nan	nan	nan	nan	nan	nan	nan	nan	-0.5	nan	-1.53	-1.24	nan	-1.56	nan	-0.24	nan	-0.24	nan	0.34	nan	0.56	nan	0.23	nan	0.61
FBgn0031812	CG9523	9213	2.51	1.96	2.68	1.79	1.26	1.89	2.22	2.05	1.65	1.28	-0.22	0.11	-0.69	-0.49	-0.46	-0.71	1.9	-0.19	0.03	-0.42	-0.27	-0.3	0.12	-0.05	-0.4	0.43	0.35	-0.17	-0.25	-0.97	0.18	0.03	-0.99	-0.43	-0.47	0.02	-0.98	-0.25	-0.53	-0.53	-0.1	nan	0.01	nan	-0.17	nan	-0.71
FBgn0031814	CG9528	2441	0.61	0.11	1.04	0.2	-0.18	-0.55	0.15	0.03	nan	-0.38	-0.26	-0.62	0.16	0.14	-0.09	0.07	nan	0.51	0.09	0.61	0.69	0.45	0.77	0.56	0.57	0.45	0.48	0.6	0.73	1.28	0.68	0.88	nan	0.67	nan	0.58	nan	0.59	-0.39	0.41	0.58	0.53	0.51	0.54	0.28	0.4	0.12
FBgn0031817	CG9531	10748	0.82	-0.37	0.89	-0.02	-1.1	-1.06	0.18	-0.39	-1.33	-1.39	-2.06	-1.77	-1.15	-1.41	-1.41	-1.79	-0.93	-1.34	-0.93	-1.46	-1.24	-1.42	-0.73	-1.06	-0.85	-1.13	-1.04	-0.94	-0.8	-0.43	-0.91	-0.6	-1.16	-0.95	-0.21	-0.27	0.03	0.04	-0.66	-0.53	-0.07	0.01	0.12	-0.86	0.18	-0.09	0.14
FBgn0031818	CG9536	9208	1.23	1.09	1.41	1.3	0.56	1.01	1.36	1.54	2.11	1	0.25	0.07	0.09	0.7	0.39	0.43	1.22	0.61	1.01	0.77	1.19	0.87	1.08	0.73	0.81	0.71	0.74	0.4	0.94	1.26	0.6	0.91	0.11	0.98	0.08	1.18	0.66	0.84	0.25	0.29	0.45	0.95	0.49	0.38	0.5	0.64	0.42
FBgn0031824	CG9547	2658	1.2	0.36	0.34	0.39	-0.47	-0.19	0.23	-0.3	-0.5	-0.68	-0.01	0	-0.15	0	-0.29	0.14	-0.07	-0.07	0.59	0.21	-0.69	-0.31	0.34	0.09	0.03	0.01	-0.28	-0.09	-0.37	0.35	0.42	0.33	0.07	0.35	0.01	0.37	0.17	0.48	-0.09	0.45	0.62	0.65	0.75	0.62	1.1	1.24	1.12
FBgn0031836	CG11050	7858	0.5	0.56	nan	0.23	-0.62	0.03	0.92	0.85	nan	1.39	1.46	1.33	nan	0.81	nan	0.56	0.84	0.73	nan	0.32	0.22	0.33	1.08	0.44	-0.16	0.08	0.82	0.46	0.29	0.14	nan	-0.65	nan	nan	nan	nan	nan	0	nan	-0.55	nan	-0.27	nan	-0.43	nan	-0.51	nan
FBgn0031851	CG11188	7384	0.94	0.3	1.26	0.47	0.61	0.35	0.57	0.21	0.05	0.88	1.44	1	0.75	1.27	1.69	1.2	1.17	0.8	0.16	0.17	0.98	0.19	-0.54	-0.05	0.05	-0.19	-0.55	0.03	-0.34	0.66	-0.05	0.22	nan	0.28	-0.06	0.86	-0.18	0.92	-0.37	0.76	0.4	0.83	0.63	0.75	0.8	0.8	0.72
FBgn0031853	CG11201	1733	-1.18	-1.54	-1.36	-1.42	-1.6	-1.09	-1.26	-1.48	-0.59	-1.75	-2.18	-1.59	-1.66	-1.35	-1.25	-2.37	-1.1	-1.41	-1.41	-1.68	-1.73	-0.87	-1.27	-1.17	-0.9	-0.08	-0.94	-1.23	-1.72	-0.59	-0.97	-1.47	-1.52	-1.49	-1.2	-0.47	-0.87	-0.16	-1.11	-0.03	-1.01	-0.21	-0.61	-0.29	-0.56	-0.33	-0.38
FBgn0031860	CG11236	4061	-1.38	-1.67	-1.65	-1.33	-1.53	-1.44	-0.83	nan	-2.52	-1.75	-1.75	-1.92	-1.55	-1.59	-1.5	-1.72	-0.87	-1.52	-1.65	-1.34	-2.4	-1.35	-0.91	-1.6	-1.53	-2.16	-1.29	-1.67	-1.93	-1.08	-0.9	-1.26	-1.72	-1.1	-1.19	-0.83	-0.14	-0.73	-0.8	-0.84	-0.47	-0.59	-0.45	-0.84	-0.42	-0.8	-0.14
FBgn0031875	CG3430	7804	1.92	1.2	nan	0.99	0.13	0.74	0.55	1.35	1.81	1.23	1.03	0.65	0.42	0.78	0.22	-0.01	1.74	0.86	nan	1.07	-0.25	0.68	-3.41	0.9	0.63	0.45	0.01	0.46	0.01	0.39	nan	0.3	nan	0.14	nan	-0.63	nan	-0.83	nan	-1.02	nan	-0.57	-0.99	-0.67	-0.65	-1.53	nan
FBgn0031883	CG11266	8015	0.96	0.78	1.2	0.85	0.56	0.56	0.9	0.4	1.28	0.92	1.52	1.13	1.35	1.44	1.74	1.72	0.7	1.78	1.9	1.5	2.11	1.34	1.69	1.26	1.66	1.16	1.12	1.24	1.35	1.74	1.53	1.01	1.39	1.35	0.98	1.16	0.48	0.52	0.49	0.76	0.72	0.35	0.65	0.45	0.19	0.26	0.32
FBgn0031893	CG4495	9021	1.67	1.2	2.08	1.42	0.9	1.37	1.49	1.3	1.53	1.87	2.01	1.75	0.92	1.54	nan	1.16	2.04	0.98	-0.05	0.73	1.88	0.62	0.3	0.88	0.71	0.3	nan	0.59	0.05	1.09	0.33	0.6	0.47	0.83	-0.25	0.23	-0.83	0.51	-0.62	0.77	0.16	0.54	-0.03	0.31	0.29	0.71	0.25
FBgn0031895	CG4497	8739	2.85	2.04	2.9	1.81	1.99	2.25	2.21	2.33	2	2.57	2.11	2.21	1.2	1.17	1.58	0.92	0.84	1.76	1.84	1.37	0.76	1.4	1.74	1.67	1.3	2.17	1.85	1.25	1.3	1.08	0.71	1.13	-0.01	1.13	0.36	0.98	0.33	0.62	-0.23	0.51	0.52	nan	0.83	nan	0.39	nan	0.02
FBgn0031896	CG4502	8364	1.44	0.79	1.27	1	0.5	0.75	0.91	0.6	1.52	1.37	1.23	1.07	0.27	-0.25	0.15	0.31	1	-0.76	-1.1	-0.86	-0.13	-0.68	1.13	-0.82	-1.08	-1.45	-2.25	-1.24	-1.9	0.14	-1.39	-1.76	-1.31	-1.25	-1.76	-1.5	-2.03	-1.19	-1.69	-1.53	-1.36	-1.23	-1.62	-1.39	-1.68	-0.61	-1.38
FBgn0031897	CG13784	11674	-0.54	-0.65	-1.1	nan	-1.79	-1.52	-0.52	-0.72	0.55	-0.63	-0.44	-0.61	0.02	0.12	0.34	-0.04	2.19	0.84	0.78	0.58	0.87	0.41	-2.63	0.23	0.21	-0.14	-0.87	-0.43	-0.81	-0.14	-1.08	-0.27	-0.22	-0.1	-0.51	-1.17	-2.09	-1.18	-1.47	-1.15	-1.01	-0.63	-1.28	-0.81	-1.3	-0.22	-1.16
FBgn0031914	CG5973	4026	-1.75	-2.26	-1.05	-1.96	-2.13	-2.36	-2.4	-2.25	-3.38	-1.75	-2.12	-2.56	-2.39	-2.16	-2.56	-2.51	-2.73	-2.58	nan	-3.05	-3.5	-2.68	-2.17	-2.08	-1.97	-1.02	-0.67	-1.28	-0.61	0.53	0.15	0.4	-0.42	-0.02	0.53	1.15	0.68	1.3	0.75	1.45	1.52	nan	2.07	nan	2.27	nan	2.12
FBgn0031929	CG18585	4424	-3.04	-3.07	-2.09	-2.8	-2.68	-3.01	-3.08	-2.94	0.42	-2.55	-2.82	-3.01	-2.3	-2.69	-1.23	-2.95	0.1	-2.56	-1.51	-2.81	-3	-2.97	-1.53	-2.56	-2.73	-3.26	-3.27	-2.71	-2.83	-0.75	-2.21	-2.67	-1.38	-2.44	-3.34	-2.41	-1.93	-1.01	-2.55	-2.07	-1.43	-1.29	-1.05	-0.86	-0.2	-0.19	-0.07
FBgn0031942	CG7203	3706	nan	-2.43	nan	-2.42	nan	-2.32	-2.27	-2.65	-0.9	-2.48	-2.11	-2.6	nan	-2.06	nan	-2.42	-1.24	-2.58	nan	-2.53	-2.35	-2.24	-0.67	-2.32	-2.22	-2.56	-2.56	-2.36	-2.61	-2.06	nan	-2.68	nan	-2.11	nan	-2.3	nan	-2.11	nan	-2.26	nan	-2.34	nan	-2.4	nan	-2.25	-1.63
FBgn0031948	CG7149	3884	-0.66	-0.92	-0.15	-0.88	-0.85	-1.23	-0.85	-1.24	-0.17	-1.14	-1.22	-1.56	-0.76	-1.07	-0.86	-1.36	nan	-1.09	-1.04	-1.04	-1.37	-1.29	-0.89	-1.06	-0.86	-1.38	-1.52	-1.12	-1.44	-0.96	-0.84	-1.2	-1.03	-0.97	-0.68	-0.51	0.3	0.58	0.08	0.03	0.62	0.53	0.96	0.82	1.25	1.43	1.37
FBgn0031961	CG7102	8512	0.85	0.57	0.56	0.38	-0.17	0.32	0.37	0.45	-0.74	0.24	0.41	0.39	0.27	0.65	0.33	0.38	-0.09	1.59	1.81	1.48	0.21	0.81	0.31	1.21	0.82	0.71	0.96	1.31	0.93	0.87	0.99	0.76	-0.15	1.32	-0.32	0.37	-1.04	-0.62	-1.56	-0.8	-0.93	-0.25	-0.8	-0.51	-1.16	-0.99	-1.19
FBgn0031971	CG7224	4929	0.27	-0.58	0.57	-0.7	-0.1	-0.89	-0.64	-0.89	-2.21	-0.29	-1.26	-1.39	-1.52	-1.59	-1.51	-1.76	-2.1	-1.35	-0.01	-1.11	-0.86	-1.07	-4.29	-0.67	-0.73	-1.2	-1.02	-0.66	-0.92	-0.02	-0.53	-0.27	-0.29	-0.37	-1.84	-1.23	-2.32	-1.31	-2.15	-1.65	-1.66	-1.06	-1.89	-1.65	-1.75	-0.36	-1.9
FBgn0031987	CG12375	5115	1.49	1.21	0.95	1.44	-0.9	-0.77	0.91	0.61	-0.21	-0.86	-1.3	-1.14	-0.91	-0.7	-0.8	-0.59	0.3	-0.26	-0.75	0.13	-0.02	-0.05	-0.16	0.2	-0.13	nan	nan	-0.59	-0.96	-0.32	-0.19	-0.56	-0.94	-0.18	-1.21	-0.58	-0.03	-0.18	nan	-0.51	0.27	-0.32	-0.19	-0.57	0.46	-0.06	nan
FBgn0031988	CG8668	10192	1.15	0.6	0.94	0.49	0.04	0.32	1.31	0.97	-2.16	-0.03	-1.03	-1.11	-0.84	-0.75	-0.71	-1.03	-1.25	-0.88	-0.69	-0.57	0.1	-0.91	2.65	-0.49	-0.37	-0.93	-1.15	-0.18	-0.78	0.6	-0.71	-0.53	-0.17	0.16	-0.62	-0.03	-1.48	-0.17	-1.42	-0.4	-0.54	-0.21	-1.04	-0.53	-0.34	0.1	-0.14
FBgn0031991	CG8506	7453	1.08	0.95	1.44	1.07	0.85	0.95	1.14	0.83	2.16	1.29	1.63	1.52	1.66	1.43	1.87	1.62	2.21	1.7	1.92	1.61	1.97	1.5	1.81	1.55	1.5	1.21	1.24	1.29	1.33	1.76	1.36	1.06	1.28	nan	0.26	nan	-0.71	0.48	-0.32	0.85	0.11	0.8	0.28	0.65	0.13	0.7	0.07
FBgn0031993	CG8486	2108	0.8	0.2	1.4	0.01	0.31	-0.54	0.18	-0.02	-1.23	-0.11	-0.15	-0.42	0.35	0.15	0.8	0.19	0.09	0.92	1.42	0.57	1	1	nan	0.8	0.74	0.5	0.55	0.63	0.81	-0.17	0.79	0.62	-0.1	0.65	0.34	0.48	-0.11	0.47	0.33	0.26	0.46	0.64	0.78	0.55	0.63	0.57	0.59
FBgn0031995	CG8475	3924	0.22	-0.14	-0.13	0.23	-0.5	0.06	0.29	0.11	0.14	-0.35	-0.41	-0.33	-0.41	-0.22	-0.12	-0.41	0.12	-0.29	-0.23	-0.18	0.03	-0.19	0.1	-0.09	-0.15	-0.38	0	-0.27	-0.28	0.17	0.25	0	-0.4	0.08	-0.08	0.51	-0.11	0.27	-0.21	0.35	-0.05	0.23	0.22	0	0.21	0.4	0.02
FBgn0032000	CG8372	11763	2.51	1.62	2.22	1.62	1.02	1.57	1.73	1.38	0.03	1.89	2	2.33	1.07	2.29	1.94	1.46	0.17	1.62	1.82	1.16	1.83	1.28	1.42	1.14	0.87	1.52	1.59	1	1.46	nan	0.91	1.58	0.15	1.92	1.57	1.73	0.47	1.33	0.8	1.34	0.97	1.37	1.6	1.85	1.44	1.82	0.38
FBgn0032012	CG7870	3339	2.06	0.82	2.21	0.54	1.35	0.91	1.25	0.72	1.36	1.36	1.61	1.52	1.92	1.76	2.43	1.53	0.35	1.6	2.29	1.43	1.42	1.7	1.59	1.27	1.38	1.18	1.54	1.16	1.27	2.05	1.45	1.44	1.14	nan	1.13	nan	1.73	1.37	1.01	1.08	0.92	0.72	1.48	0.84	1.25	0.81	0.87
FBgn0032015	CG7830	3935	1.55	1.34	1.75	1.29	1	0.7	1.2	0.91	-0.69	1.03	0.61	0.2	0.43	0.3	0.78	0.21	1.99	0.93	1.28	0.48	0.75	0.28	1.07	0.93	1.4	0.83	1	nan	1.37	1.84	2.46	1.94	1.05	1.34	1.84	1.94	1.16	1.75	1.89	1.6	1.74	2.3	1.24	2.11	1.32	1.46	1.19
FBgn0032017	CG7810	9111	1.72	0.81	1.8	0.59	0.69	0.55	1.13	0.77	1.35	1.05	1.03	0.95	0.68	1.08	1.21	0.84	1.09	1.22	0.74	0.76	1.51	0.77	-1.73	0.86	1.11	0.75	0.76	0.81	0.53	0.99	0.48	0.92	0.82	0.83	0.72	0.81	-0.13	0.36	-0.16	0.08	0.39	0.5	0.29	-0.09	-0.21	0.27	-0.03
FBgn0032018	CG7806	8646	-0.08	-1.06	-0.69	-0.54	-1.48	-0.8	-0.54	-0.58	1.67	-0.99	-1.65	-1.56	-0.62	-1.07	-0.91	-1.77	-1.02	-0.74	-1.01	-1	-1.42	-1.09	-0.49	-0.8	-1.32	-1.87	-1.27	-1.25	-1.33	-1.14	-0.53	-1.61	-2.04	-1.66	-1.08	-1.61	-1.14	-1.69	nan	-1.82	-0.97	-1.7	nan	-2.03	-0.68	-1.93	-0.91
FBgn0032019	CG7795	11088	0.26	0.06	0.68	0.1	0.26	0.21	0.42	0.1	nan	0.14	0.13	0.13	0.17	0.63	0.28	0.35	nan	1.23	nan	0.82	1.32	1.27	1.12	1.12	0.98	0.81	1.43	1.06	0.99	1.52	-0.61	0.8	-0.31	0.95	-0.1	1.17	0.54	0.81	0.33	1.12	0.63	1.2	1.07	0.8	0.43	nan	0.28
FBgn0032029	CG17292	1473	1.63	0.53	1.79	0.59	0.57	-0.19	0.54	0.21	-1.18	-0.39	-1.44	-1.43	-1.52	-1.68	-0.92	-1.75	-0.57	-1.53	-1.28	-1.24	-1.07	-1.32	-0.18	-1.15	-1.72	-1.3	-1.81	-1.52	-1.76	-0.82	-0.64	-1.16	-0.88	-0.98	-0.73	-0.9	-0.27	-0.04	-1.36	-0.75	0.15	-0.35	0.34	-0.14	1.49	1.13	nan
FBgn0032030	CG17293	3446	1.37	nan	1.51	nan	nan	nan	nan	nan	0.12	nan	nan	nan	-0.91	nan	nan	nan	0.95	nan	nan	nan	nan	nan	-0.02	nan	nan	nan	nan	nan	nan	nan	nan	nan	nan	nan	nan	nan	nan	nan	nan	nan	0.51	nan	0.57	nan	0.24	nan	-0.26
FBgn0032032	CG17294	2440	2.36	1.2	2.27	1.52	1.29	1.36	1.35	1.23	nan	1.67	1.71	1.41	1.06	1.44	1.39	1.55	nan	0.81	0.41	0.37	1.1	0.33	-0.85	0.47	0.56	0.82	0.54	0.49	0.57	1.15	0.38	0.91	nan	0.69	0.8	0.28	nan	0.84	-0.1	0.8	0.81	0.88	0.79	0.95	0.52	0.75	nan
FBgn0032036	CG13384	11066	-0.02	-0.26	0.09	-0.08	-0.24	0.22	0.44	-0.21	-2.31	0.64	1.3	1.13	1.17	1.6	1.69	1.68	-0.76	2.13	2.17	1.86	2.61	1.92	1.49	1.72	2.09	2.14	2.04	1.95	2.16	2.1	1.69	2.17	2.31	2.79	1.44	1.72	0.14	1.09	0.87	0.9	1.17	1.27	1.15	1.14	1.04	1.12	0.77
FBgn0032052	CG13089	8239	1.59	1.42	1.69	1.77	1.25	1.68	1.87	1.66	1.22	2.04	1.47	1.33	0.87	1.26	1.08	1.11	0.93	1.17	0.2	0.98	-0.39	1.49	1.55	1.29	0.86	1.3	2.08	1.04	1.28	1.64	1.35	-0.07	-1.24	0.73	-0.99	0.84	-1	0.36	-0.56	0.18	0.48	0.32	nan	0.24	nan	-1.16	-0.51
FBgn0032072	CG9483	5129	-1.22	-2.39	-1.26	-3.02	-1.24	-1.71	-1.57	-1.46	-1.92	-2.2	-2.23	-1.51	-1.63	-1.14	-0.64	-1.71	-1.72	-0.8	-0.92	-0.85	-0.7	-1.35	-0.02	-1.3	-0.92	-2.22	nan	-0.43	-1.61	-0.31	-1.01	-1.42	-1.97	-1.34	-2.76	-3.04	nan	-3.76	nan	-2.93	nan	-0.73	-1.53	-1.74	nan	-3.04	-2.13
FBgn0032105	CG4454	8062	3.1	2.34	3.17	2.75	2.99	2.78	2.53	2.73	-0.06	2.98	3.45	3.33	3.45	1.59	3.83	2.46	1.36	3.27	3.81	2.54	3.42	3.02	3.01	2.41	2.34	3.13	3.3	2.23	2.15	2.19	1.98	1.64	1.58	1.83	0.69	1.12	-0.47	-0.17	-0.25	0.32	-0.39	-0.12	0.34	-0.08	-0.48	nan	-0.98
FBgn0032123	CG3811	8857	1.43	1.05	1.61	1.13	1.34	1.81	1.89	1.68	1.4	1.84	2.22	2.33	2.11	2.29	2.14	2.19	1.05	1.96	1.76	1.42	1.94	1.52	1.64	1.29	1.46	1.05	0.97	1.21	1.18	1.82	1.22	0.96	1.04	nan	0.16	nan	0.19	0.05	-0.27	0.37	0.22	0.2	0.24	0.02	-0.44	-0.38	-0.25
FBgn0032149	CG4036	8605	-0.88	-1.76	-0.54	-1.67	-1.46	-1.72	-1.41	-2.07	-0.14	-1.41	-1.26	-1.24	-0.79	-1.08	-0.13	-0.82	0.05	-0.06	0.66	-0.46	1.06	-0.62	0.66	-0.15	0.61	0.03	0.6	0.38	0.54	0.69	0.92	1.03	1.22	1.16	1.41	0.77	-0.02	0.57	0.34	0.93	0.86	0.89	0.45	0.67	0.18	0.27	0.1
FBgn0032154	CG5924	8304	2.34	2.42	2.76	2.3	2.16	1.92	1.98	1.98	2.35	2.4	2.35	2.01	2.35	1.61	2.41	1.53	2.13	2.45	2.7	1.55	1.35	1.68	2.05	1.74	1.83	1.52	1.26	1.63	1.47	1.9	1.96	1.22	0.43	1.41	1	0.53	-0.17	0.17	0.04	0.22	0.27	0.55	0.51	0.07	0.08	-0.6	-0.63
FBgn0032157	CG5899	1512	1.16	1.18	0.68	1.29	0.13	0.43	1.32	0.96	-0.81	-0.1	-0.23	-0.21	-0.52	0.57	0.44	0.64	1.01	1.07	0.61	1.17	0.3	0.92	1.14	1.26	1.59	1.16	1.67	1.18	1.03	1.23	0.24	0.97	0.23	0.97	-0.13	0.52	-0.27	-0.01	-0.78	0.32	-0.39	0.05	-0.32	-0.04	-0.44	-0.57	-0.29
FBgn0032162	CG4592	2965	1.39	0.11	1.28	0.03	-0.32	-0.67	0.2	-0.05	-0.18	-0.62	-1.61	-1.5	-1.08	-2.25	-0.46	-1.55	-0.92	-0.97	-0.8	-0.85	-0.73	-1.05	-0.5	-1.02	-0.94	-1.18	-2.16	-0.71	-1.43	-0.59	-0.47	-0.87	-1.05	-0.86	-1.58	-0.93	-1.19	-0.6	-1.1	-1.23	0.1	-0.26	0.21	-0.5	-0.32	nan	-0.27
FBgn0032171	CG5846	4194	1.15	0.26	0.12	0.57	-1.39	-1.57	-0.91	-0.86	nan	0.21	-1.52	-0.21	-0.81	-0.67	-0.51	-1.05	nan	-0.52	-0.05	-0.49	0.83	-0.94	nan	-0.35	-0.31	-0.91	-0.66	-0.01	-0.28	-1.34	-0.87	-0.57	-0.8	-0.07	-0.79	-0.52	-1.69	-0.54	-1.13	-0.48	-0.83	-0.35	-0.38	-0.75	-0.36	nan	-0.8
FBgn0032187	CG4839	9508	-0.12	-0.29	0.13	-0.42	-0.36	-0.74	-0.49	-0.68	-1.91	-0.32	-0.38	-0.69	-0.72	-0.88	-0.44	-1.12	-1.54	-0.7	-0.77	-0.41	-0.59	-0.75	-0.06	-0.57	-0.26	-0.92	-1.25	-0.26	-0.53	0.4	-0.41	-0.27	-0.53	0.03	-0.74	0.18	-1.15	0.03	-1.11	-0.15	-0.06	-0.06	-0.06	-0.23	0.14	0.8	0.42
FBgn0032197	CG5694	8751	2.89	2.06	3.01	2.03	1.97	2.12	2.37	2.32	0.73	2.45	1.76	1.73	1.75	2.08	2.39	2.11	0.41	2.16	nan	2.15	2.44	2.23	2.46	1.77	1.91	7.68	2.62	2.09	1.54	2.15	1.17	1.61	1.88	1.77	1.18	1.54	0.66	0.92	1.04	1.13	1.16	1.15	1.58	1.23	1.03	0.85	0.51
FBgn0032200	CG5676	7755	2.37	1.75	2.42	1.97	-0.28	1.62	1.04	0.88	2.21	1.41	2.55	2.23	1.27	1.79	1.46	2.33	2.53	1.76	0.04	1.85	2.78	1.55	1.15	1.8	1.22	0.54	0.08	1	0.75	1.62	nan	1.24	nan	1.42	-0.26	0.91	nan	0.78	nan	0.7	nan	0.65	nan	0.32	nan	nan	nan
FBgn0032204	CG4953	8214	2.04	1.88	2.47	1.8	1.52	1.89	1.87	1.89	1.29	1.99	1.53	1.38	0.54	0.92	0.72	0.61	1.25	0.48	0.81	0.12	0.75	0.32	0.92	0.49	0.31	-0.12	0.07	0.09	0.32	0.47	0.68	0.46	-0.01	-0.17	-0.1	-0.39	0.07	-0.2	0.3	-0.53	0.33	0.11	0.35	-0.45	0.4	-0.5	-0.16
FBgn0032214	CG4968	7680	2.5	2.04	2.57	2.33	nan	1.82	2.38	1.58	2.52	2.11	1.98	1.95	2.09	1.63	2.12	1.3	2.43	1.34	2.63	1.36	2.27	1.14	1.91	1.03	1.11	0.86	1.14	0.93	1.18	1.63	1.88	1.51	1.75	1.48	1	1.43	1.78	0.88	1.41	1.27	0.81	1.19	0.87	0.23	0.43	0.65	0.2
FBgn0032216	CG5384	8508	2.72	2.2	3.08	2.12	1.23	1.2	1.77	1.83	0.64	-0.83	0.31	-1.32	1.03	1.44	1.42	1.52	1.73	1.92	2.4	1.77	2.12	1.11	-1.09	1.47	0.87	1.54	1.56	0.81	1.03	1.29	1.58	1.2	0.67	-0.96	0.79	-1.41	-0.79	nan	-0.1	0.12	-0.17	0.5	-0.17	0.21	-0.42	-0.05	-1.29
FBgn0032219	CG4995	4183	-1.5	-3.06	-1.08	-2.31	-2.15	-2.05	-1.31	-2.87	-0.83	-2.64	-2.46	-1.84	-1.44	-2.4	-1.61	-2.24	-0.36	-1.92	-1.33	-1.79	-2.58	-2.09	-1.51	-2	-1.78	-2.9	-2.37	-1.05	-2.15	-1.27	-0.94	-1.73	-0.65	-1.69	-2.43	-2.14	-2.54	-2.11	-2.47	-2.24	-2.19	-1.73	-2.75	-2.04	-1.78	-1.87	-1.33
FBgn0032229	CG5045	3716	1.33	0.77	1.48	0.79	-0.55	0.68	0.95	0.41	nan	1.18	1.47	1.16	nan	1.66	1.72	1.63	nan	2.03	nan	1.62	2.45	1.56	1.76	1.21	0.96	0.64	0.73	0.72	0.35	1.16	-0.36	0.42	nan	0.75	-3.39	0.06	nan	-0.06	nan	-0.1	nan	-0.42	-0.4	-0.36	-0.03	0.01	-0.73
FBgn0032234	CG5091	7355	1.41	1.28	2.15	1.07	1.27	1.57	1.58	1.26	1.3	1.96	2.51	2.39	2.07	2.39	2.64	1.85	0.47	2.67	2.77	2.25	2.56	2.43	2.8	2.29	2.61	2.31	2.67	2.33	2.08	2.56	1.76	1.79	1.52	1.98	1.3	2.04	0.35	1.71	0.62	1.67	1.15	nan	1.17	nan	0.31	nan	0.33
FBgn0032236	CG5108	7973	2.42	1.7	2.65	1.94	1.52	1.41	1.57	1.55	1.85	2.04	2.11	1.84	1.78	2.03	2.06	1.71	2.24	1.63	2.21	1.33	2.07	1.53	1.55	1.06	1.11	0.9	0.88	0.87	0.73	1.76	1.58	1.41	1.53	1.12	1.32	1.87	1.01	1.27	0.83	1.63	1.2	1.65	1.24	1.28	1.22	1.66	0.61
FBgn0032246	CG5168	8556	1.25	0.64	1.33	0.66	-0.06	-0.11	0.45	0.48	1.28	0.05	-0.53	-0.68	-0.46	-0.32	0.1	-0.23	-3.21	-0.16	-3.48	-0.3	0.78	-0.52	0.34	-0.25	0.23	4.12	-0.01	0.25	0.18	0.8	0.72	0.58	-1.95	0.66	-2.49	0.59	-1.64	1.21	-1.12	0.9	0.91	1.1	0.9	0.48	0.69	0.6	0.32
FBgn0032250	CG5198	4310	2.47	1.09	2.78	1.3	1.48	1.45	1.65	0.97	-1.26	1.96	2.2	2.03	1.68	2.09	2.01	2.03	-0.94	1.91	2.55	1.19	1.91	1.18	-0.42	1.06	0.86	0.66	1.16	1.16	1.21	-0.26	1.06	1.32	1.05	1.28	1.27	1.17	0.2	0.28	0.34	0.38	0.43	0.63	0.77	0.33	-0.05	0.26	-0.34
FBgn0032258	CG7456	7988	nan	0.69	1.12	0.51	0.67	0.77	0.78	0.66	-0.71	1.2	1.4	1.12	0.69	1.03	0.41	0.61	0.28	0.6	0.5	0.08	0.11	0.12	0.78	0.09	0.55	0.48	0.12	0.55	0.56	1.05	0.62	0.49	0.53	0.74	0.92	0.9	0.38	0.5	0.51	0.29	0.55	0.82	0.53	0.29	0.25	0.1	-0.14
FBgn0032259	CG6144	8161	1.98	1.7	2.03	1.39	1.53	1.58	1.81	1.61	1.15	1.53	0.98	0.84	0.92	1.04	1.01	0.51	1.15	0.38	0.54	0.79	-0.12	0.32	0.89	0.44	0.16	-0.19	0.22	0.21	0.02	0.55	0.49	0.02	-0.36	-0.07	-1.65	-0.23	0.15	0.17	0.03	-0.25	0	-0.03	0.11	-0.34	-0.39	-0.46	-0.11
FBgn0032262	CG7384	8994	3.11	2.73	3.57	2.52	1.82	2.03	2.32	2.22	0.66	2.04	2	1.86	1.21	1.78	1.92	1.47	1.64	1.84	2.48	1.88	2.25	1.46	1.27	1.62	1.35	1.26	1.22	1.31	1.43	1.03	0.97	1.08	1.33	1.54	0.25	0.68	-0.72	-0.05	-0.89	-0.32	-0.47	-0.18	-0.08	-0.19	-0.43	-0.02	-0.81
FBgn0032286	CG7300	5997	-0.74	-1.27	-0.44	-1.36	-0.99	-1.6	-1.16	-1.42	-0.28	-1.11	-1.13	-1.27	-0.75	-0.84	-0.73	-1.35	-0.01	-1.08	-1.06	-1.39	-1.08	-1.25	0.15	-1.14	-1.04	-1.29	nan	-0.89	-1.29	-0.32	-0.73	-0.71	-0.64	-0.3	0.31	0.4	0.51	0.55	0.37	1	0.97	0.81	0.53	-0.02	-0.32	-0.3	-0.68
FBgn0032287	CG6415	2072	-3.16	-3.21	-2.5	-2.71	-2.26	-3.4	-2.76	-2.87	1.16	-2.78	-2.65	-2.72	-2.03	-2.38	-2.05	-2.23	1.1	-1.63	0.19	-1	-0.66	-0.88	0.59	-0.06	0.63	0.31	0.97	0.77	-0.16	0.58	0.66	0.33	0.69	nan	0.81	nan	2.15	2.01	1.68	1.66	1.73	1.39	2.41	1.63	1.94	1.2	1.35
FBgn0032292	CG6750	3568	1.28	nan	1.91	nan	1.05	nan	nan	nan	-0.25	nan	nan	nan	-0.02	nan	0.27	nan	-0.63	nan	nan	nan	nan	nan	nan	nan	nan	nan	nan	nan	nan	nan	0.14	nan	-0.7	nan	0.76	nan	-0.04	nan	-0.23	nan	0.14	nan	1	nan	0.74	nan	0.1
FBgn0032295	CG12299	8216	1.86	1.39	1.9	1.84	1.47	1.79	1.87	1.6	0.01	2.19	1.78	2.03	1.9	1.76	1.55	1.87	1.9	1.32	1.4	0.91	1.6	1	1.07	0.8	0.86	0.49	0.66	0.74	0.86	1.57	1.35	1.01	1.64	1.27	1.05	1.22	0.83	nan	1.3	0.79	0.93	1.17	1.1	1.25	1.2	1.17	1.06
FBgn0032296	CG6729	7266	2.2	1.9	2.63	1.93	1.59	1.58	2.05	2.15	nan	1.51	1.16	1.16	1.39	1.21	1.42	1.34	nan	1.54	0.81	1.47	nan	1.47	1.69	1.71	1.64	2.41	2.22	1.81	1.82	2.06	1.43	1.35	1.64	1.42	0.98	1.19	0.19	0.45	0.5	0.64	0.41	0.64	0.84	0.51	0.39	nan	0.04
FBgn0032298	CG6724	8518	0.69	0.55	1.19	0.83	0.73	0.64	0.76	0.59	-0.4	1.01	1.3	0.91	1.43	1.64	1.81	1.18	-1.65	1.89	2.85	1.75	1.93	1.66	2.14	1.26	2.05	1.65	1.8	1.64	1.82	1.53	1.99	1.48	1.23	1.4	0.98	1.22	0.47	1.07	nan	1.1	0.25	0.95	0.68	0.51	0.41	0.09	-0.35
FBgn0032305	CG6700	7812	0.79	0.1	0.86	0.27	-0.31	0.25	0.45	0.47	1.7	0.51	0.87	0.7	0.63	0.87	1.21	0.81	1.72	0.84	0.95	0.96	1.73	1.09	0.92	0.96	0.73	0.35	0.62	0.77	0.72	1.19	0.61	0.64	0.7	1.2	0.58	0.93	0.62	0.74	0.25	0.81	0.74	0.52	0.55	0.54	0.14	0.83	0.65
FBgn0032340	CG6181	7810	nan	0.8	nan	0.38	-1.03	0.19	1.15	0.47	1.86	0.97	1.28	1.01	0.22	0.87	0.69	1.33	1.02	1.45	nan	0.84	-0.19	0.95	-0.47	0.68	0.73	0.35	0.79	-0.12	0.37	0.63	nan	-0.26	nan	0.43	nan	0.28	nan	-0.41	nan	-0.35	nan	-0.76	-0.34	-0.26	nan	-0.93	nan
FBgn0032348	CG4751	8846	1.08	-0.18	0.72	0.38	-0.53	-0.13	-0.67	0.12	0.43	0.03	0.02	0.12	-0.29	-1.11	-0.6	-0.28	-1.62	0.17	-0.12	-0.35	0.39	-0.29	-0.13	-0.05	-0.1	-0.34	-0.73	-0.04	-0.26	0.33	-1.06	-1.21	-0.72	-0.83	-1	-0.77	-0.03	-0.26	0.47	-0.69	0.76	-0.53	1	-0.57	0.53	-1.05	0.03
FBgn0032363	CG6509	7805	0.52	0.02	0.03	-0.1	-0.49	-0.14	0.13	0.47	1.6	0.63	0.67	0.37	-0.19	0.01	0.18	-0.16	0.27	0.68	nan	0.36	-0.72	0.47	-0.66	0.87	0.57	0.66	0.75	0.47	0.32	1.12	nan	0.33	0.06	0.53	0.15	-0.02	-0.48	-0.25	nan	-0.25	0.48	-0.11	0.67	0.14	-0.11	-0.69	-0.44
FBgn0032369	CG6614	4879	-2.29	-1.63	-1.74	-2.31	-1.53	-1.92	-2.08	-2.43	-0.13	-2.23	-1.91	-2.32	-1.16	-2.84	-1.53	-2.89	0.5	-2.43	-0.6	-1.81	-2.46	-1.77	-0.23	-2.1	-1.7	-2.73	-2.31	-1.25	-1.35	-2.29	-1.95	-2.79	-2.3	-2.7	-3.01	-2.71	-2.04	-2.21	nan	-2.95	-2	-2.33	-2.27	-2.14	-1.85	nan	nan
FBgn0032371	CG4983	4852	-1.1	-1.47	-0.45	-1.41	-1.94	-2.73	-1.67	-2.01	-1.38	-2.72	-3.15	-3.41	-2.41	-3.22	-2.59	-3.25	-1.31	-2.5	-2.36	-2.77	-3.45	-2.85	-2.35	-2.42	-2.34	-3.02	-2.41	-2.6	-2.66	-2.09	-2.09	-2.48	-2.53	-2.51	-3.15	-2.13	-2.06	-1.33	-2.97	-1.68	-1.16	-1.14	-1.06	-1.2	-1.42	nan	-0.91
FBgn0032378	CG14939	7901	1.79	1.53	2.67	1.14	1.52	1.23	1.43	1.35	2.13	1.91	1.89	1.71	1.86	1.9	2.61	1.62	0.5	2.12	2.51	1.39	2.07	1.72	1.96	1.6	1.44	1.79	2.06	1.63	1.65	1.62	1.87	1.74	0.64	1.68	0.97	1.35	0.51	0.66	0.46	0.64	0.64	0.85	0.93	0.53	0.04	0.39	-0.19
FBgn0032388	CG6686	6585	1.18	0.8	1.07	0.83	0.69	0.75	1.08	0.56	0.55	1.11	1.63	1.25	1.61	1.75	1.97	1.58	-0.27	1.35	1.72	1.31	1.85	1.7	1.11	1.15	1.35	1.05	2.24	0.91	1.12	1.63	0.37	1.26	1.27	1.12	-0.45	1.09	0.39	0.63	0.59	0.81	0.62	1.11	1.12	0.96	1.08	0.81	0.73
FBgn0032394	CG6746	2732	0.33	-0.2	0.17	0	-0.59	-0.47	-0.01	-0.57	-0.22	-0.7	-0.42	-0.43	-0.41	-0.27	0.14	-0.14	1.14	0.19	1.5	0.55	0.74	0.38	1.17	0.86	0.79	0.73	0.6	0.59	0.57	1.08	1.07	0.79	1.38	1.1	1.2	1.26	1.98	2.33	1.67	1.58	2.16	2.38	2.51	1.73	2.47	2.84	2.46
FBgn0032401	CG6792	10371	0.04	-1.25	0.88	-1.19	-1.43	-0.75	-0.6	-0.76	1.45	-1	-0.34	-0.3	-0.26	0.28	0.36	0.43	0.6	0.9	-1.29	0.15	0.04	0.38	0.36	0.07	-0.16	0.67	0.57	-0.09	-0.49	-0.94	-1.25	-0.49	-2.12	0.02	-0.46	-0.3	-1.11	-0.32	-0.47	-0.87	nan	-0.69	nan	0.16	nan	-0.85	nan
FBgn0032404	CG5317	2688	1.12	1.23	1.92	1.05	0.19	0.66	1.09	0.82	nan	1.03	1.09	0.86	0.33	0.78	0.56	0.62	nan	1.06	0.97	0.87	0.82	0.89	1.3	0.97	0.81	0.66	0.68	0.53	0.77	1.13	0.31	0.97	0.04	1.19	-0.19	1.03	-0.64	1	-0.4	1.02	0.62	1.26	0.73	1.23	0.67	1.92	1.08
FBgn0032408	CG6712	6607	1.47	1.1	1.75	1.33	1.3	0.91	0.87	0.82	-0.01	1.41	1.53	1.36	1.24	1.65	1.71	1.21	-0.01	1.7	1.48	0.79	1.75	0.83	1.31	1.23	1.37	1.18	1.37	0.99	1.34	1.86	1.31	1.17	0.4	1.32	0.38	0.64	-0.44	0.39	0.26	0.31	0.08	0.43	-0.12	0.13	-0.15	-0.05	-0.4
FBgn0032422	CG6579	2883	0.4	nan	1.02	nan	0.3	nan	nan	nan	-0.04	nan	nan	nan	0.61	nan	0.96	nan	0.18	nan	1.22	nan	nan	nan	nan	nan	nan	nan	nan	nan	nan	nan	0.54	nan	1.18	nan	0.36	nan	1.28	nan	0.38	nan	0.91	nan	1.35	nan	1.97	nan	1.6
FBgn0032428	CG6405	2077	-0.28	-1.03	-0.1	-0.74	-0.86	-1.53	-1.03	-1.62	-3.59	-0.98	-1.02	-0.93	-0.25	-0.38	0.33	-0.41	-2.82	-0.05	0.27	-0.56	0.12	-0.25	-0.17	-0.46	-0.62	-0.87	-0.51	-0.54	-0.71	-0.2	0.18	-0.38	-0.64	-0.36	0.11	-0.7	0.04	0.11	0.03	-0.46	0.45	0	0.53	-0.66	0.29	-0.54	0.06
FBgn0032446	CG5780	10956	1.91	1.61	2.59	1.12	1.17	0.61	-0.1	0.65	1.48	0.13	0.32	0.63	-0.36	-0.29	-0.34	0.37	2.07	0.18	nan	-0.22	0.71	0.21	1.01	-0.02	-0.33	-0.22	0.36	-0.01	0.27	-0.94	-0.86	0.51	-1.79	0.51	-0.12	-0.04	0.49	-0.66	nan	-0.21	0.73	0.05	1.6	-0.16	0.55	-0.49	-0.96
FBgn0032450	CG5776	6700	1.01	1.36	0.91	1.14	0.17	0.67	1.15	1.13	0.65	0.55	0.51	0.54	-0.04	0.43	-0.24	-0.1	0.59	0.24	0.86	0.48	0.38	0.47	0.26	0.55	0.29	-0.17	nan	-0.06	0.07	0.65	-0.36	0.26	-0.67	0.23	-0.84	0.48	-0.32	-0.07	-0.68	0.09	0.22	0.3	-0.1	0.04	-0.94	-0.58	-0.35
FBgn0032451	CG12292	1991	1.32	0.31	1.37	0.28	-0.23	-0.36	0.43	0.21	-5.76	-0.59	0.04	-0.31	0.22	0.31	0.55	0.29	-5.57	0.49	0.82	0.45	0.61	0.36	0.86	0.31	0.74	0.05	0.45	0.46	0.29	0.75	0.64	0.37	0.24	0.48	0.26	-0.02	nan	-0.06	nan	-0.17	0.03	-0.1	-0.35	-0.29	-0.18	-0.64	-0.41
FBgn0032453	CG6180	5842	2.14	2.14	2.73	1.74	-0.56	-0.35	1.42	1.26	0.72	-1.19	-1.98	-1.88	-2.52	-2.09	-1.83	-2.24	-2.5	-2.57	-1.43	-2.1	-1.95	-2.09	-1.71	-1.8	-2.8	-2.58	-2.06	-2.46	-2.44	-1.52	-1.72	-1.86	-1.51	-1.77	-1.52	-0.88	-1.44	-0.23	-1.2	-0.84	-0.85	-0.27	-0.03	0.01	0.02	0.23	-0.85
FBgn0032467	CG9934	8086	1.2	0.96	1.61	1.39	0.72	0.96	0.89	1.03	1.07	1.3	1.03	0.85	0.72	0.77	0.88	0.79	2.17	1.44	1.47	0.98	1.14	0.78	1.6	1	1.2	0.95	1.05	1.24	1.39	1.42	1.49	0.84	0.49	1.04	0.97	0.85	nan	0.52	1.04	0.31	0.79	0.94	0.98	0.84	0.41	0.19	-0.31
FBgn0032476	CG5439	7992	1.99	1.32	2.2	1.51	1.46	1.43	1.35	1.3	0.93	1.78	2.17	1.71	1.58	1.91	1.78	1.96	1.54	1.44	2.08	1.33	2.49	0.88	1.32	1.1	1.21	0.52	0.64	0.98	0.97	0.12	0.57	0.43	1.03	0.86	0.74	0.46	0.28	0.06	0.33	-0.07	0.49	0.37	0.75	0.34	0.5	-0.3	0.03
FBgn0032477	CG5287	4988	0.81	0.59	1.16	0.22	-0.18	-0.43	-0.63	-0.36	-2.06	0.97	0.42	0.01	0.08	0.2	0.75	0.3	-1.7	0.08	-0.09	-0.17	-0.05	-0.13	1.56	0.22	0.25	0.24	nan	0.46	0.22	0.58	0.21	0.49	-0.29	0.15	0.08	0.77	-0.27	0.46	-0.62	0.27	nan	0.7	nan	0.32	nan	-0.31	nan
FBgn0032488	CG16812	8133	1.42	0.87	1.69	1.33	0.97	0.36	1.08	0.66	1.05	1.56	1.97	1.33	1.4	0.49	0.92	1.69	0.67	1.4	nan	0.57	1.22	1	0.62	0.68	0.49	-0.13	0.23	0.68	0.49	0.56	0.04	0.37	-1.21	0.96	-0.94	0.29	-0.43	-0.26	nan	-0.34	0.07	0.1	0.22	-0.27	nan	-0.64	-0.48
FBgn0032494	CG5945	2368	nan	-1.11	nan	-0.78	nan	-2.14	-1.77	-1.4	-0.35	-2.12	-2.35	-2.41	nan	-1.7	-1.73	-2.02	0.48	-1.21	nan	-1.31	nan	-1.62	1.96	-1.25	-1.68	nan	nan	-1.67	-1.79	-0.53	nan	-1.33	nan	-0.99	nan	-0.4	nan	-0.3	nan	-0.57	nan	-0.1	nan	-0.15	nan	0.32	nan
FBgn0032495	CG16820	4753	-4.67	-3.95	-4.32	-4.17	-3.96	-4.81	-3.82	-4.72	-1.98	-3.69	-3.65	-3.5	-2.77	-3.36	-2.07	-3.25	0.63	-3.09	-1.6	-2.59	-2.03	-2.34	-1.18	-2.07	-2.08	-1.72	-2.1	-1.66	-1.77	-1.83	-1.69	-1.6	0.14	-0.09	-2.4	-1.86	-2.39	-1.73	-2.42	-2.12	-1.41	-1.46	-1.91	-1.9	0.3	0.53	1.28
FBgn0032499	CG6116	5408	1.08	0.12	0.74	0.41	-0.61	0.07	0.27	0.12	-0.83	0.01	0.02	-0.21	0.38	0.49	0.5	0.57	0.01	1.21	-0.02	0.97	0.13	1.35	0.73	1.15	1.08	0.39	nan	0.87	1.11	0.68	-0.32	-0.1	-0.7	1.19	-1.38	0.33	nan	0.22	-0.24	0.13	0.58	0.17	0.95	0.18	-0.06	-0.58	-0.24
FBgn0032505	CG16826	3927	0.58	0.3	0.5	0.42	-0.29	-0.35	0.52	0.19	-1.25	-0.92	-1.22	-1.38	-0.98	-0.81	-0.59	-0.71	-0.78	-0.29	0.21	-0.16	-0.08	-0.22	0.1	-0.16	-0.34	-0.22	0.85	-0.34	-0.32	0.36	-0.19	-0.01	-0.22	-0.03	-0.88	0.34	-0.5	0.05	-0.54	0.16	-0.21	0.53	0.24	0.28	-0.1	0.1	-0.25
FBgn0032507	CG9377	3041	-1.68	-1.94	-1.19	-2.63	-2.82	-1.9	-1.7	-2.52	-0.38	-2.29	-2.32	-1.92	-0.25	-1.98	-0.75	-1.93	-0.57	-1.3	-1.06	-1.94	-2.04	-1.62	-1.17	-1.83	-1.8	-2.02	-1.68	-1.36	-1	-1.12	-0.11	-1.23	-3.14	-1.58	-1.02	-1.57	-0.78	-0.7	nan	-1.25	-0.43	-1.01	-0.04	-0.96	-0.59	-1.24	nan
FBgn0032512	CG9305	3445	nan	0.44	nan	0.44	nan	-0.07	0.23	0.75	0.09	-0.15	-0.59	-0.76	nan	0.11	nan	0.05	nan	0.75	nan	0.49	0.09	0.59	0.97	0.69	0.41	nan	nan	0.36	0.7	-0.19	nan	0.63	nan	0.69	nan	0.4	nan	-0.05	nan	-0.09	nan	0.04	nan	0.04	nan	-0.41	nan
FBgn0032515	CG6866	2082	-0.73	-0.94	-0.59	-0.92	-1.1	-0.86	-0.84	-1.1	-0.01	-0.21	-0.25	-0.33	-0.65	-0.51	-0.75	-0.91	nan	-0.81	-0.5	-1.38	-1.28	-1.07	-0.76	-0.91	-0.73	-1.13	-1.03	-0.81	-0.8	-0.19	-0.36	-0.57	-0.51	-0.59	-0.36	-0.14	-0.47	0.05	-0.43	-0.14	-0.26	-0.02	-0.12	-0.32	-0.25	-0.04	-0.26
FBgn0032516	CG9293	9037	1.73	1.35	1.96	1.62	1.32	1.79	1.79	1.51	2.41	1.85	1.68	1.82	0.98	1.54	1.62	1.13	2.67	1.63	2.66	1.36	2.45	1.41	1.67	1.04	1.02	0.62	1.4	0.79	1.14	1.75	1.23	1.08	1.31	1.8	-0.09	1.16	0.12	1.04	0.22	0.83	0.63	0.36	0.78	0.3	0.27	0.63	0.17
FBgn0032517	CG7099	9104	-0.28	-0.31	-0.18	0.2	-0.59	0.06	0.26	-0.02	2.37	0.42	0.53	0.17	0.07	0.54	0.23	0.35	0.8	0.47	0.76	0.32	1.1	0.18	0.81	0.02	0.71	-0.26	-0.11	0.39	0.39	0.6	0.25	0.35	-0.03	0.2	-0.03	-0.31	-0.04	0.07	-0.11	-0.24	0.16	0.07	0.22	-0.4	-0.09	-0.15	-0.45
FBgn0032518	CG9282	4654	0.93	0.44	1.01	0.58	0.53	0.28	0.55	0.18	-0.97	0.77	0.88	0.92	0.34	1.19	1.28	1.04	0.55	0.94	1.13	0.94	1.69	0.82	0.3	1.01	1.05	0.7	0.69	0.91	0.78	1.9	1.26	1.47	1.01	1.84	1.27	1.86	-0.16	1.57	-0.03	1.43	0.97	1.37	1.02	1.47	0.9	1.58	0.96
FBgn0032586	CG4599	3401	1.1	nan	1.07	nan	0.45	nan	nan	nan	1.41	nan	nan	nan	1.78	nan	1.84	nan	-0.8	nan	1.19	nan	nan	nan	nan	nan	nan	nan	nan	nan	nan	nan	1.02	nan	1.23	nan	0.24	nan	-0.19	nan	-0.53	nan	0.14	nan	-0.18	nan	0.01	nan	0.39
FBgn0032597	CG17904	8369	0.99	0.44	1.32	0.77	0.74	0.85	0.55	0.43	0.6	1.08	1.3	1.17	0.74	0.87	0.89	0.78	-0.58	0.79	1.43	0.44	0.76	0.4	0.98	0.44	0.36	0.1	0.16	0.27	0.5	0.9	0.75	0.45	-0.07	nan	-0.15	nan	0.22	0.62	-0.31	0.27	-0.02	0.33	0.64	-0.08	0.13	-0.24	-0.02
FBgn0032600	CG17912	7097	1.65	1.36	1.94	1.33	1.54	1.65	1.55	1.41	2.11	2.01	2.15	2.2	1.64	2.3	2.34	2.05	nan	2.12	2.21	1.32	1.88	1.47	2.05	1.37	1.43	2.6	2.28	1.88	1.89	nan	1.7	1.35	1.29	1.89	1.66	1.84	0.34	1.26	0.98	1.18	1.11	1.9	1.62	1.52	1.35	1.29	-0.02
FBgn0032601	CG17914	8683	-3.28	-2.6	-2.75	-3.22	-2.92	-2.46	-3.53	-3.57	1.61	-2.41	-3.1	-2.22	-2.07	-3.14	-2.93	-3.61	-0.66	nan	nan	-2.58	-2.6	-2.23	-2.35	-2.72	-2.6	-3.03	-2.59	-2.54	-2.67	-1.65	-0.87	-1.7	-2.09	-1.45	-0.27	0.06	-0.21	0.32	0.02	0.38	0.64	nan	1.41	nan	1.48	nan	1.75
FBgn0032609	CG13280	2299	-0.76	-1.41	-0.08	-1.27	-1.04	-1.37	-1.38	-1.43	-1.53	-1.04	-1.19	-1.27	-0.03	-1.12	-0.63	-1.05	-0.41	-0.81	-0.52	-0.98	-0.97	-1	-0.32	-0.77	-1.29	-1.2	-1.15	-1.01	-0.99	-0.77	-0.63	-1.18	-1.63	-1.52	-1.73	-1.89	-1.22	-1.6	-2.34	-1.78	-1.53	-0.84	-1.03	-1.38	-1.19	-1.4	-1.8
FBgn0032624	CG6304	3292	-0.79	-0.94	-0.33	-1.21	-1.46	-1.97	-1.06	-1.26	-0.41	-1.96	-2.11	-2.47	-1.35	-2.24	-1.9	-2.03	-0.48	-1.31	-0.65	-1.89	-1.99	-1.48	-1.11	-0.9	-1.2	-1.45	-1.28	-1.14	-0.85	-0.97	-0.82	-0.78	-2.46	-0.92	-0.85	-1.01	-1.26	-1.01	-0.99	-1.33	-0.87	-0.84	-0.28	-1.07	-1.14	-1.31	-1.38
FBgn0032633	CG6860	6873	nan	-0.04	nan	0.14	nan	-0.59	0.05	0.03	-0.36	-0.17	0.19	0.15	nan	0.66	nan	1.32	-0.17	1.6	nan	1.26	1.06	1.32	1.18	1.33	1.08	1.13	1.27	0.98	1	1.32	nan	0.84	nan	1.18	nan	0.67	nan	0.56	nan	0.15	0.79	0.24	0.47	0.57	0.59	0.4	0.8
FBgn0032643	CG6453	9063	1.65	1.24	1.87	1.17	0.41	0.86	1.13	0.88	-0.35	1.22	0.63	0.71	-0.17	0.77	0.55	0.27	-1.21	0.82	0.31	0.48	1.18	0.24	-5.1	0.52	0.81	0.37	0.36	0.56	0.36	0.64	0.62	0.81	0.53	0.94	0.54	0.93	-0.01	0.64	0.04	0.73	0.49	0.47	0.2	0.46	-0.06	0.32	0.12
FBgn0032644	CG5131	8338	0.87	0.58	1.12	0.2	-0.75	0.51	0.6	0.37	-0.02	0.95	0.93	0.86	0.16	0.47	0.45	0.44	0.65	0.1	0.06	-0.05	0.6	-0.01	0.25	0.23	0.05	-0.12	-0.31	0.28	-0.16	0.66	0.35	0.53	0.34	0.45	nan	0.42	-0.13	0.58	-0.08	0.45	0.34	0.45	nan	0.38	-0.02	0.37	0.1
FBgn0032652	CG6870	4291	-1.9	-1.47	-1.13	-1.44	-1.56	-1.88	-1.32	-1.77	0.18	-1.25	-1.14	-1.38	-1.52	-1.24	-1.19	-1.52	0.69	-1.11	nan	-1.36	-2.33	-0.72	-0.87	-1.03	-1.01	-0.78	-0.58	-1.2	-1.14	-0.79	-1	-1.55	-1.73	-0.59	-2.06	-1.15	-1.95	-1.37	-2.23	-1.36	-1.54	-0.76	-1.64	-0.78	-1.82	nan	-1.57
FBgn0032656	CG5674	6260	-1.64	-2.32	-1.17	-1.89	-1.75	-2.59	-2	-2.81	-1.19	-1.97	-2.22	-2.32	-1.47	-2.42	-1.38	-1.95	-0.95	-1.98	nan	-1.98	-2.37	-1.77	-0.9	-1.53	-1.62	-1.59	-0.78	-1.24	-0.85	0.08	-0.72	-0.63	-0.9	-0.77	-0.27	-0.1	0.14	0.05	-0.52	-0.28	-0.39	-0.22	0.32	-0.1	-0.01	nan	-0.02
FBgn0032666	CG5758	6055	-1.85	-2.02	-1.69	-2.05	-1.74	-1.98	-1.68	-2.17	1.2	-2.03	-2.26	-1.94	-2.01	-1.96	-1.32	-2.33	-2.12	-2.07	-1.59	-2.14	-2.22	-1.79	-1.47	-1.71	-1.47	-2.52	-1.94	-1.93	-2.62	-1.39	-1.37	-1.52	-1.41	-1.4	-1.46	-1.28	-1.04	-0.93	-1.9	-1.17	-0.84	-0.8	-0.98	-0.99	-0.66	-0.45	-0.36
FBgn0032670	CG5783	2337	-1.15	-1.53	-1.34	-1.75	-1.33	-1.65	-1.01	-1.46	0.82	-1.69	-1.58	-1.8	-0.67	-0.83	-0.09	-1.16	0.44	-0.67	0.1	-0.27	0.57	-0.24	-0.39	-0.86	-1.1	-1.44	0.03	-1.03	-1.94	-1.09	-0.87	-1.36	-0.76	-0.9	-0.95	-0.89	0.13	-0.54	-0.96	-0.84	-0.02	-0.76	0.08	-0.81	-0.59	-0.12	-0.22
FBgn0032677	CG5790	4341	0.6	0.13	0.44	0.32	-0.46	-0.2	0.11	-0.13	0.55	0	0.1	-0.13	0.25	-0.22	0.27	-0.35	1.37	-0.01	0.34	-0.01	nan	-0.24	0.03	-0.21	-0.31	-0.84	-0.66	-0.64	-0.72	-0.31	-0.46	-0.64	-0.74	-0.32	-1.02	-0.42	-1.08	-0.92	-1.05	-0.67	-0.99	-0.71	-0.77	-0.58	-0.84	-0.66	-0.54
FBgn0032679	CG10302	11729	nan	-0.69	nan	-0.61	nan	-1.75	-0.73	-0.73	nan	-2.18	-1.81	-2.24	nan	nan	nan	-0.95	nan	0.32	nan	0.08	0.46	0.3	0.18	-0.03	nan	-0.38	-0.89	0.08	0.2	0.31	nan	-0.44	nan	0.29	nan	0.38	nan	0.27	nan	0.54	nan	0.5	nan	0.35	nan	0.34	nan
FBgn0032681	CG10283	9239	-0.25	0.18	0.32	0.23	-0.44	-0.17	0.41	-0.37	-1.1	0.03	0.93	0.72	0.97	1.73	1.66	1.71	-0.36	1.43	1.54	0.78	2.2	1.03	1.69	1.13	1.44	1.1	0.85	1.37	1.19	1.23	1.38	1.27	0.87	1.51	0.66	0.67	-0.55	0.92	-0.98	0.72	0.64	0.83	-0.5	1.11	0.77	0.94	0.21
FBgn0032693	CG10391	8812	0.77	0.53	1.47	0.82	0.6	0.86	0.9	0.57	nan	1.2	2.02	1.86	2.31	2.25	2.84	2.16	2.65	2.83	2.74	2.34	2.79	2.48	2.45	2	1.73	1.64	1.66	1.81	1.54	2.03	1.55	1.29	1.29	nan	0.72	nan	0.45	0.78	0.46	1.01	0.57	0.81	0.34	0.04	-0.36	-0.41	-0.57
FBgn0032699	CG10383	5560	0.76	0.16	1.24	0.13	0.66	0.75	0.85	0.39	-0.09	0.73	0.25	0.35	-0.07	-0.39	-0.59	-0.69	-0.08	-0.89	-0.7	-1.25	-1.24	-1.02	-0.57	-0.83	-1.26	-1.54	-1.35	-1.08	-1.18	-0.37	-0.59	-0.92	-0.64	-0.94	-0.96	-0.84	-1.41	-0.48	-0.74	-0.38	-0.17	nan	0.35	nan	-0.32	nan	-0.3
FBgn0032700	CG10338	6592	1.74	1.75	1.98	1.79	1.42	1.68	2.14	1.96	1.61	2.23	2.07	2.37	0.8	1.6	0.57	1.17	0.79	0.44	nan	0.76	0.43	0.88	1.01	0.93	0.58	0.31	1.74	0.64	0.76	1.09	1.44	1.12	nan	0.46	nan	1.02	nan	0.43	nan	1.03	0.37	0.74	0.75	0.79	0.23	0.02	nan
FBgn0032701	CG10341	5563	1	-0.19	1.07	0.24	0.54	0.39	0.3	0.06	0	0.6	0.76	0.85	1.16	1.3	1.23	0.9	1.12	1.46	2.09	1.27	1.9	0.89	1.8	1.38	1.77	1.33	1.29	1.53	1.39	1.33	1.94	1.31	2.16	1.51	1.2	0.92	0.42	0.59	0.14	nan	0.2	0.48	-0.1	-0.26	0.01	0.47	-0.13
FBgn0032702	CG10376	10480	0.61	0.14	0.4	0.24	-0.6	nan	0.47	0.35	-0.35	0.41	0.47	0.26	0.99	1.09	1.53	1.2	1.67	1.44	1.46	1.01	2.18	1.12	1.42	0.97	1.08	1.24	0.91	0.81	0.76	1.2	0.29	0.68	0.89	1.09	0.17	0.47	-0.15	0.34	-0.37	0.21	0.16	0.29	-0.43	0.18	-0.11	0.69	0.14
FBgn0032705	CG10346	7254	-0.41	-0.58	-0.36	-0.17	-0.54	-0.15	0.06	-0.31	nan	-0.19	-0.09	0.03	-0.27	-0.27	-0.2	-0.27	-0.2	0.08	-0.13	-0.2	0.07	-0.22	-0.11	-0.08	-0.25	-0.23	0.37	-0.31	-0.27	0.42	0.02	-0.02	-0.2	0.25	-1.1	0.78	0.85	0.98	nan	1.12	0.72	1.12	0.19	0.55	-0.44	0	-0.31
FBgn0032717	CG10600	7456	2.03	1.18	2.09	1.28	1.34	1.53	1.53	0.87	2.41	1.62	2.29	1.95	1.96	2.18	2.3	2.23	2.21	2.14	1.82	2.18	3.44	1.9	2.52	2.04	2.17	2.29	1.49	2.07	1.51	1.94	0.98	1.22	1.28	1.78	0.01	1.12	-0.81	0.26	-0.49	0.63	0.02	0.32	-0.37	0.13	-0.2	0.31	-0.12
FBgn0032721	CG10602	6962	2.05	2.18	2.36	2.78	1.18	1.64	1.67	1.83	0.39	1.88	1.53	1.15	0.36	1.14	0.24	0.45	0.83	0.51	0.22	0.22	0.17	-0.23	0.42	-0.01	-0.11	-0.41	-0.9	-0.57	-0.57	0.08	-0.21	-0.34	-0.64	-0.15	0.36	0.59	-0.05	0.95	0.05	0.36	0.37	0.97	0.37	0.76	0.36	0.96	0.18
FBgn0032728	CG18398	7777	nan	-0.25	nan	-0.95	nan	0.33	-1.1	-0.35	1.18	0.47	0.79	0.31	-0.5	0.7	0.67	-0.2	1.05	0.72	nan	-0.42	-0.67	0.48	-0.08	0.26	-0.81	0.23	0.07	0.08	0.33	-0.45	nan	-0.2	nan	-0.68	nan	-0.69	nan	-1.48	nan	-0.78	nan	-0.06	nan	-0.67	nan	-1.87	nan
FBgn0032731	CG10641	10783	nan	0.6	nan	0.55	nan	0.26	1.16	0.41	nan	0.25	-1.37	-1.19	nan	-1.31	nan	-1.28	nan	-0.65	nan	-0.52	nan	-0.5	0.5	-0.06	0.37	nan	nan	0.61	0.09	0.4	nan	0.63	nan	0.82	nan	1.3	nan	1.28	nan	0.45	nan	0.96	nan	1.3	nan	1.49	nan
FBgn0032741	CG10446	5932	-0.38	-1.31	-0.36	-1.33	-0.96	-1.68	-1.09	-1.7	-2.36	-1.37	-1.09	-1.19	-0.77	-1.25	-0.32	-1.1	-1.87	-1.46	-1.12	-1.25	-1.08	-1.37	-1.18	-1.18	-1.38	-1.97	-2.12	-1.57	-1.75	-0.82	-0.91	-1	-1.24	-1.22	0.36	-0.61	0.96	0.88	0.78	0.49	0.94	0.8	1.43	1.09	1.28	0.98	1.04
FBgn0032771	CG17349	4785	-2.86	-3.33	-3.79	-3.29	-3.26	-2.93	-2.8	-3.38	1.38	-2.84	-3.24	-2.61	-2.1	-3.25	-2.27	-3.42	0.12	-3.08	-2.15	-2.42	-3.35	-2.5	-2.21	-2.4	-2.84	-2.34	-3.04	-2.73	-2.91	-0.17	-2.07	-2.16	-2.84	-2.44	-2.84	-2.43	-3.28	-2.65	-3.16	-2.68	-2.6	-2.33	-3	-2.56	-3.23	-2.41	-3.25
FBgn0032785	CG10026	10146	-2.78	-3.02	-3.22	-2.51	-2.65	-2.43	-2.5	-2.76	-3.28	-2.68	-2.24	-2.37	-1.73	-2.35	-1.88	-2.39	-2.1	-1.89	-2.13	-2.17	-2.62	-1.97	-2.03	-1.72	-1.91	-2.36	-2.24	-2.19	-2.26	-1.71	-1.33	-1.64	-2.02	-1.43	-0.88	-0.12	-1.32	-0.57	nan	-0.85	-0.73	-0.66	-0.74	-1.38	0.76	0.82	0.95
FBgn0032793	CG10189	4141	-0.76	-1.08	-0.91	-1.4	-1.69	-1.17	-1.1	-1.4	-0.37	-1.03	-0.56	-0.71	-0.59	-0.51	-0.47	-0.41	nan	0.57	nan	0	0.48	0.06	0.46	0.31	0.31	0.1	0.75	0.58	0.58	-1.91	0.33	0.51	-0.6	0.57	0.51	0.42	-0.16	-0.06	-0.58	-0.1	-0.04	-0.2	0.56	0.04	-0.38	-0.41	-0.68
FBgn0032812	CG10263	8235	2.08	1.32	2.1	0.6	0.16	0.7	nan	1.01	0.3	-0.04	0.24	-0.2	-0.29	0.14	0.25	0.08	-0.8	0.86	nan	0.28	nan	0.9	-0.12	0.53	0.45	0.37	0.6	0.39	-0.18	-0.14	-1.73	-0.53	-2.79	-0.45	-2.37	-1.06	-0.87	-0.76	nan	-1.02	-0.13	nan	0.22	nan	-0.5	nan	0.02
FBgn0032815	CG10462	6563	1.16	0.79	1.49	0.89	0.98	0.96	1.09	0.78	-0.12	0.99	1.07	0.8	0.92	1	0.89	0.97	0.66	0.76	1.05	0.58	0.53	0.49	0.91	0.85	0.92	0.79	0.5	0.65	0.72	1.2	0.99	0.83	-0.67	0.68	0.16	0.67	-0.03	0.77	-0.19	0.55	0.46	0.77	0.36	0.5	0.24	0.05	-0.06
FBgn0032821	CG10538	7100	1.24	1.1	1.73	1.11	0.8	1.08	1.07	1	1.54	1.51	1.28	1.31	1.32	1.36	1.45	1.2	1.25	1.6	2.01	1.45	1.85	1.43	1.34	1.39	1.6	1.42	1.12	1.76	1.5	2.15	1.3	1.24	1.09	1.92	0.8	1.15	0.06	0.73	0.81	0.57	0.98	1.01	1.02	0.92	0.42	0.79	-0.26
FBgn0032833	CG10664	4491	1.31	0.95	1.67	0.96	0.45	0.52	0.99	0.58	-2.3	0.94	0.85	0.58	0.6	0.81	1.15	0.48	-2.7	0.86	1.97	0.72	nan	0.52	0.98	0.49	0.88	nan	0.12	0.33	0.29	0.99	0.52	0.67	0.45	0.78	0.54	1.32	0.76	1.57	nan	1.42	1.01	1.53	1.26	1.39	1.53	1.78	1.22
FBgn0032836	CG10680	1553	-2.02	-2.08	-2.31	-1.71	-1.77	-2.25	-1.6	-1.99	-0.35	-2.2	-1.89	-2.21	-1.72	-2.14	-1.8	-2.15	-2.24	-2.13	-2.78	-2.49	-3.43	-2.49	-2.59	-2.4	-2.44	-3.24	-1.99	-2.78	-3.47	-2.04	-1.82	-2.51	-2.66	-2.37	-3.86	-2.82	-2.7	-2.61	-3.28	-2.45	-2.09	-2.09	-2.91	-2.22	-2.96	-2.35	-2.25
FBgn0032856	CG16798	7268	1.4	0.56	1.49	0.76	0.78	0.76	1.13	0.85	1.67	0.95	0.8	0.59	0.74	0.69	0.83	0.86	1.86	0.74	1.09	0.63	0.03	0.33	0.76	0.48	0.58	0.18	0.18	0.34	0.4	0.91	0.26	0.57	0.17	0.64	-0.18	0.24	-0.6	-0.22	0.71	0.02	-0.19	-0.16	-0.18	-0.2	-0.54	-0.23	-0.23
FBgn0032857	CG10947	5339	-2.33	-2.94	-2.07	-2.64	-2.84	-2.94	-2.32	-2.93	-2.19	-2.81	-2.71	-2.74	-2.51	-2.64	-2.12	-2.31	-1.27	-2.49	-2.02	-1.94	-2.58	-2.4	-2.45	-2.23	-2.03	-3.02	-3.09	-2.47	-2.95	-2.01	-1.64	-2.42	-3.13	-2.39	-2.44	-2.06	-1.97	-1.5	-2.21	-1.83	-0.92	-1.4	-1.21	-1.41	-0.8	-0.78	-0.43
FBgn0032858	CG10949	5353	-1.44	-1.96	-1.37	-1.79	-2.26	-2.44	-2.38	-2.13	0.22	-2.21	-2.49	-2.59	-1.63	-1.07	-1.05	-1.54	1.33	-1.54	-1.07	-2.05	-0.84	-1.8	0.43	-1.65	-1.94	-2.29	-2.51	-2.3	-2.25	-1.08	-0.99	-1.98	-0.89	-1.67	-1.07	-1.49	-1.18	-0.12	-1.17	-0.75	0.07	-0.01	-0.07	-0.13	-0.63	0.8	0.32
FBgn0032864	CG2493	4426	nan	1.73	nan	1.83	nan	1.71	1.85	1.38	-2.23	2.28	2.45	2.44	nan	2.42	nan	2.13	-0.76	2.32	nan	1.64	2.56	1.57	1.57	1.67	1.49	1.27	1.3	0.84	0.59	0.29	nan	0.95	nan	1.21	nan	0.81	nan	0.27	nan	0.38	0.15	0.39	nan	0.2	nan	0.63	nan
FBgn0032869	CG17470	5952	-1.45	-1.69	-1.29	-1.17	-1.08	-1.29	-0.96	-1.1	-0.74	-1.41	-1.59	-1.59	nan	-1.42	-1.24	-1.62	0.1	-0.73	0.1	-0.36	-0.38	-0.53	-0.05	-0.39	-0.49	-0.91	-0.51	-0.58	-0.95	-0.5	-0.82	-1.25	-0.63	-0.74	-2.67	-1.72	-2.56	-2.69	-3.29	-2.32	-2.06	-2.05	-2.78	-2.19	-3.1	-2.35	-2.27
FBgn0032872	CG2478	7761	1.11	1.09	1.18	0.93	nan	0.65	0.19	0.46	0.39	-0.45	0.49	-0.34	nan	-0.54	-0.14	0.17	0.99	0.21	0.05	0.18	0.92	0.19	0.65	0.15	0.59	1.06	-0.36	0.46	0.31	0.48	nan	-0.05	nan	-0.3	-1.29	nan	nan	0.29	nan	0.15	0.65	0.71	nan	0.66	nan	nan	nan
FBgn0032880	CG9318	8788	1.25	0.47	1.08	0.66	0.11	0.39	0.79	0.53	0.47	0.62	0.43	0.39	0.17	0.74	0.39	0.32	0.14	0.87	0.44	0.92	1.44	0.56	1.73	1.25	1.34	1.21	1.24	1.1	1.23	1.08	1.29	1.43	1.34	1.74	0.59	1.57	0.26	1.5	0.7	1.31	1.19	1.27	0.94	1.23	1.09	1.22	0.55
FBgn0032883	CG9323	4124	0.78	0.03	0.88	0.18	0.05	-0.22	0.03	-0.25	-0.07	-0.08	-0.1	-0.17	-0.02	-0.27	-0.12	-0.6	0.46	0.08	nan	0.32	0.5	0.04	0.51	0.3	0.34	0.03	0.82	0.64	0.5	0.9	0.42	0.33	-0.32	nan	-0.47	nan	nan	-0.15	-0.82	-0.11	-0.34	-0.28	0.2	0.11	-0.18	-0.59	-0.38
FBgn0032886	CG9328	5803	1.08	0.8	1.49	1.05	0.76	0.88	0.97	0.57	-0.76	1.42	1.34	1.33	nan	1.36	nan	1.17	-0.47	1.09	1.89	1.11	1.58	0.76	1.27	0.83	1.05	0.6	0.6	0.64	0.94	0.96	1.61	0.83	1.18	1.06	0.39	1.28	0.37	1.01	0.29	1.05	0.63	1.23	1.25	1.22	1.15	1.74	0.96
FBgn0032895	CG9335	8454	-1.82	-2.16	-1.75	-2.06	-2.08	-2.45	-2.25	-2.41	-0.04	-1.96	-2.09	-2.38	-1.67	-2.27	-2.17	-1.72	1.02	-2.02	-1.59	-2.17	-1.63	-1.97	0.56	-1.59	-1.38	-1.53	-2.15	-1.93	-2.08	nan	-1.74	-2.1	-1.84	-1.5	-0.72	-1.4	0.02	0.18	0.12	-0.35	0.39	0.4	1.12	1.16	1.22	1.36	0.45
FBgn0032904	CG9342	3135	0.96	0.38	0.85	0.05	-0.15	-0.47	0.32	0.11	-3.59	-0.59	-1.7	-1.52	-0.96	-1.5	-0.95	-1.5	-2.42	-0.74	-0.26	-0.74	-0.59	-0.72	0.07	0.06	0.36	0.08	0.73	0.19	0.62	1.36	1.15	1.07	0.65	0.68	1.68	1.55	1.57	1.99	1.91	1.81	1.68	1.9	1	0.94	-0.14	-0.13	-0.8
FBgn0032911	CG9264	4414	-1.46	-1.86	-1.38	-1.43	-1.39	-1.61	-1.09	-2.42	-2.54	-1.38	-1.65	-1.36	-0.15	-1.48	0.63	-1.77	nan	-1.27	-0.66	-0.69	-1.22	-1.19	-1.08	-1.28	-0.75	-0.14	-1.64	-0.57	-1.36	-0.87	-0.03	-1.38	-1.16	-1.07	-1.29	-1.9	-1.39	-1.18	-1.93	-1.05	nan	-1.17	nan	-0.7	nan	nan	nan
FBgn0032915	CG12050	7657	0.81	0.1	-0.02	0.39	0.29	0.59	0.83	0.45	-0.99	0.51	0.99	0.73	1	1.15	0.95	1.23	0.35	1.39	0.76	1.45	1.65	1.31	1.54	1.12	1.03	1.14	2.02	1.18	1.03	1.39	0.08	nan	0.51	1.07	-0.3	0.9	0.16	0.25	0	0.29	nan	0.25	nan	0.09	nan	-0.37	nan
FBgn0032919	CG9253	7099	nan	1.32	nan	0.94	0.64	1.13	nan	0.81	2.31	1.24	0.83	1	0.03	1.2	1.08	0.59	nan	1.31	1.25	0.54	0.12	0.43	0.97	0.98	0.97	2.04	2.22	0.84	0.71	1.05	0.71	-0.02	-0.67	0.89	nan	0.23	-0.1	0.39	0.11	-0.36	-0.2	0.07	0.22	0.34	0.3	-0.25	-0.87
FBgn0032922	CG9249	10143	1.07	0.62	1.38	0.53	0.58	0.79	0.6	0.52	-0.33	0.48	0.46	0.47	0.32	0.44	0.67	0.31	0.31	0.37	nan	0.25	0.13	0.54	0.46	0.17	-0.11	0.35	1.13	-0.01	-0.14	0.34	-0.95	-0.13	-0.52	-0.32	-0.57	0.16	-0.18	0.19	0.21	-0.07	0.06	0.14	1.48	0.56	0.72	-0.53	0.08
FBgn0032925	CG9246	9025	1.17	1.04	1.81	1.24	1.25	1.4	1.5	1.3	1.31	1.71	2.22	1.92	1.72	1.99	1.77	1.95	0.22	2.04	1.54	1.38	1.65	1.4	1.46	1.15	1.19	0.76	0.94	1.37	1.16	1.52	1.03	0.89	0.87	1.25	0.27	0.89	-0.09	0.24	-0.03	0.27	-0.15	0.34	0.05	0.05	-0.63	nan	-0.5
FBgn0032926	CG9243	8363	1.63	1.49	1.95	1.32	1.08	1.15	1.25	0.91	-0.3	1.73	2.16	1.93	1.54	2.07	2.17	1.93	1.76	2.38	2.59	1.97	2.41	1.9	2.27	1.92	1.81	1.73	1.76	1.75	2.08	2.91	1.76	1.73	1.89	2.43	1.69	2.3	0.99	2.12	1.75	1.77	1.49	2.22	1.9	2.13	1.32	2.27	0.67
FBgn0032929	CG9241	8799	2.38	1.99	2.6	2.23	1.59	2.26	2.02	2.15	1.03	2.47	2.37	2.14	1.54	2.24	1.35	2.1	-0.21	1.44	1.63	1.15	2.22	0.87	1.54	0.84	1.06	0.91	0.81	1.13	0.23	1.44	0.83	1.11	0.81	0.79	-0.14	-0.35	-1.62	-0.3	-1.27	-0.33	-0.9	-0.63	-2.73	-0.83	-0.71	-0.36	-1.19
FBgn0032935	CG8678	2931	-1.36	-1.82	-0.87	-1.34	-0.88	-0.73	-0.67	-1.1	-0.26	-0.39	-0.87	-0.79	-1.11	-2	-1.01	-1.6	0.09	-0.93	-0.58	-1.05	-0.91	-1.11	-0.52	-0.92	-0.71	-0.96	-0.77	-0.44	-0.58	-0.04	-0.4	-0.44	-0.62	nan	-0.65	nan	0.54	0.53	-0.1	0.21	0.3	0.26	0.5	0.39	0.62	0.82	0.62
FBgn0032979	CG1832	6919	1.94	1.34	1.91	1.52	1	1.87	1.96	1.08	-1.69	1.87	2.02	1.96	1.32	1.65	0.97	1.61	-0.93	1.38	1.64	1.18	1.91	0.97	2.05	1.01	1.44	1.1	0.83	1.25	1.28	1.51	0.98	1.2	1.26	1.56	0.9	1.26	0.23	0.72	0.36	0.52	0.76	0.89	0.87	0.57	0.45	0.62	0.27
FBgn0032986	CG3262	3277	2.14	1.32	2.26	1.08	1.27	0.71	1.13	1.15	-0.14	1.28	0.85	1.16	0.91	0.64	1.08	0.11	0.21	0.75	1.4	0.68	0.68	0.59	1.1	0.7	0.26	0.74	1.21	0.44	0.63	1.29	1.36	0.92	0.77	0.66	0.95	1.43	0.83	1.18	1.02	0.9	0.88	0.98	1.46	0.7	0.84	nan	-0.96
FBgn0033021	CG10417	7068	0.91	0.57	1.12	0.84	0.6	0.65	1.21	0.82	-0.3	1.2	1.68	1.51	1.69	2.02	2.09	1.86	-1.52	2.08	1.83	1.5	2.09	1.96	1.35	nan	1.08	0.74	0.59	0.83	0.53	1.11	0.4	0.76	0.32	0.81	-0.46	0.36	-0.93	-0.09	nan	-0.09	-0.34	-0.03	-0.5	-0.47	-1.14	-0.79	-1.13
FBgn0033033	CG11066	2425	-1.13	-1.37	-1.42	-1.08	-1.54	-1.35	-1.09	-1.53	-0.93	-1.69	-1.53	-1.71	-1.08	-1.7	-1.15	-1.48	-1.01	-1.33	-0.73	-1.38	-1.79	-1.44	-1.15	-1.13	-1.17	-1.55	-0.99	-1.39	-1.56	-0.83	-0.62	-0.81	-0.86	-0.71	-0.28	0.1	nan	-0.1	-0.68	0.14	-0.3	0.01	-0.53	-0.18	0.64	1.23	1.43
FBgn0033039	CG7897	11690	0.83	0.79	0.82	1.65	-0.04	0.6	0.88	0.47	-0.27	nan	1.41	1.55	1.02	2.03	1.18	1.44	-0.4	2.07	0.33	1.44	1.21	1.76	1.21	1.58	1.7	1.14	0.86	0.93	1.13	1.25	0.24	1.13	-0.34	1.38	-0.41	0.44	-0.9	-0.26	-1	0.19	-0.39	0.06	-0.96	-0.04	-1.15	nan	-1.29
FBgn0033055	CG7861	3105	nan	0.74	nan	0.94	nan	0.92	0.86	0.99	1.79	1.18	1.11	0.85	-5.17	1.04	nan	0.83	-0.75	0.59	nan	-0.04	1.09	0	0.5	0.14	0.74	0.23	0.56	0.45	0.25	1.02	nan	0.83	nan	0.3	nan	-0.15	nan	0.37	nan	0.01	nan	0.22	nan	-0.23	nan	0.14	nan
FBgn0033059	CG7845	9185	1.66	1.05	1.88	1.17	1.54	1.43	1.49	1.31	-0.17	1.75	2.21	1.77	2.05	1.75	2.07	1.38	-0.16	1.14	1.76	1.39	1.77	1.25	1.9	1.15	1.62	1.42	2.61	1.34	1.69	2.07	2.06	1.22	1.59	1.21	1.34	1.76	0.46	0.86	0.79	0.83	0.83	1.04	1.13	0.8	0.51	0.56	0.17
FBgn0033062	CG7843	6965	1.57	0.63	1.69	0.83	nan	1.24	1.37	1.19	2.08	1.72	1.96	1.76	-3.16	1.99	-0.07	1.97	nan	1.72	nan	1.38	2.61	1.71	1.71	1.17	1.5	1.05	0.94	1.22	1.1	1.5	-0.66	1.11	-2.81	1.29	nan	0.99	nan	0.53	nan	0.63	0.75	0.4	0.33	0.29	0.17	0.42	0.49
FBgn0033073	CG8276	11590	1.71	0.97	1.6	0.72	0.39	1.05	1.39	1.21	nan	0.82	0.56	0.41	0.49	0.99	0.65	0.87	nan	0.7	0.37	0.67	nan	0.38	-2.47	0.66	0.4	nan	nan	1.03	0.41	1	0.34	0.52	1.03	0.86	0.42	0.17	-1.57	-0.05	-0.4	-0.19	-0.09	-0.04	-0.18	0.01	-0.45	0.16	-0.35
FBgn0033079	CG3174	3999	-0.04	-0.29	0.33	-0.12	-0.4	-0.84	-0.04	-0.39	0.98	-1.37	-1.38	-1.55	-0.97	-1.01	-0.59	-0.88	1.27	-0.63	-0.79	-0.63	-0.94	-0.64	-0.35	-0.6	-0.46	-0.03	0.47	-0.41	-0.26	0.47	0.3	0.33	0.04	0.02	0.26	0.69	1.77	1.43	0.95	1.15	1.51	1.41	1.85	1.69	1.78	1.83	1.71
FBgn0033081	CG3183	6705	3.27	2.59	3.43	2.78	2.26	2.7	2.57	2.51	1.25	3.04	2.98	2.83	2.34	2.74	2.6	2.78	1.55	2.02	2.24	1.97	3.23	1.74	2.65	2.23	2.47	2.63	2.44	2.34	2.36	3.08	2.45	2.58	nan	2.45	1.25	1.69	nan	0.97	0.07	1.1	0.69	0.83	0.54	0.44	0.29	0.63	0.15
FBgn0033088	CG3271	8814	2.72	1.48	1.66	1.58	0.83	0.56	1.44	1.19	-0.73	-0.25	-0.94	-0.78	-0.6	0.09	-0.26	-0.12	0.24	0.53	1.18	-0.14	1.09	-0.53	-0.21	0.11	0.33	-0.37	0.05	0.26	0.11	-0.83	1.47	0.63	0.58	-0.05	0.86	-0.31	-0.28	0.19	-0.1	0.66	0.87	0.12	0.89	0.35	0.43	-0.16	0.13
FBgn0033094	CG3403	5630	1.83	0.46	1.64	0.26	0.55	-0.2	0.46	0.14	0.24	-0.43	-0.16	-0.57	0.46	0.04	0.97	0.02	0.71	1.02	2.11	1.03	1.36	1.06	1.68	1.33	1.18	2.2	2.08	1.39	1.6	2.4	1.72	1.51	1.24	1.32	1.02	1.23	0.45	0.97	0.57	1.22	0.78	nan	1.55	nan	0.93	nan	0.38
FBgn0033095	CG3409	7698	0.92	0.31	1.39	0.29	-0.3	0.01	0.35	0.2	1.03	0.15	-0.17	-0.38	-0.25	-0.24	-0.3	-0.33	1.25	0	0.47	-0.04	0.74	0.24	0.67	0.68	0.69	0.62	0.77	0.93	1.18	1.28	1.18	1.1	1.69	1.16	0.61	0.39	0.44	0.21	0.33	0.33	0.68	0.29	0.5	0.65	0.06	0.18	0.67
FBgn0033128	CG12142	4692	-0.94	-2.17	-0.69	-3.67	-1.84	nan	-2.43	nan	0.76	-2.91	-2.25	-2.57	-0.94	-3.04	-1.58	nan	-0.19	-1.81	nan	-1.8	-2.75	-2.35	-1.01	-2.85	-1.01	-3.5	-2.91	-2.48	-3.04	-0.57	-2.46	-1.55	nan	-2.78	nan	-3.26	-1.79	-1.26	-5.21	-2.03	-1.8	nan	-1.19	nan	-0.7	nan	0.34
FBgn0033134	CG12840	4593	-0.8	-1.37	-0.66	-1.09	-1.21	-1.42	-1.67	-1.53	0.33	-0.71	-0.67	-1.24	-1.49	-0.88	-0.98	-1.02	-2.74	-0.39	nan	-0.85	-1.81	-0.55	-0.2	-0.24	-0.75	0.36	0.21	-0.2	-0.18	-1.31	-0.79	-0.4	-1.3	0.02	nan	0.4	0.61	1.19	0.08	0.6	1.01	0.6	1.86	1.3	2.3	1.8	1.84
FBgn0033137	CG4471	9386	-1.31	-0.97	-1.01	-0.67	-1.11	-1.38	-1.22	-1.38	-0.1	-0.67	-0.3	-0.87	-0.83	-1.11	-0.67	-1.31	0.19	-0.41	0.01	-0.46	-1.04	-0.58	-0.21	-0.58	-0.3	-0.49	-0.71	-0.54	-0.69	-0.65	-0.47	-1.16	-0.69	-0.43	-1.47	-0.37	-1.46	-0.66	-1.97	-0.6	-0.58	-0.59	-0.98	-0.76	-0.69	-0.28	-0.68
FBgn0033149	CG11060	2094	1.11	0.84	1.41	0.82	1.05	0.75	0.99	0.7	-2.65	1.3	1.34	1.28	1.57	1.38	1.97	1.28	-1.9	1.49	1.98	1.19	1.39	1.46	1.51	1.25	1.01	1.13	1.49	1.02	1	1.4	1.1	0.65	1.27	1.53	0.18	0.88	0.56	0.77	0.37	1.01	0.62	1.08	0.88	0.93	0.67	nan	0.56
FBgn0033185	CG1603	8569	1.77	1.16	2.03	1.4	1.57	1.46	1.73	1.23	-0.13	1.83	1.68	1.47	0.72	1.51	0.77	0.98	-0.4	1.2	0.61	0.83	2.07	0.54	1.28	0.88	1.02	0.87	0.7	0.85	0.83	0.07	1	1.3	1.05	1.04	1.23	0.19	-0.28	0.29	0.33	0.52	0.69	0.63	0.58	0.15	0.3	0.21	0.17
FBgn0033186	CG1602	9269	1.22	1.18	1.29	1.31	-0.52	1.1	0.72	1.28	0.36	1.06	0.54	0.59	-0.16	0.21	-0.16	0.28	0.14	-0.12	-1.08	-0.39	0.36	-0.15	0.13	-0.75	-0.44	-1.35	-0.71	-0.24	-0.27	0.62	nan	-0.26	-0.89	-0.92	-0.44	-0.85	-0.11	-0.55	-0.43	-0.69	-0.32	0.13	nan	-0.24	nan	-0.81	-0.72
FBgn0033187	CG2144	2387	0.98	0.89	0.51	1.01	0.28	1.04	0.97	0.71	nan	1.12	0.72	0.65	-1.52	0.31	-0.16	0.28	0.63	0.8	0.21	0.91	0.63	0.74	0.77	0.9	0.73	0.12	1.61	0.58	0.58	1.17	1.09	0.85	-0.41	0.87	-0.84	0.88	0.51	0.38	-0.22	0.28	0.16	0.22	0.2	0.13	0.31	-0.31	0.2
FBgn0033188	CG1600	5908	-3.58	-4.01	-3.22	-4.03	-3.58	-4.37	-3.67	-4.53	-0.22	-3.99	-3.23	-3.22	-2.29	-2.48	-1.65	-2.6	1.17	-1.8	-1.2	-1.46	-0.53	-1.59	-1.03	-0.98	-1.04	-1	-0.97	-0.83	-1.04	-0.29	-0.67	-0.53	-0.23	-0.16	-0.23	-0.17	-0.77	-0.02	-0.72	-0.22	-0.04	-0.33	-0.78	-1.12	-0.22	0.02	0.15
FBgn0033191	CG1598	2579	1.1	nan	0.98	nan	-1.34	nan	nan	nan	0.65	nan	nan	nan	-1.36	nan	-1.43	nan	nan	nan	nan	nan	nan	nan	nan	nan	nan	nan	nan	nan	nan	nan	0.39	nan	nan	nan	nan	nan	nan	nan	nan	nan	0.76	nan	0.87	nan	nan	nan	0.44
FBgn0033199	CG17985	8114	1.65	0.84	2.3	0.92	1.74	1.03	1.36	1.16	1.33	1.65	1.67	1.26	1.16	1.11	1.28	0.75	0.44	0.46	0.24	0.55	0.9	0.3	0.51	0.26	0.02	0.05	-0.03	0.24	-0.33	0.24	0.37	0.25	0.61	0.26	0.34	0.14	-0.58	-0.38	-0.34	-0.51	0.16	0.05	-0.28	-0.18	-0.51	-0.25	-0.09
FBgn0033233	CG15835	7862	2.5	2.01	2.7	1.96	1.84	1.59	1.76	1.66	1.17	2.15	2.23	1.96	1.58	2.08	1.7	1.16	1.25	1.66	1.82	0.79	0.47	1.03	-0.47	1.16	1.02	0.84	0.47	0.57	0.52	1.35	0.66	0.91	0.64	0.59	0.41	0.58	0.41	0.18	0.38	0.18	0.3	0.45	0.17	0.06	-0.19	0.03	0.08
FBgn0033235	CG8728	3356	1.49	0.41	1.44	0.25	0.17	-0.48	0.39	0.02	nan	-0.48	-0.92	-1.16	-0.97	-0.88	-0.6	-1.1	nan	-0.35	0.3	-0.58	-0.51	-0.87	0.05	-0.45	-0.29	0.04	-0.44	-0.26	-0.17	0.35	0.5	0.18	-0.23	-0.05	nan	0.68	0.35	0.66	0.81	0.43	0.71	0.72	0.93	0.75	0.98	1.09	0.6
FBgn0033236	CG14764	8360	2.78	2.18	2.46	2.33	1.28	1.67	2.44	2.3	0.49	2.81	2.56	2.15	0.74	0.6	-0.19	0.89	0.52	-0.34	-0.63	-0.42	0.06	-0.42	2.43	0.16	-0.77	-0.95	-0.99	-0.65	-0.66	-0.33	-0.5	-0.52	-0.61	-0.27	-1.11	-0.44	-0.47	-0.37	-0.59	-0.01	-0.06	-0.17	-0.07	-0.08	-0.29	-0.3	-0.58
FBgn0033244	CG8726	6591	-0.13	nan	-0.13	nan	nan	nan	nan	nan	1.57	-0.43	-0.62	-0.6	nan	nan	-0.47	nan	-0.57	-1.67	nan	-1.22	-0.35	-0.58	-0.48	-0.9	nan	-1.83	nan	nan	-1.36	-0.65	nan	-1.32	-1.47	-2.32	nan	-2.01	nan	nan	nan	nan	nan	-1.35	nan	1.32	nan	-2.58	-1.84
FBgn0033247	CG8722	4368	2.36	1.09	2.08	0.95	1.24	1.04	1.24	0.96	-1.89	0.38	0.8	0.32	0.74	0.75	1.47	0.88	-0.21	1.36	2.11	0.88	1.63	0.72	1.26	0.67	0.69	1.18	0.93	0.44	0.3	-1.75	1.37	0.61	0	0.55	0.46	0.61	-0.07	0.17	-0.14	-0.07	0.05	-0.08	0.68	0.35	0.45	-0.35	-0.29
FBgn0033249	CG11191	3632	-1.06	-0.89	-1	-1.3	-1.05	-1.43	-0.63	-1.11	0.97	-1.29	-1.24	-1.21	-0.94	-1.16	-1.05	-0.43	-0.95	-0.95	-0.98	-0.98	-1.19	-0.96	-0.44	-1	-0.71	nan	-1.07	-0.95	-2.59	-0.6	-0.86	-1.39	-1.19	-1.13	-1.46	-1.34	-0.08	-0.74	-1.13	-1.45	-0.32	-0.59	0.09	-0.79	0.75	-0.37	0.51
FBgn0033264	CG2158	6881	3.13	2.5	3.14	2.28	2.62	2.44	2.4	2.13	1.98	2.32	2.82	2.72	2.69	3.02	2.84	2.58	1.29	2.68	3.3	2.09	2.87	2.07	2.38	2.15	2.26	1.75	1.65	1.99	1.75	0.52	1.74	2.18	1.17	1.84	1.77	1.36	0.54	0.7	0.48	0.92	1	0.78	1.36	0.8	0.49	0.31	-0.02
FBgn0033268	CG2297	5751	0.56	-0.01	0.64	-0.23	-0.58	-0.04	0.43	-0.25	-0.79	0.27	0.82	0.81	1.01	1.16	1.14	0.69	-1.15	0.86	0.6	0.7	1.07	0.5	-1.42	0.34	1.09	0.38	-0.18	0.72	0.06	1.6	0.38	0.7	0.77	0.93	0.35	0.75	-0.54	0.24	-0.51	0.07	-0.1	0.41	-0.13	0.44	-0.19	0.36	-0.21
FBgn0033269	CG8709	4997	0.06	-0.07	-0.28	-0.18	-1.55	-1.18	-0.44	-0.64	-1.51	-1.51	-1.59	-1.7	-0.94	-1.03	-0.8	-0.99	-0.91	-0.88	nan	-0.79	-0.23	-0.57	-0.36	-0.78	-0.49	-0.29	-0.74	-0.39	-0.31	-0.18	-0.49	-0.31	-0.45	-0.14	-0.19	-0.02	-0.16	-0.09	-0.31	0.04	0.2	-0.06	0.05	-0.18	0.06	-0.02	0.12
FBgn0033271	CG8708	4916	-3.04	-2.73	-2.76	-2.27	-2.13	-2.81	-1.99	-2.88	-0.42	-2.44	-2.01	-2.24	-1.76	-1.53	-1.34	-1.37	1.12	-1.29	-1.12	-1.46	-1.46	-1.36	-1.21	-1.44	-1.63	-1.92	-2.1	-1.31	-2.06	-1.15	-0.57	-1.25	-1.68	-1.18	0.82	0.76	1.88	2.08	nan	1.44	1.3	1.6	2.19	1.56	2.27	1.79	1.23
FBgn0033272	CG8707	4807	2.21	1.11	1.9	0.85	-0.31	-0.68	0.91	-0.03	-1.74	-1.26	-0.64	-1.02	0.11	0.17	0.67	0.17	-0.71	0.53	1.71	0.63	1.46	0.31	-1.74	0.53	1.18	0.8	0.8	0.94	0.8	-0.52	1.77	1.33	1.52	1.23	1.27	1.46	0.34	1.03	1.2	0.85	1.23	1.22	1.31	0.96	1.17	1.14	0.84
FBgn0033286	CG2127	4664	-4.79	-5.06	-4.09	-4.65	-3.84	-4.14	-3.56	-5.88	1.17	-4.57	-4.24	-3.85	-3.24	-4.61	-2.69	-4.02	-4.05	-3.96	-2.8	-3.13	-4.78	-3.7	-3.33	-3.05	-3.61	-2.37	-4.09	-3.4	-4.33	-2.96	-2.65	-2.93	-3.44	-2.74	-3.56	-2.87	-4.71	-3.58	-4.12	-3.09	-4.08	-3.63	-4.85	-2.76	-4.32	-3.78	-4.14
FBgn0033310	CG8643	10230	0.51	0.13	0.67	-0.01	-0.86	-0.66	0.03	-0.36	-0.62	-0.06	nan	-0.11	-0.54	-0.22	0.02	0.24	-1.63	0.32	-0.2	0.79	0.95	0.51	-0.03	0.43	0.79	-0.66	nan	0.1	-0.28	0.93	0.66	0.18	-0.14	0.31	-0.74	0.17	-0.06	-0.34	-0.2	-0.15	0.6	0.05	0.73	0.05	-0.06	-0.04	-0.25
FBgn0033330	CG8746	3332	nan	nan	nan	nan	nan	-2.19	-0.86	-3.15	-0.94	nan	-2.58	-2.24	-1.79	nan	-1.39	nan	-0.38	nan	nan	nan	-2.83	-2.84	-1.58	-2.1	nan	-3.92	-3.17	nan	-3.68	-3.01	nan	-2.5	nan	-4.54	nan	-4.34	nan	nan	nan	-3.58	nan	-2.5	nan	-2.97	-2.81	-5.17	nan
FBgn0033337	CG8272	7070	1.27	0.75	1.81	1.03	0.31	0.3	0.67	0.83	1.64	0.35	0.29	0.13	0.17	0.4	-0.06	0.44	1.73	0.51	nan	0.01	0.04	0.55	0.61	0.32	-0.12	0.91	1.03	0.1	0.32	0.89	-1.35	-0.34	-0.22	0.12	-0.28	0.16	-0.13	-0.07	0.03	0.02	-0.14	0.01	0.56	0.38	-0.58	nan	-0.38
FBgn0033339	CG8266	4994	0.79	0.08	0.94	0.31	0.01	0.09	0.19	0.41	1.46	0.05	-0.42	-0.39	-0.52	-0.34	0.2	-0.58	2	-0.37	-0.69	-0.36	0.01	-0.42	0.87	-0.26	0.52	0.13	nan	0.6	0.65	1.06	0.87	0.92	-0.09	1.05	1.05	1.31	0.64	1.3	0.55	1.1	1.44	0.97	1.24	0.84	0.02	1.01	0.21
FBgn0033347	CG8248	6268	-0.35	nan	-0.63	nan	-1.64	nan	nan	nan	0.66	nan	nan	nan	-0.78	nan	-0.51	nan	-0.75	nan	0.59	nan	nan	nan	nan	nan	nan	nan	nan	nan	nan	nan	-0.28	nan	-2.41	nan	-0.46	-1.63	-0.54	nan	-1.58	nan	-0.13	nan	0.63	nan	-0.34	nan	0.13
FBgn0033349	CG8243	4667	1.83	1.04	1.37	0.94	-0.41	0.02	0.77	0.68	1.36	0.17	-0.29	-0.41	0.11	0.51	0.88	0.48	1.37	1.06	0.45	1.01	1.97	0.87	1.21	1.19	1.36	1.73	1.37	1.27	1.43	1.8	1.1	1.4	1.22	1.48	nan	1.14	0.55	1.22	0.87	1.18	1.26	1.14	0.69	1.13	0.88	1.13	0.7
FBgn0033350	CG8237	7004	0.83	0.57	0.88	0.88	0.29	-0.3	-0.72	0.33	0.36	0.62	0.32	0.58	0	0.49	0.45	0.33	0	0.28	0.74	0.19	0.34	-0.24	2.67	0.03	-0.39	-0.42	-0.49	-0.37	0.16	nan	0.02	-0.11	nan	0.26	0.37	0.24	0.57	0.08	0.3	-0.13	0.31	0.42	0.4	0.52	0.1	-0.69	-0.44
FBgn0033351	CG8235	6227	2.41	1.76	2.8	1.61	0.8	0.46	1.36	1.39	-0.82	-0.08	-0.33	-0.56	-0.17	-0.1	0.45	-0.25	-0.92	0.97	1.85	0.78	1.11	0.6	1.33	0.81	0.83	0.8	1.33	1.07	0.67	1.65	1.22	0.92	0.81	0.73	0.65	1.03	0.24	0.82	-0.02	0.79	0.27	0.82	0.86	0.66	0.11	nan	0.2
FBgn0033359	CG8213	8696	nan	-3.3	-1.22	-3.41	-1.55	-1.04	-0.18	-1.4	0.82	-0.65	-1.87	-0.61	-0.67	nan	-0.46	-1.69	nan	-1.25	nan	-1.2	0.24	-0.68	-0.53	-1.18	-0.49	-2.32	nan	-0.51	-1.82	-1.64	-1.04	-2.75	-1.3	-2.07	nan	-3.51	nan	-1.97	nan	-1.88	nan	-2.49	nan	-2.03	-2.56	-3.95	nan
FBgn0033371	CG11778	2063	-2.9	-3.56	-2.94	-2.99	-2.82	-3.84	-2.79	-3.54	-0.49	-3.37	-3.3	-3.82	-2.66	-3.51	-2.92	-3.33	-0.15	-3.54	-3.77	-3.73	-4.13	-3.09	-1.94	-2.81	-2.89	-4.49	-4.31	-3.18	-3.39	-2.87	-2.37	-3.1	-3.5	nan	-3.94	nan	-2.17	-2.58	-3.02	-2.83	-1.45	-2.37	-1.99	-2.4	-1.07	-2.05	-0.85
FBgn0033373	CG8080	3447	2.13	nan	2.33	nan	1.04	nan	nan	nan	0.51	nan	nan	nan	0.9	nan	0.87	nan	0.01	nan	1.13	nan	nan	nan	nan	nan	nan	nan	nan	nan	nan	nan	0.16	nan	-1.38	nan	nan	nan	0.06	nan	0.35	nan	0.73	nan	1.16	nan	0.44	nan	0.32
FBgn0033376	CG8777	2076	0.44	-0.31	0.23	-0.5	-0.77	-0.69	-0.38	-0.52	-0.88	-0.69	-0.7	-0.99	-0.57	-0.21	-0.47	-0.53	-0.53	0.36	0.13	-0.23	0.34	-0.1	0.57	-0.19	0.41	0.45	-0.04	0.13	0.01	0.4	0.33	0.28	0.26	0.52	0.38	-0.1	-0.2	-0.04	0.23	-0.15	0.51	0.19	0.7	0.1	-0.29	-0.39	0.01
FBgn0033379	CG8070	7832	-0.52	nan	0.37	-0.28	-0.59	0.04	nan	-0.1	1.13	0.42	0.73	0.65	-0.97	nan	-0.15	0.45	2.04	1.15	nan	nan	0	0.92	0.61	0.92	0.34	0.7	0.83	0.67	0.74	0.59	0.77	0.32	nan	0.22	-1.4	-0.41	nan	-0.77	nan	-0.41	nan	-0.29	-0.9	-0.06	-0.76	-1.34	-1.6
FBgn0033380	CG8069	5425	-0.26	-0.91	-0.44	-1.04	-2.55	-2.86	-0.99	-1.85	1.62	-3.13	-3.82	-3.6	-3.95	-3.91	-3.48	-4.11	-3.3	-3.8	-4.46	-3.59	-3.77	-3.64	-3.64	-3.54	-3.78	-3.46	-3.98	-3.32	-3.9	-2.9	-3.86	-3.5	-2.5	-2.58	-2.07	-2.1	-0.71	-0.19	-1.09	-0.51	-0.3	-0.61	0.14	0.17	0.2	0.31	0.11
FBgn0033388	CG8046	10407	nan	nan	nan	nan	nan	-1.23	-0.37	-0.21	nan	-0.69	-0.59	-1.41	nan	-0.69	nan	-0.3	nan	-0.54	nan	-0.64	nan	-0.57	-0.66	-0.44	-0.6	nan	nan	-0.44	-0.59	nan	nan	-0.69	nan	-1.06	nan	-1.21	nan	-0.38	nan	-1.01	nan	-0.87	nan	-0.85	nan	nan	nan
FBgn0033391	CG8026	5375	1.19	0.88	1.43	0.94	-0.05	0.22	0.8	0.99	-0.73	0.01	-1.68	-1.28	-1.26	-1.6	-1.13	-1.62	-0.65	-1.49	-1.02	-1.09	-0.89	-1.12	-1.07	-0.71	-1.06	-1.64	-2.02	-1.2	-1.4	-0.69	-0.59	-1	-1.24	-0.8	-1.41	-0.52	-0.5	-0.27	-1.7	-0.74	-0.5	-0.43	-0.23	-0.38	-0.48	-0.59	-0.02
FBgn0033413	CG8806	8101	1.24	0.7	1.36	0.95	0.75	0.9	1.29	0.98	1.3	0.63	0.62	0.54	0.55	0.73	1.23	0.71	1.25	0.93	1.44	0.85	0.96	0.94	1.17	1.17	0.98	0.64	0.93	0.85	0.84	1.17	1.09	0.93	0.72	0.99	-0.36	1.11	0.92	0.95	0.57	0.86	0.63	0.89	0.81	0.69	0.4	0.72	0.58
FBgn0033426	CG1814	4579	0.22	-0.4	0.49	-0.52	-0.15	-0.33	-0.21	-0.37	1.47	-0.09	-0.24	-0.33	-0.52	-0.49	-0.31	-0.81	2.37	-0.97	-0.71	-1.52	-1.24	-1.13	0.3	-1.23	-1	-1.38	-1.15	-1.08	-0.88	0.35	-0.67	-0.26	-0.82	-0.63	0.27	0.43	0.67	0.75	0.33	0.51	0.18	0.61	0.22	0.71	-0.08	1.05	nan
FBgn0033427	CG1868	6817	1.04	1.33	1.71	1.16	0.64	1.36	0.99	1.09	1.12	1.48	1.36	1.28	0.68	1.61	0.95	1.24	nan	1.15	0.72	0.53	0.65	0.47	0.88	0.35	0.27	0.06	0.17	0.27	0.47	0.89	-0.26	0.37	-1.49	0.54	0.59	0.31	0.16	0.4	0.62	0.2	0.76	0.71	0.75	0.56	0.67	0.61	0.18
FBgn0033431	CG1827	5883	0.45	nan	-0.03	nan	-1.64	nan	nan	nan	0.39	nan	nan	nan	-0.19	nan	0.5	nan	-0.01	nan	-0.99	nan	nan	nan	nan	nan	nan	nan	nan	nan	nan	nan	-0.42	nan	-1.14	nan	-0.14	nan	-0.67	nan	-0.02	nan	0.44	nan	0.47	nan	0.13	nan	0.03
FBgn0033438	CG1794	10383	0.91	0.48	1.3	0.41	0.37	0.32	0.75	0.4	-0.44	0.59	0.13	0.07	-0.01	0.12	0.22	-0.08	-1.39	0.46	0.53	0.26	0.18	0.3	0.73	nan	0.46	0.08	0.23	0.38	0.14	0.81	-0.39	0.17	-0.69	0.53	-0.32	0.53	1.26	1.51	0.72	1.23	1.62	1.74	1.95	1.65	1.54	1.79	1.14
FBgn0033446	CG1648	5198	-0.14	-0.85	-0.26	-0.87	-1.82	-1.79	-0.68	-1.52	-0.28	-1.75	-1.5	-1.71	-0.83	-1.35	-1.16	-1.39	0.07	-1.19	-1.09	-0.96	-1.11	-1.24	-0.56	-0.69	-0.68	-0.89	-1.53	-0.99	-1.02	-0.52	-0.82	-0.97	nan	-0.29	-0.51	-0.41	-0.56	-0.52	-0.94	-0.39	-0.04	-0.04	-0.12	-0.28	-0.24	-0.32	-0.43
FBgn0033454	CG1671	9188	0.79	0.51	1.3	0.43	0.22	0.07	0.42	0.55	0.37	-0.04	0.29	-0.31	0.26	1.09	0.86	1.2	0.36	1.76	2.05	1.66	1.83	1.16	1.86	1.21	1.59	1.16	1.11	1.6	1.57	1.02	1.5	1.25	0.76	1.37	0.59	0.59	0.11	0.2	0.46	0.16	0.33	0.34	0.67	0.34	-0.22	-0.84	-0.73
FBgn0033460	CG1472	10667	nan	1.36	nan	1.38	nan	0.95	1.21	1.36	nan	1.07	-0.02	0.56	nan	0.4	nan	0.93	nan	0.52	nan	0.5	nan	nan	1.32	0.74	0.59	nan	nan	1.11	0.72	1.3	nan	0.91	nan	1.19	nan	1.26	nan	1.34	nan	0.96	nan	0.8	nan	0.84	nan	0.59	nan
FBgn0033464	CG1441	4306	-3.54	-4	-4.05	-4.09	-4.75	-4.95	-4.42	-4.69	-1.18	-3.42	-3.68	-3.55	-2.99	-3.74	-3.67	-4.27	1.38	-3.55	-2.03	-3.81	-4.28	-3.18	-3.57	-3.35	-2.87	-3.34	-3.58	-3.04	-3.5	-3.14	-2.94	-3.43	-3.74	-2.82	-2.85	-3.05	-0.99	-0.77	-2.43	-1.98	-0.91	-1.12	-0.77	-1.24	1.81	1.17	2.16
FBgn0033466	CG12130	7949	2.14	1.31	2.44	1.34	1.53	1.3	1.8	1.49	1.65	1.65	1.62	1.72	1.87	1.6	2.15	1.3	1.25	1.8	nan	1.64	1	1.76	1.56	1.69	1.12	1.98	1.9	1.17	1.04	1.56	1.22	0.99	0.99	1.23	0.8	0.92	nan	0.51	0.34	0.72	0.48	0.59	0.86	0.64	0.35	nan	0.13
FBgn0033474	CG1407	8090	1.92	0.97	1.54	1.06	0.08	0.87	0.85	0.67	1.86	0.44	0.2	0.11	-0.56	0.17	nan	0.35	0.15	0.37	0.05	1.27	1.26	1.07	0.49	1.23	0.73	nan	nan	0.75	1.21	0.82	0.77	1.37	nan	1.15	1.41	0.58	0.55	0.67	1.15	0.56	0.89	0.63	0.66	0.85	0.41	0.32	0.06
FBgn0033482	CG1371	7472	1.7	1.29	2.19	1.26	1.65	1.4	1.42	1.12	-0.78	1.76	2.07	1.7	1.9	1.99	2.13	1.83	-0.46	2.08	2.58	1.8	2.39	1.61	2.23	1.56	1.76	1.66	1.39	1.55	1.37	1.65	0.82	0.93	1.21	1.48	0.09	0.81	-0.07	0.4	-0.35	0.41	0.08	0.53	0.1	0.29	-0.06	0.66	-0.21
FBgn0033485	CG1381	9130	0.56	0.22	0.79	0.55	0.22	0.48	0.58	0	-0.84	0.94	1.19	0.83	1	1.2	1.17	1.02	1.93	0.9	1.99	0.99	1.81	0.67	1.71	0.99	1.61	nan	1.21	1.35	1.47	2.02	1.77	1.67	1.93	1.78	0.87	1.53	-0.31	1.08	0.21	0.94	0.39	0.86	-0.23	0.16	-0.05	0.27	-0.22
FBgn0033486	CG11866	6652	1.58	1.34	1.31	1.64	0.9	1.54	1.79	1.55	0.73	1.68	1.98	2.02	1.53	2.45	1.9	2.34	2.58	1.99	1.93	1.95	2.17	1.95	1.95	1.71	1.87	nan	1.73	1.72	1.52	1.98	1.45	1.39	1.83	1.77	0.8	1.49	1.24	0.88	0.98	0.96	1.08	0.92	0.98	0.79	0.64	0.78	0.97
FBgn0033491	CG18011	8353	0.63	0.08	0.75	0.22	-0.95	0.06	0.28	0.15	2.01	0.56	0.6	0.67	0.85	0.66	0.75	0.43	2.38	0.76	-0.08	0.48	1.18	0.62	0.79	0.54	0.79	0.47	0.65	0.65	0.57	1.06	0.8	0.43	0.48	0.47	0.17	-0.07	-0.3	-0.42	-0.51	-0.27	nan	-0.14	-0.33	-0.27	-0.22	-0.17	0.1
FBgn0033539	CG16728	7635	-1.44	-2.08	-1.17	-2.07	-1.88	-2.09	-2.29	-2.39	2.4	-1.93	-1.57	-1.79	-0.82	-1.28	-0.8	-1.11	2.7	-0.23	0.31	0.11	0.34	-0.64	-0.1	0.69	0.71	0.77	0.76	1.3	1.85	2.24	1.1	1.4	1.54	1.65	-0.56	0.14	-1.65	-1.35	-1.58	-1.56	-1	-1	-1.33	-1.47	-1.4	-1.4	-1.75
FBgn0033540	CG11887	9179	nan	-0.52	0.04	0.02	-0.6	-0.72	-0.38	-0.6	0.38	-0.55	-0.48	-0.84	-0.68	-0.22	0.07	-0.21	1.39	0.32	-0.03	0.58	0.34	0.55	0.77	0.68	0.76	1	1.74	0.96	0.8	1.04	1	0.47	-0.28	0.47	-0.51	1.34	-0.2	0.62	0.17	0.31	0.17	0.55	0.81	0.49	0.45	-0.28	-0.36
FBgn0033541	CG12934	9509	1.09	0.7	1.6	0.76	0.58	0.63	0.85	0.27	0.24	1.31	1.48	1.14	0.89	1.38	1.43	1.22	0.72	1.27	1.61	0.67	1.08	0.85	0.6	0.05	-0.39	-0.85	-0.54	-0.26	-0.3	0.18	0.27	0.3	-0.18	0.32	0.1	0.96	-0.03	1.1	-0.1	0.86	0.63	1.2	1.42	1.1	1.29	0.74	1.03
FBgn0033564	CG11919	3027	-1.17	-1.34	-1.02	-1.41	-1.39	-1.47	-0.71	-1.73	0.64	-1.39	-0.9	-1.02	-0.73	-1	-0.83	-0.91	1.48	-1.1	-1.07	-0.76	-0.77	-1.06	-0.24	-0.4	0.02	0.44	0.17	0.3	0.17	0.58	0.3	0.38	nan	0.62	-0.28	-0.32	nan	-0.38	-0.9	-0.48	-0.25	-0.22	-0.4	-0.04	0.03	-0.14	0.17
FBgn0033566	CG18004	7090	3.02	1.59	3.06	1.68	1.94	1.83	1.98	1.32	0.54	2.23	2.29	2.18	1.75	1.89	2.05	1.82	1.18	1.95	2.55	1.43	1.7	1.09	2.04	1.14	1.1	0.89	0.94	1.06	0.81	0.86	0.94	1.15	0.96	1.19	0.78	0.92	-0.68	0.23	-0.28	0.31	0.35	0.37	0.52	0.31	-0.09	0.2	-0.17
FBgn0033574	CG7722	4936	0.22	-0.24	0.84	-0.19	0.02	-0.01	-0.37	-0.17	-1.73	0.37	0.31	0.01	0.03	0.32	0.8	0.12	0.75	0.84	1.18	0.29	0.25	0.44	0.98	0.59	0.53	1.51	1.02	0.73	0.68	0.2	0.55	0.19	-0.12	0.35	-0.03	-0.04	-1.17	-0.22	-0.3	-0.36	-0.26	-0.25	-0.03	0.08	-0.03	-0.08	-0.47
FBgn0033581	CG12391	4078	-5.25	-5.53	-4.95	-4.56	-4.68	-4.31	-3.92	-5.2	-0.11	-3.89	-4.86	-4.04	-3.63	-3.91	-3.41	-3.66	-0.23	-3.63	-3.16	-2.98	-3.11	-3.42	0.27	-3.37	-2.81	-2.68	-4.12	-2.65	-4.37	-0.32	-2.74	-3.37	-3.97	-3.27	-4	-3.1	-4.07	-3.33	-4.21	-3.5	-3.51	-3.31	-4	-3.12	-4	-3.03	-3.23
FBgn0033584	CG7737	7886	2.08	1.63	2.46	1.79	1.95	2.02	2.17	1.79	-0.5	2.15	2.52	2.3	2.47	2.23	2.14	2.12	-0.56	1.94	2.18	1.57	1.74	1.83	1.89	1.72	1.19	1.43	1.93	1.27	1.22	1.51	1	1.05	1.04	1.32	-0.04	1.15	nan	1.05	0.3	1.02	0.63	1.01	1.17	0.97	0.62	nan	0.5
FBgn0033607	CG9062	7082	1.1	1.83	1.92	1.98	1.24	2.03	1.75	2.05	0.51	1.7	1.83	1.92	0.37	1.8	0.83	1.54	2.33	1.45	1.15	0.62	0.84	1.04	1	0.75	0.22	0.57	0.34	0.44	0.59	-0.15	0.2	0.32	-1.57	0.52	0.07	0.14	-0.17	0.31	-0.57	0.09	0.11	-0.25	0.58	-0.12	-0.21	-0.75	-0.65
FBgn0033616	CG7745	7813	1.06	0.87	1.25	1.14	-0.32	-0.31	0.23	0.55	-0.32	-0.02	-0.73	-0.43	-1.88	nan	-0.35	-1.09	0.29	-0.01	0.07	0.07	-0.23	0.25	0.25	0.42	-0.67	0.3	0.79	0.32	0.23	-0.15	0.3	-0.71	nan	nan	nan	nan	-0.63	-0.37	nan	-1.11	nan	-0.44	-0.81	-0.45	nan	-1.65	nan
FBgn0033631	CG9027	5610	1.29	0.37	1.49	0.31	0.52	0.09	nan	0.48	0.44	-0.14	-0.43	-0.72	nan	-1.15	-0.47	-1.23	-0.2	-0.73	-0.62	-1.15	-2.59	-0.42	-0.99	-1.03	-2.03	-1.57	-1.61	-1.79	-1.99	-2.4	-2.06	-2.26	-2.53	-2.3	-3.08	-3.99	-5.33	-3.68	nan	-3.16	-2.54	nan	-2.84	nan	-2.39	nan	-2.29
FBgn0033635	CG7777	7010	2.77	1.93	2.94	1.83	0.86	1.05	1.53	1.24	1.57	0.97	-0.13	0.03	-0.39	-0.29	-0.09	-0.38	1.98	-0.06	0.16	0.04	0.15	-0.21	1.4	0.22	-0.33	-0.02	-0.36	-0.24	-0.44	0.86	-0.43	-0.19	-0.28	-0.01	-0.25	0.01	-0.87	-0.15	-1.2	-0.43	-0.46	0.19	-0.3	0.1	-0.14	0.53	-0.34
FBgn0033636	CG10897	9578	-1.52	-1.36	-0.68	-1.08	-1.17	-1.45	-1.35	-1.26	1.36	-0.7	-1	-1.15	-1.02	-1.01	-0.99	-1.1	2.14	-0.72	nan	-1.05	-0.64	-0.88	-0.48	-0.94	-1.05	-1.05	-1.29	-0.9	-0.9	0.66	-0.5	-0.85	-0.72	-0.61	-0.71	-0.35	-0.86	-0.41	-0.87	-0.56	-0.54	-0.16	-0.24	-0.4	-0.39	0.29	0.03
FBgn0033656	CG8988	7924	2.37	1.54	2.73	1.1	1.1	1.53	1.8	1.56	2.04	1.6	1.86	1.77	1.24	1.18	1.42	1.09	nan	0.78	0.9	0.24	0.39	0.55	0.45	0.51	-0.21	0.4	0.38	-0.05	0.02	0.61	0.33	0.12	-0.71	0.43	0.06	-0.02	-0.24	-0.02	0.11	-0.05	0.11	0.12	0.58	0.08	-0.35	-0.25	-0.04
FBgn0033665	CG13189	7397	0.56	0.99	nan	0.53	-0.12	0.82	nan	1.04	0.11	0.97	1.31	1.28	-0.52	0.09	nan	-0.4	-1.26	0.18	nan	0.02	0.01	0.34	nan	0.3	-0.08	0.03	1.96	0.38	0.44	0.21	nan	-0.34	nan	nan	nan	nan	nan	-1.29	nan	nan	nan	nan	nan	nan	nan	nan	nan
FBgn0033669	CG8979	1485	0.43	0.71	0.8	0.45	0.19	0.32	0.55	0.39	-0.53	0.47	0.06	0.08	0.2	0.46	1.28	0.58	0.04	1.05	1.11	0.62	nan	0.68	0.85	0.73	0.52	-0.08	0.19	0.41	0.12	1.1	0.73	0.79	0.23	0.94	-0.11	0.63	nan	0.85	-0.37	0.63	0.59	1.23	0.76	1.02	0.43	0.34	-0.02
FBgn0033673	CG8298	3512	nan	0.32	nan	0.17	nan	-0.34	0.06	0.11	-1.88	-1.03	-1.31	-1.29	-2.25	-1.26	-1.12	-1.2	-0.28	-0.53	nan	-0.73	-0.6	-0.48	-0.46	-0.39	-0.53	-0.38	nan	-0.38	-0.27	-0.82	nan	-0.25	nan	-0.41	nan	-0.21	nan	-0.22	nan	-0.56	nan	-0.36	nan	-0.07	nan	0.02	nan
FBgn0033676	CG17509	4128	2.18	1.24	2.1	1.45	1.21	1.49	1.73	1	-1.81	1.21	0.69	0.6	0.37	0.91	0.39	0.85	-0.92	0.9	1.91	0.56	1.5	0.46	-0.64	0.36	0.96	0.61	0.35	1.04	0.77	0.18	0.73	0.83	1.41	0.92	0.51	0.17	-0.39	-0.36	0.02	-0.33	-0.32	-0.02	-0.33	-0.16	-0.71	-0.46	-1.22
FBgn0033677	CG8321	8651	0.55	-0.21	0.97	-0.19	-0.37	-0.62	0.04	-0.43	1.17	-0.71	-0.96	-1.12	-0.48	-0.48	-0.47	-0.68	2.01	-0.14	0.27	-0.33	-0.11	-0.35	0.12	0.23	-0.33	0.07	0.31	0.19	0.53	1.23	0.64	0.47	-0.8	0.93	-0.37	0.11	-0.92	-0.51	-1.31	-0.77	-0.5	-0.39	nan	-0.63	-0.68	-1.14	-0.72
FBgn0033679	CG8888	5933	-3.62	-3.13	-3.01	-3.65	-2.77	-4.29	-3.33	-3.4	-1.16	-2.94	-3.19	-3.15	-2.45	-3.52	-2.55	-4.13	-0.81	-3.37	-2.89	-3.59	-4.35	-3.84	-3.19	-3.27	-3.33	-4.01	-4.13	-3.4	-3.16	-0.73	-2.81	-3.09	-2.73	-2.57	-2.66	-2.42	-0.54	0.19	-2.45	-1.39	-0.58	-0.25	0.28	-0.07	1.16	1.7	1.33
FBgn0033702	CG8854	6278	-0.65	-1.77	-0.82	-1.93	-1.83	-1.88	-1.14	-1.88	-2.88	-1.81	-1.68	-2	-1.53	-1.74	-1.42	-1.9	-2	-1.1	-0.33	-1.12	-2.18	-0.8	-1.16	-0.78	-0.92	-0.74	-0.71	-0.99	-1.26	-1.69	-0.83	-1.6	-1.74	-1.31	-0.67	-1.56	-0.29	-0.92	-1.5	-1.46	-0.18	-1.09	1.02	-0.44	0.92	-0.04	0.73
FBgn0033728	CG8505	9091	-5.88	-5.68	-5.71	-5.85	-5.51	-6.1	-5.75	-5.99	-0.75	-5.58	-5.83	-6.11	-5.03	-5.82	-5.45	-5.95	0.89	-5.52	-3.29	-5.28	-5.95	-5.28	-5.17	-5.12	-5.66	-6.38	-6	-5.33	-5.84	-3.25	-5.19	-5.15	-4.18	-4.9	-4.96	-5.4	-5.68	-4.42	nan	-4.91	-4.9	-4.15	-4.86	-4.69	-3.82	-2.63	-2.32
FBgn0033730	CG8511	4168	-0.76	-1.58	-0.74	-1.46	-1.71	-1.32	-1.18	nan	1.91	-1.22	-1.81	-0.94	-1.19	-0.72	-0.41	-1.93	2.16	-1.77	-0.92	-0.95	-0.89	-1.76	nan	-1.66	-0.43	-1.95	-1.54	-0.74	-1.6	-1.92	nan	-1.1	-1.5	-1.11	-1.22	nan	0.12	-0.37	-0.93	-0.84	-0.23	-0.57	nan	-0.78	1.05	0.36	1.27
FBgn0033735	CG8525	6783	-0.06	-0.09	0.39	0.03	-0.06	0	-0.06	-0.08	1.45	0.33	0.44	0.16	0.62	0.88	0.65	0.44	2.14	0.51	0.71	-0.19	-0.12	-0.23	0.18	-0.17	-0.17	-0.15	-0.34	-0.09	0.32	0.57	0.96	0.18	-0.78	0.15	0.69	0.83	-0.24	0.28	0.54	0.28	0.22	0.23	0.26	-0.16	-0.32	-0.72	-1.05
FBgn0033738	CG8830	8075	1.1	1.08	1.63	0.86	0.53	0.6	1.09	0.79	1.83	1.15	1.15	0.83	0.98	0.88	0.59	0.82	1	1.42	1.14	0.94	1.14	1	0.84	0.72	0.75	-0.11	0.3	0.52	0.78	1.15	-0.3	-0.17	-0.19	0.13	-0.36	0.23	0.62	0.27	-0.08	0.4	0.59	0.63	0.82	0.25	0.23	0.07	-0.17
FBgn0033739	CG8529	4297	-1.16	-1.51	-0.69	-1.4	-1.14	-1.66	-1.21	-1.77	-0.3	-1.22	-1.37	-1.4	-1.14	-1.43	-1.16	-1.1	1.22	-1.05	nan	-0.92	-1.23	-0.91	-0.36	-0.63	-0.67	0.07	0.18	-0.6	-0.49	-0.08	-0.36	-0.44	-0.58	-0.06	-0.16	0.2	0.38	0.48	0.26	0.48	0.3	0.58	0.46	0.44	-0.24	nan	-0.07
FBgn0033740	CG8828	9174	2.5	2.12	2.69	2.31	1.4	1.82	2.08	2.05	0.17	1.51	0.08	0.17	0.08	0.48	0.51	-0.03	1.03	0.35	0.85	0.52	1.33	0.6	0.61	0.56	0.55	0.05	-0.13	0.22	0.12	0.41	-0.51	-0.08	0.1	0.12	-1.27	-0.46	-1.32	-0.92	-1.73	-0.98	-1.33	-1.35	-1.41	-1.19	-1.27	-1.37	-1.17
FBgn0033751	CG8818	1974	nan	0.36	nan	0.29	nan	-0.68	nan	0.11	0.41	-0.71	-0.39	-0.64	nan	0.49	nan	0.45	nan	1.19	nan	0.92	1.53	0.43	nan	1.14	1.64	1.22	1.63	1.4	1.66	0.07	nan	1.65	nan	1.49	nan	0.88	1.15	0.94	nan	0.86	nan	0.94	nan	0.87	nan	0.54	nan
FBgn0033752	CG8569	6560	1.46	0.8	1.83	1.16	1.67	1.56	1.27	1.23	-0.7	1.37	1.78	1.59	1.51	1.72	1.77	1.38	0.46	0.53	1.07	0.09	0.81	0.13	0.44	0.31	0.35	-0.04	-0.17	-0.01	0.45	0.94	0.84	0.01	-0.07	-0.18	0.04	-0.48	-0.25	-0.22	nan	-0.21	0.27	-0.4	0.07	-0.26	nan	-0.8	-0.4
FBgn0033760	CG8785	2092	-2.42	-2.66	-2.18	-2.55	-2.03	-2.44	-1.99	-2.62	1.25	-1.92	-1.81	-2.27	-2.15	-2.59	-2.31	-2.73	-0.33	-2.29	-1.8	-2.05	-2.94	-1.94	-1.47	-1.77	-1.82	-2.5	-2.3	-2.01	-2.13	-1.83	-1.91	-2.22	-2.01	-1.58	-2.29	-1.69	-2.17	-1.16	-2.22	-1.35	-1.4	-1.14	-1.17	-1.08	-0.16	-0.18	0.51
FBgn0033762	CG8632	7093	1.43	1.21	1.91	1.36	0.34	0.62	0.04	1.7	0.49	1.39	1.38	0.99	0.16	0.72	-0.53	-0.01	1.34	0.11	-0.05	-0.31	-0.38	-0.06	-0.87	0.18	-0.72	-0.65	-0.56	-0.72	-0.28	-0.03	-1.04	-0.42	-1.57	-0.41	-0.69	-0.37	-0.47	0.08	-0.23	-0.24	0.06	0.08	0.42	0.37	-0.23	-0.81	-0.37
FBgn0033774	CG12374	5032	-6.02	-5.58	-5.87	-4.81	-5.27	-5.45	-5.02	-5.63	-1.08	-5.53	-4.94	-5.01	-4.65	-5.15	-4.69	-4.89	-5.07	-4.39	-4.64	-4.48	-5.04	-4.21	-4.48	-4.09	-4.25	-5.14	-4.43	-4.79	-5.29	-4.2	-3.69	-4.27	-4.22	-4.03	-5.92	-4.53	-6.28	-5.01	-6.9	-4.16	-4.84	-3.76	-6.17	-4.01	-6.23	-4.92	-4.79
FBgn0033778	CG3790	5164	-0.45	-1.38	-0.79	-1.11	-0.64	-2.35	-0.83	-0.91	1.28	-1.52	-1.08	-2.1	-0.95	-1.43	-0.89	-1.52	1.61	-1.42	nan	-1	-0.7	-0.52	0.27	-0.73	-1.54	-0.98	-0.1	-0.68	-0.97	-1.03	-0.66	-1.38	-2.07	-1.69	-1.97	-1.73	nan	-1.85	nan	-1.89	nan	-1.25	nan	-1.72	nan	-1.21	-1.32
FBgn0033782	CG3850	8102	1.63	0.81	1.63	0.93	0.82	1.12	1.48	0.95	1.4	1.13	1.75	1.52	1.34	1.86	1.78	1.69	1.61	1.62	0.79	1.63	2.63	1.62	0.35	1.65	1.95	1.71	0.83	1.84	1.5	1.75	1.09	1.73	1.67	2.36	0.77	1.49	nan	0.96	0.32	1.2	0.64	0.76	0.23	0.77	0.17	0.38	0.54
FBgn0033783	CG17019	10924	1.03	0.8	1.52	0.68	0.6	0.71	1.08	0.88	-1.48	0.63	-0.48	-0.44	-0.42	-0.37	-0.18	-0.38	-0.61	-0.22	-0.3	-0.57	-0.07	-0.49	-0.09	-0.74	-0.52	-0.73	-0.49	nan	-0.26	0.69	0.04	-0.47	-0.45	nan	-0.6	nan	-0.19	-0.1	-0.62	-0.35	-0.15	-0.46	-0.03	-0.37	-0.08	-0.17	-0.66
FBgn0033793	CG3955	1641	1.15	0.14	1.44	0.2	0.14	-0.57	0.01	-0.13	-1.03	-0.88	-0.91	-1.01	-0.78	-0.85	-0.52	-1.09	nan	-0.58	0.3	-0.79	-0.8	-0.84	-0.44	-0.67	-0.73	-1.17	-1.23	-0.79	-0.8	-0.02	-0.02	-0.41	-0.95	-0.76	-0.16	-0.61	0.2	0.29	-0.02	-0.1	0.46	0.09	1.34	0.24	1.03	0.48	0.56
FBgn0033794	CG13326	3933	2.16	1.14	2.42	0.83	-0.72	-1.57	0.62	0.09	-0.79	-1.58	-1.56	-1.97	-1.06	-1.13	-0.29	-1.01	-0.23	-0.12	0.78	-0.29	0.17	-0.2	0.77	0.32	0.55	0.13	0.33	0.79	1.14	1.68	1.69	1.23	1.2	1.4	0.94	1.61	0.61	1.36	0.66	1.4	1.15	1.67	1.15	1.35	1.21	1.14	0.9
FBgn0033799	CG4604	3516	-0.85	-1.14	-0.83	-0.6	-1.28	-1.41	-0.9	-1.07	-0.52	-1.14	-0.57	-0.58	-0.16	0.23	0.55	0.06	1.27	0.51	1.38	0.5	1.39	0.57	0.61	0.48	0.34	-0.33	0.56	0.1	-0.24	0.21	-0.25	0.11	-0.43	0.29	nan	-0.45	-0.06	0.21	-1.14	-0.24	-0.27	0	-0.18	-0.42	0.24	0.59	1.1
FBgn0033802	CG17724	9166	0.9	0.65	1.35	0.35	0.53	0.62	0.76	0.75	1.75	0.7	0.27	0.21	0.15	0.35	0.06	0.24	0.09	0.47	0.74	0.2	0.46	0.02	1.11	0.6	0.98	0.4	0.58	1.12	1.15	1.06	0.91	0.77	-0.28	0.52	0.05	-0.39	-0.21	-0.31	nan	-0.38	0.16	0.08	0.38	-0.24	-0.08	-0.32	-0.38
FBgn0033806	CG4616	9266	1.41	0.98	1.64	1.67	0.06	1.63	1.65	1.49	-0.89	1.56	1.47	1.78	0.95	1.74	1.23	1.72	-0.09	0.97	0.55	0.54	1.45	0.98	1.25	0.35	0.56	0.05	0.12	0.9	0.32	0.86	-0.31	-0.19	-0.46	-0.24	-1.06	-1.09	-1.37	-0.97	-1.59	-1.24	nan	-0.24	-1.32	-1.08	-1.3	-1.83	-1.34
FBgn0033809	CG4630	6231	-1.5	-1.25	-1.17	-1.02	-1.46	nan	-1.14	-1.36	-0.42	-1.35	-1.11	-1.42	-0.67	0.08	0.22	0.1	-1.02	0.46	0.49	0.28	0.9	0.44	0.26	0.07	-0.13	-0.32	-0.63	-0.56	-1	-0.5	-1.15	-1.32	-0.7	-0.4	-1.24	-1.18	-0.91	-0.57	-1.21	-0.7	-0.75	-0.58	-0.63	-0.6	-0.68	-0.42	-0.64
FBgn0033816	CG4679	5051	-0.76	-1.17	-0.63	-1.27	-1.88	-2.09	-1.19	-1.48	-2.06	-2.01	-1.73	-2.24	-1.55	-1.07	-0.7	-1.12	-1.48	-0.59	-0.78	-0.99	-0.75	-0.74	-0.64	-0.79	-0.67	-1.14	-1.25	-0.79	-1.22	0.06	-0.83	-0.78	-1.37	-0.9	-1.07	-0.42	-1.4	-0.38	-1.02	-0.33	-0.56	-0.21	-0.61	-0.42	-0.98	0.02	-0.89
FBgn0033820	CG4716	2570	-3.45	-3.49	-3.72	-2.49	-3.58	-3.96	-2.84	-3.49	nan	-3.57	-3.39	-3.8	-3.4	-3.99	-3.57	-3.55	-2.87	-2.41	-3.23	-3.07	-3.96	-2.95	-2.26	-2.6	-2.6	-3.52	-1.93	-3.35	-3.58	-3.43	-3.06	-3.22	-3.54	-3.25	-5.92	-3.27	-4.11	-3.56	-4.16	-2.48	-3.65	-2.49	-4.88	-2.83	-4.42	-3.3	-3.67
FBgn0033837	CG17034	6254	0.26	-0.04	0.41	-0.11	-0.45	-0.24	0.08	-0.21	-1.96	-0.32	-0.99	-0.97	-0.98	-1.43	-0.85	-1.29	-1.09	-0.83	-0.14	-0.93	-0.94	-0.64	-0.65	-0.85	-1.06	-1.2	-0.64	-1.11	-1.1	-0.46	-0.77	-0.96	-1.42	-0.92	-1.2	-0.7	-0.04	-0.2	-0.69	-0.24	-0.29	-0.06	0.33	-0.01	0.07	nan	0.35
FBgn0033844	CG6016	10163	1.37	0.74	1.25	0.81	0.73	0.85	1.17	0.94	0.73	1.22	0.64	0.8	-0.46	-0.42	-0.8	-0.93	0.92	-0.92	nan	-0.98	-0.87	-0.79	-0.04	0.2	-0.03	0.98	1.21	0.42	0.7	1.02	0.26	1.08	0.27	1.2	0.57	1.25	0.37	1.12	0.41	0.78	0.97	nan	1.08	nan	1.14	nan	0.57
FBgn0033869	CG6305	5210	-1.95	-1.61	-1.5	-1.46	-1.98	-1.88	-1.77	-1.65	-1.51	-1.22	-1.85	-1.8	-1.4	-1.79	-1.51	-1.8	0.1	-1.48	-1	-1.72	-1.84	-1.58	-1.16	-1.46	-1.47	-1.38	-1.95	-1.42	-1.79	-0.76	-1.37	-1.45	-1.76	-1.36	-1.67	-1.5	-1.73	-0.91	-2.01	-1.42	-1.01	-0.64	-1.21	-0.91	0.01	0.51	0.43
FBgn0033879	CG6543	7867	2.12	1.5	2.53	1.47	1.77	1.05	1.64	1.42	0.87	1.6	1.67	1.15	1.42	1.26	0.73	1.06	nan	0.84	0.84	0.5	0.19	0.79	0.74	0.92	0.13	0.64	0.63	0.09	0.76	0.64	0.06	0.81	-1.33	0.45	-0.19	0.27	-0.54	0.28	-0.16	0.05	-0.07	0.34	nan	0.57	-0.11	0.11	-0.03
FBgn0033882	CG13343	9171	2.4	1.92	2.84	1.63	1.09	1.67	1.87	1.84	-0.21	1.29	0.66	0.84	0.17	0.67	0.84	0.78	-2.49	0.65	1.23	0.28	0.6	0.37	0.5	0.38	0.13	0.03	0.27	0.21	-0.21	-1.5	0.32	-0.26	-0.79	-0.18	-0.18	-0.1	-0.99	-0.48	-1.12	-0.38	-0.24	nan	0.18	nan	-0.24	nan	-0.28
FBgn0033888	CG18568	4910	-3.09	-2.78	-2.71	-2.75	-2.56	-3.15	-2.55	-3.36	-1.18	-2.69	-2.71	-2.72	-2.28	-2.46	-2.16	-2.41	0.71	-2.24	-1.72	-2.47	-2.13	-2.28	-2.33	-2.37	-2.6	-2.97	-2.86	-2.71	-3.02	-2.19	-3.72	-2.52	-2.95	-2.82	-3.04	-2.83	-3.53	-2.62	-2.12	-2.82	-2.59	-2.65	-2.52	-2.36	-2.59	-2.27	-1.97
FBgn0033889	CG6701	9326	1.77	1.33	1.89	1.32	0.97	1.24	1.36	1.4	-0.16	1.31	1.26	1.08	1.19	1.64	1.42	1.18	-1.03	1.29	1.06	0.67	1.14	1.06	1.09	nan	1.24	0.32	0.52	0.98	0.92	1.35	0.88	0.69	0.7	1.07	0.31	0.45	-0.45	-0.07	-0.76	-0.1	-0.22	-0.12	-0.1	-0.37	-0.77	-0.88	-1.03
FBgn0033890	CG13350	10303	2.05	1.86	2.91	1.75	0.42	0.9	-0.1	2.06	-1.1	0.24	-0.12	-0.28	-0.27	-0.02	-0.15	0.47	nan	0.7	nan	0.21	1	0.63	0.83	0.74	-0.14	0.29	0.63	0.31	0.36	-0.74	-1.28	-0.52	-1.66	-0.33	-0.14	-1.15	-1.02	-1.39	-0.99	-1.81	-1.04	-1.95	-0.25	-0.95	-0.85	-1.06	-1.37
FBgn0033891	CG8067	8972	1.86	1.27	1.99	1.05	0.86	0.99	1.14	0.87	2.09	1.45	0.99	1.19	0.44	0.77	0.4	0.46	2.5	1.11	1.41	0.6	1.1	0.28	-0.92	0.48	0.38	0.12	0.31	0.44	0.3	-0.27	-0.55	0.39	-0.22	0.55	0.39	0.37	0.46	0.46	0.15	0.33	0.5	0.63	0.75	0.55	0.34	0.21	0.07
FBgn0033897	CG8233	8215	1.51	1.49	1.92	1.7	1.66	1.9	1.91	1.74	1.22	1.99	1.81	1.92	1.3	1.58	0.57	1.59	1.04	1.15	0.78	1.25	0.91	1.29	1.55	1.3	0.97	1.29	2.12	0.99	1.21	1.78	0.31	0.54	-0.11	0.92	-0.89	1	0.67	0.77	0.23	0.89	0.75	0.95	1.26	0.8	0.44	-0.03	0.55
FBgn0033901	CG12366	11353	1.94	2.04	2.34	2.49	1.44	1.76	1.86	1.96	0.61	2.43	2.16	2.41	2.13	2.37	2.77	2.37	3.03	2.49	2.75	2.38	2.97	2.5	2.12	2.18	1.2	1.15	1.05	0.52	0.54	1.36	0.16	0.97	0.45	0.79	-0.19	0.54	0.22	0.28	-0.36	-0.02	0.12	-0.19	-0.11	-0.17	-0.61	-0.73	-1.02
FBgn0033913	CG8468	11684	-0.51	-0.58	-0.39	-0.66	-1.45	-0.92	-0.64	-0.85	-0.41	-0.94	-1.02	-1.47	-0.98	-1.07	-0.53	-1.02	1.29	-0.61	-0.4	-0.27	0.25	-0.33	0.14	0.31	0.61	0.31	nan	0.44	-0.02	0.57	0.42	0.28	0.58	0.64	0.35	1.04	0.13	0.71	-0.03	0.59	0.33	0.69	0.26	0.43	0.11	0.48	0.54
FBgn0033915	CG8485	10280	0.98	0.4	0.89	0.5	-0.27	0.75	1.13	0.61	-0.22	0.74	0.24	0.13	-0.53	-0.17	-0.6	-0.39	1.02	0.29	0.16	0.1	0.86	-0.19	0.47	0.3	0.8	0.61	-0.12	0.69	0.41	1.23	-0.09	0.59	0.8	0.95	nan	0.61	-0.83	0.21	-0.36	0	0.1	0.36	-0.18	-0.05	-0.33	0.22	-0.63
FBgn0033918	CG8531	7035	1.59	1.33	1.62	1.26	-0.02	nan	1.26	1.09	1.05	0.34	-0.45	-0.56	-0.37	-0.14	0.1	-0.3	1.54	0.69	1.27	0.78	0.91	0.59	1.3	nan	1.4	0.89	nan	1.31	0.9	1.68	1.03	0.97	0.75	1.24	0.17	1.21	0.39	1	-0.81	1	0.36	1.17	0.96	0.71	0.35	0.28	0.46
FBgn0033919	CG8547	3409	-0.24	-0.69	0.07	-0.72	-0.68	nan	-0.54	-0.88	1.49	nan	nan	nan	-0.47	-0.66	-0.17	-0.73	1.77	-0.8	-0.59	-1.2	nan	nan	-1.38	-1.4	-1.63	nan	nan	-1.82	nan	-1.08	-1.07	-1.38	-1.37	nan	-0.26	nan	-0.21	-0.01	-0.07	-0.14	-0.16	nan	0.15	0.03	0.12	0.63	0.23
FBgn0033924	CG8613	4247	0.71	0.45	0.95	0.79	-0.51	-0.46	0.12	-0.02	-0.32	-1.11	-1.99	-1.87	-1.33	-1.4	-1	-1.66	0.26	-0.75	-0.6	-0.82	-0.85	-1.14	-2.94	-0.69	-0.42	-0.88	-0.93	-0.62	-0.4	-0.51	-0.26	-0.33	-0.75	-0.41	0.1	-0.43	-0.29	-0.57	-0.44	-0.99	-0.18	-0.59	0.11	-0.37	0	-0.47	0.19
FBgn0033926	CG12505	8549	-1.55	-1.93	-1.8	-1.56	-1.49	-1.86	-1.52	-1.95	0.84	-1.99	-1.72	-1.81	-1.44	nan	-1.58	-1.95	-1.65	-1.87	-2.11	-2.03	-2.22	-2.13	-1.8	-1.71	-1.83	-2.89	-2.36	-2.53	-2.83	-1.71	-1.98	-2.03	-1.2	-2.07	-3.02	-2.43	-2.33	-2.31	-2.58	-1.35	-1.77	-1.69	-1.95	-1.49	-2.15	-1.28	-1.18
FBgn0033929	CG8151	10770	1.92	1.29	2.12	1.4	0.99	0.86	1.18	1.07	-0.19	1.06	0.61	0.57	0.68	1.29	1.31	1.1	0.61	1.95	2.27	1.45	2.53	1.55	1.96	1.35	1.92	1.36	1.64	1.97	1.65	1.58	1.65	1.64	1.86	1.97	1.07	1.25	0	0.59	0.45	0.82	0.98	0.87	0.92	0.64	0.47	0.44	0.16
FBgn0033932	CG8422	4364	-0.52	0.12	nan	0.02	nan	-0.3	-0.14	-0.08	-0.39	0.23	0.1	-0.06	nan	-0.11	-2.12	-0.2	2.68	0.32	nan	-0.28	-0.2	-0.07	0.11	-0.13	-0.04	0.42	0.03	0	-0.03	0.52	0.82	-0.02	nan	0.29	nan	0.09	nan	-0.09	nan	-0.31	nan	0.03	-1	-0.05	-0.89	0.32	nan
FBgn0033935	CG10105	4627	0.28	0.37	-0.04	0.39	0.16	0.27	0.64	0.15	nan	0.61	0.78	0.87	0.81	0.87	1.09	0.74	1.32	1.01	1.53	0.98	1.36	1.03	1.03	0.98	0.82	nan	1.35	0.52	0.64	1.29	1.12	1	1.06	1.34	0.55	1.53	0.83	1.21	0.54	1.39	0.95	1.3	1.09	1.14	1.03	0.79	0.97
FBgn0033949	CG10131	5657	-4.07	-2.56	-2.57	-2.78	-2.54	-2.8	-2.38	-3.34	-1.14	-2.36	-2.52	-2.61	-1.32	-2.64	-1.96	-2.73	-1.11	-1.54	-0.41	-1.77	-1.61	-1.92	nan	-1.82	-2.11	0.18	-2.11	-1.85	-2.5	-1.36	-1.47	-2.11	-2.38	-1.41	-1.85	-1.2	-2.19	-1.17	-1.62	-1.5	-0.96	-0.79	-0.93	-0.86	-0.87	-0.33	-1.07
FBgn0033951	CG10139	2410	2.32	1.42	2.3	1.62	1.98	1.1	1.12	1.63	2.18	2.08	2.09	1.41	1.9	2.22	2.5	1.79	2.36	1.3	1.53	0.7	2.08	1.05	1.37	1.08	1.1	1.7	1.81	1.06	1.41	2.04	1.86	1.66	1.85	0.68	1.25	0.72	0.56	1.31	0.66	0.59	1.27	1.11	1.06	0.45	1.08	1.14	0.92
FBgn0033954	CG12860	1684	-2.05	-1.68	-1.78	-1.03	-1.7	-1.73	-1.39	-2.03	-2.03	-1.76	-1.28	-1.68	-1.17	-1.9	-1.34	-1.61	-3.46	-0.99	nan	-1.71	-1.29	-1.39	-1.18	-1.01	-1.5	-1.47	-0.01	-1.89	-1.69	-1.55	-1.65	-1.51	-1.68	-1.22	-2.91	-0.83	-2.3	-1.51	-1.72	-0.7	-2.11	-0.66	-1.92	-1.11	-2.1	-1.09	-1.87
FBgn0033968	CG10200	9365	-3.78	-3.44	-2.68	-3.05	-3.55	-3.35	-3.18	-3.45	0.59	-2.71	-3.31	-3.16	-3.53	-2.9	-3.49	-2.74	2.88	-2.16	nan	-2.6	-2.84	-2.39	-2.24	-2.37	-2.45	-2.13	-2.57	-2.47	-2.56	-0.57	-2.43	-2.73	-1.46	-1.74	-1.39	-1.07	-1.09	-0.18	-0.9	-0.59	-0.6	0.04	-0.01	-0.08	-0.66	0.37	-1.07
FBgn0033971	CG10209	5118	1.77	0.77	1.54	0.54	1.46	0.96	1.56	1.12	0.32	1.1	1.13	0.98	0.71	0.65	0.35	0.38	0	0.34	-0.31	0.21	0.31	0.45	0.64	0.35	-0.07	nan	1.34	0.29	0.19	0.67	-2.41	0.15	0.23	0.58	-0.25	0.38	0.75	0.35	0.26	0.05	0.49	0.32	1.24	0.39	0.22	-0.19	-0.09
FBgn0033973	CG12855	6149	0.96	nan	0.55	nan	-0.25	nan	nan	nan	-2.01	nan	nan	nan	-1.36	nan	-0.84	nan	-1.69	nan	-0.34	nan	nan	nan	0.89	nan	nan	nan	nan	nan	nan	nan	0.17	nan	-0.71	nan	-0.21	nan	0.48	nan	0.69	nan	0.9	nan	0.63	nan	0.66	nan	0.45
FBgn0033984	CG10255	7013	1.44	0.57	1.41	0.4	0.65	0.92	1.12	0.61	2.32	0.93	1.13	1.11	0.86	1.1	1.19	0.89	3.34	1.33	1.19	0.83	1.12	0.97	1.09	0.87	0.62	0.84	0.68	0.82	0.91	0.45	0.46	0.92	-0.39	1.07	0.42	0.58	-0.27	0.17	-0.39	0.12	0.04	0.07	0.21	0.01	-0.03	0.28	-0.15
FBgn0033988	CG7761	3470	0.81	nan	0.55	nan	-0.58	nan	nan	nan	0.38	nan	nan	nan	0.4	nan	0.6	nan	0.1	nan	0.78	nan	nan	nan	nan	0.87	nan	nan	nan	nan	nan	nan	0.52	nan	0.86	nan	0.27	nan	-0.44	nan	-0.99	nan	-0.32	nan	-0.43	nan	-0.6	nan	-0.24
FBgn0033994	CG7544	8388	2.98	2.44	2.3	2.44	1.28	1.09	1.53	1.65	0.53	0.75	0.58	0.54	0.46	0.5	0.44	1.11	1.87	1.64	0.83	0.93	1.51	0.51	-0.18	1.21	0.97	1.03	-0.05	0.73	0.25	0.55	-0.71	-0.33	0.07	0.2	-1.47	-0.69	-1.11	-1	-0.57	-1.11	0.14	-0.6	0.06	-1.01	-0.22	-0.89	-0.96
FBgn0033996	CG11807	10527	nan	1.51	nan	0.77	nan	1.64	1.99	1.79	nan	1.51	-0.14	0.04	nan	-0.61	nan	-0.77	nan	-0.44	nan	-0.23	0.34	-0.14	0.65	0.18	0.39	0.19	0.45	0.84	0.75	1.22	nan	0.63	nan	0.51	nan	0.81	nan	0.83	nan	0.44	nan	0.52	nan	0.69	nan	0.72	nan
FBgn0034000	CG11808	3015	0.59	0.26	nan	0.36	0.14	0.44	0.25	-0.02	-1.24	0.67	1.05	0.93	0.42	0.92	0.83	0.71	-0.22	0.69	0.62	-0.17	0.34	-0.22	0.16	-0.3	-0.31	-0.67	-0.58	-0.24	-0.35	-0.92	0.09	0.04	-1.34	-0.25	-0.39	-0.15	-1.37	-0.68	-0.94	-0.68	-0.67	-0.65	-0.36	-0.69	-1.05	-0.61	-1.42
FBgn0034002	CG8079	7038	1.21	0.02	1.15	1.05	-0.06	0.93	0.44	0.8	-0.04	0.92	0.56	0.88	0.57	0.62	-0.13	0.52	-0.89	1.14	nan	0.72	0.86	0.64	0.37	0.84	1.23	1.09	1.92	1	0.99	1.46	0.75	0.39	-0.55	0.64	nan	0.55	0.14	-0.09	-0.77	0.25	0.36	-0.01	0.73	0.56	-0.12	nan	nan
FBgn0034004	CG33466	2084	-0.37	-0.71	-0.11	-0.59	-0.25	-0.37	-0.23	-0.46	nan	-0.34	-0.77	-0.72	-1.03	-1.03	-1	-1.31	nan	-0.9	-0.43	-1.09	-0.99	-0.69	-0.68	-0.59	-0.89	-0.83	-0.38	-0.85	-0.77	-0.33	-0.47	-0.59	-1.08	-0.7	-0.56	0.07	0.53	0.3	-0.06	0.2	-0.16	0.01	0.39	0.03	0.21	nan	-0.09
FBgn0034009	CG8155	8759	2.23	1.53	2.1	1.49	1.62	1.31	1.36	1.22	0.71	1.86	1.69	1.85	1.57	1.89	2.33	1.53	0.42	1.93	2.64	1.48	2.14	1.68	2.06	1.59	1.62	2.73	2.54	1.58	1.83	2.72	2.05	1.6	1.88	1.93	1.16	2.43	1.23	1.92	1.48	1.49	1.31	nan	2.17	nan	1.97	nan	1.27
FBgn0034027	CG8187	8025	1.65	1.44	0.6	1.42	1.39	1.18	0.8	0.89	1.92	1.33	1.3	1.06	0.3	1.4	0.37	0.17	3.4	0.46	0.49	-0.27	-0.58	-0.25	0.57	-0.04	-0.35	-0.41	-0.08	-0.07	0.11	-0.81	0.72	0.1	-2.13	0.05	-0.91	0.51	0.07	-0.01	nan	0.07	0.34	0.16	0.91	0.25	0.27	-0.96	-0.22
FBgn0034029	CG8190	10798	0.67	0.55	0.55	0.23	-0.55	-0.33	0.1	0.11	0.27	-0.48	-0.92	-0.97	-0.8	-0.62	-0.69	-0.99	0.61	0	0.79	-0.22	0.49	-0.12	0.33	-0.03	0.3	-0.01	0.5	0.32	0.5	1.1	0.24	0.41	0.26	0.76	0.07	1.06	0.53	0.57	-0.23	0.23	0.86	0.38	0.57	-0.06	0.86	0.68	0.26
FBgn0034032	CG8195	6177	1.93	1.27	1.57	1.39	-0.64	0.9	1.5	1.32	-0.97	0.97	0.41	0.53	0.12	0.02	-0.43	0.17	-2.41	0.9	0.83	1.22	2	0.67	0.43	1.64	1.71	0.95	0.69	1.46	1.03	0.82	1.31	1.5	1.5	1.85	0.38	0.79	0.22	0.31	-0.39	0.53	0.59	0.48	0.3	0.27	-0.12	0.21	-0.22
FBgn0034049	CG8291	11356	-0.1	-0.31	-0.39	-0.19	-1.76	-0.31	0.22	-0.12	-0.6	-0.03	0.38	0.09	nan	0.55	0.61	0.91	nan	1.04	0.2	0.66	1.9	0.78	1.19	0.85	1.32	nan	0.37	0.64	1.05	1.36	0.23	0.96	0.01	0.7	0.37	0.12	-0.52	-0.02	-0.37	0.44	0.27	0.05	-0.1	-0.16	-0.01	0	-0.35
FBgn0034057	CG8314	4292	1.39	0.96	1.56	0.99	1.07	1.15	1.33	0.99	1.3	1.39	1.44	1.28	1.34	1.35	1.05	1.24	2.57	1.3	1.92	1.13	1.68	1.34	1.47	1.11	1.13	1.13	1.53	1.31	1.42	1.73	1.65	1.34	0.64	nan	0.61	nan	0.7	0.9	0.77	1.06	0.4	0.84	1.1	0.83	0.54	0.62	0.53
FBgn0034061	CG8386	7334	1.85	1.36	2.05	1.35	1.23	1.37	1.59	1.4	1.17	1.92	2.15	1.9	1.89	1.97	2.11	1.76	1.6	0.74	1.25	0.38	1.1	0.41	0.81	0.24	0.56	0.33	nan	0.5	1.1	1.23	1.34	0.9	1.21	1.02	0.83	1.03	0.19	0.3	0.36	0.55	0.49	0.31	0.47	-0.36	-0.05	0.3	0.13
FBgn0034072	CG18250	3361	0.71	0.2	1.13	0.12	0.73	0.15	0.14	0.03	nan	0.68	0.59	0.54	0.93	0.69	1.17	0.56	nan	0.4	0.48	-0.02	0.29	0.29	0.41	0.51	0.11	0.48	0.47	0.64	0.88	1.01	1.55	1.48	-0.24	1.12	0.98	1.31	0.74	1.58	1.48	1.43	1.13	1.78	1.51	1.85	1.23	2.04	1.5
FBgn0034073	CG8414	2115	1.46	0.76	1.76	0.58	1.51	0.62	0.98	0.58	0.38	1.23	1.38	1.17	1.5	1.47	2.24	1.22	0.44	1.58	2.49	1.29	1.85	1.35	nan	1.35	1.49	1.38	1.31	1.45	1.63	1.99	2.01	1.76	1.62	1.94	1.38	2.05	0.78	1.82	1.5	1.63	1.53	1.97	2.06	1.7	1.53	2.33	1.41
FBgn0034084	CG8435	7786	1.47	1.04	1.6	1.83	1.01	1.36	0.06	0.94	0.93	1.54	1.53	1.08	-0.36	1.92	0.24	2.08	1.69	0.66	1.67	0.12	0.81	0.34	0.48	0.18	-0.56	-0.76	0.36	0.19	0.3	-0.1	-2.49	-0.82	nan	nan	nan	nan	nan	-0.61	nan	-1.57	-0.92	-0.39	-0.52	-0.75	nan	nan	-1.36
FBgn0034086	CG8441	8334	0.84	0.57	1.05	0.63	0.79	0.85	0.73	0.75	-2.55	1.12	1.3	1.04	0.7	1.44	0.98	1.08	-1.89	1.08	1.01	1.15	1.75	0.5	1.37	0.58	0.51	0.1	-0.2	0.16	0.13	0.41	0.03	0.64	0.46	0.88	-0.42	0.39	-1.52	-0.01	-1.15	0	-0.37	0.01	-0.77	-0.86	-0.93	-0.32	-1.58
FBgn0034088	CG8445	1645	0.72	0.62	-0.07	0.67	-0.43	-0.21	-0.07	0.14	-0.14	-0.49	0.09	-0.2	0.45	0.8	0.37	1.62	1.31	1.42	0.01	1.23	0.68	0.79	0.39	1.04	0.75	0.31	0.28	-0.11	0.66	0.69	0.51	0.75	0.12	0.53	-0.53	0.25	0.64	0.04	0.36	0.08	0.28	0.43	0.08	-0.57	0.18	-0.33	-0.06
FBgn0034110	CG3615	10089	0.46	-0.19	0.41	-0.3	-0.73	-0.19	-0.02	-0.28	-0.54	-0.25	0.24	0.37	0.7	1.2	1.53	0.89	-1.4	1.79	nan	nan	1.12	1.3	1.01	0.74	0.61	0.74	0.87	0.67	0.8	0.07	0.48	0.57	-0.5	0.91	0.38	0.94	0.16	0.57	0.2	0.57	0.41	nan	0.96	nan	0.44	nan	0.31
FBgn0034113	CG8060	11012	-0.14	-0.54	0.12	-0.62	-1.52	-0.88	-1.14	-0.66	-0.19	-0.98	-1.22	-1.19	-0.95	-1.46	-1.31	-1.32	0.74	-0.58	nan	-0.94	-0.64	-1.01	-0.53	-1.03	-1.14	-1	-0.94	-0.73	-0.5	-0.15	-0.54	-0.52	-1.44	-0.54	-0.22	-0.86	-1.07	-0.82	-0.55	-1.01	-0.69	-0.53	-0.04	-0.58	-0.23	-0.52	-1.01
FBgn0034118	CG6251	4135	2.74	2.12	2.71	2.19	2.14	2.25	1.78	2.04	nan	2.62	2.88	2.24	2.24	2.96	2.4	2.63	nan	2.18	1.17	2.07	3.38	1.62	-0.08	1.86	1.68	1.66	1.4	1.65	1.78	0.29	1.24	1.6	1.34	1.8	0.56	0.81	-0.15	0.48	0.46	0.47	0.44	0.45	0.48	0.23	-0.11	0.39	-0.07
FBgn0034136	CG8380	5490	-3.65	-2.34	-3.97	-2.63	-1.94	-2.68	-2.62	-2.74	-1.65	-3.31	-2.62	-2.14	-0.76	-1.14	-0.94	-0.74	-0.79	-1.34	-1.49	-1.07	-0.89	-0.03	-0.96	-1.44	-2.7	-2.82	-2.81	-1.69	-3.62	-2.58	-1.49	-2.48	nan	-2.91	nan	-3.03	-1.03	-1.51	nan	-1.86	-1.27	-1.36	-0.77	-1.12	0.47	-0.37	0.31
FBgn0034140	CG8317	5461	-0.32	-1.23	-0.86	-0.59	nan	-0.76	-0.39	-0.81	-1.05	-0.51	-0.3	-0.49	-1.03	-1.39	-0.21	-0.91	-0.16	-0.14	-0.69	-0.21	-1.05	-0.01	0.03	-0.14	-0.49	-0.5	-0.65	-0.61	-0.63	-0.25	-0.42	-0.62	-0.91	0.02	nan	-0.27	-0.57	-0.04	-0.6	-0.18	-0.41	-0.28	-0.55	-0.17	0.06	0.11	0.35
FBgn0034141	CG8311	9406	1.95	1.16	2.01	1.24	nan	1.08	1.24	1.14	1.4	1.14	0.87	0.87	nan	0.54	0.38	0.32	0.88	0.52	nan	0.2	0.57	0.37	0.61	0.43	0.15	0.31	0.98	0.21	0.31	1.08	-0.01	0.2	nan	0.38	nan	0.29	nan	0.13	nan	0.15	nan	0.12	nan	0.23	nan	nan	nan
FBgn0034142	CG8306	7758	-1.16	-1.38	-1	-1.4	-1.26	-1.29	-0.82	-1.76	2.16	-1.14	-0.57	-0.74	-0.75	-0.46	0.26	-0.42	2.39	0.12	0.05	0.32	1.11	0.05	0.96	0.63	0.94	1.46	0.86	1.01	1.15	1.85	1.46	1.62	nan	1.52	1.72	1.86	2.12	2.91	1.81	2.42	2.41	2.57	2.36	2.72	2.22	2.87	1.97
FBgn0034144	CG5089	2580	-4.11	-4.35	-3.22	-4.03	-3.69	-4.3	-4.11	-4.37	nan	-3.61	-3.96	-4	-2.51	-3.85	-3.58	-3.76	nan	-2.95	-3.07	-3.28	-3.96	-2.8	-2.65	-2.42	-2.92	-2.58	-2.83	-2.35	-2.58	-1.77	-2.65	-2.64	-2.08	-2.35	-3.35	-2.53	-3.49	-1.74	-3.48	-2.02	-1.94	-1.25	-1.88	-1.4	-1.58	-0.75	-0.72
FBgn0034158	CG5522	11415	0.92	1.17	1.36	1.49	0.84	1.88	1.45	1.45	-0.07	1.32	1.71	1.73	1.51	1.36	1.23	1.25	1.22	0.84	1.42	1.52	2.08	1.96	1.96	1.37	1.43	1.31	1.43	1.46	1.18	1.41	0.82	0.91	0.89	1.04	-1.11	0.63	0.48	0.09	0.09	0.03	0.16	0.11	0.47	0.09	-0.07	-0.07	-0.19
FBgn0034172	CG6665	10398	2.14	1.14	2.27	1.26	1.19	1.13	1.25	0.83	-0.05	1.4	1.13	1.27	0.84	0.95	1.01	0.8	nan	1.23	1.48	0.6	1.1	0.6	-0.34	0.71	0.59	0.41	0.51	0.53	0.53	0.23	0.48	0.81	0.46	0.91	0.68	0.78	0	0.56	0.43	0.67	0.79	1.13	1	0.85	0.66	0.76	0.08
FBgn0034173	CG9010	4343	-0.29	-0.94	-0.69	-0.93	-0.97	-1.77	-0.81	-1.41	nan	-1.46	-1.8	-2.33	-1.45	-2.04	-1.66	-2.18	nan	-1.38	-0.92	-1.6	-2.09	-1.09	-1.27	-1.09	-1.54	-1.47	-0.83	-1.44	-1.42	-1.23	-1.15	-1.76	-2.54	-1.5	-2.62	-2.01	-2.46	-1.94	-2.8	-1.84	-1.44	-1.42	-2.17	-1.37	-1.99	nan	-1.17
FBgn0034186	CG8950	8860	1.74	0.97	2.07	1.17	1.08	1.03	1.36	1.06	1.28	0.71	0.5	0.54	0.68	0.74	0.66	0.44	0.83	0.84	1.22	0.64	1.51	0.92	0.67	0.82	0.56	0.29	0.38	0.37	0.41	1.1	0.69	-0.02	0.31	nan	-0.55	nan	0.71	0.39	-0.04	0.13	0.36	0.32	0.91	0.22	0.3	-0.22	0.15
FBgn0034187	CG6967	7955	2.75	2.28	2.78	2.41	1.48	2.33	2.39	2.69	1.94	1.26	-0.06	-0.05	-0.95	-0.57	-0.51	-0.25	nan	-0.49	0.46	-0.25	-0.69	0.01	0.16	-0.01	-0.36	0.42	0.28	-0.21	-0.05	-0.7	-0.66	-0.27	-1.86	-0.25	-0.58	-0.19	0.61	0.26	nan	-0.29	0.39	0.19	nan	0.18	0.48	0.64	-0.24
FBgn0034191	CG6984	5369	0.76	0.42	1.37	0.27	-1.18	0.03	0.2	0.11	0.14	-0.78	-1.26	-1.15	-0.41	-1.2	-0.02	-1.65	0.05	-0.98	-0.67	-1.44	-2.33	-1.54	-1.05	-1.61	-0.89	-2.13	-1.84	-1.11	-1.87	-1.29	-0.87	-1.57	-1.81	-1.9	-2.71	-1.67	-1	-1.1	nan	-1.6	-1.08	-0.81	-0.54	-1.06	-0.66	-2.11	nan
FBgn0034198	CG11400	1452	-2.78	-3.33	-2.09	-2.87	-2.43	-2.4	-1.96	-2.51	-2.68	-3.08	-2.71	-2.69	-1.62	-2.46	-1.64	-2.64	-1.29	-2.52	-0.97	-2.65	-2.36	-2.43	-1.21	-2.36	-2.21	-3.49	-2.88	-2.17	-2.46	-1.92	-1.24	-2.17	-2.73	-2.52	-3.56	-2.93	-3.12	-2.95	-2.93	-2.64	-2.03	-2.34	-2.79	-2.35	-2.73	-2.91	-1.82
FBgn0034200	CG11395	4499	-2.92	-3.09	-3.68	-3.54	-3.46	-4.06	-4.15	-3.86	-0.28	-2.72	-3.6	-3.63	-2.81	-3.61	-2.83	-3.79	1.67	-3.13	-2.74	-3.59	-4.1	-3.34	-2.8	-2.8	-2.69	-2.65	-2.17	-2.49	-2.3	-2.81	-0.96	-1.19	-2.48	-1.98	-0.01	-0.02	0.26	0.79	-0.59	-0.07	0.49	0.13	0.77	0.84	1.06	0.67	1.05
FBgn0034214	CG6550	6276	0.52	0.23	0.69	0.2	-0.69	-0.18	nan	-0.09	-1.43	-0.41	-0.23	-0.28	-0.31	0.29	0.63	0.19	0.58	0.96	1.22	0.58	0.86	0.5	0.93	0.14	0.65	0.14	0.29	0.51	0.69	-0.04	0.77	0.44	-0.52	0.83	0.53	0.84	-0.14	0.8	0.16	0.57	0.45	0.88	1.02	0.65	0.4	0.49	-0.27
FBgn0034229	CG4847	1564	-3.01	-2.92	-2.68	-2.52	-2.91	-2.44	-2.07	-3.17	0.48	-2.82	-2.46	-2.28	-1.97	-2.81	-1.99	-2.5	-2.7	-2.59	-1.95	-1.99	-3.63	-2.44	-2.32	-1.88	-1.93	-1.18	-2.52	-2.14	-3.57	-1.87	-1.58	-2.11	-2.27	-2.06	-2.32	-1.84	-1.99	-0.94	-2.66	-1.39	-1.73	-1.27	-2.16	-1.27	-0.2	-0.39	0.18
FBgn0034243	CG6501	11646	0.68	0.48	0.69	0.47	-0.23	0.32	0.43	0.59	nan	0.65	0.85	0.69	0.35	0.71	0.58	1.25	nan	1.59	nan	1.81	1.82	1.17	nan	1.68	2.04	1.64	1.38	1.98	1.81	2.38	1.14	1.82	nan	2.28	nan	1.97	nan	1.35	nan	0.91	nan	1.21	nan	0.47	nan	0.53	0.32
FBgn0034247	CG6484	5282	-2.05	-2.78	-2.34	-2.64	-2.57	-2.81	-2.26	-3.25	1.3	-2.96	-2.51	-2.73	-1.93	-2.05	-1.76	-2.31	0.35	-1.85	-1.52	-1.77	-2.26	-2.24	-1.73	-1.9	-1.93	-2.45	-1.78	-1.41	-1.91	-1.14	-1.9	-1.88	-0.89	-0.46	-2.54	-2.04	-1.63	-0.99	-2.63	-1.65	-1.25	-1.38	-1.54	-1.47	-1	-0.67	-0.69
FBgn0034259	CG6459	7466	-1.17	-1.12	-0.57	-0.85	-0.99	-0.89	-0.95	-1.19	-0.82	-0.52	0.34	0.04	0.57	0.59	0.99	0.93	-2.09	1.42	1.61	1.36	1.63	1.15	1.39	0.86	0.84	0.57	0.49	0.68	0.45	0.7	0.2	0.04	0.28	nan	-0.79	nan	-0.43	0.49	-0.67	0.48	0.34	0.43	0.6	0.48	0.28	0.29	-0.05
FBgn0034261	CG4966	1813	0.9	-0.06	1.2	-0.1	0.24	0.15	0.52	0.47	0.36	0.02	-0.38	-0.43	-0.11	-0.44	-0.21	-0.6	0.36	-0.62	nan	-1.02	-0.75	-0.57	-0.57	-0.58	-0.69	0.04	0.12	-0.46	-0.39	0.62	-0.19	-0.32	-0.32	-0.33	0.19	-0.08	0.28	-0.01	-0.01	-0.01	0.28	nan	0.96	nan	0.64	nan	0.26
FBgn0034263	CG10934	5942	nan	-2.7	nan	-2.37	-2.26	-2.34	-1.1	-2.25	1.98	-1.93	-1.84	-1.49	-2	-1.25	-0.16	-1.87	2.08	-1.25	-0.91	-1.28	nan	-0.94	nan	-1.09	-1.04	-2.06	-2.04	-0.72	-1.19	-0.89	-1.13	-1.98	nan	nan	-3.56	nan	-3.43	-2.63	nan	-2.46	-1.5	-2.41	-2.44	-2.35	-2.89	nan	-2.98
FBgn0034266	CG4975	4932	1	0.23	1.1	0.12	0.08	-0.05	0.4	0.05	0.82	-0.22	-0.43	-0.79	-1.01	-0.53	-0.41	-0.93	-1.63	-0.37	-0.09	-0.47	-0.81	-0.47	-0.16	-0.15	-0.41	0.61	0.26	-0.21	-0.15	-0.49	0.02	-0.14	-0.82	0.06	-0.22	0.04	-0.6	0.2	-0.48	0.13	-0.11	0.28	0.73	0.61	0.52	0.32	0.01
FBgn0034270	CG6401	8783	1.89	1.58	2.34	1.51	1.36	1.38	1.05	1.26	1.64	1.31	1.03	0.85	0.78	1.07	0.44	0.67	1.9	0.76	nan	0.35	0.93	0.05	0.77	0.42	0.19	-0.07	0.21	0.22	0.39	0.45	0.45	0.1	-0.75	0.13	0.04	-0.04	0.03	-0.02	-0.07	-0.37	0.17	0.08	0.48	-0.18	-0.26	-0.53	-0.75
FBgn0034282	CG5784	3559	nan	1.37	nan	1.25	nan	1.45	1.54	1.31	2.13	1.65	1.61	1.68	nan	2	nan	1.67	1.87	2.25	nan	1.94	nan	1.87	2.09	1.81	1.78	2.68	nan	1.79	1.61	0.74	-0.62	1.24	nan	1.45	nan	0.59	nan	-0.63	nan	-0.61	-1.31	-0.58	nan	-0.81	-0.92	-0.71	nan
FBgn0034290	CG5773	2874	0.95	0.87	1.85	1.07	1.05	0.97	nan	0.83	-0.63	1.94	1.71	1.84	1.17	1.46	1.9	1.61	-0.25	2.31	nan	1.58	2.16	2.01	2.2	2.08	1.45	2.58	2.85	1.25	2.06	2.2	1.41	1.42	0.17	2.45	0.55	2.57	1.05	1.78	1.31	2.17	1.73	nan	2.31	nan	1.91	nan	1.87
FBgn0034296	CG10912	2863	-3.06	-2.01	-2.9	-1.84	-3.09	-3.02	-1.63	-3.11	-3.22	-2.16	-1.21	-2.56	-2.19	-2.41	-1.1	-1.94	-3.47	-2	nan	-1.73	-1.86	-1.33	-1.62	-1.16	-2.15	-1.62	-0.78	-2.03	-1.3	-2.17	-1.6	-2.04	-2.1	-1.84	-3.09	-2.41	-3.1	-2.21	-3.2	-2.2	-2.52	-1.5	-1.75	-1.38	-2.15	-1.24	-1.82
FBgn0034304	CG5742	7531	0.36	0.31	0.58	0.03	-0.3	-0.31	0.27	0.2	1.43	0.25	-0.05	-0.32	-0.27	0	0.39	0.34	1.2	0.99	0.44	0.18	0.99	0.61	0.52	0.67	0.17	0.19	0.09	0.29	0.47	0.87	0.02	-0.21	-0.46	nan	-0.05	nan	0.12	0.3	-0.86	-0.14	0.11	0.34	0.17	0.02	0.22	0.19	-0.01
FBgn0034308	CG10915	6234	-0.76	-0.54	-0.19	-0.23	-0.67	-0.78	-0.58	-0.14	-0.97	-0.45	-1.13	-1.47	-0.44	-0.76	-0.24	-0.87	-1.18	-0.19	0	-0.22	-0.51	-0.36	0.21	-0.12	-0.12	-0.5	-0.44	-0.08	-0.2	0.3	-0.22	-0.81	-0.65	-0.02	-0.66	-0.43	-0.5	-0.11	-0.92	-0.68	-0.76	-0.09	-0.37	-0.39	-0.73	-0.27	-1.08
FBgn0034312	CG10916	9015	0.72	-0.22	0.65	-0.15	0.03	0.24	0.25	0.25	0.95	0.46	0.64	0.41	0.16	0.46	0.03	0.42	0.68	0.55	0.47	0.24	0.31	0.41	0.3	-0.01	-0.46	-0.46	-0.28	-0.37	-0.55	0.12	-0.44	-0.25	-0.75	-0.32	-0.2	-0.04	0.63	0.37	-0.05	-0.25	0.02	-0.29	0.43	-0.2	0.27	0.02	0.08
FBgn0034313	CG5726	9045	1.71	1.74	2.2	1.41	1.34	2.1	1.81	2.02	0.15	1.93	1.12	1.18	0.29	0.45	0.11	0.4	0.56	-0.05	0.56	-0.03	0.87	0.32	0.24	0	-0.59	-1.01	-0.11	-0.49	-0.51	0.2	-0.45	-0.09	-1.45	-0.2	-1.34	0.42	0.28	0.04	-1.31	0.12	0.24	-0.23	0.18	-0.15	nan	-0.17	-0.1
FBgn0034314	CG5140	1884	2.29	1.59	2.34	1.48	0.26	0.34	1.03	1.07	1.44	-0.2	-0.81	-0.82	-0.47	-0.3	-0.1	-0.36	2.02	0.36	0.4	0.27	1.37	-0.09	0.68	0.46	0.69	0.78	0.1	0.49	0.07	0.57	0.19	0.08	nan	0.31	-0.92	-0.66	-1.57	-0.82	-1.55	-0.85	-0.8	-0.32	-0.94	-0.7	-0.97	-0.7	-0.68
FBgn0034345	CG5174	8398	1.4	1.29	1.5	1.26	0.7	1.11	1.45	1.23	1.14	1.91	2.06	1.75	1.18	1.9	1.44	1.73	2.37	1.14	nan	0.6	1.49	1.02	0.58	0.29	-0.03	-0.8	-0.58	-0.57	-0.44	0.47	0.31	0.31	nan	0.02	nan	0.93	nan	1.44	nan	1.47	nan	1.51	nan	1.37	nan	0.97	0.63
FBgn0034351	CG5190	8869	1.53	0.48	1.66	0.53	0.77	0.31	0.63	0.31	nan	0.59	0.45	0.46	0.45	0.09	0.52	0.21	0.69	0.62	1.68	0.38	1	0.43	0.99	0.31	0.46	0.18	0.54	0.53	0.31	1.27	0.4	0.4	-0.35	nan	0.33	nan	1.15	0.97	0.09	0.7	0.49	0.64	1.18	0.75	0.84	0.36	0.21
FBgn0034361	CG5497	2170	nan	0.53	nan	0.62	0.15	0.19	0.53	0.15	-4.29	0.23	0.1	0.58	0.02	0.27	0.34	0.31	-3.34	0.18	0.69	0.11	0.5	0.12	nan	-0.13	0.11	-0.38	1.35	-0.15	0.13	1.23	-0.94	0.59	0.28	0.24	-0.2	0.7	0.16	0.78	-0.18	0.89	0.65	1.03	1.6	1.35	1.2	nan	0.77
FBgn0034368	CG5482	8093	1.29	0.94	1.44	1.44	0.81	0.84	1.16	1.22	1.63	1.26	1.01	1.05	0.63	1.16	1.16	0.77	1.33	0.8	1.46	0.76	1.09	0.63	1.27	0.67	0.88	0.33	1.04	0.89	0.77	1.35	0.86	1.06	0.74	0.8	-0.31	1.14	0.84	1.12	0.75	0.78	1.02	0.85	0.86	0.8	0.61	0.55	0.95
FBgn0034372	CG5469	8153	1	1.09	0.83	0.86	0.55	0.41	0.81	0.93	1.06	0.97	0.98	1.02	-0.14	0.97	1.04	1.08	1.64	1.56	1.56	1.13	1.2	1	1.32	1.05	0.77	0.68	1.34	0.59	1.09	0.92	0	0.27	0.1	0.67	-0.68	0.7	0.55	0.23	0	-0.42	0.57	0.63	0.55	0.41	0.3	-0.17	0.09
FBgn0034382	CG18609	2103	-1.27	-1.25	-1.57	-1.42	-1.78	-1.29	-1.05	-1.48	0.61	-0.94	-1.09	-1.26	-1.85	-1.31	-1.8	-1.43	-0.18	-0.66	nan	-0.69	-1.09	-0.32	-0.41	-0.39	-0.67	-0.84	-0.18	-0.61	-0.86	-0.35	-0.61	-1.03	-0.9	-0.56	nan	-0.68	nan	-0.85	-0.7	-0.92	-1.53	-0.75	-1.94	-0.68	0.17	nan	-1.51
FBgn0034388	CG15092	9162	4.23	3.3	4.63	3.19	2.67	2.18	2.94	2.8	2.7	1.67	-0.47	-0.48	-0.93	-0.83	-0.6	-1.03	2.79	-1.38	-0.72	-0.81	-1.01	nan	-0.82	nan	-1.91	nan	nan	-1.88	-2.49	-0.89	-2.31	-1.5	-1.8	-1.8	-3.24	-2.38	-3.94	-3.06	-4.33	-3.01	-3.38	-2.74	-3.68	-3.2	-3.36	-2.61	-2.64
FBgn0034390	CG15093	2681	nan	-0.14	nan	-0.47	nan	-2.64	-0.79	-1.19	0.85	-3.69	-4.33	-4.23	nan	-4.17	nan	-3.83	nan	-3.73	nan	-3.57	-4.85	-3.8	-4.01	-3.23	-3.64	-5.1	-2.81	-4.51	-5.39	-3.59	nan	-3.56	nan	-3.25	nan	-2.35	nan	-1.98	nan	-1.47	-1.4	-1.27	-0.68	-0.76	-0.29	-0.37	0.26
FBgn0034401	CG15100	8238	0	0.53	-0.11	0.27	-1.11	-0.27	0.33	0.23	1.82	-1.11	-1.48	-1.46	-1.09	-1.84	-1.21	-1.5	-0.94	-1.22	-1.11	-1.12	-0.74	-0.95	-0.44	-0.61	-0.38	nan	-0.52	-0.7	-0.13	0.19	-0.36	-0.69	-1.23	-0.26	-0.49	0.42	0.07	0.37	0.05	-0.02	0.52	0.43	0.32	-0.09	0.33	-0.32	-0.17
FBgn0034402	CG15084	6088	2.42	1.6	2.7	1.52	1.48	1.09	1.62	1.57	-1.15	0.87	0.66	0.78	0.41	0.66	1.14	0.61	-1.66	1.42	1.86	0.67	1.5	1.11	1.3	0.92	0.77	1.36	1.26	0.46	0.25	0.82	0.58	0.38	-0.12	0.59	0.25	0.75	-0.28	0.08	-1.15	-0.09	-0.12	nan	0.76	nan	0.22	nan	-0.63
FBgn0034406	CG15106	8030	1.49	1.49	1.67	1.56	0.34	0.57	1.03	1.06	1.12	0.49	1.22	0.82	1	1.08	0.72	1.19	1.28	1.24	1.35	1.31	1.46	1.05	1.49	1.15	1.38	0.99	0.9	1.21	0.82	1.07	0.57	0.52	0.44	0.9	0.34	0.79	0.38	1.09	0.16	0.88	0.41	0.8	0.4	0.37	0.39	0.38	0.05
FBgn0034410	CG15104	7589	1.59	1.26	1.16	1.64	0.91	1.34	1.7	1.42	0.55	1.38	1.27	0.9	0.88	0.86	0.62	0.56	1.19	0.9	0.68	0.71	1.64	0.64	1.24	0.82	0.61	0.97	0.61	0.76	0.79	1.13	0.63	0.84	1.19	0.76	0.23	0.13	0.68	0.22	0.38	0.1	0.57	0.57	0.21	-0.38	0.12	0.14	0.18
FBgn0034418	CG15118	7756	nan	0.56	nan	0.93	nan	0.48	0.52	0.64	0.1	0.59	0.59	0.26	nan	0.58	nan	0.98	1.21	1.06	nan	0.89	0.79	0.43	1.16	0.63	0.9	0.26	0.56	0.92	0.78	1.08	0.21	0.4	nan	nan	nan	nan	nan	0.63	nan	0.44	nan	0.6	nan	0.41	nan	0.33	nan
FBgn0034421	CG7097	6159	1.08	0.79	1.4	1.29	0.26	0.56	0.78	0.56	-1.43	0.54	0.78	0.87	1.14	1.32	1.39	1.67	-1.33	1.21	1.82	1.36	2.33	1.33	1.33	1.07	1.29	0.39	nan	1.3	0.73	1.5	nan	0.79	0.48	1.4	0.61	0.92	0.36	0.61	nan	0.41	0.56	0.36	nan	0.35	0.08	0.25	-0.35
FBgn0034434	CG9811	1652	0.01	-0.3	-0.08	-0.14	-0.45	-0.57	0.09	-0.3	0.22	-0.46	-0.67	-0.71	-0.67	-0.82	-0.74	-0.8	0.28	-0.89	-0.1	-0.73	-0.9	-0.61	-0.21	-0.54	-0.74	-0.9	0.29	-0.66	-0.91	-0.44	-0.71	-0.21	-0.53	-0.29	-1.65	-0.26	0.01	0.1	-0.54	0.04	-0.18	0.19	0.37	0.31	-0.21	-0.07	0.1
FBgn0034435	CG9975	5733	-4.57	-5.2	-3.88	-3.94	-3.23	-3.44	-3.7	-4.95	-0.3	-2.46	-1.02	-0.98	-0.21	-0.96	-0.39	-0.57	0.98	0.06	0.45	0.08	0.08	0.26	0.41	0.43	0.24	0.31	0.14	0.43	0.4	0.96	0.68	0.08	0.42	nan	-0.83	nan	-0.24	-0.33	-0.8	-0.07	-0.22	0.02	-0.32	-0.02	-0.63	-0.46	-0.18
FBgn0034447	CG7744	11742	nan	1.79	nan	2.11	nan	0.68	0.82	0.72	nan	1.24	1.27	0.91	nan	0.15	nan	1.07	nan	1.68	nan	0.96	2.07	0.94	nan	1.13	0.98	1.21	0.66	0.94	1.13	3.06	nan	1.11	nan	1.22	nan	1.2	nan	0.95	nan	0.26	nan	1.28	nan	0.61	nan	nan	nan
FBgn0034451	CG11242	8895	2.37	1.62	2.66	2.19	1.64	1.73	1.85	1.72	0.93	2.42	2.37	2.18	1.97	2.09	2.37	2.02	0.94	0.78	0.87	0.03	1.32	0.56	-0.12	-0.58	-0.79	-1.37	-1.12	-0.81	-0.8	0.15	-0.07	0.14	-0.13	-0.18	0.59	0.66	0.66	0.83	0.75	0.77	0.68	0.95	1.07	0.59	0.49	1.04	-0.09
FBgn0034453	CG11228	3603	-0.62	1.02	nan	1.23	nan	1.4	1.62	1.16	2.12	1.79	2.25	2.18	-1.04	2.6	nan	2.43	2.83	2.79	nan	2.02	2.51	2.17	0.18	1.67	1.48	1.52	1.59	1.56	1.17	0.47	nan	1.33	nan	1.45	nan	1.04	nan	0.51	nan	0.36	0.32	0.64	nan	0.24	-1.1	0.24	-0.25
FBgn0034464	CG11018	2976	-1.63	-1.88	-1.31	-1.56	-1.14	-1.55	-1.79	-1.53	-0.07	-0.94	-0.6	-0.67	-0.64	-0.34	-0.5	-0.74	-0.58	-0.87	-0.11	-1.51	-1.16	-1.12	-0.77	-1.29	-1.6	-1.94	-1.24	-1.28	-1.74	-1.85	-0.99	-2.49	-1.67	nan	-2.28	nan	-1.86	-2.59	nan	-2.47	-2.09	-2.16	-2.03	-2.39	-2.12	-2.25	-2.1
FBgn0034479	CG8654	6296	-0.31	-1.12	0.35	-0.4	-0.73	-0.76	-0.55	-1.22	-2.76	-0.54	0.11	0.06	0.44	0.58	0.65	nan	-1.54	0.89	nan	0.57	0.67	0.91	0.65	0.46	0.43	0.97	0.77	0	-0.48	0.5	-0.39	-0.58	-0.18	0.31	-0.04	0.32	-0.48	0.2	-0.15	0.27	-0.07	0.45	0.86	0.83	0.69	nan	-0.16
FBgn0034488	CG11208	8464	1.85	1.04	1.63	1.24	-0.06	0.24	0.9	0.69	0.95	-0.29	0.44	0.1	0.33	0.38	0.72	0.54	1.13	1.4	1.05	0.43	0.19	0.75	1.11	0.7	0.87	0.51	0.37	0.65	0.93	0.84	0.75	-0.44	-0.54	0.22	-0.52	-0.04	0.08	-0.03	-0.52	-0.44	-0.03	-0.23	-0.16	-0.07	-0.22	-0.85	0.16
FBgn0034491	CG11055	8084	2.44	2.19	2.94	2.26	2.05	1.95	1.73	1.92	2	2.48	2.43	2.22	0.74	1.19	0.02	0.7	1.24	-0.2	0.38	-0.07	-0.37	-0.13	1.69	0.05	-0.38	-0.56	-0.67	-0.32	-0.28	-0.19	0.64	0.07	-1.52	-0.02	0	0.07	0.21	0.65	0.84	0.35	1	0.68	1.48	1.01	0.64	0.3	0.13
FBgn0034500	CG11200	5092	0.34	-0.07	0.13	-0.08	-0.35	-0.44	-0.2	-0.28	-0.16	-0.22	0.13	-0.08	0.06	-0.33	0.02	-0.6	0.06	-0.3	0.22	-0.18	-0.18	-0.19	0.29	-0.02	0.16	0.1	1.18	0.13	0.44	0.88	0.65	0.66	0.47	0.68	0.53	1.93	2.21	2.53	2.12	1.84	1.89	2.18	2.62	2.44	2.01	2.05	1.39
FBgn0034504	CG8929	8271	0.35	0.23	0.61	0.69	0.73	0.83	0.66	0.73	nan	1.34	2.06	1.78	1.95	2.4	1.92	2.01	0.8	2.06	1.87	2.14	1.73	2.38	1.95	2.19	1.64	1.93	2.69	1.65	1.99	2.22	1.24	1.46	1.11	1.54	0.9	1.63	-0.18	0.92	1.09	1.21	1.12	1.22	1.75	1.23	0.87	0.77	0.68
FBgn0034518	CG13430	4219	0.56	-0.11	0.61	-0.33	-0.4	nan	-0.01	-0.31	1.72	0.12	0.01	-0.03	-0.02	-0.02	0.48	-0.24	1.68	0.13	0.36	-0.41	0.24	-0.32	-0.11	-0.6	-0.19	-0.5	-0.24	-0.13	0.01	0.42	0.19	0	-0.03	-0.1	0.25	0.35	-0.15	0.12	-0.23	-0.13	-0.27	-0.22	0	-0.57	0.05	0.28	-0.09
FBgn0034529	CG16742	9149	1.25	0.88	1.35	0.28	0.03	0.29	0.39	0.73	-1.64	-0.05	-0.54	-0.26	-0.39	-0.14	-0.04	-0.45	nan	0.31	0.63	-0.41	0.15	-0.03	0.51	0.07	0.17	0.25	0.41	0.46	-0.03	-0.12	0.61	0.14	-0.75	0.43	0.1	-0.07	0.58	0.38	0.16	0.26	0.61	nan	1.12	nan	-0.34	nan	0.11
FBgn0034552	CG17999	4783	-2.71	-3.11	-3.13	-3.11	-3.24	-3.31	-2.9	-3.31	-1.34	-2.95	-2.92	-2.91	-1.46	-3.26	-1.26	-3.09	-2.43	-2.75	-2.17	-2.53	-2.83	-2.35	-1.04	-2.47	-2.76	-2.33	-2.88	-2.62	-2.48	-2.15	-2.37	-2.59	-2.69	-2.61	-2.1	-2	-1.03	-1.71	-1.12	-1.99	-1.49	-1.35	-0.8	-1.43	-1.22	-1.55	-1.96
FBgn0034563	CG15649	3221	-1.39	-2.2	-1.28	-2.24	-1.64	-2.57	-1.9	-2.39	-0.31	-2.08	-1.81	-2.09	-0.75	-1.36	-0.82	-1.16	-0.58	-0.82	-0.21	-0.79	-0.33	-0.46	-0.58	-0.65	-0.84	-0.95	-0.66	-0.85	-1.18	-0.81	-1.14	-1.4	-1.14	-1.22	-1.61	-1.51	-0.61	-0.98	-1.31	-1.37	-0.81	-1	-0.05	-0.94	0.33	nan	-0.38
FBgn0034566	CG9313	2407	0.23	-0.27	0.27	-0.32	-0.71	-1.16	-0.73	-0.89	0.11	-0.41	-0.45	nan	-0.23	0.56	0.54	0.78	1.92	1.3	nan	0.57	nan	nan	0.65	nan	-0.03	nan	nan	-0.04	nan	-0.46	-0.53	0.07	-0.89	0.16	-0.19	0.04	-0.55	0.22	-0.99	-0.27	0.03	nan	0.31	0.17	0.53	0.2	-0.13
FBgn0034569	CG3221	8300	1.8	1.51	2.55	1.5	0.95	1.12	1.82	1.41	1.33	1.14	1.15	0.54	0.23	1.41	1.44	1.25	1.97	2.19	1.76	1.07	1.16	1.03	1.76	1.22	1.63	1.05	1.18	1.46	1.57	0.75	0.84	0.99	-0.41	0.91	-0.33	-0.63	-1.28	-1.16	nan	-1.34	-0.97	-0.96	-0.43	-1.54	-1.42	-0.26	-1.36
FBgn0034577	CG10540	3538	2.46	nan	1.85	nan	1.11	nan	nan	nan	-3.63	nan	nan	nan	1.15	nan	1.59	nan	-3.76	nan	1.59	nan	nan	nan	nan	nan	nan	nan	nan	nan	nan	nan	1.32	nan	1.77	nan	1.16	nan	0.75	nan	0.95	nan	1.2	nan	1.29	nan	0.83	nan	0.89
FBgn0034583	CG10527	9011	1.11	0.18	1.07	0.2	-0.68	-0.32	0.32	0.13	1.2	-0.7	-0.71	-0.92	-0.88	-0.64	-1.22	-0.67	-1.06	-0.91	-0.94	-1.05	-1.31	-1.18	-1.16	-1.29	-1.34	-1.86	-1.8	-1.8	-1.96	-1.22	-1.96	-1.53	-1.7	-1.34	-2.37	-1.04	-1.27	-0.16	-1.28	-0.36	-0.34	-0.3	-0.01	-0.14	-0.66	-0.18	-0.55
FBgn0034585	CG4030	8331	1.41	1.01	1.45	0.23	-0.01	-0.4	-0.44	0.88	1.28	-0.14	-0.44	-0.46	-0.44	-0.36	-0.55	-0.75	1.57	-0.24	nan	-0.43	-0.04	-0.55	0.28	-0.03	-0.26	-0.12	0.1	0.06	0.52	0.48	-0.16	-0.7	-1.08	0.33	0.07	0.26	0.15	0.2	0.14	-0.22	0.11	0.27	0.55	0.28	-0.28	-0.46	-0.91
FBgn0034590	CG30388	6976	0.87	0.29	1.32	0.42	0.96	0.76	0.95	0.7	1.84	1.06	1.23	1.1	1.37	1.2	1.5	1.22	1.02	1.28	1.59	1.17	1.22	1.38	1.29	1.35	0.95	1.1	1.48	0.96	0.98	1.45	0.69	0.41	-0.32	0.93	-1.56	1.45	nan	0.25	0.08	0.39	0.43	0.24	0.42	0.24	0.19	-0.09	0.13
FBgn0034599	CG9437	10125	1.19	0.22	1.35	0.2	0.21	0.19	0.4	0.4	-1.62	0.04	-0.15	-0.16	0	-0.1	0.15	-0.3	-2.13	0.24	-0.21	0.28	0.38	0.33	0.74	0.1	0.26	0.22	1.21	0.17	0.14	0.74	-0.72	0.24	-0.75	-0.08	nan	0.42	-0.74	-0.02	-0.4	-0.22	nan	-0.45	nan	-0.21	nan	-0.95	nan
FBgn0034611	CG10069	11514	0.12	nan	0.33	nan	0.24	nan	0.66	nan	0.14	nan	nan	nan	1.06	nan	2.02	1.27	2.34	nan	2.48	nan	nan	nan	1.76	1.13	1.45	nan	nan	1.38	nan	1.6	0.4	nan	1.07	1.54	0.67	1.18	0.53	0.86	nan	0.96	0.56	-0.23	1.07	nan	0.66	nan	0.43
FBgn0034617	CG9754	7957	2.47	0.51	2.32	1.03	1.59	1.43	1.43	1.46	2.27	1.51	1.99	1.97	1.65	2.34	2.65	2.03	nan	2	nan	1.38	2.06	1.6	1.65	1.39	1.15	1.74	1.61	0.85	0.99	-1.53	1.3	0.62	-0.6	0.76	0.26	-0.02	0.32	-0.37	-0.59	-0.46	0.09	-0.55	0.89	-0.23	0.23	-0.82	-0.76
FBgn0034626	CG10795	7026	2.55	2.05	2.92	1.91	1.53	0.95	2.14	2.02	1.82	1.06	-0.12	-0.18	-0.13	0.06	1.06	0.26	1.24	0.91	1.72	0.86	1.54	0.76	1.25	-0.33	0.85	0.1	nan	0.57	0.63	1.6	1.03	0.95	0.61	0.98	0.74	0.86	0.62	0.96	0.31	0.47	0.33	0.58	1.01	0.17	0.7	0.66	-0.03
FBgn0034638	CG10433	3638	-4.73	-3.31	-4.44	-3.1	-3.98	-3.83	-3.41	-4.16	2	-4.33	-3.94	-3.94	-2.73	-3.46	-3.54	-3.36	-3.25	-2.89	-2.56	-3.36	-3.3	-3.13	-2.91	-3.03	-3.36	-3.64	-3.15	-3.36	-4.7	-2.49	-2.32	-2.78	-2.44	-2.41	-3	-1.92	-1.29	-1.22	-1.9	-1.62	-0.9	-1.05	-1.28	-1.06	-0.08	0.4	0.53
FBgn0034643	CG10321	8928	1.24	1.13	1.36	1.22	0.27	0.72	0.99	0.8	2.64	0.69	1.16	0.88	1.02	1.03	0.98	1.05	1.98	1.03	0.98	0.93	1.44	0.64	0.89	0.7	1.19	0.52	nan	0.75	0.85	1.09	0.83	0.58	0.7	1.04	0.6	0.94	-0.22	0.51	0.27	0.74	0.76	0.87	0.71	0.43	0.1	0.55	0.29
FBgn0034644	CG10082	7542	0.03	-0.2	0.64	-0.13	-0.02	-0.2	0.04	-0.18	2.33	0.25	0.47	0.28	0.53	0.54	0.74	0.5	1.53	1.01	0.99	0.67	1.02	0.95	1.06	0.83	0.68	0.86	0.66	0.78	0.89	1.39	0.93	0.83	0.99	1.42	0.49	0.95	0.52	1.13	0.14	0.74	0.83	1.02	0.96	0.92	0.79	1.11	0.97
FBgn0034646	CG9862	8535	2.06	1.82	2.47	1.78	1.41	1.47	1.75	1.47	2.71	1.82	1.99	1.94	1.62	0.98	1.87	1.15	0.72	1.92	2.23	1.89	2.25	1.62	2.16	1.58	1.18	2.06	1.96	0.97	0.68	1.4	0.94	0.98	0.64	0.78	0.08	0.75	nan	-0.14	-0.44	0.09	nan	0.07	nan	0.09	nan	nan	nan
FBgn0034654	CG10306	4427	1.57	0.7	1.67	0.91	1.11	0.49	0.79	0.52	0.32	1.31	1.52	1.33	1.28	1.6	1.69	1.04	0.55	1.12	1.35	1.29	2.33	0.81	-0.65	1.01	1.37	0.71	0.77	1.31	0.81	1.95	1.51	1.53	1.31	1.57	1.15	1.65	0.14	1.09	0.74	1.39	1.08	1.19	1.07	1.17	nan	0.93	0.17
FBgn0034656	CG17922	1787	nan	1.07	0.67	1.15	nan	0.57	1.01	0.69	2.1	1.36	1.13	0.87	nan	1.03	nan	0.62	1.63	0.9	nan	0.46	1.06	0.51	0.89	0.6	0.59	0.39	0.45	0.26	0.66	1.34	nan	1.16	nan	0.82	nan	1.02	nan	0.91	nan	0.85	0.49	1.16	nan	0.64	0.65	0.57	nan
FBgn0034657	CG17952	8315	1.37	1.1	1.71	1.19	1.14	1.12	1.05	1.02	1.53	1.35	1.63	1.32	1.55	1.44	1.94	1.54	0.22	1.39	1.83	0.92	1.54	0.85	1.15	0.96	0.93	0.63	0.7	0.78	1.13	1.36	1.02	0.68	0.73	nan	0.15	nan	0.57	0.45	-0.48	0.53	0.53	0.51	0.37	0.46	0.35	0.36	0.27
FBgn0034660	CG4402	2325	-1.84	-1.47	-1.54	-1.38	-1.58	-1.22	-1.08	-1.4	-1	-1.15	-0.89	-1.11	-0.95	-0.74	-0.64	-0.94	-0.27	-0.77	-0.16	-0.44	-0.34	-0.42	-0.45	-0.5	-0.56	-1.22	0.65	-0.69	-0.78	-0.49	-0.88	-0.82	-1.08	-0.43	-1.22	-0.5	-0.75	-0.3	-1.22	-0.37	-0.37	-0.13	-0.48	-0.28	-0.72	0.05	-0.34
FBgn0034664	CG4377	2589	-1.79	-2.33	-1.39	-2.25	-2	-2.26	-2.18	-2.39	nan	-2.12	-2.6	-2.23	-1.47	-2.08	-2.72	-2.2	nan	-2.01	-0.69	-2.26	-2.49	-1.95	-1.96	-2.01	-2.2	-2.77	-2.39	-1.7	-2.34	-0.82	-0.94	-2.19	-1.48	-1.97	-2.32	-1.9	-1.96	-1.4	-2.84	-1.71	-1.21	-1.27	-0.96	-1.27	-0.66	-0.82	-0.09
FBgn0034674	CG9304	6938	1.28	1.05	1.24	1.43	0.31	1.21	0.94	1.26	1.31	1.13	0.88	0.89	0.1	1.26	1.01	1.05	1.13	1.36	1.77	1.53	2.04	1.53	1.64	1.45	1.31	0.46	0.75	0.96	0.92	2.01	0.72	0.64	1.39	1.67	0.07	0.94	-0.13	0.28	0.03	0.26	0.42	0.62	0.78	0.33	0.24	0.68	0.69
FBgn0034687	CG11475	5947	0.03	-0.79	0.04	-0.37	-0.65	-0.46	-0.16	-1.09	-1.43	-0.53	-0.41	-0.3	-0.55	-0.35	-0.23	-0.63	0.05	-0.68	0.25	-0.53	0.04	-0.83	-0.11	-0.36	-0.5	-0.13	-0.38	-0.69	-0.43	-0.25	0.36	-0.2	-0.2	-0.2	-0.22	-0.25	-0.26	-0.36	-0.78	-0.4	0.26	0.15	0.15	-0.08	0.12	-0.28	-0.16
FBgn0034689	CG2921	8264	1	1.01	1.02	1.06	0.35	0.94	1.19	1	2	0.79	-0.31	-0.01	-1.43	-0.66	-1.24	-1.16	-0.76	-1.1	-1.35	-1.77	-1.05	-1.79	-0.99	-1.37	-1.52	-2.05	-1.55	-1.29	-1.07	-0.32	-0.29	-1.04	-1.42	-1.17	-0.35	-0.59	-0.54	-0.16	-0.8	-0.54	-0.35	-0.31	-0.1	-1.13	-0.26	-0.74	-0.25
FBgn0034693	CG11073	1794	-0.69	-0.91	0.16	-1.03	nan	-1.62	-1.02	-1.02	nan	-0.93	-1.59	-1.7	nan	-2.18	nan	-1.76	nan	-1.36	nan	-1.26	-1.78	-1.13	-0.69	-1.07	-1.05	-1.09	-1.12	-1.21	-1.09	-1.01	nan	-1.42	nan	-1.57	nan	-1.6	nan	-1.22	nan	-1.6	nan	nan	nan	nan	nan	nan	nan
FBgn0034695	CG13503	7375	2.21	1.7	1.87	1.75	1.2	1.33	1.74	1.62	2.98	1.44	0.98	0.79	0.46	0.75	0.64	0.63	0.56	0.5	0.06	0.46	1.24	0.59	0.57	0.62	0.15	0.79	0.08	0.11	0.03	0.92	0.47	0.78	0.76	0.33	nan	0.2	0.38	0.45	0.16	0.29	0.75	0.22	0.37	-0.1	0.14	0.26	0.34
FBgn0034697	CG11061	9416	0.91	0.75	1.04	0.91	0.47	0.83	0.93	0.71	-2.74	1.1	0.96	1.01	0.55	0.79	0.58	0.76	-1.83	0.18	0.58	0.02	0.57	0.07	0.67	nan	0.7	0.22	0.2	0.78	0.74	1.38	0.78	0.9	0.9	0.91	0.92	1.35	0.82	1.34	0.55	1.16	1.09	1.19	0.88	0.96	0.96	0.88	0.5
FBgn0034703	CG3045	4438	1.44	1.14	1.76	1.21	0.76	1.14	1.04	0.75	-2.1	0.83	1.27	1.21	0.35	0.65	0.18	0.23	-1.33	-0.22	0.01	-0.82	-0.22	-0.55	1.44	-0.62	-0.54	-1.12	-0.82	-0.57	-0.26	-0.11	0.05	-0.02	-1.38	-0.44	0.2	0.01	-0.74	-0.22	-0.36	-0.13	-0.07	-0.22	0.21	0.07	nan	0.11	-0.22
FBgn0034706	CG11275	4663	-2.19	-2.61	-2.4	-2.45	-2.28	-2.61	-1.98	-2.39	nan	-2.54	-2.14	-2.5	-1.42	-2.04	-1.35	-2.01	nan	-1.88	nan	-1.75	-1.35	-1.53	-1.31	-1.63	-1.29	nan	-0.82	-0.86	-0.68	-0.23	0.21	-0.1	nan	-0.33	nan	0.22	nan	0.03	nan	-1.05	-0.25	-0.71	0.12	-1.16	-0.32	-0.97	-0.8
FBgn0034709	CG3074	11561	0.12	-0.65	0.15	-0.81	-0.45	-0.88	-1.03	-1.15	nan	-0.19	-0.79	-0.68	-0.96	-0.92	-1.15	-1.04	nan	-1.13	-0.45	-1.25	nan	-1.3	-0.96	-1.14	-1.63	nan	nan	-1.36	-1.26	nan	-0.89	-0.72	-1.48	-0.93	-1.55	-0.9	-1.47	-0.63	-1.46	-0.65	-0.87	-0.45	-0.43	-0.43	-0.28	0.43	-0.33
FBgn0034718	CG3413	1697	-4.23	-4.35	-3.58	-4.12	-3.86	-4.66	-3.6	-4.1	-1.15	-3.55	-3.63	-3.79	-3.38	-3.87	-3.14	-3.96	-1.63	-2.87	nan	-3.37	-4.36	-2.67	-2.34	-2.81	-2.8	-4.1	-3.01	-3.12	-3.28	-2.45	-0.93	-2.79	-2.22	-2.3	-1.54	-1.56	-0.16	0.22	-1.1	-0.26	-0.05	nan	0.1	nan	0.37	nan	0.81
FBgn0034722	CG10955	4150	2.08	1.68	1.95	1.72	1.15	1.73	2.04	1.84	0.97	1.41	0.86	0.95	0.15	0.82	0.74	0.28	1.28	1.02	1.22	1.26	1.55	0.83	1.39	0.94	0.9	0.85	0.55	1.04	0.92	1.45	0.2	0.68	0.49	nan	-0.36	nan	0.06	0.26	-0.42	-0.01	-0.01	0.09	-0.57	-0.03	-0.53	-0.32	-0.26
FBgn0034729	CG10344	8879	2.57	1.49	2.59	1.47	1.14	1.37	1.45	1.16	-1.69	1.8	1.95	1.97	1.85	2.35	2.31	2.4	-1.76	2.43	2.29	1.95	2.11	1.81	2.19	1.92	1.65	1.78	1.75	1.63	1.97	2.39	2.29	1.82	1.68	2.31	1.83	2.03	1.01	1.76	0.83	1.8	1.41	2.05	2.01	2.02	1.29	2.24	1.16
FBgn0034735	CG4610	5688	-0.37	-1.42	-0.04	-1.31	-1.29	-1.78	-1.88	-1.71	0.88	-0.83	0.35	0.17	1.32	1.41	1.89	1.68	-0.64	2.4	2.4	1.86	2.34	2.15	2.19	1.68	0.97	1.05	0.77	1.05	0.16	1.09	0.35	0.43	0.56	1.12	-0.01	0.02	-0.77	-0.49	-0.48	-0.36	0.09	0.18	nan	-0.32	nan	0.1	-0.46
FBgn0034748	CG17807	11678	nan	0.98	nan	1.14	nan	nan	0.9	0.58	-0.87	1.41	1.01	1.57	nan	1.13	nan	1.04	0.19	1.16	nan	0.85	1.45	0.31	1.8	0.61	1.46	0.91	0.56	0.65	0.77	1.38	nan	0.92	nan	1.68	nan	0.32	nan	1.03	nan	nan	nan	0.26	nan	0.36	nan	nan	nan
FBgn0034753	CG2852	5772	1.01	0.58	1.57	0.42	0.82	0.57	0.89	0.65	0.19	0.84	0.26	0.16	0.01	-0.19	0.25	-0.2	1.05	0.12	0.63	-0.05	0.12	-0.01	0.75	0.47	0.4	0.18	0.94	0.7	0.67	0.97	0.81	0.62	0.65	0.8	0.39	1.02	0.66	0.77	0.26	0.98	0.59	1.17	0.66	0.89	0.33	nan	0.5
FBgn0034792	CG3499	4435	0.81	0.6	nan	0.54	nan	0.5	0.78	0.52	1.33	0.24	0.17	0.25	nan	0.51	nan	0.05	0.42	1.18	nan	0.76	1.38	0.79	1.07	0.95	0.8	1.2	1.19	0.8	0.94	0.67	nan	0.92	nan	0.88	nan	0.95	nan	0.55	nan	0.36	0.52	0.54	0.73	0.6	0.41	0.33	0.26
FBgn0034802	CG3800	9254	3.56	3.53	3.81	3.44	2.58	2.65	3.08	3.08	-3.79	2.03	-0.06	0.02	-0.56	0.09	-0.08	0.05	-3.77	-0.76	0.23	-0.23	0.12	-0.15	0.41	0.16	nan	-0.77	0.36	0.57	nan	0.86	0.19	0.69	0.52	0.65	nan	-0.08	-1.43	-0.16	-1.18	-0.3	-0.27	-0.25	nan	-0.16	-0.66	-0.04	-0.43
FBgn0034804	CG3831	6365	0.05	-0.79	0.47	-0.55	-0.35	-0.82	-0.59	-0.72	-0.15	-0.61	-0.67	-0.94	-0.34	-0.48	0.28	-0.69	0.14	-0.93	nan	-0.67	-0.08	-0.69	-0.47	-0.74	-1.04	-0.92	-1.09	-0.81	-0.5	-0.15	-0.01	-0.72	-0.87	-0.81	0.29	-0.79	0.22	-0.71	0.33	-0.57	0.1	-0.45	0.44	-0.5	0.17	-0.22	0.21
FBgn0034808	CG9896	2275	2.08	1.21	1.88	1.35	0.5	0.73	1.26	1.13	-0.1	0.3	-0.3	-0.51	-0.43	-0.33	0.04	-0.23	-1.12	-0.32	nan	-0.92	-0.24	-0.5	-0.03	-0.54	-0.73	0.93	0.44	-0.4	-0.18	-0.13	-1.05	-0.86	-0.78	-0.69	-1.28	-0.62	-1.4	-0.89	-1.13	-1.07	-0.79	-0.61	-0.22	-0.66	-0.18	nan	0.48
FBgn0034814	CG9890	9052	1.75	1.22	2.05	1.54	1.03	0.99	1.44	0.94	2.15	1.26	1.27	1.07	1.37	1.1	0.78	0.93	2.27	1.34	1.2	0.43	1.46	0.78	0.72	0.52	0.42	-0.06	0.51	0.81	0.45	0.49	0.76	0.89	0.03	0.97	0.85	0.84	0.06	0.42	0.23	0.17	0.61	0.57	0.7	0.35	0.13	-0.08	0.07
FBgn0034816	CG3085	4743	-0.09	-0.77	-0.36	-0.81	-0.4	-0.91	-0.62	-0.93	0.75	-0.82	-0.64	-0.73	-0.19	-0.49	-0.35	-0.71	1.55	-0.19	0.62	-0.3	0.12	-0.05	-0.13	-0.33	-0.21	-0.64	-0.41	-0.07	-0.3	0.24	-0.4	-1.02	nan	nan	nan	nan	nan	-1.01	nan	-1.04	nan	-1.1	-1.3	-1.32	nan	-1.8	-1.06
FBgn0034835	CG3092	2910	-1.04	-1.55	-1.42	-1.49	-1.66	-1.54	-1.55	-1.39	0.27	-1.42	-1.93	-1.5	-0.57	-1.97	-0.39	-1.88	-0.5	-1.86	-1.62	-2.18	-1.75	-1.83	-1.07	-1.86	-1.04	-0.64	-2.27	-1.76	-1.71	-1.54	-0.81	-1.65	nan	-2	nan	-2.67	-2.05	-1.9	-2.12	-2.1	-1.84	-1.35	-1.71	-1.45	-1.95	nan	-1.96
FBgn0034840	CG3124	1916	-1.64	-1.25	-0.66	-1.16	-0.85	-1.45	-1.42	-1.33	-0.3	-0.76	-1.12	-1.42	-0.88	-1.18	-0.9	-1.48	0.67	-1.14	-0.61	-1.18	-1.25	-1.49	-0.58	-1.12	-0.96	-1.17	-1.58	-0.99	-1.05	0.12	-0.65	-0.86	-0.62	-1.03	-1.49	-1.1	-2.39	-1.05	-1.54	-1.33	-1.58	-0.54	-1.49	-1.06	-1.71	-0.38	-1.7
FBgn0034844	CG9861	1938	-1.55	-2.06	-1.78	-2.31	-2.12	-1.48	-1.55	-2.07	-0.4	-1.92	-2.03	-0.88	-2.58	-2.38	-0.93	-2.89	1.3	-2.01	-1.3	-1.21	-1.41	-1.62	-1.18	-1.36	-0.14	-2.26	-2.25	-0.48	-1.75	-1.02	-0.53	-1.73	-0.61	-1.24	-2.17	-1.44	-2.48	-1.36	-1.98	-1.67	-1.26	-1.52	-2.13	-1.38	-1.91	-1.85	-1.58
FBgn0034860	CG9812	4075	-0.9	-1.02	-0.46	-1.01	-0.71	-1.35	-1.02	-1.19	-1.11	-1.15	-1.35	-1.57	-0.71	-1.28	-1.17	-1.24	-0.61	-0.87	-0.58	-0.98	-1.02	-0.91	-0.54	-0.63	-0.97	-0.95	-0.93	-0.82	-0.95	-0.66	-0.46	-0.47	-0.35	-0.57	-0.49	-0.56	-0.73	-0.11	-0.62	-0.31	0.03	0.01	-0.17	0.01	-0.27	0.51	-0.01
FBgn0034871	CG3906	3043	nan	-0.4	nan	-0.61	-2.88	-0.75	-0.18	-1.07	1.41	-0.83	-0.22	-0.34	nan	-0.82	nan	-0.73	1.29	-0.69	nan	-0.05	-1.08	-0.32	-0.14	nan	-0.38	0.4	-0.89	-0.45	-0.67	-0.3	nan	-0.73	nan	-0.22	nan	-0.77	nan	-0.97	nan	-0.91	nan	-0.35	nan	-0.62	nan	-0.82	nan
FBgn0034873	CG5360	8886	2.3	1.81	2.36	1.95	1.19	1.8	1.84	1.97	-2.03	1.71	1.22	1.2	0.81	1.28	1.1	1.13	-1.86	1.27	1.2	1.05	1.54	0.97	1.09	1.01	0.92	0.8	0.83	0.92	0.89	1.29	1.02	0.67	1.1	0.83	0.44	0.8	0.36	0.8	0.16	0.68	0.62	0.85	0.81	0.39	0.24	0.56	0.14
FBgn0034878	CG3941	9044	1.48	1.45	1.56	1.49	1.1	1.84	1.59	1.76	2.22	2.14	2.11	1.88	1.66	1.8	1.66	1.59	2.17	1.08	2.32	1	2.84	1.73	2.1	1.57	2.17	nan	1.65	1.54	1.77	1.87	1.92	1.42	2.04	1.57	1.05	0.76	0.53	0.45	0.63	0.34	0.46	0.36	0.62	-0.05	0.11	0.4	-0.12
FBgn0034885	CG4019	5808	-2.15	-1.92	-1.82	-1.74	-2.09	-2.59	-1.89	-2.34	-4.27	-1.8	-2.43	-2.34	-2.39	-2.59	-2.36	-1.81	-3.18	-2.04	-1.54	-2.21	-2.7	-1.65	-1.54	-1.76	-1.96	-2.06	-1.15	-1.81	-1.54	-0.9	-1.53	-1.35	-1.38	-0.89	-0.89	-0.43	-0.17	0.58	-0.43	0.2	0.17	0.64	0.91	1.06	1.27	nan	1.08
FBgn0034886	CG5411	10135	-1.39	-1.7	-0.62	-1.57	-1.77	-1.76	nan	-1.62	2.47	-1.36	-1.39	-1.48	-1.41	-1.33	-1.5	-1.46	1.49	-0.72	-0.8	-1.05	-1.13	-0.7	-0.85	-0.69	-1.03	-0.36	-0.44	-0.82	-0.93	-1.24	-0.82	-1.16	-2.43	-0.88	-1.07	-0.95	-0.28	-0.47	-0.76	-0.33	0.09	nan	0.77	nan	0.43	nan	0.41
FBgn0034888	CG5431	9305	-4.48	-3.67	-3.69	-4.04	-3.78	-4.82	-4.56	-4.08	-2.62	-3.49	-4.13	-4.29	-4.38	-4.01	-4.16	-4.71	-1.62	-3.94	-4.06	-4.18	-3.69	-3.93	-3.6	-3.66	-3.79	-4.18	-4.58	-3.87	-3.79	-2.06	-3.58	-3.85	-2.2	-1.9	-0.41	-0.78	1.44	1.61	1.39	1.02	1.24	1.85	2.52	2.46	2.31	2.68	1.44
FBgn0034889	CG11293	1702	-1.02	-1.94	-1.03	-1.57	-1.46	-1.73	-1.16	-1.8	1.79	-1.68	-1.51	-1.61	-0.98	-1.37	-0.37	-1.45	1.35	-1.03	-0.24	-1.28	-1.25	-1.33	-0.73	-1.26	-1.2	-0.62	nan	-0.98	-1.62	-0.24	-0.91	-1.66	-1.32	-1.39	-1.39	-1.57	-0.68	-0.42	-0.56	-1.1	-0.44	-0.07	0.27	-0.3	0.07	0.14	-0.58
FBgn0034903	CG9850	9457	1.57	1.18	1.84	0.95	-0.67	-0.12	0.67	0.62	0.69	-0.65	-1.34	-1.24	-1.38	-0.8	-0.56	-0.68	-2.68	-0.02	0.54	-0.26	0.2	-0.23	0.69	0.16	0.39	1.36	1.08	0.62	0.69	0.69	1.01	0.8	0.71	1.29	0.92	1.25	-0.04	1.07	-0.23	0.76	0.77	1.24	0.93	1.16	1.13	1.04	0.31
FBgn0034909	CG4797	11621	nan	-0.96	nan	-0.99	nan	-1.39	-1.3	-1.33	0.4	-1.02	-1.13	-1.27	nan	-1.06	nan	-1.14	0.51	-0.39	nan	-0.46	-0.76	-0.85	-0.04	-0.55	-0.72	-0.57	-1.3	-0.43	-0.57	0.84	nan	-0.71	nan	-0.75	nan	-1.31	nan	-0.95	nan	-1.12	nan	-0.48	nan	-0.79	nan	-0.56	nan
FBgn0034920	CG5597	2018	-2.4	-2.57	-2.3	-2.3	-1.72	-2.69	-2.21	-2.64	-1.07	-2.15	-1.91	-2.28	-2.21	-2.35	-2.44	-2.25	0.57	-1.83	-1.13	-2.19	-2.64	-1.56	-1.43	-1.59	-1.5	-2.07	-1.52	-1.27	-0.82	-0.25	-0.17	-0.51	-1.42	nan	-1.43	nan	-1.69	-1.34	-2	-1.65	-1.32	-1.35	-1.2	-1.54	-1.21	-1.52	-0.51
FBgn0034921	CG11183	2148	1.39	0.96	1.57	0.73	1.04	1.01	1.12	1.05	-0.39	nan	0.73	nan	0.36	0.38	0.49	0.12	0.75	0.49	1.34	0.44	nan	nan	1.02	nan	0.44	nan	nan	0.37	-0.22	0.89	0.32	0.43	0.01	0.18	-0.3	0.46	-0.05	0.11	-0.54	0.36	0.08	0.32	0.37	0.12	0.06	nan	0.21
FBgn0034923	CG11184	11761	1.87	1.33	1.52	1.21	1.28	1.14	1.33	1.16	nan	1.85	1.88	1.78	1.52	1.76	1.97	1.23	nan	1.98	1.66	1.51	1.64	1.83	1.7	1.57	1.36	2.51	2.4	1.24	1.38	1.72	1.53	1.22	1.05	1.57	1.09	2.09	0.69	1.51	0.56	1.07	1.07	1.54	1.45	1.33	0.97	nan	0.95
FBgn0034926	CG5591	6233	-2.68	-2.69	-2.35	-2.76	-3.06	-3.26	-2.68	-2.99	-2.27	-3	-2.94	-3.1	-2.99	-2.63	-2.83	-3.05	-0.15	-1.93	-1.32	-1.9	-2.48	-1.62	-1.54	-1.67	-1.77	-2.21	-1.52	-1.92	-2.16	-1.51	-2.23	-2.09	-2.48	-1.71	-2.73	-1.59	-2.06	-1	-2.17	-1.25	-1.44	-0.67	-1.36	-0.78	-1.55	nan	-1.13
FBgn0034933	CG3735	8027	1.85	1.54	1.87	1.31	1.4	1.95	1.79	0.99	2.15	1.63	2.47	2.25	1.14	1.81	1.17	1.62	1.95	1.58	1.74	1.3	1.53	1.17	1.69	1.21	1.04	1.06	1.3	1.12	1.28	-0.07	1.48	1.3	-0.37	1.22	1.03	0.82	0.08	0.15	0.19	0.38	0.56	-0.01	0.98	0.36	-0.07	-0.7	-0.25
FBgn0034948	CG3825	3906	1.27	0.7	0.77	1.12	0.64	1.07	1.26	0.93	nan	1.22	1.3	1.15	0.88	0.96	0.85	0.82	1.28	0.32	nan	0.61	1	0.2	0.91	0.29	0.61	0.46	0.41	0.39	0.76	1.15	1.16	1.11	1	1.12	0.55	1.21	0.1	0.75	0.55	1.17	0.54	1.07	1.02	0.53	0.75	1.15	0.78
FBgn0034951	CG3860	3967	0.97	0.55	1.09	0.4	0.18	0.68	0.55	0.32	1.11	0.52	0.13	0.4	0.07	-0.33	0.13	-0.24	1.38	0.37	nan	0.16	0.14	0.26	0.61	0.88	0.41	0.69	1.2	0.46	0.88	0.68	0.56	0.77	0	nan	0.51	1.07	0.65	0.77	0.08	0.81	0.69	nan	0.77	nan	0.82	nan	0.92
FBgn0034957	CG3121	4198	-0.89	-1.82	-0.86	-1.76	-1.56	-2.15	-1.75	-1.81	-4.1	-1.78	-1.81	-2.14	-1.35	-1.92	-0.93	-1.65	-1.67	-1.89	-0.92	-1.3	-1.42	-1.6	-1.42	-1.71	-1.19	-2.16	-2.09	-1.69	-1.67	-1.44	-1.39	-1.78	-1.73	-1.88	-1.83	-2.14	-1.6	-1.96	-1.34	-1.9	-1.33	-1.63	-1.45	-1.79	nan	-1.06	-0.88
FBgn0034962	CG3167	6651	1.97	1.71	1.48	2.01	0.98	1.68	1.86	1.74	nan	2.18	1.78	1.83	0.8	1.38	0.77	1.18	0.68	0.26	0.57	0.6	0.71	0.63	0.88	0.89	0.63	0.41	0.95	0.33	0.73	1.15	0.53	0.68	-0.36	0.71	-0.03	0.7	-0.18	0.16	-0.49	0.2	0.28	-0.08	0.13	-0.41	-0.27	-0.71	-0.41
FBgn0034978	CG3257	3073	nan	-3.89	-1.39	-3	-2.27	-1.44	-2.49	-3.12	nan	-2.61	-3.56	-2.95	-1.64	-2.25	-1.17	-2.28	-2.1	-2.83	-1.64	-2.07	-1.78	-2.31	-2.68	-2.89	-2.66	-3.36	-3.23	-2.24	-3.41	-2.71	-0.73	-3.56	-1.99	-3.07	-2.59	-4.21	-3.92	-3.64	nan	-3.8	-2.38	-3.64	nan	-3.15	nan	-3.16	nan
FBgn0034985	CG3328	5715	-1.98	-2.03	-1.54	-2.08	-1.63	-1.88	-1.55	-2.13	1.72	-1.41	-0.96	-1.01	-0.87	-0.93	-0.8	-1.12	1.04	-0.43	0.08	-0.5	-0.47	-0.35	0.14	-0.1	0.02	-0.38	-0.15	-0.03	0.18	0.55	0.44	-0.07	-0.45	nan	-0.64	nan	nan	0.41	-0.65	0.17	0.39	0.42	0.85	0.4	0.63	0.26	0.29
FBgn0034987	CG3363	4715	-0.47	-1	0.23	-0.75	-0.51	-0.55	-0.62	-0.66	0.28	-0.51	0.03	-0.25	1.08	0.45	0.66	-0.01	-0.17	-0.02	0.12	-0.26	0.22	-0.52	0.2	-0.49	-0.08	-0.66	-0.68	-0.33	-0.5	-0.08	0.15	-0.52	0.36	-0.17	-0.45	-0.76	-0.66	-0.82	-1.27	-1.01	-0.87	-0.83	-0.65	-0.99	-0.65	-1.05	-0.53
FBgn0034988	CG3362	7256	1.44	1.36	2.26	1.42	1.48	1.62	1.51	1.85	2.01	1.64	1.74	2.17	1.23	1.68	0.71	1.12	-0.18	0.83	nan	0.36	1.18	0.72	0.83	0.94	0.45	1.42	0.83	0.19	0.42	-0.39	0.31	0.04	nan	0.08	nan	-0.32	nan	-0.66	nan	-0.55	-0.37	-0.85	0.17	-0.36	0.09	-1.2	-0.44
FBgn0034989	CG3356	9397	-0.17	-0.19	0.55	-0.12	-1.31	-0.89	-0.46	-0.3	-1.08	-1.16	-1.43	-1.58	-1.51	-1.55	-0.54	-1.85	0.6	-0.76	0.19	-0.76	-0.28	-0.75	0.09	-0.25	-0.27	0.1	0.21	0.08	0.31	-0.25	0.35	-0.42	-1.89	0.17	-0.02	-0.31	-0.36	-0.15	-0.68	-0.56	-0.17	-0.02	0.22	-0.34	-0.32	-0.35	-0.82
FBgn0034997	CG3376	4396	0.38	0.05	0.17	0.19	-0.05	0.27	0.31	0.14	-3.11	0.35	0.08	0.3	-0.01	0.15	0.05	-0.39	-0.33	-0.65	-0.52	-0.62	-0.85	-0.73	-0.58	-0.77	-0.96	-1.24	-0.65	-1.04	-1.18	-0.37	-0.53	-0.8	-0.66	-0.52	-0.2	0.28	0.94	1.66	0.8	1.06	1.28	1.22	1.97	1.58	1.47	1.76	1.28
FBgn0034999	CG3394	5266	-0.14	-0.28	0.19	-0.64	-0.88	-0.85	nan	-0.89	0.18	-0.65	-0.78	-0.73	-0.85	-0.63	-0.56	-0.86	0.06	-0.4	-0.15	-0.69	-1.05	-0.43	-0.35	-0.55	-0.8	-0.86	-0.33	-0.59	-0.61	-0.56	-0.45	-0.87	-2.23	-0.5	-1.12	-1.06	-0.57	-0.18	-0.63	-0.35	-0.23	0.1	0.71	0.01	-0.07	-0.08	0.03
FBgn0035005	CG3483	4214	-1.24	-2.29	-0.8	-1.88	-1.22	-1.83	-1.31	-1.78	-0.86	-1.35	-1.72	-1.72	-0.27	-1.58	-1.07	-2.29	0.63	-1.23	-0.79	-1.2	-2.05	-1.42	-0.38	-1.45	-1.22	-2.12	-1.74	-0.96	-1.83	-1.7	-1.19	-1.82	-1.97	-1.91	-2.31	-1.95	-1.98	-1.67	-1.79	-1.8	-1.17	-1.49	-1.62	-1.98	-1.26	-2.02	-1.15
FBgn0035007	CG3492	4866	-2.04	-1.72	-1.63	-1.67	-1.5	-2.02	-1.58	-1.69	1.13	-1.11	-1.25	-1.59	-1.39	-1.67	-1.55	-1.39	-0.38	-0.96	-0.52	-0.89	-1.54	-0.79	-0.82	-0.89	-0.73	-1.07	-1.34	-0.91	-1.08	-1.62	-0.57	-1.49	-3.54	-1.01	-1.65	-1.59	-1.33	-1.01	-1.96	-1.52	-1.87	-1.07	-0.88	-1	-1.77	-0.8	nan
FBgn0035016	CG4612	8122	1.36	1.01	1.32	1.28	0.15	0.81	1.3	0.67	-1.41	1.26	1.48	1.24	0.8	1.36	1.08	1.03	1.15	1.18	0.86	1.09	1.57	1.25	1.08	1.09	0.8	1.09	0.76	0.67	0.96	1.29	0.88	0.92	nan	1.26	0.91	0.92	0.59	0.86	1.13	0.66	0.8	0.8	0.55	0.78	0.51	0.65	0.21
FBgn0035021	CG4622	7954	1.24	0.36	1.38	0.3	0.26	0.01	0.42	-0.03	nan	0.49	0.65	0.45	0.41	0.51	0.57	0.19	0.69	0.47	0.35	-0.27	0.17	-0.19	0.81	0.01	-0.59	-0.36	-0.21	-0.26	-0.53	0.51	0.13	0.21	-0.17	0.2	0.02	-0.12	-0.59	-0.4	-0.45	-0.35	-0.33	-0.24	-0.47	-0.36	-0.67	-0.68	-0.43
FBgn0035025	CG11416	7489	1.7	1.38	1.52	1.76	0.34	0.92	1.57	1.44	1.68	1.65	1.9	1.75	0.11	0.73	0.17	0.38	2.19	0.19	-0.79	-0.12	0.22	-0.14	1.34	0.11	0.22	0.28	-0.21	0.26	0.33	-0.12	-0.64	0	-0.14	0.72	-0.43	0.42	-0.55	0.19	-0.13	0.44	0.19	0.5	0.4	0.55	-0.36	-0.58	-0.37
FBgn0035027	CG3511	7007	2.64	1.23	2.58	1.22	1.61	1.76	1.71	1.27	3.01	1.61	2.21	2.21	2.02	2.05	2.2	1.92	2.75	1.99	1.85	1.3	1.63	1.41	1.47	1.26	0.9	0.85	0.91	0.92	0.79	-1.04	0.55	0.91	-0.54	0.79	0.55	0.59	-0.15	-0.02	-0.32	0.2	0.3	nan	0.76	0.04	0.19	-0.06	-0.31
FBgn0035032	CG4692	4973	1.69	1.32	1.37	1.25	0.54	0.37	1.21	0.59	-1.36	0.8	0.81	0.48	0.4	0.87	0.79	0.55	0.64	0.43	0.25	0.24	0.77	0.04	0.29	0.08	0.1	-0.14	-0.33	0.08	0.1	0.87	0.52	0.9	0.4	0.73	nan	1.53	0.85	1.72	0.95	1.58	1.59	1.29	1.52	1.49	1.93	2.04	1.69
FBgn0035035	CG3570	3389	2.31	1.16	2.22	1.35	0.47	0.17	1.16	0.68	-0.79	0.36	0.06	0	0.13	0.15	0.5	-0.18	-0.41	0.31	1.91	0.09	1.49	0.3	1.05	0.28	0.75	0.23	0.31	0.55	0.49	1.06	1.24	0.73	0.62	0.58	0.84	0.38	-0.2	0.48	0.11	-0.04	0.56	0.11	0.43	-0.28	0.36	0.35	0.11
FBgn0035036	CG4707	7534	0.49	-0.03	1.03	0.22	0.12	-0.29	-0.05	-0.28	1.08	0.53	0.59	0.48	0.41	0.31	0.37	0.31	0.79	0.19	-0.34	0.18	0.6	0.45	-0.79	-0.01	0.16	-0.45	-0.59	0.2	-0.55	0.45	-0.02	-0.13	nan	0.07	-0.58	-0.47	-0.72	-0.6	nan	-0.23	0.06	-0.21	0.3	-0.24	-0.01	-0.44	-0.05
FBgn0035039	CG3608	11580	1.69	0.94	1.52	0.64	0.11	0.41	0.99	1.02	0.78	-0.03	-0.47	-0.59	-0.2	-0.44	-0.27	-0.56	1.05	-0.35	0.33	-0.53	-0.46	-0.29	0.16	-0.22	-0.07	-0.71	-0.46	-0.15	-0.31	0.82	0.07	0.04	-0.6	nan	-0.05	nan	0.89	1.57	0.49	0.85	0.71	1.29	1.68	1.49	1.99	1.92	0.91
FBgn0035044	CG3663	4850	1.16	0.41	1.24	0.61	-0.72	-1.29	0.13	-0.05	-2.68	-1.52	-1.61	-1.86	-0.84	-1.28	-1.04	-1.58	-2.12	-1.2	-0.87	-1.38	-0.82	-1.31	-0.52	-1.31	-1.15	-1.56	-1.41	-1.19	-1.39	-0.6	-0.6	-0.91	-0.79	-1.29	-0.55	-0.82	-0.27	0.14	-0.34	-0.47	-0.13	-0.07	0.35	-0.32	0.51	0.22	-0.27
FBgn0035048	CG4806	7115	0.42	-0.05	0.55	-0.08	0.54	0.21	0.78	0.14	-1.13	0.74	1.11	0.73	0.94	0.77	0.17	0.96	-0.95	0.81	nan	0.71	1.2	1.03	1.08	0.66	0.41	0.58	1.08	0.24	0.17	0.77	-0.22	0.46	-0.04	0.44	-0.72	0.04	-0.84	-0.37	-1.03	-0.18	-0.28	0.11	-0.22	-0.75	-1.11	nan	-0.39
FBgn0035060	CG16932	11528	0.8	0.35	1.11	0.21	-0.12	0.29	0.91	-0.27	-0.81	0.5	-0.03	-0.01	0.19	0.35	0.46	0.26	-1.02	0.77	0.74	0.42	nan	0.42	1.06	0.5	0.76	0.08	nan	0.66	0.4	1.86	1.03	0.37	0.81	1.18	1.02	1.12	0.21	1.02	0.64	0.68	0.82	1.07	0.71	0.6	0.61	0.36	0.8
FBgn0035063	CG3594	8047	2.51	1.18	2.14	1.35	1.6	1.21	1.59	1.25	1.33	1.13	1.35	1.39	1.4	0.01	1.39	0.94	1.45	0.56	1.55	0.48	1.41	0.6	1.31	0.8	1.07	1.35	1.59	1.08	0.86	1.94	0.73	1.38	1.45	0.85	1.46	1.16	0.85	0.81	0.65	0.59	0.5	0.45	1.47	0.94	0.81	nan	2.69
FBgn0035076	CG10142	2380	nan	-0.82	nan	-0.81	nan	-1.53	-1.16	-1.22	1.51	-1.09	-1.39	-1.5	nan	-1.52	nan	-1.53	2.17	-0.93	nan	-1.13	-1.39	-0.98	0.52	-0.72	-0.92	-0.78	-0.96	-0.95	-1.07	0.05	-0.89	-0.61	nan	-0.56	nan	-0.01	nan	0.27	nan	-0.13	-0.69	0.49	0.45	0.34	0.36	1.13	0.48
FBgn0035090	CG2736	4748	-3.22	-3.18	-2.75	-3.4	-2.93	-3.88	-3.06	-3.55	-0.91	-3.33	-3.23	-3.18	-1.75	-2.9	-1.21	-2.57	-1.52	-2.41	-2.41	-2.67	-2.15	-2.58	-2.8	-2.73	-3.09	-3.73	-3.6	-3.19	-3.39	-1.54	-2	-2.69	-2.2	-2.66	-1.49	-2	-0.03	0.01	-0.52	-1.1	-0.38	-0.13	0.1	0.38	0.65	0.57	0.5
FBgn0035091	CG3829	4991	-0.58	-1.09	-0.47	-1.34	-1.08	-1.36	-1.2	-1.31	-0.49	-0.94	-0.53	-0.96	-0.5	-0.66	0.02	-0.99	0	-0.97	-0.88	-0.81	-0.3	-0.85	0.31	-0.96	-0.82	-0.7	nan	-0.69	-0.94	0.1	-0.38	0.31	-0.71	-0.41	-0.12	-0.16	-1.66	-0.64	-1.54	-0.57	-0.53	-0.63	-1.1	-1.12	-0.74	-1.16	-0.78
FBgn0035100	CG7051	1622	-0.2	-0.7	0.38	-0.44	-0.5	-0.98	-0.55	-0.68	-0.52	-1.03	-0.95	-1.16	-0.51	-0.91	-0.13	-0.41	nan	-0.19	1.41	0.35	0.74	0.08	1.05	0.59	0.9	0.88	0.85	0.78	1.4	2	1.95	1.26	1.38	1.55	1.71	1.37	0.44	0.91	0.77	0.92	1.12	0.82	1.4	0.66	0.82	0.05	0.67
FBgn0035101	CG1212	1752	-0.78	-3.7	-0.43	-2.54	nan	-1.64	-0.62	-1.47	1.03	-2.43	-3.02	-1.7	-1.08	-0.7	-0.33	-1.36	3.01	-1.48	-0.28	-1.63	-1.24	-1.93	-0.32	-1.4	-0.58	-1.66	nan	-0.18	-1.83	-0.68	-1.2	-1.77	nan	-2.08	nan	-2.91	nan	-3.79	nan	-2.99	nan	-2.28	nan	-2.71	nan	-4.96	nan
FBgn0035111	CG16940	8240	0.89	0.76	0.7	0.98	0.14	1.04	1.28	1.1	-1.95	0.96	0.38	0.46	0.08	0.17	0.07	0.11	0.58	0.51	1.01	0.59	1.09	0.56	0.94	0.55	0.97	0.73	0.53	0.73	1.06	0.68	0.69	0.26	-0.33	0.24	-0.53	0.1	-0.23	0.18	-0.44	-0.06	-0.19	0.09	0.03	-0.03	-0.14	-0.05	-0.73
FBgn0035128	CG1225	7544	0.31	-0.09	0.84	0.13	0.17	-0.26	0.17	0.03	1.66	-0.16	0.54	0.09	1.05	1.19	1.7	1.35	0.31	2.29	2.26	1.91	1.77	1.81	1.91	1.86	1.62	1.95	1.8	1.72	1.61	1.78	1	0.73	1.16	1.49	-0.37	-0.08	-0.76	-0.63	-0.87	-0.74	-0.34	-0.65	-0.62	-0.92	-0.56	-0.88	-0.48
FBgn0035133	CG1228	8301	1.43	1.14	1.66	1.22	1.21	1.55	1.66	1.56	2.07	1.8	2.1	1.89	1.91	2.23	1.93	1.95	2.44	2.14	1.59	1.67	1.79	1.91	1.79	1.81	1.39	2.42	2.13	1.64	1.61	1.58	1.43	1.13	0.51	1.59	1.21	1.21	0.54	1	0.42	1.29	0.92	nan	1.44	nan	1.02	nan	0.77
FBgn0035137	CG1233	4966	1.64	1.02	1.64	0.51	0.39	0.09	0.64	0.17	-1.55	0.29	0.58	0.29	0.99	0.64	1.57	0.8	-0.82	1.41	1.71	1.09	0.96	1.15	1.51	1.21	1.28	2.03	1.68	1.41	1.22	-1.02	1.63	0.72	0.32	0.98	0.99	0.97	0.61	0.82	0.65	0.57	0.95	0.56	1.88	1.03	1.45	0.34	0.08
FBgn0035145	CG12031	10193	0.81	0.4	1.19	0.23	-0.37	0.21	0.25	0.18	-1.13	0.36	0.42	0.24	0.31	0.83	0.84	0.92	nan	1.63	1.41	0.97	1.5	1.12	1.52	1.16	1.22	0.7	0.58	0.97	0.99	1.7	-0.1	1.03	-0.04	1.22	0.77	1.17	nan	0.55	0.35	0.58	0.32	1.09	0.9	0.9	0.17	0.65	-0.37
FBgn0035147	CG12030	7102	-0.94	-1.34	-0.41	-1.2	-1.37	-1.67	-0.86	-1.26	1.43	-1.44	-1.67	-1.63	-1.35	-1.36	-0.99	-1.5	1.37	-0.51	0.25	-0.25	0.13	-0.78	2.81	-0.17	0.68	0	0.41	0.39	0.53	0.89	0.45	0.43	0.09	0.36	0.66	1.09	-0.02	0.98	0.87	0.46	0.53	0.81	0.81	0.53	0.62	1.11	0.73
FBgn0035149	CG17183	11707	1.39	nan	1.54	0.53	-0.28	-0.38	0.46	0.46	-2.05	0.2	0.77	0.14	0.31	1.38	0.96	1.25	-0.9	1.7	nan	1.44	1.78	1.42	1.22	1.13	0.81	0.77	1.2	0.76	1.12	-1.13	-0.15	-1.22	-1.45	0.83	-0.15	nan	-0.47	-0.02	0.12	0.01	0.03	1.16	0.8	0.36	-0.53	nan	-0.78
FBgn0035150	CG12189	2278	0.99	0.87	0.68	0.64	-0.44	-0.77	0.6	0.3	nan	-1.51	-0.99	-1.53	-0.1	-0.08	-0.05	-0.11	nan	nan	nan	0.69	nan	1.11	0.84	1.06	0.77	nan	nan	0.82	0.63	1.16	-0.39	0.22	-0.36	nan	-0.93	-0.23	-0.81	-0.42	-0.39	-0.41	-0.33	-0.74	0.25	-0.35	-0.12	nan	-0.3
FBgn0035153	CG3371	4317	1.31	0.36	1.29	0.02	0.13	-0.67	-0.13	-0.42	-0.6	-0.35	-0.16	-0.44	0.37	-0.1	0.85	-0.15	0.34	0.45	0.77	0.26	0.32	0.32	0.62	0.36	0.32	nan	0.27	0.36	0.56	0.7	0.99	0.66	-0.54	0.51	0.8	0.84	-0.03	0.54	0.38	0.43	0.55	0.62	0.94	0.43	0.48	0.81	0.31
FBgn0035155	CG12015	11591	2.14	1.86	2.17	1.64	1.61	1.35	1.43	1.77	nan	1.55	1.27	1.37	0.35	0.45	0.38	0.68	nan	0.87	nan	0.67	0.71	0.23	1.15	0.37	0.19	-0.29	-0.36	0.28	0.23	0.28	0.56	0.17	-0.34	0.68	nan	-0.02	nan	0.27	nan	0.19	0.14	0.46	1.16	0.29	-0.01	0.18	-0.25
FBgn0035162	CG13900	1847	0.17	-2.14	0.68	-2.07	-1.12	-1.15	-0.72	-1.05	-0.95	-0.93	-0.71	-0.28	0.28	1.64	0.2	0.96	-0.7	-0.48	-0.12	-0.47	-0.82	-0.68	-0.08	-1.07	-0.52	-2.03	-0.88	-0.58	-1.26	-0.17	-1.44	-1.24	-1.25	-1.64	-1.87	-2	-1.71	-3.28	nan	-2.52	-1.49	-2.06	nan	-1.01	nan	-4.11	-2.31
FBgn0035165	CG13887	2921	2.17	nan	1.87	nan	1.49	nan	nan	nan	nan	nan	nan	nan	0.53	nan	0.24	nan	nan	nan	0.51	nan	nan	nan	nan	nan	nan	nan	nan	nan	nan	nan	0.73	nan	0.08	nan	1.07	nan	0.36	nan	0.66	nan	0.92	nan	1.05	nan	1.01	nan	0.74
FBgn0035170	CG12191	4816	-0.55	-0.58	-0.11	-0.64	-0.98	-1.4	-0.76	-1.06	0.05	-1.05	-1.39	-1.48	-0.69	-1.65	-0.96	-1.19	0.94	-0.79	-0.33	-1.02	-0.58	-0.85	-0.72	-0.65	-1.25	-1.36	-1.29	-1.06	-1.31	-1.27	-1.16	-1.34	-2.03	-0.96	-1.22	-1.48	-1.32	-0.68	nan	-1.12	-0.66	-0.6	0.12	-0.33	-0.09	0.01	-0.11
FBgn0035187	CG9122	4058	-1.05	-1.39	-0.56	-1.81	-1.85	-1.18	nan	-1.82	-4.21	-1.75	-1.94	-1.33	-0.89	-1.94	-1.04	-1.38	-2.53	-0.81	-0.63	-1.08	-1.09	-1.01	-0.28	-0.66	-0.94	-1.23	-0.83	-0.97	-0.76	-1.78	-0.64	-1.17	-2.77	-1.3	-1.74	-1.55	-1.31	-1.28	nan	-1.75	-0.76	-1.08	0.28	-1.17	-0.07	-2.02	-0.4
FBgn0035195	CG9128	3081	0.92	nan	1.27	nan	-0.48	nan	nan	nan	nan	nan	nan	nan	-0.27	nan	-0.03	nan	nan	nan	0.92	nan	nan	nan	nan	nan	nan	nan	nan	nan	nan	nan	0.72	nan	-0.66	nan	0.44	nan	-0.17	nan	0.08	nan	0.68	nan	0.98	nan	0.71	nan	0.19
FBgn0035198	CG9133	3691	-3.67	-2.76	-3.71	-2.27	-2.85	-2.6	-2.35	-2.98	-2.48	-3.37	-2.62	-3.12	-2.73	-2.79	-2.84	-2.38	-2.99	-2.08	-2.61	-2.41	-3.29	-2.77	-2.76	-2.53	-2.19	-3.42	-2.15	-3	-3.75	-2.31	-2.21	-2.59	-3.31	-2.56	-4.14	-2.66	-4.19	-2.83	-4.69	-1.7	-2.84	-1.99	-3.25	-1.67	-3.26	-2.39	-2.89
FBgn0035202	CG9139	10362	0.77	0.25	0.58	0.33	-0.62	-0.1	0.17	-0.05	-1.22	-0.43	-0.49	-0.57	-0.05	0.1	0.18	-0.06	1.07	0.54	0.55	0.19	0.93	0.08	0.47	0.2	0.24	0.33	0.17	0.54	0.68	0.62	0.26	0.42	0.1	0.71	0.49	0.65	0.04	0.17	0.09	0.12	0.41	0.85	0.45	0.3	-0.16	0.42	-0.64
FBgn0035206	CG9186	9276	1.74	1.57	1.53	1.05	0.66	0.97	1.32	1.06	-2.02	0.81	0.17	-0.18	-0.04	0.18	-0.29	0.09	-0.84	-0.03	-0.14	-0.28	-0.03	-0.39	0.36	-0.03	0.16	-0.45	-0.56	0.32	-0.01	-1.01	0.88	0.29	0.19	0.38	1.37	1.32	-0.01	1.21	0.41	1.35	1.27	1.45	0.86	0.99	0.77	0.99	0.37
FBgn0035213	CG2199	4235	0.22	-0.03	1.21	0.4	nan	1.22	1.09	0.94	1.18	1.42	0.7	0.8	nan	0.54	nan	0.69	0.82	1.04	nan	0.96	1.43	1.03	1.22	0.95	0.89	1.04	0.91	1.05	0.98	1.44	nan	0.87	nan	nan	nan	nan	nan	-0.19	nan	-0.07	nan	-0.29	-0.72	-0.42	-1.45	-0.89	-0.14
FBgn0035231	CG18330	5912	nan	nan	-0.87	nan	-1.27	nan	nan	nan	-1.12	nan	nan	nan	-0.81	nan	-0.36	nan	-0.22	nan	-0.31	nan	nan	nan	nan	nan	nan	nan	nan	nan	nan	nan	-1.11	nan	-1	nan	-1.5	nan	-0.97	nan	-1.36	nan	-1.1	nan	-0.61	nan	-0.9	nan	-0.8
FBgn0035232	CG12099	9453	0.9	-0.1	0.78	-0.08	-0.3	0.04	0.15	-0.15	1.55	0.1	-0.02	0.04	-0.5	0.23	-0.18	0.03	1.75	0.5	0.89	0.15	0.64	0.3	1.15	0.66	0.92	1.77	1.47	1.02	1.23	0.29	1.35	1.19	0.78	1.43	1.46	1.39	0.44	1.02	0.58	1.01	1.01	1.17	0.97	1.34	1	0.74	0.32
FBgn0035235	CG7879	11518	nan	nan	nan	nan	nan	nan	0.52	nan	-0.01	nan	nan	nan	nan	nan	nan	2.1	nan	2.5	nan	1.84	nan	nan	2.42	nan	1.52	nan	nan	1.61	nan	2.04	nan	1.3	nan	nan	nan	nan	nan	1.13	nan	1.46	0.98	nan	1.47	1.22	1.22	0.98	0.71
FBgn0035236	CG12004	10415	nan	0.06	nan	-0.05	nan	-1.05	0.06	-0.25	nan	-0.97	-0.42	-0.64	nan	0.36	nan	0.17	nan	0.54	nan	0.31	0.42	-0.05	0.27	0.12	0.34	0.47	-0.08	0.19	0.02	0.71	nan	-0.3	nan	0.31	nan	0.67	nan	0.45	nan	0.17	nan	0.19	nan	0.14	nan	0.81	nan
FBgn0035238	CG12104	9278	1.75	1.24	1.79	1.14	1.15	1.38	2.04	1.3	-4.7	1.55	1.56	0.9	0.86	1.27	0.41	0.97	-4.27	0.42	0.5	0.28	0.22	0.38	-0.24	0.55	0.65	0.3	0.08	1.18	0.58	-0.63	1.01	0.32	0.03	0.43	0.26	0.09	-0.61	0.36	-0.47	0.28	0.79	0.78	0.84	0.71	0.44	0.17	-0.12
FBgn0035247	CG13929	8128	0.96	0.48	0.94	0.77	-0.59	0.61	0.55	0.27	0.81	0.71	1.18	0.63	0.65	0.9	0.48	0.89	1.01	0.82	0.77	0.57	1.05	0.52	0.52	0.71	0.55	0.79	0.28	0.28	0.5	1	0.71	0.65	0.26	0.66	0.39	0.62	0.17	0.3	-0.1	-0.05	0.38	0.42	0.26	0.32	-0.31	-0.16	0.22
FBgn0035268	CG8001	6317	2.07	0.84	1.81	1.49	0.15	0.09	1.02	0.57	-0.05	-0.22	-0.38	-0.84	-0.74	-1.07	-0.69	-0.55	0.17	-0.32	nan	-0.75	-0.47	-0.29	0.1	-0.24	-0.62	0.11	0.22	-0.3	-0.53	-0.12	-1.07	-0.31	-0.99	-0.48	-0.31	-0.21	-0.44	-0.02	-0.25	-0.07	-0.12	-0.06	0.5	0.03	nan	nan	-0.02
FBgn0035276	CG12022	4948	2.1	1.72	2.06	0.84	1.65	1.16	1.37	1.05	0.22	0.97	1.18	1.05	1.46	nan	1.81	0.27	-0.98	1.31	1.79	1.41	1.88	nan	1.98	1.57	1.59	1.82	1.96	1.54	1.28	1.75	1.91	1.29	0.88	1.21	0.8	0.98	0.4	0.82	0.34	0.81	1.03	0.47	1.73	0.99	1.09	nan	0.59
FBgn0035293	CG5687	3608	0.45	-1.31	nan	-0.96	nan	-1.56	-1.46	-1.3	0.61	-0.98	-1.4	-1.37	nan	-1.27	nan	-1.49	0.52	-1.06	nan	-1.33	-2.23	-1.32	0.85	-1.15	-1.15	-1.2	-1.45	-1.29	-1.69	-0.5	0.57	-1.18	nan	-1.35	nan	-1.44	nan	-1.09	nan	-1.02	-0.33	-0.15	0.59	0.35	-0.28	-0.15	0.41
FBgn0035294	CG1017	2876	0.88	0.71	1.17	0.8	-1.17	0.63	0.92	0.79	-1.14	0.95	0.81	0.64	0.27	1.01	0.03	0.69	0.97	0.33	0.8	0.23	1.14	0.12	0.55	0.21	0.23	-0.25	0.16	0.09	0.1	0.73	-0.37	0.66	0.4	0.43	0.7	0.68	nan	0.6	0.49	0.68	nan	0.16	0.41	0.26	0.48	0.78	0.51
FBgn0035295	CG5690	11334	0.31	0.23	0.81	0.21	-0.9	-0.98	0.14	-0.79	0.26	-1	-0.52	-0.44	0.07	0.37	0.66	0.6	0.18	1.46	1.84	1.18	2.24	1.01	2.02	1.31	1.78	0.95	1.4	1.89	1.54	2.01	0.71	1.7	0.72	2.12	0.58	1.31	0.38	0.45	-0.02	0.03	0.51	0.47	0.56	0.23	-0.1	0.12	-0.34
FBgn0035312	CG15820	11449	2.94	2.43	3.05	2.2	1.19	1.87	1.71	1.85	0.22	0.73	-0.27	-0.32	-0.42	-0.26	-0.04	-0.32	-0.63	0.26	0.36	-0.15	nan	nan	0.83	0.2	-0.14	nan	nan	-0.05	-0.13	0.76	-0.46	0.24	-0.17	0.24	-1.25	0.31	-0.95	-0.45	-0.96	-0.97	-0.61	-1.16	-0.1	-1.47	-0.76	-0.95	-0.66
FBgn0035315	CG8960	5457	0.76	-0.39	0.66	1.51	-1.03	0.33	-0.41	-0.61	-1.08	1.38	2.06	1.92	1.7	2.28	1.55	1.28	1.21	1.56	nan	0.42	-0.03	0.41	-0.35	-0.36	0.18	-0.84	-1.2	0.2	-0.56	0.2	nan	-0.87	-1.25	-0.72	-1.45	-1.03	nan	-1.14	nan	-1.07	nan	-1.72	nan	-1.96	-2.34	-2.25	nan
FBgn0035318	CG9018	8818	2.34	1.3	2.56	1.56	1.9	1.78	1.67	1.39	1.39	1.93	2.64	2.35	2.22	2.48	2.98	2.65	2.73	2.48	2.64	2.28	3.38	1.88	0.27	1.91	2.05	1.82	1.87	1.77	1.8	1.45	1.81	1.87	2.02	2.06	1.21	1.95	0.35	1.33	0.92	1.32	1.47	1.2	1.29	0.96	0.76	0.96	0.51
FBgn0035333	CG1317	6306	0.74	0.35	0.78	0.08	-0.52	0.33	0.25	0.22	0.74	0.36	-0.13	0.08	-0.19	0.27	0.02	0.03	nan	0.77	nan	0.25	0.54	0.52	0.43	0.6	0.18	1.29	0.82	0.32	0.72	-1.34	0.7	0.51	-0.26	1	0.48	0.44	-0.02	0.48	-0.18	0.5	0.33	0.56	0.68	0.84	0.66	0.25	0.16
FBgn0035338	CG13800	5098	-0.05	-0.44	0.1	-0.31	-0.15	-0.36	-0.25	-0.36	-1.26	-0.55	-1.01	-0.92	-0.72	-1	-0.61	-0.86	-0.46	-0.88	-0.56	-0.83	-0.74	-0.68	-0.38	-0.67	-0.74	-1.63	0.45	-0.46	-0.68	-0.27	-0.49	-0.58	-0.26	-0.23	-1.08	-0.01	0.16	-0.09	-0.1	-0.02	-0.04	0.15	0.5	0.02	-0.32	-0.41	-0.25
FBgn0035347	CG33232	9468	0.32	-0.05	0.32	0.04	-0.31	-0.37	0.06	-0.5	-0.6	0.11	0.3	0.06	0.33	0.27	0.47	0.78	0.03	0.43	-0.41	0.37	1.28	0.39	0.53	0.55	0.66	nan	0.04	0.56	0.41	1.02	0.69	0.8	nan	0.88	0.66	0.99	0.06	0.83	0.07	0.8	0.47	0.69	0.25	0.51	0.28	0.65	0.31
FBgn0035357	CG1244	6521	2.06	1.47	1.32	1.83	1.1	1.64	1.85	1.76	nan	2.04	2.26	2.2	2.22	2.58	1.93	2.14	2.6	2.1	2.35	1.94	2.01	1.86	2.03	1.8	1.79	2.04	1.59	1.67	2.11	1.84	2.04	1.44	1.98	1.69	1.34	1.33	0.7	0.77	1.01	0.61	1.02	1.13	0.93	0.45	0.42	0.46	0.64
FBgn0035370	CG1240	8885	3.06	1.9	2.74	1.81	1.96	2.09	2.03	1.67	-1.07	2.37	2.77	2.77	2.39	2.91	2.98	3.05	nan	3.28	3.65	2.96	3.39	2.77	3.04	2.59	2.18	2.47	2.01	1.89	1.97	0.71	2.28	2.07	1.45	1.89	1.38	1.66	0.41	1.09	0.7	0.84	1.07	0.88	0.9	0.54	0.15	1	-0.02
FBgn0035376	CG2083	10165	2.29	2.31	2.59	2.22	1.57	1.99	2.23	1.98	nan	2.21	2.11	1.64	1.42	1.5	1.6	1.19	0.05	0.88	1.48	0.39	0.94	0.36	0.85	0.48	0.29	0.03	0.02	0.21	0.41	1.28	0.2	0.73	0.27	nan	-0.1	nan	-0.33	0.28	-0.89	0.32	0.06	0.34	0.04	0	-0.12	0.17	-0.36
FBgn0035390	CG1893	3635	1.7	1.44	0.86	1.2	-0.03	0.07	0.72	0.71	-1.66	0.18	0.33	0.3	0.26	0.99	0.62	0.9	0.45	1.62	0.71	1.72	2.7	1.04	1.98	1.33	1.22	1.39	1.25	0.45	1.46	1.21	1.3	1.31	0.04	1.04	0.63	1.07	0.72	0.94	0.9	0.93	0.92	0.92	0.63	0.69	0.84	0.9	0.85
FBgn0035393	CG16753	9047	1.87	1.73	2.38	1.45	1.85	2.04	1.99	1.72	-1.13	2.38	2.41	2.42	2.01	2.24	2.5	2.05	2.76	1.9	2.44	1.54	2.24	1.63	1.86	1.3	0.94	1.04	1.68	1.02	1.18	1.84	1.45	1.41	0.98	1.32	-0.12	1.27	0.81	0.9	-0.11	0.35	0.44	0.1	0.42	-0.02	0.1	-0.15	-0.28
FBgn0035397	CG11486	8095	-1.88	0.3	-1.74	0.76	-0.29	0.9	1.26	0.92	0.69	1.13	1.16	1.19	0.22	1.18	-0.05	1.19	0.08	0.39	-0.08	0.56	0.65	0.42	0.75	0.48	0.54	0.18	0.71	0.39	0.47	0.74	-2.09	0.54	0.05	0.7	-1.37	0.77	0.35	0.49	-0.07	0.84	0.27	0.78	0.23	0.53	-0.39	0.01	-0.1
FBgn0035400	CG11537	8480	1.41	1.18	1.3	0.89	0.2	0.5	0.99	0.78	1.83	0.52	0.14	0.12	0.03	0.18	0.09	-0.06	2.8	0.6	0.85	0.6	0.64	-0.12	2.57	0.71	0.41	0.33	0.39	0.46	0.33	0.89	0.85	0.47	0.51	0.41	0.33	0.25	-0.39	0.14	-0.12	-0.07	0.23	0.52	0.11	0.02	0.17	0.64	0.03
FBgn0035404	CG12079	6716	0.65	0.43	0.73	0.6	-0.03	nan	0.56	0.14	1.54	0.3	0.41	0.42	-0.19	0.1	0.15	-0.15	-0.21	-0.51	-0.12	-0.43	0.1	0	0.15	-0.23	-0.45	-0.28	1.37	-0.22	-0.22	0.6	-0.5	-0.13	-0.35	nan	-0.15	0.97	0.59	0.53	-0.75	0.65	0.29	0.88	1.16	1.32	1.07	0	0.22
FBgn0035405	CG15812	6497	0.94	nan	1.45	nan	nan	0.57	-0.13	-0.05	0.84	0.74	0.2	0.02	0.56	nan	0.23	-0.63	0.44	0.48	nan	-0.02	-0.11	0.19	-0.39	0.41	-0.27	0.64	-0.2	-0.31	-0.01	0.1	-0.36	-0.46	nan	nan	nan	nan	nan	-1.87	nan	nan	-1.7	-0.58	-0.54	nan	-1	nan	-1.15
FBgn0035414	CG14965	9199	1.88	1.56	2.6	2.07	1.95	1.83	2.12	2.23	-1.13	2.49	2.57	2.49	2.06	2.62	1.92	2.4	0.08	1.5	0.37	1.62	1.34	2.23	2.04	1.69	1.05	1.73	2.09	1.28	1.11	1.2	1.24	0.6	-0.5	0.55	-0.9	0.04	-0.72	-1.09	0.07	-0.74	-0.75	-0.57	nan	-0.97	-0.37	-1.72	-1.59
FBgn0035420	CG14967	2919	1.31	1.11	1.7	1.43	1.12	1.51	1.25	0.98	-2.31	1.62	1.46	1.72	1.74	1.74	1.5	2.3	-1.22	0.5	0.03	0.48	0.93	0.21	0.59	0.51	0.47	0.55	nan	0.33	0.52	0.83	0.58	0.4	nan	0.28	0.41	0.15	0.16	0.47	-0.12	-0.09	0.63	0.62	0.58	0.15	0.25	0.22	-0.28
FBgn0035422	CG12740	6362	0.93	0.57	1.33	0.71	0.76	0	0.63	0.59	0.86	0.83	1.27	0.61	1.15	1.27	1.52	1.25	0.46	0.9	2.49	0.96	1.85	0.6	1.75	0.68	1.12	0.57	0.56	1.4	1.07	2.41	2.19	1.66	1.04	1.57	1.27	2.06	1.5	1.49	1.19	1.76	1.27	1.84	1.54	1.56	1.07	2.08	0.93
FBgn0035423	CG17737	4606	1.78	1.02	1.36	1.06	0.84	0.34	0.64	0.74	0.41	0.94	1.14	0.78	0.97	1.43	1.55	1.29	2.03	1.63	1.3	1.46	2.4	1.71	1.75	1.76	1.68	2.11	2.07	1.51	2.13	2.27	1.79	2.13	nan	2.09	1.37	2.18	1.1	1.97	1.13	1.76	1.79	1.99	1.77	1.64	1.68	1.94	1.46
FBgn0035425	CG17746	7169	2.01	1.77	1.96	1.96	0.68	1.34	1.88	1.4	2.7	1.94	1.73	1.68	0.84	0.97	0.47	0.35	0.2	-0.02	nan	-0.19	0.56	-0.03	0.1	0.05	0.04	-0.23	nan	-0.33	-0.36	0.41	0.2	0.32	-0.1	0.14	-0.12	0.07	-0.57	0.22	-0.33	-0.09	-0.18	0	-0.33	-0.03	-0.58	0.13	-0.14
FBgn0035432	CG17723	6541	0.56	0.44	1.27	0.93	0.01	0.62	0.86	0.69	nan	0.66	0.3	0.42	0.3	0.63	0.79	0.26	1.36	1.18	1.07	1.22	1.26	1.22	1.07	1.2	0.35	0.34	1.36	0.15	0.36	0.64	0.44	0.28	-0.17	0.52	-1.1	0.7	-0.03	0.51	0.21	0.28	0.23	0.41	0.62	0.45	0.89	0.96	0.97
FBgn0035436	CG12016	11191	nan	0.72	nan	0.49	nan	-0.16	0.52	0.55	nan	-0.79	-0.19	-0.35	nan	0.26	nan	-0.01	nan	0.58	nan	0.29	0.57	-0.01	0.33	0.01	0.02	-0.32	-0.17	-0.02	0.11	nan	nan	0.04	nan	0.37	nan	-0.01	nan	-0.06	nan	-0.26	nan	0.08	nan	-0.07	nan	0.07	nan
FBgn0035437	CG11526	11221	nan	0.74	nan	0.79	nan	0.76	1.2	1.02	nan	0.45	0.36	0.52	nan	0.58	nan	0.83	nan	1.09	nan	0.82	1.12	0.99	0.89	0.88	0.8	1.22	1.38	0.83	0.75	1.27	nan	0.2	nan	0.87	nan	0.73	nan	0.25	nan	0.43	nan	0.48	nan	0.71	nan	nan	nan
FBgn0035449	CG14971	10733	nan	0.92	nan	1.05	nan	0.85	1.49	0.96	nan	0.8	-0.83	-0.68	nan	-2.24	nan	-1.3	nan	-1.14	nan	-1.17	nan	-1.18	-0.84	-0.82	-0.67	nan	nan	-0.77	-0.74	nan	nan	-0.23	nan	-0.47	nan	0.23	nan	-0.07	nan	0.03	nan	0.38	nan	0.3	nan	-0.82	nan
FBgn0035464	CG12006	9224	3.16	1.51	3.44	2.02	2.22	2.24	2.86	2.66	-1.05	2.2	1.49	1.31	0.86	1.25	1.64	1.07	-0.95	1.39	1.34	1.5	1.11	1.38	1.76	1.5	1.43	1.6	1.42	1.57	0.99	1.52	1.11	1.02	1.01	1.64	0.95	1.26	-0.49	0.64	-0.32	0.67	0.57	0.8	0.1	0.56	-0.04	0.65	0.16
FBgn0035471	CG10849	11505	2.46	1.44	2.37	1.47	1.53	1.04	1.94	1.63	nan	1.56	1.33	1.36	0.65	1.13	1.34	0.42	nan	1.08	1.34	0.09	nan	nan	0.78	0.01	-0.25	nan	nan	-0.55	-0.62	nan	0.66	1.15	-0.17	0.56	1.46	1.65	1.61	2.28	1.75	2.05	nan	nan	nan	nan	nan	nan	nan
FBgn0035473	CG14981	1446	nan	1.08	nan	1.09	nan	0.4	1.05	0.8	0.65	0.33	-1.69	-1.48	-2.39	-2.08	nan	-1.95	0.22	-1.82	nan	-1.15	-0.64	-1.41	1.7	-0.52	-0.11	-0.08	0.16	0.35	0.5	1.29	-1.42	1.19	nan	1	nan	1.62	nan	1.61	nan	1.47	nan	1.61	nan	1.4	nan	1.72	nan
FBgn0035490	CG1136	6201	-2.58	-2.37	-2.12	-2.43	-2.04	-2.36	-1.89	-2.5	-0.06	-2.14	-2.12	-2.02	-2.18	-2.17	-1.22	-2.01	-0.02	-1.38	-1.91	-1.61	-1.57	-1.72	-1.76	-1.87	-1.88	-2.85	-2.56	-1.89	-2.63	-1.57	-1.13	-2.15	-2.01	-1.71	-2.16	-1.78	-2.05	-1.35	-2.24	-1.42	-0.98	-1.3	-1.36	-1.1	-0.11	-0.09	0.53
FBgn0035495	CG14989	2542	-5.76	nan	-4.33	nan	-4.7	nan	nan	nan	-3.14	nan	nan	nan	-3.78	nan	-4.14	nan	-1.69	nan	-3.25	nan	nan	nan	nan	nan	nan	nan	nan	nan	nan	nan	-1.83	nan	-2.38	nan	-0.76	nan	-0.54	nan	-0.34	nan	0.22	nan	0.1	nan	0.45	nan	1.13
FBgn0035501	CG1299	5025	1.16	1.15	1.64	1.11	1.29	0.88	1.19	0.95	0.84	1.64	1.76	1.48	1.56	1.68	1.6	1.38	nan	1.64	1.19	0.86	1.35	1.07	1.25	0.9	0.71	0.53	0.42	0.83	0.87	1.67	0.48	1.03	-0.06	1.51	0.34	1.38	0.33	1.32	-0.09	1.07	0.83	1.42	1.41	1.04	0.91	1.05	0.63
FBgn0035515	CG14997	2171	1.27	0.36	1.33	0.22	0.1	0.44	0.63	0.49	0.1	0.48	1.13	0.84	0.8	0.83	0.83	0.84	0.6	0.29	0.2	-0.72	nan	nan	nan	nan	-1.08	nan	nan	-0.84	-1.05	-0.89	-1.03	-0.78	-1.48	-0.77	-0.32	-0.46	-1.12	-1.02	-1.13	-0.77	-0.8	-0.91	-0.43	-0.84	0.15	-0.33	0.55
FBgn0035517	CG1265	6829	1.53	1.28	1.92	1.15	1.11	0.93	1.16	0.76	1.13	1.64	1.63	1.47	1.3	1.69	1.72	1.27	nan	2.03	2.3	1.63	1.82	1.41	1.98	1.5	1.45	1.78	1.41	1.4	1.65	2.39	1.95	1.63	1.46	2.16	1.35	2.06	0.75	1.63	0.57	1.34	0.97	1.85	1.56	1.53	1.1	1.75	0.59
FBgn0035519	CG1309	2826	1.32	0.73	1.44	0.6	0.33	0.4	0.7	0.52	-0.34	0.31	-0.12	-0.18	0.03	-0.03	0.57	0.06	0.17	0.29	1.02	-0.01	0.93	0.08	0.47	0.2	0.51	0.04	0.37	0.27	0.68	1.35	1.32	0.67	0.68	0.69	1.15	0.86	0.6	1.05	0.75	0.96	1	0.94	1.32	1.03	1.01	1.05	0.19
FBgn0035520	CG11586	8838	1.8	0.92	1.84	1.36	0.81	1.28	1.26	1.06	-0.05	1.46	1.39	1.27	0.93	1.06	1.14	1.17	0.99	1.02	1.66	0.52	1.63	0.64	1.25	0.56	0.85	0.54	0.83	0.66	0.44	1.8	1.44	1.64	1.11	0.89	1.02	1.7	0.35	1.24	0.26	1.09	0.4	1	nan	1.26	0.28	0.64	-0.55
FBgn0035528	CG15012	1801	0.47	0.42	0.45	0.43	0.21	0.26	0.75	0.18	-2.37	0.88	0.92	0.95	0.38	1.15	1.37	0.88	2.03	1.19	1.98	1.22	1.44	1	1.28	0.92	0.94	0.6	1.28	0.57	0.8	1.53	0.88	1.46	1.12	1.45	1.18	1.84	0.59	1.04	0.36	1.2	0.94	1.17	0.68	0.67	0.53	0.76	0.51
FBgn0035532	CG15014	4740	1.92	1.03	1.59	0.55	-0.94	-1.59	0.1	-0.4	-4.91	-1.7	-1.27	-1.35	-0.44	-0.81	0.39	-0.91	-4.8	0.02	1.16	-0.06	-0.24	-0.35	0.31	-0.15	-0.52	-0.46	-0.38	-0.34	-0.32	0.65	0.23	-0.02	-0.65	nan	-0.58	nan	-0.2	-0.07	-2	-0.39	-0.17	-0.46	-0.51	-0.69	-0.57	-0.41	-0.66
FBgn0035538	CG18314	4670	-1.83	-2.36	-1.41	-2.28	-2.13	-2.59	-2.17	-2.56	1.58	-2.47	-2.67	-2.67	-1.11	-2.94	-0.71	-2.64	1.47	-2.62	-1.83	-2.38	-2.07	-2.31	-2.25	-2.2	-2.38	-2.73	-2.65	-2.28	-2.83	-1.47	-1.48	-2.23	-1.86	-1.91	-1	-1.95	-0.78	-1.37	-1.62	-1.74	-0.93	-0.94	-0.96	-1.07	-0.62	-0.72	-0.34
FBgn0035540	CG7452	2569	1.31	nan	1.01	nan	0.03	nan	nan	nan	0.88	nan	nan	nan	-0.82	nan	-0.69	nan	-0.2	nan	-0.42	nan	nan	nan	nan	nan	nan	nan	nan	nan	nan	nan	-0.16	nan	-0.33	nan	-0.56	nan	-0.02	nan	-0.2	nan	-0.72	nan	0.55	nan	0.96	nan	nan
FBgn0035542	CG11347	6284	-3.23	-2.75	-2.65	-2.34	-2.33	-2.68	-2.41	-3.03	-0.4	-2.18	-1.7	-1.73	-1	-1.27	-0.96	-1.16	0.11	-0.22	nan	-0.32	0.13	-0.14	0.28	0.08	0.04	0.19	0.98	0.08	-0.16	0.51	-0.36	-0.55	0.2	0.06	-0.04	0.04	-0.3	0.23	-0.31	0.05	0.11	0.51	0.23	0.52	0.17	nan	0.55
FBgn0035558	CG11357	6816	2.23	1.5	1.93	1.91	0.6	1.67	1.73	1.35	1.35	1.9	1.93	1.92	0.38	1.74	0.77	1.36	1.65	0.7	-0.19	0.94	0.89	0.66	1.35	0.74	0.6	0.13	-0.8	0.45	0.04	0.44	-0.37	0.25	0.02	0.49	-0.67	0.4	-0.25	0.51	-0.09	0.24	0.86	0.45	0.65	0.03	-0.24	-0.03	-0.27
FBgn0035575	CG7509	1487	-1.15	nan	-1.03	nan	-0.09	-1.09	-1.37	-1.48	-0.83	nan	-1.86	nan	nan	nan	0.2	nan	-1.09	nan	-0.13	-0.12	nan	-0.48	nan	-0.84	nan	-0.35	nan	nan	-0.78	-0.44	-0.45	nan	-0.73	-0.29	-0.62	-0.79	-1.77	-0.75	nan	-0.98	-1.98	-0.63	-1.83	-0.22	-2.05	-1.88	nan
FBgn0035589	CG4618	8069	1.8	1.23	2.23	1.07	1	1.16	0.83	1.39	1.36	1.14	0.74	0.45	0.33	0.52	0.44	0.03	1.12	0.35	1.04	-0.03	0.67	0.4	0.99	0.11	0.32	-0.36	-0.24	-0.19	0.1	0.4	0.43	-0.73	-0.77	-0.23	-0.44	-0.57	0.05	-0.33	-0.12	-0.23	-0.18	-0.39	0.65	-0.04	0.1	-0.29	-0.14
FBgn0035598	CG4669	6046	-1.32	-2.04	-0.4	-1.75	-0.94	-2.05	-2.08	-1.95	-0.39	-1.05	-1.52	-1.43	-1.13	-1.76	-0.66	-2.44	-1.13	-1.33	-0.87	nan	-1.58	-1.13	-0.99	-1.56	-1.38	-1.59	-1.1	-1.25	-1.24	0.21	-0.33	-1.33	nan	-1.03	-1.66	-1.22	-2.35	-1.14	nan	-1.65	-1.38	nan	-1.47	nan	-1.9	nan	-1.3
FBgn0035601	CG10640	7323	1.37	0.78	1.58	1.03	0.84	0.86	1.14	0.84	1.76	1.56	1.88	1.65	1.45	2.27	2.12	2.04	1.48	2.21	2.12	1.89	2.43	1.71	1.85	1.41	1.73	1.05	0.86	1.07	0.75	1.82	0.65	1.13	1.03	1.04	0.13	0.8	-1	0.04	-0.69	-0.01	-0.08	0.21	-0.26	-0.24	-0.59	-0.12	-0.65
FBgn0035612	CG10625	8394	1.65	1.74	1.91	1.77	1.3	1.69	2.35	1.84	0.75	2.3	2.69	2.51	2.09	2.43	2.12	2.51	1.12	2.65	2.26	2.3	2.61	2.25	1.15	2.24	2.29	2.07	1.72	2.2	2	2.6	1.34	1.29	1.86	2.19	0.92	2.04	-0.03	1.09	0.23	1.06	0.71	1.29	-0.14	0.69	-0.4	0.63	-0.29
FBgn0035617	CG5146	9022	1.38	1.48	2.24	1.91	1.83	1.56	1.72	1.66	-0.62	2.06	2.12	2.31	1.63	1.99	1.09	2.14	0.12	1.84	nan	1.02	1.53	1.32	1.33	0.88	0.53	-0.05	0.26	0.79	0.7	0.58	1.59	1.01	0.17	0.92	0.69	0.57	0.04	0.36	0.31	0.23	0.53	0.33	0.69	0.12	-0.59	0.37	-0.37
FBgn0035619	CG10592	1669	-0.02	-0.13	0.34	-0.33	-0.89	-1.32	-0.54	-0.67	0.74	-1.03	-1.04	-1.21	-0.97	-1.59	-0.64	-1.85	1.15	-0.58	nan	-0.76	-0.6	-0.7	0.13	-0.6	-0.77	-0.86	-0.52	-0.2	-0.85	-0.12	-0.96	-0.51	nan	0.03	-0.33	-0.38	nan	-0.2	nan	-0.03	0.23	-0.09	0.58	-0.41	0.47	0.19	0.38
FBgn0035620	CG5150	2125	-3.07	-2.95	-2.12	-2.77	-2.65	-3.46	-2.65	-3.43	nan	-2.15	-2.11	-2.28	-1.54	-1.9	-1.83	-2.13	0.21	-0.97	-0.72	-1.33	-2.32	-1.24	-1.2	-1.31	-1.63	-1.31	-1.43	-1.61	-1.61	-1.36	-1.4	-1.79	-2.2	-1.05	-2.22	-2.19	-2.94	-2.22	-3.04	-2.29	-2.24	-2.14	-2.67	-2.36	-2.88	-2.24	-2.87
FBgn0035621	CG10591	6799	-0.71	-0.72	-0.73	-0.8	-1.64	-1.02	-0.57	-1.05	1.08	-0.94	-0.57	-0.75	-0.84	-1.2	-0.82	-1.31	0.55	-1.09	-0.89	-0.74	-1.12	-1.1	-0.32	-0.78	-0.44	-0.93	-0.54	-0.16	-0.18	1.09	0.86	0.84	0.67	1.51	2.67	2.93	2.18	2.84	2.59	3.15	2.73	3.02	1.78	2.27	0.53	1.14	-0.32
FBgn0035622	CG10590	4325	0.55	0.83	0.76	0.71	0.34	0.89	0.75	0.57	nan	1.24	1.26	1.24	0.99	1.17	0.58	1.15	nan	1.6	nan	1.16	0.75	1.7	1.12	1.34	0.83	1	1.48	0.71	0.98	1.62	0.98	1	-0.6	0.99	-0.13	1.09	0.48	0.76	0.35	0.9	0.22	0.45	-0.07	0.6	-0.25	nan	-0.16
FBgn0035624	CG12756	8582	nan	1.57	nan	1.94	nan	1.41	1.19	1.49	nan	1.94	1.36	1.46	nan	1.65	nan	1.32	nan	1.23	nan	0.75	2.53	1.04	1.23	0.89	0.99	1.06	1.03	0.78	1.25	1.81	nan	1.53	nan	0.99	nan	0.26	nan	0.86	nan	0.17	nan	1.24	nan	0.21	nan	0.66	nan
FBgn0035644	CG10489	6733	1	0.39	1.27	0.64	-0.22	-0.65	-0.19	0.25	1.5	-0.58	0.02	-0.11	0.61	0.96	1.17	1.06	0.41	0.82	1.92	1.03	1.02	1.01	1.46	0.86	0.85	0.71	0.74	1.07	0.65	0.6	0.23	0.95	-0.07	0.49	0.42	0.71	0.4	0.49	0.59	-0.01	0.9	0.7	0.91	0.06	0.69	0.26	0.33
FBgn0035670	CG10472	2279	-4.68	nan	-4.15	nan	-4.33	-5.75	-4.55	nan	1.44	nan	nan	nan	-3.32	nan	-3.24	-3.57	0.15	nan	-1.79	nan	nan	nan	-2.94	nan	-3.39	nan	nan	-3.91	nan	-3.37	-3.07	-3.74	-2.57	nan	-3.59	nan	-3.46	-2.94	-4.67	-3.18	-2.91	-3.1	-3.57	nan	-2.49	-3.18	-1.2
FBgn0035676	CG6619	2837	-0.83	-1.12	-1.12	-0.86	-1.31	-0.9	-0.85	-1.21	-0.1	-0.92	-0.68	-0.78	-0.76	-0.42	-0.37	-0.4	-0.21	-0.09	-1	-0.03	0	-0.11	-0.16	-0.17	0.03	-1.08	0.3	-0.4	-0.96	-0.4	-0.61	-0.81	-1.13	-0.34	-1.66	-0.4	-0.16	-0.32	-0.46	-0.12	0.04	-0.18	0.3	-0.1	-0.28	-0.31	-0.58
FBgn0035688	CG10289	10250	0.08	-0.26	-0.65	-0.38	-2.29	-1.64	-0.56	-0.87	-1.24	-1.68	-1.07	-1.36	-0.98	-0.72	-0.52	-0.91	-0.06	-0.04	nan	-0.41	0.21	-0.57	2	-0.26	-0.07	-0.58	-1.22	0.1	-0.36	1.03	-1.35	-0.25	nan	-0.03	nan	-0.23	nan	-0.49	nan	-0.98	nan	-0.63	nan	-0.88	nan	-0.63	-2.87
FBgn0035692	CG13298	7043	1.56	1.01	2.17	1.39	0.95	1.12	1.46	0.72	-0.35	1.69	1.85	1.87	1.75	1.06	2.08	1.91	-0.4	1.89	nan	1.45	2.01	1.62	2.1	1.57	1.39	1.9	2.43	1.57	1.63	2.07	1.52	1.52	1.33	1.9	1.26	2.12	0.29	1.34	1.01	1.77	1.03	1.79	1.5	1.79	0.74	nan	1.05
FBgn0035704	CG10144	1767	0.36	-0.15	0.19	0.34	-0.03	0.12	0.46	0.09	-0.35	0.13	0.1	-0.09	0.4	0.66	0.76	0.38	1.06	0.43	0.48	0.3	0.74	0.68	0.45	0.25	0.26	-0.14	0.31	0.28	-0.14	0.25	0.16	0.01	0.03	0.09	-0.21	-0.18	0.14	-0.16	-0.27	-0.62	0.32	-0.18	0.19	-0.81	-0.72	-0.86	0
FBgn0035707	CG8368	11070	1.1	0.51	1.04	0.25	0.15	0.48	0.76	0.31	-0.51	0.75	1.17	0.98	0.59	0.95	0.78	0.68	0.68	1.01	0.66	0.64	0.62	0.5	2.21	0.42	0.1	0.42	0.07	-0.26	0.11	1.23	0.39	0.95	0.08	0.45	0.63	0.87	-0.6	0.67	0.16	0.53	0.24	0.85	-0.12	0.55	-0.11	0.86	-0.17
FBgn0035710	CG10121	5577	-2.83	-3.14	-2.36	-3.05	-3.24	-3.02	-2.62	-3.29	0.54	-3.39	-3.22	-3.86	nan	-2.55	-2.92	-2.65	-2.82	-2.73	-2.71	-2.34	-2.65	-2.23	-2.14	-2.11	-2.38	-2.87	-2.4	-2.35	-2.67	-1.72	-1.24	-2.05	-1.86	-2.03	-1.35	-1.46	0.42	-0.08	0.01	-0.26	0.28	0.14	0.56	0.21	0.65	-0.22	0.83
FBgn0035720	CG10077	3677	-3.81	0.25	-3.89	0.41	nan	0.4	0.55	0.18	0.85	0.39	0.63	0.39	nan	0.95	nan	0.55	1.14	0.94	nan	1.15	1.46	0.99	1.37	0.88	0.9	0.89	1	1.43	0.95	1.37	-1.62	1.19	1.25	1.25	nan	1.36	nan	0.96	nan	1.16	nan	1	nan	0.97	nan	0.76	nan
FBgn0035722	CG10075	5877	1.46	1.09	1.6	1.05	0.47	0.64	0.98	0.54	-0.07	0.99	0.33	0.4	-0.43	-0.51	-0.24	-0.38	-0.59	0.04	1.1	-0.25	0.1	-0.43	0.63	-0.28	0	-0.43	-0.01	0.19	0.21	-0.52	1.02	0.55	0.21	0.79	0.43	1.07	0.27	0.86	0.82	0.48	0.82	1.22	1.38	0.89	0.49	1.15	0.22
FBgn0035726	CG9953	4367	nan	2.09	nan	1.96	nan	1.85	1.91	1.73	0.75	2.13	2.48	2.12	nan	2.29	nan	1.68	-1.14	2.1	nan	1.55	2.2	1.29	0.42	1.18	1.18	0.83	0.17	0.02	-0.26	0.59	nan	0.14	nan	0.3	nan	0.07	nan	-0.55	nan	-0.45	-1.44	-0.28	nan	-0.43	nan	-0.55	nan
FBgn0035734	CG14823	1663	0.01	-0.07	0.41	-0.3	-0.26	-0.37	-0.28	-0.22	nan	0.02	0.09	-0.1	0.18	0.46	0.26	-0.24	nan	0.27	nan	-0.06	0.32	0.15	0.29	-0.19	-0.28	-0.57	-0.62	-0.24	-0.57	0.19	-0.11	-0.07	-1.13	0.09	-0.55	0.11	-1.33	0.45	nan	0.39	0.41	0.47	1.14	0.71	0.75	0.13	0.66
FBgn0035741	CG14825	80	-1.46	nan	-1.24	nan	-1.99	nan	nan	nan	2.01	nan	nan	nan	-1.89	nan	-1.67	-2.35	-0.76	nan	-0.82	nan	nan	nan	-1.15	nan	nan	nan	nan	nan	nan	nan	-0.65	nan	-2.03	nan	-1.82	nan	nan	nan	nan	nan	nan	nan	nan	nan	-0.87	nan	nan
FBgn0035752	CG8616	10180	0.23	-0.03	0.48	0.01	-0.28	-0.33	-0.26	-0.57	-0.94	0.12	0.61	0.24	0.51	0.81	1.16	0.88	-0.77	1.51	1.77	0.79	1.25	1.12	1.65	0.95	0.89	0.95	1.29	0.9	1.15	1.71	0.68	0.82	0.4	nan	0.09	nan	0.66	0.87	0.09	0.73	0.41	1	0.87	0.7	0.97	1.12	0.37
FBgn0035753	CG8615	3883	0.5	1.07	nan	0.83	nan	0.88	0.82	0.58	-1.14	1.48	1.61	1.5	nan	1.49	nan	1.22	-0.87	1.72	nan	1.33	1.93	1.6	1.85	1.51	1.33	1.33	1.68	1.21	1.66	1.98	nan	1.57	nan	nan	nan	2.11	nan	1.93	nan	1.81	1.01	nan	2.38	nan	1.49	nan	1.04
FBgn0035754	CG8609	9006	1.43	0.69	1.49	0.7	0.67	0.46	0.93	0.41	2.15	0.78	0.93	0.65	0.59	0.88	1	0.76	-0.78	0.71	-0.41	0.88	1.68	0.67	0.94	0.23	0.85	1.18	nan	0.45	0.34	1.17	0.11	0.63	nan	0.97	-0.88	1.17	-0.94	0.35	-0.88	0.65	-0.49	0.2	-0.68	0.84	-0.69	1.08	-1.04
FBgn0035761	CG8606	6471	1.12	0.21	0.48	0.65	0.8	0.61	0.94	0.62	2.25	1.36	1.71	1.57	2.09	1.85	2.03	1.6	2.58	1.87	2.65	1.98	2.32	2.12	2.25	2.04	2.01	2.4	2.05	2.05	2.61	2.49	2.08	1.79	2.9	2.39	1.01	0.72	-0.54	-0.33	-0.37	-0.4	-0.09	-0.16	-0.41	-1.05	-0.84	-0.91	-0.64
FBgn0035762	CG8605	1630	0.44	0.01	0.41	-0.13	-0.96	-1.09	-0.57	-0.37	2.94	-1.24	-0.93	-1.1	-0.4	-0.84	-0.27	-0.88	2.81	0.17	0.39	-0.09	0.51	0.13	0.69	0.28	0.51	0.1	0.31	0.65	0.65	1.46	0.99	0.63	-0.26	0.6	0.6	0.62	0.52	0.67	0.35	0.69	0.75	0.88	0.87	0.65	0.44	0.14	0.46
FBgn0035765	CG8600	9197	2.23	1.26	2.45	1.25	1.5	1.58	1.59	1.36	-3.58	1.95	2	2.08	1.7	1.66	2.12	1.39	-3.77	1.6	2.19	1.37	1.86	1.46	1.99	1.88	2.2	2.83	3	2.3	2.56	2.75	3.08	2.49	2.39	2.73	2.5	3.26	1.7	2.65	1.96	2.52	2.05	nan	2.47	nan	2.04	nan	1.38
FBgn0035767	CG8596	5450	-3.09	-3.58	-2.79	-3.14	-2.11	-2.94	-2.75	-3.58	1.17	-2.53	-1.77	-1.74	-0.94	-1.27	-0.8	-1.39	1.74	-0.61	0.03	-0.3	0.67	-0.51	-0.82	0.18	1.26	1.21	1.57	1.46	1.92	1.49	2.51	2.26	2.25	2.41	2.34	2.36	0.5	1.28	0.85	1.49	1.37	1.26	0.75	0.91	0.38	0.43	0.2
FBgn0035769	CG8591	4557	1.3	0.95	0.95	1.15	0.91	1.23	1.44	1.65	-0.38	1.18	0.45	0.28	-0.41	0.53	0.55	0.02	1.61	1.15	1.91	1.54	1.8	1.53	2.04	1.76	1.42	1.56	1.47	1.5	1.71	2.01	1.95	1.41	1.99	1.36	0.7	0.54	0.9	0.39	-0.25	0.03	0.62	0.27	0.13	-0.21	0.49	0.14	0.33
FBgn0035771	CG8583	6776	1.25	0.38	1.04	0.47	-0.19	0.4	0.69	0.4	0.42	0.46	-0.01	0.02	-0.18	-0.18	-0.16	-0.22	0.66	-0.36	nan	-0.05	0.53	-0.17	0.47	0.41	0.59	0.51	0.71	0.6	0.69	1.36	0.63	1.19	nan	0.94	nan	0.97	nan	1.3	nan	1.02	1.08	0.82	0.34	0.77	0.34	0.85	0.66
FBgn0035781	CG8560	5120	-4.96	-4.03	-3.47	-2.82	-4.42	-4.62	-2.64	-3.9	-1.37	-4.08	-3.94	-4.03	-2.97	-3.36	-3.69	-3.71	-1.01	-3.47	-3.06	-2.87	-3.63	-3.09	-2.17	-2.98	-3.77	-4.67	-2.69	-3.47	-3.52	-3.03	-2.1	-3.36	-2.13	-2.46	-3.91	-2.17	-2.07	-1.71	-3.89	-2.5	-2.34	-1.53	-1.42	-1.14	-0.66	-1.21	-0.16
FBgn0035793	CG7546	8077	1.84	1.05	2.39	1.25	1.58	1.19	1.74	1.49	0.99	1.23	1.64	1.36	1.3	1.25	1.13	0.81	1.69	0.79	0.92	0.58	0.57	0.73	1.06	1.02	0.66	1.69	1.69	0.9	0.97	1.36	1.24	0.81	0.93	1.03	0.88	0.78	0.46	0.66	0.48	0.8	0.76	1.05	1.26	1.15	0.73	nan	0.61
FBgn0035805	CG7506	1723	0.73	0.41	0.4	0.85	-0.05	0.25	0.33	-0.03	-3.22	0.28	0.82	0.85	-0.28	1.02	1.23	0.56	1.79	1.03	1.31	0.63	1.88	0.94	0.92	0.5	0.27	-0.09	nan	-0.18	-0.11	0.58	0.81	0.67	0.56	0.93	0.41	0.74	0.88	1.04	0.74	0.58	1.05	0.98	1.22	0.95	1.48	1.16	0.72
FBgn0035811	CG12262	3225	2.89	nan	2.96	nan	1.22	nan	nan	nan	-0.55	nan	nan	nan	1.18	nan	1.62	nan	0.3	nan	1.17	nan	nan	nan	nan	nan	nan	nan	nan	nan	nan	nan	-0.78	nan	-0.75	nan	-0.63	nan	nan	nan	nan	nan	0.33	nan	0.93	nan	0.67	nan	0.43
FBgn0035833	CG7565	5384	-2.63	-2.75	-2.39	-3.2	-3.98	-3.32	-3.2	-3.2	-1.97	-3.46	-3.34	-3.25	-3.23	-3.15	-3.11	-3.4	-0.26	-2.56	-2.52	-2.95	-2.35	-2.67	-2.57	-2.33	-2.57	-1.98	-1.94	-2.48	-2.16	-2.17	-1.98	-2.19	-2.36	-2.07	-1.57	-1.92	-0.73	-0.31	-1.46	-1.1	-0.74	-0.27	0.06	-0.19	-0.19	0.18	-0.63
FBgn0035848	CG7979	8443	0.02	1.71	0.38	1.81	0.68	0.81	1.05	1.5	0.87	1.83	1.63	1.64	0.02	1.01	0.25	0.81	1.06	0.24	0.34	0.03	-2	0.1	0.4	0	0.35	-0.4	-0.48	-0.31	0.14	0.64	-1.26	-0.68	-0.52	-0.07	-0.6	0.01	0.11	-0.3	0.39	0.27	-0.37	0.01	nan	-0.32	-0.21	0.83	nan
FBgn0035849	CG7404	6252	0.69	nan	0.8	nan	-1.22	nan	nan	nan	-2.62	nan	nan	nan	-0.32	nan	0.07	nan	-2.1	nan	0.36	nan	nan	nan	nan	nan	nan	nan	nan	nan	nan	nan	0.48	nan	0.98	nan	0.63	nan	1.02	nan	0.44	nan	0.74	nan	0.99	nan	nan	nan	0.6
FBgn0035850	CG7986	8302	1.33	1.05	1.78	1.24	0.86	1.33	1.44	1.37	1.6	1.69	2.29	2.06	2.13	2.33	2.6	2.3	1.39	2.2	1.84	0.34	2.28	1.76	1.22	1.31	1.31	0.82	0.49	0.8	0.67	1.54	0.74	0.66	0.23	1.12	0.11	0.45	0.26	0.38	-0.38	0.13	0.42	0.48	0.86	0.76	1.02	nan	0.74
FBgn0035852	CG7387	9505	-1.85	-1.74	-1.94	-2.14	-1.38	-1.89	-0.99	-0.76	-1.72	-2.06	-1.82	-1.53	-1.11	-1.04	-1.08	-1.2	-0.78	-0.85	-0.4	-0.99	-0.22	-0.22	-0.16	-1.02	-1.32	-1.11	0.3	-0.97	-1.58	-1.3	-1.35	-1.89	-2.46	-1.75	nan	-2.1	-2.26	-1.95	nan	-1.84	-1.99	-2.36	-2.56	-2.02	-2.17	-1.2	-2.12
FBgn0035853	CG7375	7426	1.79	1.39	1.83	1.54	1.12	1.78	1.74	1.42	0.86	1.96	2.36	2.15	2.25	2.46	2.32	2.38	2.89	2.52	2.47	2.41	2.91	2.29	2.52	2.01	2.44	2.14	2.07	2.2	2.47	2.54	1.71	1.97	2.17	2.36	0.85	2.08	0.93	1.2	0.71	1.26	1.01	1.04	0.95	0.53	0.52	0.57	0.44
FBgn0035855	CG7366	1744	-1.17	-1.94	-0.55	-1.95	-1.25	-2.08	-1.73	-1.45	-1.18	-1.47	-1.36	-1.42	-1.05	nan	-0.56	-0.6	-1.36	-0.19	nan	-0.25	0.51	0.12	0.12	-0.44	-0.73	-1.25	0.48	-0.83	-1.67	-0.98	-1.45	-2.16	-1.56	-1.02	-1.72	-2.2	-2.11	-2.42	nan	-2.44	-1.54	nan	-1.82	nan	-2.44	nan	-1.8
FBgn0035857	CG8006	6311	-0.64	-1.87	-0.51	-1.46	-1.27	-1.86	-1.52	-2	-0.32	-1.29	-1.14	-1.27	-1.02	-1.77	-1.01	-1.42	-0.43	-0.88	nan	-1.5	-1.25	-0.92	-0.94	-1.17	-1.52	-1.02	-0.92	-1.78	-1.97	-1.3	-1.64	-1.84	-2.07	-1.71	-2.53	-1.82	-2.28	-1.49	-2.45	-1.54	-1.73	-1.51	-1.01	-1.11	-1.68	nan	-1.22
FBgn0035860	CG8023	1976	-1.78	-1.67	-1.05	-1.62	-1.25	-2.25	-1.69	-1.86	nan	-1.59	-1.64	-2.05	-0.86	-1.41	-0.98	-2.21	nan	-1.2	-0.5	-1.63	-1.44	-1.52	nan	-1.21	-1.5	-1.63	-1.91	-1.33	-1.56	-1.04	-0.86	-1.47	-2.23	-1.62	-1.96	-1.91	-3.08	-1.67	-2.17	-2.2	-1.76	-1.38	-1.29	-1.62	-1.52	-1.59	-1.51
FBgn0035866	CG7197	7717	2.05	1.84	2.4	2.17	1.57	1.71	1.14	1.68	0.15	2.35	2.17	1.95	nan	1.7	1.05	0.92	0.95	1	1.24	0.21	0.21	0.32	0.79	0.72	0.95	-0.02	0.54	0.56	0.88	1.14	0.52	0.66	0	1.13	0.09	0.78	0.11	0.96	nan	0.74	0.62	1.07	0.95	1.06	0.96	1.56	0.71
FBgn0035869	CG7066	1502	2.76	1.41	2.58	1.27	1.74	1.55	1.67	1.45	1.84	2.06	1.6	1.86	1.2	1.37	1.65	0.79	1.57	0.55	1.07	0.45	0.81	0.58	0.62	0.14	0.03	-0.16	0.59	0.06	0.05	0.75	0.46	0.49	0.25	0.54	-0.03	0.7	0.17	0.44	0.18	0.12	0.22	0.08	0.57	-0.06	0.44	0.53	0.18
FBgn0035872	CG7185	6675	1.25	1.02	1.24	1.18	0.75	1.18	1.02	1.07	0.24	1.2	1.78	2.04	1.39	1.8	1.35	1.98	0.89	0.94	-0.32	0.63	0.84	1.23	0.99	1	0.7	0.89	1.81	0.57	0.74	1.1	-0.19	0.79	0.49	0.78	0.27	0.96	0.27	0.29	0.13	0.61	0.09	0.74	0.84	0.77	0.12	-0.04	0.35
FBgn0035876	CG7081	9081	1.9	0.88	2.19	1.37	1.14	1.02	1.31	1.11	-0.38	1.89	1.69	1.63	1.4	1.76	1.59	1.29	1.77	1.48	1.19	0.76	2.17	0.47	-1.22	0.68	1.02	0.28	0.68	0.79	0.38	0.24	0.34	1	0.53	0.86	0.74	0.53	0.54	0.96	0.73	0.58	0.82	0.68	1.21	0.46	0.78	0.54	0.39
FBgn0035890	CG13667	6707	0.99	0.6	1.11	0.92	0.42	0.77	0.63	0.55	1.55	1	1.12	0.98	0.9	0.85	1.16	0.76	1.35	0.92	0.53	0.72	1.11	0.55	0.89	0.44	0.69	0.3	0.32	0.4	0.65	1.06	0.12	0.48	-0.73	nan	nan	nan	-0.5	0.07	-0.4	-0.01	-0.14	-0.23	-0.04	-0.34	-0.2	-0.51	-0.56
FBgn0035895	CG7015	8144	0.83	0.31	0.66	0.4	0.03	-0.18	0.33	0.17	-0.78	0.23	0.23	0.28	-0.18	0.04	-0.37	-0.28	1.08	-1.22	-1.06	-1.2	-0.44	-1.31	0.68	-0.45	-0.57	-0.88	-0.89	-0.3	-0.44	-0.01	-0.53	-0.19	0.11	-0.14	-0.36	-0.38	-1.28	-0.81	-1.41	-0.6	-0.58	-0.57	-1.24	-1.13	-1.36	-0.45	-0.97
FBgn0035900	CG6694	2685	1.49	1.31	2.24	1.11	1.43	1.42	1.37	1.2	-0.22	1.57	1.76	1.64	1.4	1.88	1.63	1.75	0.09	1.29	1.23	0.98	1.3	1.13	1.34	1.06	1.04	1.03	0.86	0.73	0.93	1.45	0.32	0.93	nan	1.16	-0.12	0.86	0.46	0.88	nan	0.9	1.01	1.03	1.16	0.93	0.72	1.49	0.86
FBgn0035909	CG6822	8713	-0.01	-0.34	0.42	-0.36	-0.81	-0.31	-0.18	-0.34	1.8	0.24	-0.16	0.3	-0.36	-0.06	0.2	-0.26	-0.1	0.76	0.55	0.4	0.38	0.58	0.43	0.7	0.29	0.67	0.99	-0.05	0.25	0.84	-0.04	0.83	-0.01	0.77	0.85	1.55	0.71	1.33	0.1	1.1	0.75	nan	0.39	nan	0.16	nan	0.52
FBgn0035917	CG6416	5010	-5.23	-5.21	-5.12	-5.63	-5.02	-5.69	-4.96	-5.22	-0.5	-4.54	-5.01	-4.6	-2.76	-4.37	-3.5	-4.84	nan	-4.52	nan	-4.69	-4.95	-4.08	-3.98	-4.32	-4.11	-5.31	-5.23	-4.05	-4.35	-2.92	-4.26	-4.57	-3.07	-3.72	-4.06	-3.3	-3.72	-2.94	-3.91	-3.55	-3.27	-2.99	-3.37	-3.21	-2.13	-1.39	-1.41
FBgn0035918	CG5971	6663	2.42	2.01	2.84	2.54	2.48	2.24	1.76	2.44	2.08	2.64	2.66	2.31	2.52	2.37	2.33	2.11	2.18	1.88	2.33	1.6	2.19	1.38	1.55	1.27	1.6	0.94	0.78	1.26	1.02	0.94	-0.13	0.82	0.72	0.78	nan	0.04	nan	-0.24	-0.52	-0.04	-0.3	-0.44	-0.22	-0.33	-0.92	-1.34	-0.56
FBgn0035945	CG5026	9260	2.25	2.18	2.39	2.09	1.58	2.41	2.3	1.87	-0.99	2.33	2.29	2.07	1.97	2.28	1.67	1.95	-0.33	0.93	-0.01	0.04	1.29	0.66	-0.18	-0.07	nan	-1.5	-1.53	-1.08	-1.18	-0.26	-1.01	-0.56	-0.91	-1.13	-1.24	-1.35	-2.05	-0.74	-1.29	-0.62	-0.98	-0.84	-0.64	-0.74	-0.7	-1.31	-1.28
FBgn0035948	CG5644	2060	-1.83	-2.34	-1.6	-2.1	-1.79	-2.72	-1.82	-2.31	-0.09	-2.41	-2.22	-2.63	-2.04	-2.31	-2.27	-2.39	0.58	-2.06	-1.48	-2.38	-3	-2.04	-2.05	-2.06	-2.06	-2.7	-3	-2.09	-2.01	-1.85	-1.39	-2.14	-2.04	nan	-3.04	nan	-2.23	-1.9	-2.69	-1.79	-1.3	-1.67	-1.51	-1.55	-1.22	-1.35	-0.6
FBgn0035950	CG5288	3781	-0.1	-0.73	0	-0.65	-1.38	-1.24	-0.72	-0.73	-1.58	-1.63	-2.14	-2.03	-1.95	-2.43	-2.08	-2.3	-0.81	-1.46	-1.08	-1.47	-1.56	-1.64	-1.27	-1.57	-1.9	-2.12	-1.69	-1.97	-2.28	-1.09	-1.57	-2.03	-2.09	-1.7	-0.65	-0.54	0.02	-0.06	-0.39	-0.21	0.15	nan	0.53	nan	0.14	nan	0.25
FBgn0035978	CG4347	2231	1.07	0.94	1.29	0.88	0.32	-0.03	0.23	0.58	-1.47	-0.06	-1.89	-1.82	-1.82	-2.07	-1.73	-2.25	0.72	-1.99	-1.09	-1.76	-1.83	-1.96	-0.49	-1.38	-1.44	-2.07	-1.65	-1.16	-1.42	-1.04	-0.84	-1.37	-1.53	-0.73	-0.89	-0.71	-0.21	-0.33	-0.77	-0.64	-0.05	-0.13	0.24	-0.12	0.2	-0.13	-0.18
FBgn0035987	CG3689	10356	1.9	1.03	2.08	0.95	0.07	-0.33	1.09	0.65	-0.95	-0.16	0.15	-0.01	0.79	0.75	1.68	0.88	-0.02	1.91	2.24	1.74	2.22	1.57	2.37	nan	1.94	1.75	1.71	1.92	1.33	1.69	0.7	1.1	1.1	1.55	0.61	1.4	0.62	0.81	0.21	0.96	nan	1.03	-1.45	0.51	-1.08	0.57	nan
FBgn0035989	CG3967	6166	0.98	-0.01	1.02	0.11	-0.44	-0.33	0.37	-0.06	-0.64	-0.37	-0.5	-0.47	0.09	-0.32	0.4	-0.38	-1.83	0.99	nan	0.81	0.28	0.74	1.08	0.97	0.83	0.89	0.42	0.42	0.19	0.22	0.28	-0.34	nan	nan	nan	nan	1.18	1.08	0.07	0.99	0.92	1.33	1.5	1.27	1.13	1.5	0.98
FBgn0035995	CG3529	2436	0.18	-0.43	-0.12	-0.62	-1.29	-1.19	-0.42	-0.71	-0.38	-1.08	-1.29	-1.34	-1.51	-1.39	-1.14	-1.58	-1.35	-1.33	-2.1	-1.33	-1.21	-1.62	-1.17	-1.26	-1.2	-1.13	-1.56	-1.1	-1.45	-0.5	-0.39	-0.5	nan	-0.47	nan	-0.16	0.25	0.73	-0.41	0.25	0.45	0.26	0.23	0.28	0.57	0.8	0.39
FBgn0035997	CG3445	7708	2.14	1.58	1.84	1.51	1.12	1.52	1.95	1.8	0.58	1.07	0.12	-0.03	-0.25	0.24	-0.04	0.17	1.22	0.04	-0.24	0.38	0.51	0.42	0.55	0.21	0.09	0.5	1.28	0.61	0.75	0.85	0.09	0.48	0.58	0.13	0.07	0.14	-0.02	-0.11	-0.07	-0.09	-0.04	-0.15	0.71	-0.07	0.04	-0.18	-0.41
FBgn0035999	CG3552	10118	-2.64	-2.47	-2.74	-2.33	-3.21	-2.6	-2.24	-2.54	-0.5	-2.67	-2.55	-2.77	-2.53	-2.5	-2.5	-2.76	-1.97	-2.06	-2.08	-2.08	-2.18	-1.85	-1.96	-1.84	-1.52	-2.13	-1.76	-1.47	-1.5	-1.13	-1.13	-1.11	-0.72	-0.66	-0.58	0.15	-0.5	-0.29	0.03	0.29	-0.2	0.1	0.11	0.18	0.08	0.3	0.33
FBgn0036005	CG3428	7940	2.16	1.01	2.82	2.08	2.27	1.48	1.84	1.48	0.85	1.71	1.58	1.73	2.06	1.31	2.2	1.12	0.08	1.78	nan	1.71	0.52	1.62	nan	1.4	1.1	0.96	1.69	1.04	0.96	1.43	1.05	0.7	0.91	0.72	0.75	0.65	nan	0.01	0.23	-0.11	0.52	-0.22	1.48	-0.22	0.86	nan	0.28
FBgn0036020	CG8336	2576	2	nan	1.54	nan	1.15	nan	nan	nan	-3.67	nan	nan	nan	1.41	nan	1.67	nan	1.98	nan	1.3	nan	nan	nan	nan	nan	nan	nan	nan	nan	nan	nan	1.18	nan	1.51	nan	0.64	nan	0.89	nan	0.1	nan	0.84	nan	0.83	nan	0.82	nan	0.81
FBgn0036029	CG16719	5766	-1.24	-1.79	-0.89	-1.92	-1.93	-2.04	-1.87	-2.1	-1.99	-1.69	-1.81	-2.15	-3.38	-2.26	-2.35	-2.38	-1.31	-2.41	-1.39	-2.47	-1.74	-2.75	-2.52	-2.78	-2.68	-2.53	-1.69	-2.55	-1.95	-1.39	nan	-1.22	nan	-1.28	-0.51	0.23	0.04	0.8	-0.39	0.63	0.6	0.95	0.65	0.6	-0.04	nan	0.26
FBgn0036031	CG6761	2734	-2.09	-2.55	-1.92	-2.32	-2.35	-2.77	-1.83	-2.48	1.22	-2.51	-2.05	-2.13	-0.94	-1.42	-0.54	-1.41	-0.08	-0.95	0	-0.65	-0.25	-0.87	-0.2	-0.63	-0.34	-0.59	nan	-0.52	-0.62	0.55	-0.32	-0.48	-0.5	-0.01	-0.42	-0.33	-0.7	-0.21	-0.62	-0.4	0.14	0.41	0.38	-0.04	-0.35	0.06	-0.43
FBgn0036035	CG18178	1926	nan	1.31	nan	1.72	nan	1.93	1.93	1.7	0.32	2.2	2.07	2.13	nan	2.46	nan	2.12	0.68	1.38	nan	0.69	2.2	0.91	nan	1.15	1.6	1.66	1.73	1.58	1.45	2.25	nan	1.97	nan	1.31	nan	0.46	nan	1.11	nan	0.61	nan	0.85	nan	0.1	nan	0.39	nan
FBgn0036038	CG18176	3873	-0.42	-0.72	0.03	-0.46	-0.92	-0.92	-0.62	-0.71	-1.26	-0.73	-0.51	-0.76	0.2	0.7	0.31	0.25	-1.89	0.64	0.38	-0.23	0.45	0.07	-0.11	-0.03	0.03	-0.26	-0.33	0.14	0.3	1.17	-0.26	-0.4	-0.55	0.22	-0.22	-0.25	0.18	-0.13	-0.46	-0.15	-0.06	-0.17	-0.03	-0.14	-0.29	-0.45	-0.53
FBgn0036039	CG18177	9064	2.12	1.68	2.49	1.53	1.91	1.71	2.02	1.45	0.94	2.13	2.01	1.83	1.47	1.62	1.63	1.37	1.1	1.41	1.72	0.98	1.54	0.97	1.34	0.86	0.85	0.81	0.81	1.11	1.25	1.54	1.34	1.47	0.64	1.58	0.78	1.32	0.62	1.1	0.15	1.01	0.62	1.17	1.19	0.91	0.68	1.11	0.73
FBgn0036053	CG6718	8817	2.31	1.69	2.1	1.5	0.99	1.24	1.23	1.24	nan	1.43	1.14	1.07	0.87	1.08	0.92	0.93	nan	1.28	1.67	0.96	1.41	0.91	1.44	1.06	0.99	1	0.89	1.16	1.1	1.52	1.19	0.92	-0.13	1.22	0.66	0.94	0.09	0.63	0.44	0.47	0.44	0.77	1	0.65	0.32	0.6	-0.12
FBgn0036058	CG6707	5309	0.86	0.12	0.93	0.3	-0.04	0.09	0.22	0.26	-0.09	0.28	0.3	0.09	-1.49	0.05	0.15	-0.07	0.93	-0.01	0.67	0.01	0.37	0.03	0.5	0.49	0.19	-0.01	0.13	0.13	0.33	0.8	0.75	0.25	0.17	0.56	0.23	0.26	0.24	0.5	-0.07	0.39	0.66	0.49	0.55	0.47	0.2	0.52	-0.49
FBgn0036063	CG6674	8805	1.74	1.26	1.93	1.61	1.1	1.48	1.24	1.34	1.06	1.66	1.51	1.41	1.05	1.38	1.41	1.12	-0.14	0.43	1.45	0.03	1.38	0.15	1	0.37	0.84	0.33	0.49	0.92	0.69	1.63	1.34	1.2	1.35	0.86	1.12	0.57	0.27	0.95	0.61	0.91	0.24	0.9	0.53	0.56	0.78	0.73	-0.46
FBgn0036099	CG11811	2656	1.64	1.61	1.83	1.62	0.61	1.1	0.83	1.32	0.42	1.4	0.43	0.52	-0.71	-0.34	-0.69	-0.53	0.89	-0.66	-0.16	-1.01	-0.59	-0.89	-0.31	-0.45	-0.39	-1.01	nan	-0.43	-0.41	0.57	0.11	0.32	-0.75	-0.02	-0.29	0.65	0.31	0.37	-0.32	0.17	0.19	0.45	0.01	0.3	0.13	0.45	0.16
FBgn0036104	CG6418	8354	1.38	1.29	2.16	1.43	1.17	1.49	1.5	1.34	1.4	1.9	2.2	2.08	1.85	1.89	2.2	1.79	1.03	1.91	2.25	1.42	1.89	1.45	1.84	1.35	1.52	1.05	1.22	1.38	1.41	1.39	1.4	1.03	0.5	nan	0.09	nan	0.9	0.8	0.17	0.88	0.74	0.99	0.84	0.58	0.39	0.54	0.33
FBgn0036111	CG6391	7182	1.97	1.45	1.99	1.68	1.28	1.72	2.05	1.73	nan	2.19	2.46	2.29	2.24	2.21	2.55	2.6	nan	2.2	2.34	2.16	2.19	1.89	1.51	1.16	0.62	0.39	-0.4	-0.28	-0.46	0.53	0.01	0.04	-0.16	-0.05	-0.56	-0.36	-0.85	-0.38	-0.59	0.17	-0.81	-0.34	-0.98	-0.8	-1.19	-0.52	-1.14
FBgn0036115	CG6327	5754	-0.49	-0.74	0.09	-0.77	-0.88	-1.01	-0.77	-0.88	-1.38	-0.31	-0.41	-0.6	-0.58	-0.67	-0.24	-0.81	-0.39	-0.2	-0.18	-0.59	-0.83	-0.5	-0.23	-0.37	-0.44	-0.32	-0.59	-0.39	-0.26	1.51	-0.18	-0.3	-0.54	-0.12	-0.37	-0.19	-1.27	-0.3	-0.81	-0.42	-0.73	0.19	-0.39	-0.2	-0.54	0.1	-0.77
FBgn0036116	CG7888	3404	1.34	0.62	1.29	0.72	0.59	0.73	0.73	0.61	0.53	1.18	1.42	nan	1.18	1.22	1.55	0.84	0.4	0.87	1.16	0.07	nan	0.26	-0.09	-0.31	-0.36	nan	-0.65	-0.77	-0.7	-0.01	-0.1	-0.23	-0.39	nan	-0.38	nan	-1.19	-0.23	-1.25	-0.34	-0.76	-0.61	-0.82	-0.83	-0.71	-0.39	-0.7
FBgn0036124	CG7839	6367	0.83	-0.05	0.83	0.29	-0.61	-0.16	0.03	-0.07	0.35	0.05	-0.49	-0.32	-0.48	0.15	-0.03	-0.2	0.75	-0.47	-0.35	-0.04	0.18	-0.05	2.07	-0.35	0.39	-0.01	nan	0.35	-0.57	0.04	0.08	-0.05	-0.27	-0.06	-0.39	0.08	-0.25	-0.4	nan	-0.29	0.44	0.08	-0.17	0.09	-0.03	-0.25	-0.01
FBgn0036134	CG11799	7498	1.42	0.92	1.51	0.68	0.3	0.44	0.95	0.18	-1.96	0.96	1.3	1.25	1.09	1.42	1.56	1.11	-0.93	1.48	1.42	1.11	1.4	1.01	1.3	1.1	0.94	0.9	1.06	0.79	1.21	1.99	1.68	1.42	1.27	1.63	1.04	1.73	0.32	1.56	1.01	1.44	1.1	1.79	1.59	1.58	1.24	1.75	0.72
FBgn0036136	CG6233	4951	1.6	1	1.79	0.87	0.31	-0.05	0.82	0.7	-0.57	-0.81	-1.41	-1.52	-1.14	nan	-0.65	-1.3	0.34	-0.18	0.47	-0.34	-0.52	nan	0.4	0.05	0.09	0.74	0.8	-0.05	0.18	0.81	0.83	0.47	0.11	0.17	0.13	0.46	0.19	0.29	-0.54	0.45	-0.02	0.36	0.44	0.35	0.01	nan	-0.34
FBgn0036145	CG7607	4519	-2.27	-2.49	-2.08	-2.99	-1.78	-2.24	-1.94	-2.36	1.47	-1.82	-1.78	-2.19	-1.68	-2.41	-1.45	-2.3	2.37	-2.23	nan	-2.9	-3.37	-2.18	-2.04	-2.32	-1.95	-2.68	-2.78	-2.26	-2.14	-1.04	-1.38	-2.23	-1.36	-1.93	-2.29	-1.9	-1.95	-1.75	-1.82	-1.41	-1.6	-1.2	-1.56	-1.53	-2.09	-1.74	-2.39
FBgn0036149	CG18490	2314	1.06	0.28	0.74	0.21	0	0.11	0.55	-0.21	-1.05	0.2	0.74	0.65	0.52	0.45	0.7	0.45	0.38	0.47	0.28	0.83	0.99	0.12	0.98	0.6	1.16	0.87	-0.17	0.89	0.69	1.05	0.87	0.93	0.17	1.25	nan	1.17	0.09	0.78	0.02	0.79	0.61	0.73	0.25	0.91	0.33	1.09	0.87
FBgn0036159	CG7557	2727	-1.18	-1.72	-2.03	-1.19	-1.92	-1.77	-1.15	-1.62	-2.26	-1.59	-1.55	-0.81	-1.25	-1.49	-1.22	-1.79	-0.87	-0.91	-0.93	-1.32	-1.16	-0.58	-0.73	-1.37	-0.16	-1.77	nan	-0.64	-2.66	-1.14	-1.28	-1.43	-1.48	-1.88	-2.7	-1.19	nan	-1.88	-1.99	-1.8	-1.71	-1.83	-2.61	-2.06	nan	-2.66	nan
FBgn0036165	CG7533	3474	-2.59	-3.14	-2.68	-3.14	-2.53	-3.22	-3.18	-3.34	-0.98	-2.36	-2.7	-2.72	-2.25	-2.08	-1.56	-1.81	nan	-0.96	nan	-0.77	-0.7	-0.64	0.08	-0.15	-0.07	1.18	1.12	0.49	0.87	0.1	0.58	0.81	1	1.51	0.78	0.84	0.4	0.87	0.87	0.77	1.04	0.93	0.82	1.18	0.95	1.3	0.58
FBgn0036184	CG7351	8536	1.93	1.67	2.14	1.29	1.47	1.5	1.53	1.12	-0.66	1.51	2.24	1.72	1.6	1.65	1.82	1.71	0.77	2.5	2.46	1.68	1.27	1.31	2.15	1.31	1.4	0.62	0.8	1.23	1.13	-0.27	1.58	0.6	-0.22	1.02	0.38	0.73	-0.74	0.4	-0.1	-0.09	0.01	0.22	0.49	0.14	-0.04	-1.05	-0.67
FBgn0036191	CG7334	8167	0.89	0.66	1.08	0.6	0.1	-0.07	0.53	0.63	1.89	0.49	0.95	0.9	0.01	0.61	0.45	-0.01	1.27	0.18	-0.29	-0.04	0.17	0.03	0.81	0.1	0.11	-0.37	-0.38	0.05	-0.13	0.66	-0.71	0.26	-0.16	0.77	-0.11	-0.05	-0.63	-0.04	-0.48	0.22	0.29	0.18	0.07	-0.43	-0.32	-0.47	-0.19
[truncated: 719 more rows]
[truncated: 119 more columns]
