# Supplementary material for: Ontogeny and phylogeny: molecular signatures of selection, constraint, and temporal pleiotropy in the development of Drosophila
Source: BMC Biol. 2009 Jul 21;7:42. doi: 10.1186/1741-7007-7-42 (PMC2722573; doi:10.1186/1741-7007-7-42)
Supplement: Additional file 3 — Pairwise permuted Kruskal-Wallis rank sum tests of the significance of the difference between the distributions of non-synonymous site divergence (dN), synonymous site divergence (dS), and dN/dS for different stages based on arbitrary expression threshold cut-offs of Arbeitman et al.'s expression data [29]. [file 1741-7007-7-42-S3.xls]

## Sheet: Sheet1
Supplementary Table 10:		Pairwise permuted Kruskal-Wallis rank sum tests of the significance of the difference between the distributions of
		dN, dS, and dN/dS for different stages based on arbitrary expression threshold cut-offs of Arbeitman et al.'s expression data [46].
No Expression Threshold
		Larval		Pupal		Adult (Combined)		Adult Female		Adult Male
		p value	χ2 value	p value	χ2 value	p value	χ2 value	p value	χ2 value	p value	χ2 value
Embryonic	dN	1	0.0025	1	0.1024	< 2.2e-16	28.5997	1	1.1756	< 2.2e-16	47.7429
	dS	1	1.6058	< 2.2e-16	30.8698	0.3497	5.0219	0.1183	6.8607	< 2.2e-16	16.3272
	dN/dS	1	0.3553	1	2.389	< 2.2e-16	22.4071	1	0.1299	< 2.2e-16	33.6397
Larval	dN			1	0.0099	0.0377	8.4279	1	0.5906	< 2.2e-16	16.0003
	dS			0.7202	3.5321	0.2769	5.2578	1	0.8183	0.0117	10.8019
	dN/dS			1	0.1643	0.5304	4.1789	1	0.5762	0.0598	8.411
Pupal	dN					0.0001	18.7039	0.4212	0.6548	< 2.2e-16	32.6484
	dS					< 2.2e-16	37.1879	0.5179	0.4203	< 2.2e-16	52.503
	dN/dS					0.0217	5.4041	0.221	1.4886	0.0117	11.748
		Adult Male
		p value	χ2 value
Adult female	dN	< 2.2e-16	21.1574
	dS	< 2.2e-16	18.7911
	dN/dS	0.0065	12.0245
Greater than 0.5 fold threshold
		Larval		Pupal		Adult (Combined)		Adult Female		Adult Male
		p value	χ2 value	p value	χ2 value	p value	χ2 value	p value	χ2 value	p value	χ2 value
Embryonic	dN	1	0.0621	1	0.8901	< 2.2e-16	44.4721	1	0.2779	< 2.2e-16	55.9154
	dS	1	0.7052	< 2.2e-16	20.322	< 2.2e-16	17.9694	1	0.2742	< 2.2e-16	26.7735
	dN/dS	1	0.4317	1	0.4137	< 2.2e-16	27.1857	1	0.3872	< 2.2e-16	33.9732
Larval	dN			1	0.3443	0.1495	6.4136	1	0.3248	0.0234	10.219
	dS			1	1.8603	0.1833	5.9049	1	0.0424	0.0364	8.5893
	dN/dS			1	0.0621	1	2.6047	1	0.9947	0.4589	4.4723
Pupal	dN					< 2.2e-16	28.0701	0.8411	0.0422	< 2.2e-16	37.2404
	dS					< 2.2e-16	41.2378	0.1668	1.9145	< 2.2e-16	48.4999
	dN/dS					0.0208	9.4872	1	0.8006	0.0026	14.1179
		Adult Male
		p value	χ2 value
Adult female	dN	0.0559	8.2638
	dS	0.4355	4.439
	dN/dS	0.1612	6.4763
Greater than 1.0 fold threshold
		Larval		Pupal		Adult (Combined)		Adult Female		Adult Male
		p value	χ2 value	p value	χ2 value	p value	χ2 value	p value	χ2 value	p value	χ2 value
Embryonic	dN	0.8242	3.3728	1	0.0786	< 2.2e-16	42.3506	1	0.466	< 2.2e-16	44.8846
	dS	1	0.2568	< 2.2e-16	17.0929	< 2.2e-16	13.4904	1	0.0307	< 2.2e-16	15.7127
	dN/dS	0.416	4.5032	1	1.1543	< 2.2e-16	27.8085	1	0.4992	< 2.2e-16	29.633
Larval	dN			1	2.9845	1	0.0308	0.7696	3.7202	1	0.0081
	dS			1	2.8601	1	0.0482	1	0.1488	1	0.109
	dN/dS			1	2.5608	1	0.2851	0.39	4.6667	1	0.073
Pupal	dN					< 2.2e-16	16.8556	1	0.3177	< 2.2e-16	20.3569
	dS					< 2.2e-16	31.1908	1	2.7621	< 2.2e-16	32.153
	dN/dS					0.2743	5.2254	1	1.5808	0.078	7.3446
		Adult Male
		p value	χ2 value
Adult female	dN	0.0559	8.0611
	dS	1	1.8042
	dN/dS	0.1391	6.4598
