# Supplementary material for: Ontogeny and phylogeny: molecular signatures of selection, constraint, and temporal pleiotropy in the development of Drosophila
Source: BMC Biol. 2009 Jul 21;7:42. doi: 10.1186/1741-7007-7-42 (PMC2722573; doi:10.1186/1741-7007-7-42)
Supplement: Additional file 4 — Stage classification of the expressed sequence tag (EST) dataset. [file 1741-7007-7-42-S4.xls]

## Sheet: Sheet1
Supplementary Table 1: Stage classification of the EST dataset.
#FBGN	Flybase gene number
#embryonic	Proportional representation of gene in pooled embryonic derived libraries
#larval_pupal	Proportional representation of gene in pooled larval and pupal derived libraries
#adult	Proportional representation of gene in pooled adult derived libraries
#em_gen	Proportional representation of gene in embryonic derived non tissue-specific libraries
#em_gonads	Proportional representation of gene in embryonic gonad derived libraries
#ad_fat	Proportional representation of gene in adult fat-body derived libraries
#ad_head	Proportional representation of gene in adult head derived libraries
#ad_ov	Proportional representation of gene in adult ovary derived libraries
#ad_test	Proportional representation of gene in adult testis derived libraries
#ad_body	Proportional representation of gene in adult body derived libraries
#ad_brain	Proportional representation of gene in adult brain derived libraries
#ad_gen	Proportional representation of gene in pool adult non-gonad tissue derived libraries
#ad_gon	Proportional representation of gene in pool adult gonad tissue derived libraries
#stage_no_cut	Stage classification (as per Materials and Methods) using no proportional representation threshold cut off
#stage_2fold	Stage classification using a greater than 2 fold proportional representation threshold cut off
#stage_4fold	Stage classification using a greater than 4 fold proportional representation threshold cut off
#stage_8fold	Stage classification using a greater than 8 fold proportional representation threshold cut off
#stage_unique	Stage classification of genes represented only in a single stage
#gonsep_no_cut	Stage and gonadal or non-gonadal classification for embryonic and adult (testis and ovary as separate classes) stages using no proportional representation threshold cut off
#gonsep_2fold	Stage and gonadal or non-gonadal classification for embryonic and adult (testis and ovary as separate classes) stages using a greater than 2 fold proportional representation threshold cut off
#gonsep_4fold	Stage and gonadal or non-gonadal classification for embryonic and adult (testis and ovary as separate classes) stages using a greater than 4 fold proportional representation threshold cut off
#gonsep_8fold	Stage and gonadal or non-gonadal classification for embryonic and adult (testis and ovary as separate classes) stages using a greater than 8 fold proportional representation threshold cut off
#gonsep_unique	Stage and gonadal or non-gonadal classification for embryonic and adult (testis and ovary as separate classes) stages represented only in a single stage
#goncom_no_cut	Stage and gonadal or non-gonadal classification for embryonic and adult (testis and ovary combined as 'adult_gonads') stages using no proportional representation threshold cut off
#goncom_2fold	Stage and gonadal or non-gonadal classification for embryonic and adult (testis and ovary combined as 'adult_gonads') stages using a greater than 2 fold proportional representation threshold cut off
#goncom_4fold	Stage and gonadal or non-gonadal classification for embryonic and adult (testis and ovary combined as 'adult_gonads') stages using a greater than 4 fold proportional representation threshold cut off
#goncom_8fold	Stage and gonadal or non-gonadal classification for embryonic and adult (testis and ovary combined as 'adult_gonads') stages using a greater than 8 fold proportional representation threshold cut off
#goncom_unique	Stage and gonadal or non-gonadal classification for embryonic and adult (testis and ovary combined as 'adult_gonads') stages represented only in a single stage
#dN_M0	PAML computer dN under model zero according to the Drosophila 12 Genomes Consortium (2007) dataset using the 6 species of the D. melanogaster group
#dS_M0	PAML computer dS under model zero
#w1_M0	PAML computer omega (dN/dS) under model zero
#M7M8_FDR	Multiple test corrected q values of the significance of the test for evidence of positive selection (comparison between models 7 and 8 in PAML).
FBGN	embryonic	larval_pupal	adult	em_gen	em_gonads	ad_fat	ad_head	ad_ov	ad_test	ad_body	ad_brain	ad_gen	ad_gon	stage_no_cut	stage_2fold	stage_4fold	stage_8fold	stage_unique	gonsep_no_cut	gonsep_2fold	gonsep_4fold	gonsep_8fold	gonsep_unique	goncom_no_cut	goncom_2fold	goncom_4fold	goncom_8fold	goncom_unique	dN_M0	dS_M0	w1_M0	M7M8_FDR
FBgn0000011	8.94e-05	0.000163	1.35e-05	0.000104	0	0	0	0	6.14e-05	0	0	0	4.54e-05	larval_pupal	x	x	x	x	x	x	x	x	x	x	x	x	x	x	0.0615	1.4245	0.0431	0.491542
FBgn0000014	1.38e-05	0	0	1.6e-05	0	0	0	0	0	0	0	0	0	embryonic	embryonic	embryonic	embryonic	embryonic	embryonic_general	embryonic_general	embryonic_general	embryonic_general	embryonic_general	embryonic_general	embryonic_general	embryonic_general	embryonic_general	embryonic_general	0.0388	1.278	0.0304	0.491542
FBgn0000015	6.19e-05	0	0	2.4e-05	0.000297	0	0	0	0	0	0	0	0	embryonic	embryonic	embryonic	embryonic	embryonic	embryonic_gonadal	embryonic_gonadal	embryonic_gonadal	embryonic_gonadal	x	embryonic_gonadal	embryonic_gonadal	embryonic_gonadal	embryonic_gonadal	x	0.0889	0.8901	0.0999	0.402317
FBgn0000017	9.63e-05	0	1.35e-05	9.59e-05	9.89e-05	0	1.12e-05	0	3.07e-05	0	0	8.36e-06	2.27e-05	embryonic	embryonic	embryonic	x	x	embryonic_gonadal	x	x	x	x	embryonic_gonadal	x	x	x	x	0.0592	1.2471	0.0474	0.386995
FBgn0000018	5.5e-05	0	1.35e-05	6.39e-05	0	0	2.25e-05	0	0	0	0	1.67e-05	0	embryonic	embryonic	embryonic	x	x	embryonic_general	embryonic_general	x	x	x	embryonic_general	embryonic_general	x	x	x	0.2739	1.6734	0.1637	0.298871
FBgn0000024	2.75e-05	0	9.44e-05	3.2e-05	0	0	0.000157	0	0	0	0	0.000117	0	adult	adult	x	x	x	adult_general	adult_general	x	x	x	adult_general	adult_general	x	x	x	0.0317	1.1109	0.0286	0.201336
FBgn0000032	0.000255	0	2.7e-05	0.000288	4.95e-05	9.56e-05	2.25e-05	8.69e-05	0	0	0	2.51e-05	2.27e-05	embryonic	embryonic	embryonic	embryonic	x	embryonic_general	embryonic_general	x	x	x	embryonic_general	embryonic_general	embryonic_general	x	x	0.2031	1.6758	0.1212	0.297142
FBgn0000038	2.06e-05	0	8.09e-05	2.4e-05	0	0	0.000112	0	0	0	0.0149	0.0001	0	adult	adult	x	x	x	adult_general	adult_general	adult_general	x	x	adult_general	adult_general	adult_general	x	x	0.0125	0.6945	0.0179	0.0896075
FBgn0000039	0	5.44e-05	2.7e-05	0	0	0	4.49e-05	0	0	0	0	3.34e-05	0	larval_pupal	larval_pupal	x	x	x	x	x	x	x	x	x	x	x	x	x	0.0143	1.1693	0.0123	NA
FBgn0000052	8.94e-05	0.000381	0.000189	8.79e-05	9.89e-05	0	0.000213	0.000261	0.000184	0	0	0.000159	0.000204	larval_pupal	larval_pupal	x	x	x	x	x	x	x	x	x	x	x	x	x	0.1314	2.087	0.063	0.443359
FBgn0000053	4.13e-05	0.000272	0.000148	4.8e-05	0	0.000191	0.000191	0.000174	3.07e-05	0	0	0.000159	6.8e-05	larval_pupal	x	x	x	x	x	x	x	x	x	x	x	x	x	x	0.114	1.8424	0.0619	0.265653
FBgn0000054	7.57e-05	5.44e-05	2.7e-05	7.19e-05	9.89e-05	0	4.49e-05	0	0	0	0	3.34e-05	0	embryonic	x	x	x	x	embryonic_gonadal	x	x	x	x	embryonic_gonadal	x	x	x	x	0.0051	1.3904	0.0036	0.491542
FBgn0000055	1.38e-05	5.44e-05	0.000182	1.6e-05	0	0	0.000225	0	0	0.00133	0.00746	0.000226	0	adult	adult	x	x	x	adult_general	adult_general	adult_general	x	x	adult_general	adult_general	adult_general	x	x	0.0566	0.9838	0.0575	0.491542
FBgn0000057	3.44e-05	5.44e-05	6.74e-05	4e-05	0	0	6.74e-05	0	0.000123	0	0	5.01e-05	9.07e-05	adult	x	x	x	x	adult_testis	adult_testis	x	x	x	adult_gonadal	x	x	x	x	0.1064	1.794	0.0593	0.308814
FBgn0000061	4.13e-05	0	1.35e-05	4.8e-05	0	0	2.25e-05	0	0	0	0	1.67e-05	0	embryonic	embryonic	x	x	x	embryonic_general	embryonic_general	x	x	x	embryonic_general	embryonic_general	x	x	x	0.0559	0.8645	0.0646	0.491542
FBgn0000063	0.000867	0.000761	0.000971	0.000991	9.89e-05	9.56e-05	0.00127	0.000174	0.000307	0.004	0	0.0011	0.000272	adult	x	x	x	x	adult_general	x	x	x	x	adult_general	x	x	x	x	0.1971	1.5501	0.1272	0.406233
FBgn0000064	4.13e-05	0	0	4.8e-05	0	0	0	0	0	0	0	0	0	embryonic	embryonic	embryonic	embryonic	embryonic	embryonic_general	embryonic_general	embryonic_general	embryonic_general	embryonic_general	embryonic_general	embryonic_general	embryonic_general	embryonic_general	embryonic_general	0.0381	1.0793	0.0353	0.0539209
FBgn0000071	0.000172	0.000272	6.74e-06	0.0002	0	9.56e-05	0	0	0	0	0	8.36e-06	0	larval_pupal	x	x	x	x	x	x	x	x	x	x	x	x	x	x	0.1196	1.9266	0.0621	0.300107
FBgn0000075	3.44e-05	0	1.35e-05	4e-05	0	0	0	0	6.14e-05	0	0	0	4.54e-05	embryonic	embryonic	x	x	x	adult_testis	x	x	x	x	adult_gonadal	x	x	x	x	0.0778	1.6117	0.0482	0.0318152
FBgn0000077	2.06e-05	0	6.07e-05	2.4e-05	0	0	0.000101	0	0	0	0	7.52e-05	0	adult	adult	x	x	x	adult_general	adult_general	x	x	x	adult_general	adult_general	x	x	x	0.0922	3.653	0.0252	0.491542
FBgn0000084	0.000103	5.44e-05	0.000641	0.00012	0	0	0.000988	0.000347	9.21e-05	0	0	0.000735	0.000159	adult	adult	adult	x	x	adult_general	adult_general	x	x	x	adult_general	adult_general	adult_general	x	x	0.0576	2.1143	0.0273	0.491542
FBgn0000092	0	0.000163	2.02e-05	0	0	0	3.37e-05	0	0	0	0	2.51e-05	0	larval_pupal	larval_pupal	larval_pupal	larval_pupal	x	x	x	x	x	x	x	x	x	x	x	0.3702	2.3282	0.159	0.491542
FBgn0000095	5.5e-05	0	1.35e-05	6.39e-05	0	0	0	0.000174	0	0	0	0	4.54e-05	embryonic	embryonic	embryonic	x	x	adult_ovary	adult_ovary	x	x	x	embryonic_general	x	x	x	x	0.0211	1.0286	0.0206	0.317116
FBgn0000097	0.000124	5.44e-05	3.37e-05	0.000128	9.89e-05	0.000191	2.25e-05	0	0	0.000222	0	4.18e-05	0	embryonic	embryonic	x	x	x	embryonic_general	x	x	x	x	embryonic_general	x	x	x	x	0.0753	1.0784	0.0698	0.357352
FBgn0000099	0.000179	0	4.72e-05	0.000208	0	0	5.61e-05	0	6.14e-05	0	0	4.18e-05	4.54e-05	embryonic	embryonic	x	x	x	embryonic_general	embryonic_general	x	x	x	embryonic_general	embryonic_general	embryonic_general	x	x	0.0248	1.0764	0.023	0.491542
FBgn0000100	0.00179	0.00163	0.00234	0.00178	0.00183	0.000861	0.00273	0.00712	0.000368	0.000222	0	0.00211	0.00213	adult	x	x	x	x	adult_ovary	adult_ovary	x	x	x	adult_gonadal	x	x	x	x	0.0105	1.0344	0.0101	0.336615
FBgn0000108	0	0.000109	0.000115	0	0	0	0.000191	0	0	0	0	0.000142	0	adult	x	x	x	x	adult_general	x	x	x	x	adult_general	x	x	x	x	0.0634	1.5409	0.0412	0.139415
FBgn0000109	0	5.44e-05	2.02e-05	0	0	9.56e-05	1.12e-05	0	3.07e-05	0	0	1.67e-05	2.27e-05	larval_pupal	larval_pupal	x	x	x	x	x	x	x	x	x	x	x	x	x	0.0885	1.5104	0.0586	0.491542
FBgn0000114	0.000413	0.000109	0.000256	0.00044	0.000247	0.000383	1.12e-05	0.000869	0.000706	0	0	4.18e-05	0.000749	embryonic	x	x	x	x	adult_ovary	x	x	x	x	adult_gonadal	x	x	x	x	0.0629	1.4581	0.0431	0.491542
FBgn0000115	2.06e-05	0	2.7e-05	2.4e-05	0	0	0	0.000261	3.07e-05	0	0	0	9.07e-05	adult	x	x	x	x	adult_ovary	adult_ovary	adult_ovary	adult_ovary	x	adult_gonadal	adult_gonadal	x	x	x	0.0046	1.002	0.0046	0.128028
FBgn0000117	0.00194	0.000653	0.000398	0.00224	9.89e-05	0	0.000471	0.000782	0.000215	0.000222	0	0.000359	0.000363	embryonic	embryonic	x	x	x	embryonic_general	embryonic_general	x	x	x	embryonic_general	embryonic_general	x	x	x	0.011	1.0998	0.01	0.0777282
FBgn0000120	0	0	0.00565	0	0	0	0.0094	0	0	0	0	0.00699	0	adult	adult	adult	adult	adult	adult_general	adult_general	adult_general	adult_general	adult_general	adult_general	adult_general	adult_general	adult_general	adult_general	0.0069	1.5195	0.0045	0.491542
FBgn0000121	0	0.000653	0.00666	0	0	0	0.011	0	0	0.000667	0.0149	0.00825	0	adult	adult	adult	adult	x	adult_general	adult_general	adult_general	adult_general	x	adult_general	adult_general	adult_general	adult_general	x	0.0101	1.3404	0.0075	0.491542
FBgn0000137	2.75e-05	0	0	3.2e-05	0	0	0	0	0	0	0	0	0	embryonic	embryonic	embryonic	embryonic	embryonic	embryonic_general	embryonic_general	embryonic_general	embryonic_general	embryonic_general	embryonic_general	embryonic_general	embryonic_general	embryonic_general	embryonic_general	0.1937	2.0506	0.0945	0.491542
FBgn0000139	0.000117	0	2.7e-05	0.000136	0	9.56e-05	0	0	9.21e-05	0	0	8.36e-06	6.8e-05	embryonic	embryonic	embryonic	x	x	embryonic_general	x	x	x	x	embryonic_general	x	x	x	x	0.0549	2.1072	0.0261	NA
FBgn0000140	3.44e-05	0	0	4e-05	0	0	0	0	0	0	0	0	0	embryonic	embryonic	embryonic	embryonic	embryonic	embryonic_general	embryonic_general	embryonic_general	embryonic_general	embryonic_general	embryonic_general	embryonic_general	embryonic_general	embryonic_general	embryonic_general	0.1592	2.097	0.0759	0.395855
FBgn0000142	1.38e-05	0	3.37e-05	0	9.89e-05	0	0	0	0.000154	0	0	0	0.000113	adult	adult	x	x	x	adult_testis	x	x	x	x	adult_gonadal	x	x	x	x	0.1539	1.3176	0.1168	0.0383809
FBgn0000147	4.82e-05	0	6.74e-06	5.59e-05	0	0	0	0	3.07e-05	0	0	0	2.27e-05	embryonic	embryonic	embryonic	x	x	embryonic_general	x	x	x	x	embryonic_general	embryonic_general	x	x	x	0.1057	1.9098	0.0554	0.334334
FBgn0000150	0.000282	0.000381	0.00112	0.00016	0.00104	0.000574	0.00132	0.00321	0.000154	0	0	0.00104	0.000953	adult	adult	x	x	x	adult_ovary	adult_ovary	x	x	x	x	x	x	x	x	0.0238	1.0307	0.0231	0.491542
FBgn0000152	6.88e-06	0.000163	6.74e-06	7.99e-06	0	0	1.12e-05	0	0	0	0	8.36e-06	0	larval_pupal	larval_pupal	larval_pupal	larval_pupal	x	x	x	x	x	x	x	x	x	x	x	0.0414	2.2343	0.0185	0.491542
FBgn0000153	0	0.000109	0.000162	0	0	0	0.000269	0	0	0	0	0.000201	0	adult	x	x	x	x	adult_general	x	x	x	x	adult_general	x	x	x	x	0.0614	1.4456	0.0425	0.491542
FBgn0000157	0	0.000109	0	0	0	0	0	0	0	0	0	0	0	larval_pupal	larval_pupal	larval_pupal	larval_pupal	larval_pupal	x	x	x	x	x	x	x	x	x	x	0.0065	0.431	0.015	0.239462
FBgn0000158	1.38e-05	0	0	1.6e-05	0	0	0	0	0	0	0	0	0	embryonic	embryonic	embryonic	embryonic	embryonic	embryonic_general	embryonic_general	embryonic_general	embryonic_general	embryonic_general	embryonic_general	embryonic_general	embryonic_general	embryonic_general	embryonic_general	0.543	2.1052	0.2579	0.308814
FBgn0000163	5.5e-05	0	0	6.39e-05	0	0	0	0	0	0	0	0	0	embryonic	embryonic	embryonic	embryonic	embryonic	embryonic_general	embryonic_general	embryonic_general	embryonic_general	embryonic_general	embryonic_general	embryonic_general	embryonic_general	embryonic_general	embryonic_general	0.0631	1.788	0.0353	0.417469
FBgn0000166	0.000275	0	6.74e-06	0.00032	0	0	1.12e-05	0	0	0	0	8.36e-06	0	embryonic	embryonic	embryonic	embryonic	x	embryonic_general	embryonic_general	embryonic_general	embryonic_general	x	embryonic_general	embryonic_general	embryonic_general	embryonic_general	x	0.0678	1.0147	0.0668	0.491542
FBgn0000171	0.000144	5.44e-05	0.000142	0.000168	0	0	4.49e-05	0	0.000522	0	0	3.34e-05	0.000386	embryonic	x	x	x	x	adult_testis	adult_testis	x	x	x	adult_gonadal	adult_gonadal	x	x	x	0.0478	1.0115	0.0473	0.144108
FBgn0000173	0.000144	0	8.77e-05	0.000136	0.000198	0	0.000123	0.000174	0	0	0	9.19e-05	4.54e-05	embryonic	x	x	x	x	embryonic_gonadal	x	x	x	x	embryonic_gonadal	x	x	x	x	0.0027	1.6179	0.0017	0.285812
FBgn0000180	0.000138	5.44e-05	0	0.00016	0	0	0	0	0	0	0	0	0	embryonic	embryonic	x	x	x	embryonic_general	embryonic_general	x	x	x	embryonic_general	embryonic_general	x	x	x	0.0599	1.2841	0.0466	0.491542
FBgn0000181	0.00022	0.000653	0.000459	0.000184	0.000445	0.000287	0.000348	0.00261	0.000123	0	0	0.000284	0.000771	larval_pupal	x	x	x	x	adult_ovary	adult_ovary	x	x	x	adult_gonadal	x	x	x	x	0.0297	1.3911	0.0213	0.491542
FBgn0000182	0.000261	0	0.000182	0.000304	0	0	0.000112	0.000174	0.000461	0	0	8.36e-05	0.000386	embryonic	x	x	x	x	adult_testis	x	x	x	x	adult_gonadal	x	x	x	x	0.0473	1.1828	0.04	0.305478
FBgn0000183	0.000268	0	4.05e-05	0.000312	0	0	4.49e-05	0.000174	0	0	0	3.34e-05	4.54e-05	embryonic	embryonic	embryonic	x	x	embryonic_general	x	x	x	x	embryonic_general	embryonic_general	embryonic_general	x	x	0.0342	1.5641	0.0218	0.0751395
FBgn0000216	0	0	6.74e-06	0	0	9.56e-05	0	0	0	0	0	8.36e-06	0	adult	adult	adult	adult	adult	adult_general	adult_general	adult_general	adult_general	adult_general	adult_general	adult_general	adult_general	adult_general	adult_general	0.2012	0.9503	0.2117	0.174613
FBgn0000221	3.44e-05	0	2.02e-05	4e-05	0	0	0	0	9.21e-05	0	0	0	6.8e-05	embryonic	x	x	x	x	adult_testis	adult_testis	x	x	x	adult_gonadal	x	x	x	x	0.1401	2.2928	0.0611	0.311542
FBgn0000227	8.26e-05	0	0	9.59e-05	0	0	0	0	0	0	0	0	0	embryonic	embryonic	embryonic	embryonic	embryonic	embryonic_general	embryonic_general	embryonic_general	embryonic_general	embryonic_general	embryonic_general	embryonic_general	embryonic_general	embryonic_general	embryonic_general	0.1541	1.7783	0.0867	0.182668
FBgn0000228	0.000255	0	5.4e-05	0.000296	0	0	3.37e-05	0.000174	9.21e-05	0	0	2.51e-05	0.000113	embryonic	embryonic	embryonic	x	x	embryonic_general	x	x	x	x	embryonic_general	embryonic_general	x	x	x	0.0904	1.7218	0.0525	0.328205
FBgn0000229	0.00011	5.44e-05	2.7e-05	0.000112	9.89e-05	9.56e-05	3.37e-05	0	0	0	0	3.34e-05	0	embryonic	embryonic	x	x	x	embryonic_general	x	x	x	x	embryonic_general	x	x	x	x	0.0073	0.8221	0.0089	0.491542
FBgn0000239	0.000378	0.000109	3.37e-05	0.000424	9.89e-05	0	2.25e-05	0.000261	0	0	0	1.67e-05	6.8e-05	embryonic	embryonic	x	x	x	embryonic_general	x	x	x	x	embryonic_general	embryonic_general	x	x	x	0.0287	1.2289	0.0233	0.491542
FBgn0000241	6.88e-06	5.44e-05	2.02e-05	7.99e-06	0	0	3.37e-05	0	0	0	0	2.51e-05	0	larval_pupal	larval_pupal	x	x	x	x	x	x	x	x	x	x	x	x	x	0.0357	2.3425	0.0153	0.491542
FBgn0000247	2.75e-05	5.44e-05	8.77e-05	3.2e-05	0	0	0.000135	0	3.07e-05	0	0	0.0001	2.27e-05	adult	x	x	x	x	adult_general	x	x	x	x	adult_general	x	x	x	x	0.0873	1.4182	0.0615	0.300107
FBgn0000250	0.000489	0.000218	0.000121	0.000559	4.95e-05	0	0.000202	0	0	0	0	0.00015	0	embryonic	embryonic	x	x	x	embryonic_general	embryonic_general	x	x	x	embryonic_general	embryonic_general	x	x	x	0.1008	0.8824	0.1142	0.491542
FBgn0000251	0.000268	5.44e-05	2.02e-05	0.000312	0	0	0	8.69e-05	6.14e-05	0	0	0	6.8e-05	embryonic	embryonic	embryonic	x	x	embryonic_general	embryonic_general	x	x	x	embryonic_general	embryonic_general	embryonic_general	x	x	0.0582	1.6356	0.0356	0.448801
FBgn0000253	0.000248	5.44e-05	0.000479	5.59e-05	0.00143	0.000383	0.000146	0.000174	0.000184	0.01	0.00746	0.000526	0.000181	adult	x	x	x	x	embryonic_gonadal	embryonic_gonadal	x	x	x	embryonic_gonadal	embryonic_gonadal	x	x	x	0	0.309	0.0001	0.491542
FBgn0000256	4.13e-05	5.44e-05	0.000256	1.6e-05	0.000198	9.56e-05	7.86e-05	0	0.000921	0	0	6.68e-05	0.00068	adult	adult	adult	x	x	adult_testis	adult_testis	adult_testis	x	x	adult_gonadal	adult_gonadal	x	x	x	0.1737	1.3729	0.1265	0.118393
FBgn0000257	6.19e-05	5.44e-05	2.02e-05	7.19e-05	0	0	1.12e-05	0	6.14e-05	0	0	8.36e-06	4.54e-05	embryonic	x	x	x	x	embryonic_general	x	x	x	x	embryonic_general	x	x	x	x	0.1464	3.207	0.0457	0.445507
FBgn0000258	0.000131	0.000109	5.4e-05	0.000128	0.000148	9.56e-05	3.37e-05	0.000174	6.14e-05	0	0	3.34e-05	9.07e-05	embryonic	x	x	x	x	adult_ovary	x	x	x	x	embryonic_gonadal	x	x	x	x	0.0002	1.5796	0.0001	0.491542
FBgn0000259	0.000124	0	6.07e-05	0.000112	0.000198	9.56e-05	4.49e-05	8.69e-05	9.21e-05	0	0	4.18e-05	9.07e-05	embryonic	embryonic	x	x	x	embryonic_gonadal	x	x	x	x	embryonic_gonadal	x	x	x	x	0.0131	0.5102	0.0257	0.491542
FBgn0000273	0.000138	0	7.42e-05	0.000144	9.89e-05	0	0.000112	8.69e-05	0	0	0	8.36e-05	2.27e-05	embryonic	x	x	x	x	embryonic_general	x	x	x	x	embryonic_general	x	x	x	x	0.0001	0.7357	0.0001	0.491542
FBgn0000274	0	5.44e-05	4.72e-05	0	0	9.56e-05	0	0	0.000184	0	0	8.36e-06	0.000136	larval_pupal	x	x	x	x	adult_testis	adult_testis	x	x	x	adult_gonadal	adult_gonadal	x	x	x	0.0963	3.0361	0.0317	0.420512
FBgn0000275	0.000206	0.000109	5.4e-05	0.000224	9.89e-05	0	7.86e-05	0	3.07e-05	0	0	5.85e-05	2.27e-05	embryonic	x	x	x	x	embryonic_general	embryonic_general	x	x	x	embryonic_general	embryonic_general	x	x	x	0.0121	0.901	0.0134	0.0383809
FBgn0000283	0.000344	0	2.02e-05	0.0004	0	0	1.12e-05	0.000174	0	0	0	8.36e-06	4.54e-05	embryonic	embryonic	embryonic	embryonic	x	embryonic_general	embryonic_general	x	x	x	embryonic_general	embryonic_general	embryonic_general	embryonic_general	x	0.094	2.2854	0.0411	0.491542
FBgn0000286	1.38e-05	5.44e-05	2.7e-05	1.6e-05	0	0	1.12e-05	0.000261	0	0	0	8.36e-06	6.8e-05	larval_pupal	larval_pupal	x	x	x	adult_ovary	adult_ovary	adult_ovary	x	x	adult_gonadal	x	x	x	x	0.1032	1.1613	0.0888	0.433675
FBgn0000287	0	0	6.07e-05	0	0	0	0	0	0.000276	0	0	0	0.000204	adult	adult	adult	adult	adult	adult_testis	adult_testis	adult_testis	adult_testis	adult_testis	adult_gonadal	adult_gonadal	adult_gonadal	adult_gonadal	adult_gonadal	0.1175	1.6925	0.0694	0.243954
FBgn0000289	0.000151	0	6.07e-05	0.000144	0.000198	0	7.86e-05	8.69e-05	3.07e-05	0	0	5.85e-05	4.54e-05	embryonic	embryonic	x	x	x	embryonic_gonadal	x	x	x	x	embryonic_gonadal	x	x	x	x	0.0282	0.9044	0.0312	0.308345
FBgn0000303	2.06e-05	0	9.44e-05	2.4e-05	0	0	0.000157	0	0	0	0	0.000117	0	adult	adult	adult	x	x	adult_general	adult_general	adult_general	x	x	adult_general	adult_general	adult_general	x	x	0.046	1.2962	0.0355	0.491542
FBgn0000307	4.13e-05	5.44e-05	3.37e-05	3.2e-05	9.89e-05	0	3.37e-05	0.000174	0	0	0	2.51e-05	4.54e-05	larval_pupal	x	x	x	x	adult_ovary	x	x	x	x	embryonic_gonadal	x	x	x	x	0.1371	1.6307	0.0841	0.413859
FBgn0000308	0.00044	0.00049	0.000425	0.000408	0.000643	0.00105	0.00055	8.69e-05	6.14e-05	0	0	0.000501	6.8e-05	larval_pupal	x	x	x	x	embryonic_gonadal	x	x	x	x	embryonic_gonadal	x	x	x	x	0.0244	0.4851	0.0504	0.182668
FBgn0000313	0	0	0.000263	0	0	0	0.000438	0	0	0	0	0.000326	0	adult	adult	adult	adult	adult	adult_general	adult_general	adult_general	adult_general	adult_general	adult_general	adult_general	adult_general	adult_general	adult_general	0.0107	1.9569	0.0055	0.491542
FBgn0000316	0.000351	0	2.02e-05	0.000376	0.000198	0	2.25e-05	0	3.07e-05	0	0	1.67e-05	2.27e-05	embryonic	embryonic	embryonic	embryonic	x	embryonic_general	x	x	x	x	embryonic_general	x	x	x	x	0.2569	2.1652	0.1187	0.245574
FBgn0000318	2.75e-05	0.000163	6.07e-05	3.2e-05	0	0	4.49e-05	0.000261	6.14e-05	0	0	3.34e-05	0.000113	larval_pupal	larval_pupal	x	x	x	adult_ovary	x	x	x	x	x	x	x	x	x	0.0493	1.4884	0.0331	0.491542
FBgn0000319	0.000358	0.000925	0.000148	0.000376	0.000247	9.56e-05	0.000146	0.000347	0.000123	0	0	0.000117	0.000181	larval_pupal	larval_pupal	x	x	x	x	x	x	x	x	x	x	x	x	x	0.0183	3.3065	0.0056	0.299667
FBgn0000320	2.75e-05	0	4.05e-05	3.2e-05	0	0	4.49e-05	0.000174	0	0	0	3.34e-05	4.54e-05	adult	x	x	x	x	adult_ovary	adult_ovary	adult_ovary	x	x	adult_gonadal	x	x	x	x	0.0493	1.1728	0.0421	0.491542
FBgn0000326	6.19e-05	0	4.05e-05	7.19e-05	0	0	5.61e-05	8.69e-05	0	0	0	4.18e-05	2.27e-05	embryonic	x	x	x	x	adult_ovary	x	x	x	x	embryonic_general	x	x	x	x	0.1999	2.0834	0.0959	0.10289
FBgn0000339	3.44e-05	0	4.05e-05	4e-05	0	0.000383	2.25e-05	0	0	0	0	5.01e-05	0	adult	x	x	x	x	adult_general	x	x	x	x	adult_general	x	x	x	x	0.0125	1.0631	0.0117	0.338549
FBgn0000351	2.06e-05	0	0	1.6e-05	4.95e-05	0	0	0	0	0	0	0	0	embryonic	embryonic	embryonic	embryonic	embryonic	embryonic_gonadal	embryonic_gonadal	x	x	x	embryonic_gonadal	embryonic_gonadal	x	x	x	0.2408	2.114	0.1139	0.491542
FBgn0000352	6.19e-05	0	2.02e-05	7.19e-05	0	0	3.37e-05	0	0	0	0	2.51e-05	0	embryonic	embryonic	x	x	x	embryonic_general	embryonic_general	x	x	x	embryonic_general	embryonic_general	x	x	x	0.1549	2.2494	0.0689	0.155384
FBgn0000368	4.82e-05	0	6.74e-06	2.4e-05	0.000198	9.56e-05	0	0	0	0	0	8.36e-06	0	embryonic	embryonic	embryonic	x	x	embryonic_gonadal	embryonic_gonadal	embryonic_gonadal	embryonic_gonadal	x	embryonic_gonadal	embryonic_gonadal	embryonic_gonadal	embryonic_gonadal	x	0.0545	1.6792	0.0325	0.491542
FBgn0000376	0.000193	0	1.35e-05	0.000224	0	0	2.25e-05	0	0	0	0	1.67e-05	0	embryonic	embryonic	embryonic	embryonic	x	embryonic_general	embryonic_general	embryonic_general	embryonic_general	x	embryonic_general	embryonic_general	embryonic_general	embryonic_general	x	0.1852	1.7899	0.1035	0.491542
FBgn0000377	8.26e-05	0.000109	4.72e-05	9.59e-05	0	0	5.61e-05	0.000174	0	0	0	4.18e-05	4.54e-05	larval_pupal	x	x	x	x	adult_ovary	x	x	x	x	x	x	x	x	x	0.0429	1.8087	0.0237	0.0320328
FBgn0000382	0.000151	5.44e-05	5.4e-05	0.000128	0.000297	9.56e-05	7.86e-05	0	0	0	0	6.68e-05	0	embryonic	embryonic	x	x	x	embryonic_gonadal	embryonic_gonadal	x	x	x	embryonic_gonadal	embryonic_gonadal	x	x	x	0.0768	1.5696	0.0489	0.0846201
FBgn0000392	0.000186	0.000218	0.00031	0.000184	0.000198	0.000478	0	0.000347	0.00114	0	0	4.18e-05	0.00093	adult	x	x	x	x	adult_testis	adult_testis	x	x	x	adult_gonadal	adult_gonadal	adult_gonadal	x	x	0.2109	1.8577	0.1135	0.491542
FBgn0000394	5.5e-05	5.44e-05	0	6.39e-05	0	0	0	0	0	0	0	0	0	embryonic	x	x	x	x	embryonic_general	x	x	x	x	embryonic_general	x	x	x	x	0.0575	2.0623	0.0279	0.491542
FBgn0000395	2.75e-05	0	0	1.6e-05	9.89e-05	0	0	0	0	0	0	0	0	embryonic	embryonic	embryonic	embryonic	embryonic	embryonic_gonadal	embryonic_gonadal	embryonic_gonadal	x	x	embryonic_gonadal	embryonic_gonadal	embryonic_gonadal	x	x	0.1663	2.082	0.0799	0.491542
FBgn0000404	0.00128	0.000109	6.74e-05	0.00149	0	0	0	0.000347	0.000184	0	0	0	0.000227	embryonic	embryonic	embryonic	embryonic	x	embryonic_general	embryonic_general	embryonic_general	x	x	embryonic_general	embryonic_general	embryonic_general	x	x	0.1662	1.6834	0.0987	0.388546
FBgn0000406	5.5e-05	5.44e-05	0.000438	6.39e-05	0	0	0.00073	0	0	0	0	0.000543	0	adult	adult	adult	x	x	adult_general	adult_general	adult_general	adult_general	x	adult_general	adult_general	adult_general	adult_general	x	0.059	1.5153	0.0389	0.326787
FBgn0000408	0	0.000218	0.000196	0	0	0.000191	1.12e-05	0	0.000798	0	0	2.51e-05	0.00059	larval_pupal	x	x	x	x	adult_testis	adult_testis	x	x	x	adult_gonadal	adult_gonadal	x	x	x	0.0821	1.9292	0.0425	0.491542
FBgn0000409	0.000165	0.000163	0.000769	0.000168	0.000148	0	0.00121	0.000261	0	0.000667	0	0.000928	6.8e-05	adult	adult	adult	x	x	adult_general	adult_general	x	x	x	adult_general	adult_general	adult_general	x	x	0.0001	0.5967	0.0001	0.491542
FBgn0000410	0.000103	0	2.7e-05	2.4e-05	0	0	1.12e-05	0	9.21e-05	0	0	8.36e-06	6.8e-05	embryonic	embryonic	x	x	x	adult_testis	adult_testis	x	x	x	adult_gonadal	adult_gonadal	x	x	x	0.069	1.6445	0.0419	0.375512
FBgn0000411	2.06e-05	5.44e-05	0	0.00012	0	0	0	0	0	0	0	0	0	larval_pupal	larval_pupal	x	x	x	embryonic_general	embryonic_general	x	x	x	embryonic_general	embryonic_general	x	x	x	0.0442	1.1926	0.0371	0.491542
FBgn0000413	9.63e-05	5.44e-05	0.000115	0.000112	0	0	0.000157	0	9.21e-05	0	0	0.000117	6.8e-05	adult	x	x	x	x	adult_general	x	x	x	x	adult_general	x	x	x	x	0.0757	1.3181	0.0574	0.491542
FBgn0000416	0.000564	0.00158	0.000553	0.000623	0.000198	0.000383	0.000595	0.000261	0.000645	0.000222	0	0.000485	0.000544	larval_pupal	larval_pupal	x	x	x	x	x	x	x	x	x	x	x	x	x	0.1469	1.6059	0.0915	0.430866
FBgn0000422	4.82e-05	0.000109	0.000121	5.59e-05	0	0	0.000202	0	0	0	0	0.00015	0	adult	x	x	x	x	adult_general	x	x	x	x	adult_general	x	x	x	x	0.0466	1.2656	0.0369	0.128373
FBgn0000447	0.000144	5.44e-05	0.000243	0.000136	0.000198	0	2.25e-05	0.000174	0.000982	0	0	1.67e-05	0.000771	adult	x	x	x	x	adult_testis	adult_testis	adult_testis	x	x	adult_gonadal	adult_gonadal	x	x	x	0.1393	2.8212	0.0494	0.491542
FBgn0000451	0.000468	0.000272	1.35e-05	0.00052	0.000148	0	2.25e-05	0	0	0	0	1.67e-05	0	embryonic	x	x	x	x	embryonic_general	x	x	x	x	embryonic_general	x	x	x	x	0.0951	1.0119	0.094	0.144108
FBgn0000454	0.000151	0.000707	0.000175	0.000176	0	0.000287	0.000202	0.000174	9.21e-05	0	0	0.000175	0.000113	larval_pupal	larval_pupal	larval_pupal	x	x	x	x	x	x	x	x	x	x	x	x	0.0757	1.6542	0.0458	0.491542
FBgn0000455	0.000103	0.000163	6.74e-05	0.000104	9.89e-05	0	8.98e-05	8.69e-05	3.07e-05	0	0	6.68e-05	4.54e-05	larval_pupal	x	x	x	x	x	x	x	x	x	x	x	x	x	x	0.0974	2.4942	0.039	0.491542
FBgn0000462	0.0002	0	4.72e-05	0.000232	0	0	5.61e-05	0	6.14e-05	0	0	4.18e-05	4.54e-05	embryonic	embryonic	embryonic	x	x	embryonic_general	embryonic_general	x	x	x	embryonic_general	embryonic_general	embryonic_general	x	x	0.0262	1.2067	0.0218	0.33211
FBgn0000463	0.00011	5.44e-05	2.02e-05	7.99e-05	0.000297	0	2.25e-05	0	3.07e-05	0	0	1.67e-05	2.27e-05	embryonic	embryonic	x	x	x	embryonic_gonadal	embryonic_gonadal	x	x	x	embryonic_gonadal	embryonic_gonadal	x	x	x	0.0548	1.358	0.0404	0.34366
FBgn0000464	5.5e-05	5.44e-05	1.35e-05	6.39e-05	0	0	1.12e-05	0	0	0.000222	0	1.67e-05	0	embryonic	x	x	x	x	embryonic_general	x	x	x	x	embryonic_general	x	x	x	x	0.0182	1.2624	0.0144	0.40711
FBgn0000472	6.19e-05	0	4.72e-05	3.2e-05	0.000247	0	3.37e-05	0.000347	0	0	0	2.51e-05	9.07e-05	embryonic	x	x	x	x	adult_ovary	x	x	x	x	embryonic_gonadal	embryonic_gonadal	x	x	x	0.2964	2.3619	0.1255	0.145725
FBgn0000477	5.5e-05	0.000326	2.02e-05	6.39e-05	0	0	3.37e-05	0	0	0	0	2.51e-05	0	larval_pupal	larval_pupal	larval_pupal	x	x	x	x	x	x	x	x	x	x	x	x	0.1348	1.8478	0.0729	0.491542
FBgn0000479	0.000103	0	4.05e-05	0.000104	9.89e-05	0	6.74e-05	0	0	0	0	5.01e-05	0	embryonic	embryonic	x	x	x	embryonic_general	x	x	x	x	embryonic_general	x	x	x	x	0.036	0.7443	0.0484	0.491542
FBgn0000482	0.00022	0	2.02e-05	0.000256	0	0	1.12e-05	0.000174	0	0	0	8.36e-06	4.54e-05	embryonic	embryonic	embryonic	embryonic	x	embryonic_general	x	x	x	x	embryonic_general	embryonic_general	embryonic_general	x	x	0.1957	3.8317	0.0511	0.23613
FBgn0000486	0.000103	0.000381	0.00031	0.000104	9.89e-05	0	0.000202	0.000434	0.000706	0	0	0.00015	0.000635	larval_pupal	x	x	x	x	adult_testis	x	x	x	x	adult_gonadal	x	x	x	x	0.0171	2.1241	0.0081	0.491542
FBgn0000490	5.5e-05	0	6.74e-06	4.8e-05	9.89e-05	0	0	0	0	0.000222	0	8.36e-06	0	embryonic	embryonic	embryonic	embryonic	x	embryonic_gonadal	embryonic_gonadal	x	x	x	embryonic_gonadal	embryonic_gonadal	x	x	x	0.0576	1.4622	0.0394	0.324234
FBgn0000499	0.000165	5.44e-05	2.7e-05	0.000192	0	0	1.12e-05	0.000174	3.07e-05	0	0	8.36e-06	6.8e-05	embryonic	embryonic	x	x	x	embryonic_general	x	x	x	x	embryonic_general	embryonic_general	x	x	x	0.0291	1.4298	0.0204	0.0257581
FBgn0000520	0.00011	0	2.02e-05	0.000128	0	0	2.25e-05	0	3.07e-05	0	0	1.67e-05	2.27e-05	embryonic	embryonic	embryonic	x	x	embryonic_general	embryonic_general	embryonic_general	x	x	embryonic_general	embryonic_general	embryonic_general	x	x	0.1516	2.4289	0.0624	0.419554
FBgn0000524	6.19e-05	0	7.42e-05	7.19e-05	0	0	0.000112	8.69e-05	0	0	0	8.36e-05	2.27e-05	adult	x	x	x	x	adult_ovary	x	x	x	x	adult_general	x	x	x	x	0.0559	1.5416	0.0363	0.491542
FBgn0000527	0	0.000979	0.000121	0	0	0	0.000191	0	3.07e-05	0	0	0.000142	2.27e-05	larval_pupal	larval_pupal	larval_pupal	larval_pupal	x	x	x	x	x	x	x	x	x	x	x	0.0252	1.9411	0.013	0.144108
FBgn0000536	0.000117	5.44e-05	6.74e-05	0.000136	0	9.56e-05	0.000101	0	0	0	0	8.36e-05	0	embryonic	x	x	x	x	embryonic_general	x	x	x	x	embryonic_general	x	x	x	x	0.1074	1.1391	0.0942	0.0553822
FBgn0000543	3.44e-05	0.000109	4.72e-05	4e-05	0	0	4.49e-05	8.69e-05	6.14e-05	0	0	3.34e-05	6.8e-05	larval_pupal	larval_pupal	x	x	x	x	x	x	x	x	x	x	x	x	x	0.1368	3.1924	0.0429	0.187156
FBgn0000546	0.000275	5.44e-05	2.7e-05	0.00032	0	9.56e-05	2.25e-05	0	3.07e-05	0	0	2.51e-05	2.27e-05	embryonic	embryonic	embryonic	x	x	embryonic_general	embryonic_general	embryonic_general	x	x	embryonic_general	embryonic_general	embryonic_general	x	x	0.0702	1.2181	0.0576	0.283631
FBgn0000551	0	5.44e-05	0	0	0	0	0	0	0	0	0	0	0	larval_pupal	larval_pupal	larval_pupal	larval_pupal	larval_pupal	x	x	x	x	x	x	x	x	x	x	0.0743	1.7497	0.0425	0.491542
FBgn0000559	0.011	0.00348	0.00317	0.0125	0.00158	0.000478	0.00332	0.00686	0.00141	0.00978	0	0.00288	0.00284	embryonic	embryonic	x	x	x	embryonic_general	x	x	x	x	embryonic_general	embryonic_general	x	x	x	0.0112	1.137	0.0099	0.416014
FBgn0000562	6.88e-05	5.44e-05	4.72e-05	6.39e-05	9.89e-05	0	3.37e-05	0	0	0.000889	0	5.85e-05	0	embryonic	x	x	x	x	embryonic_gonadal	x	x	x	x	embryonic_gonadal	x	x	x	x	0.0521	1.6346	0.0319	0.092822
FBgn0000564	0	0	5.4e-05	0	0	0	8.98e-05	0	0	0	0	6.68e-05	0	adult	adult	adult	adult	adult	adult_general	adult_general	adult_general	adult_general	adult_general	adult_general	adult_general	adult_general	adult_general	adult_general	0.0472	1.2851	0.0367	0.491542
FBgn0000566	0.000186	0	0.000101	0.000216	0	0.000478	7.86e-05	8.69e-05	6.14e-05	0	0	0.0001	6.8e-05	embryonic	x	x	x	x	embryonic_general	embryonic_general	x	x	x	embryonic_general	embryonic_general	x	x	x	0.0648	2.0501	0.0316	0.491542
FBgn0000570	5.5e-05	5.44e-05	6.74e-06	6.39e-05	0	0	1.12e-05	0	0	0	0	8.36e-06	0	embryonic	x	x	x	x	embryonic_general	x	x	x	x	embryonic_general	x	x	x	x	0.0212	1.6503	0.0128	0.413859
FBgn0000575	0.000234	5.44e-05	0.000115	0.00024	0.000198	9.56e-05	0.000168	8.69e-05	0	0	0	0.000134	2.27e-05	embryonic	embryonic	x	x	x	embryonic_general	x	x	x	x	embryonic_general	x	x	x	x	0.0806	1.0182	0.0792	0.339129
FBgn0000576	6.88e-06	0	0	7.99e-06	0	0	0	0	0	0	0	0	0	embryonic	embryonic	embryonic	embryonic	embryonic	embryonic_general	embryonic_general	embryonic_general	embryonic_general	embryonic_general	embryonic_general	embryonic_general	embryonic_general	embryonic_general	embryonic_general	0.0606	1.5432	0.0393	0.400863
FBgn0000577	1.38e-05	0	1.35e-05	1.6e-05	0	0	1.12e-05	0	3.07e-05	0	0	8.36e-06	2.27e-05	embryonic	x	x	x	x	adult_testis	x	x	x	x	adult_gonadal	x	x	x	x	0.0479	1.4045	0.0341	0.491542
FBgn0000578	0.000351	0.000109	4.72e-05	0.0004	4.95e-05	0	2.25e-05	0.000261	6.14e-05	0	0	1.67e-05	0.000113	embryonic	embryonic	x	x	x	embryonic_general	x	x	x	x	embryonic_general	embryonic_general	x	x	x	0.0509	1.4415	0.0353	0.491542
FBgn0000579	0.000709	0.00103	0.000762	0.000823	0	0	0.000898	0.000782	0.000737	0	0	0.000668	0.000749	larval_pupal	x	x	x	x	x	x	x	x	x	x	x	x	x	x	0.051	1.205	0.0423	0.134432
FBgn0000581	6.88e-06	5.44e-05	6.74e-05	7.99e-06	0	0	5.61e-05	0	6.14e-05	0.000667	0	6.68e-05	4.54e-05	adult	x	x	x	x	adult_general	x	x	x	x	adult_general	x	x	x	x	0.1201	1.3064	0.0919	0.216165
FBgn0000588	4.82e-05	0	0	5.59e-05	0	0	0	0	0	0	0	0	0	embryonic	embryonic	embryonic	embryonic	embryonic	embryonic_general	embryonic_general	embryonic_general	embryonic_general	embryonic_general	embryonic_general	embryonic_general	embryonic_general	embryonic_general	embryonic_general	0.0201	2.045	0.0098	0.491542
FBgn0000611	0.000406	0.000163	0.000128	0.000464	4.95e-05	0.000191	0.000157	0.000261	0	0	0	0.000134	6.8e-05	embryonic	embryonic	x	x	x	embryonic_general	x	x	x	x	embryonic_general	embryonic_general	x	x	x	0.0084	3.5703	0.0024	0.491542
FBgn0000615	0.000172	0.00049	0.000701	0.0002	0	0.000287	0.000157	0.000174	0.00236	0.00178	0	0.000209	0.00179	adult	x	x	x	x	adult_testis	adult_testis	adult_testis	x	x	adult_gonadal	adult_gonadal	x	x	x	0.1952	1.2404	0.1574	0.20218
FBgn0000617	4.82e-05	0	8.09e-05	4.8e-05	4.95e-05	0.000191	4.49e-05	8.69e-05	3.07e-05	0.000889	0	8.36e-05	4.54e-05	adult	x	x	x	x	adult_ovary	x	x	x	x	adult_general	x	x	x	x	0.1244	1.8118	0.0687	0.044513
FBgn0000618	1.38e-05	0	0	0	9.89e-05	0	0	0	0	0	0	0	0	embryonic	embryonic	embryonic	embryonic	embryonic	embryonic_gonadal	embryonic_gonadal	embryonic_gonadal	embryonic_gonadal	embryonic_gonadal	embryonic_gonadal	embryonic_gonadal	embryonic_gonadal	embryonic_gonadal	embryonic_gonadal	0.1482	2.2224	0.0667	0.35022
FBgn0000625	0	0	6.74e-06	0	0	0	0	0	3.07e-05	0	0	0	2.27e-05	adult	adult	adult	adult	adult	adult_testis	adult_testis	adult_testis	adult_testis	adult_testis	adult_gonadal	adult_gonadal	adult_gonadal	adult_gonadal	adult_gonadal	0.0616	1.0113	0.0609	0.491542
FBgn0000629	5.5e-05	0	2.02e-05	5.59e-05	4.95e-05	0	0	8.69e-05	6.14e-05	0	0	0	6.8e-05	embryonic	embryonic	x	x	x	adult_ovary	x	x	x	x	adult_gonadal	x	x	x	x	0.0455	1.9122	0.0238	0.122064
FBgn0000633	2.75e-05	0	0	3.2e-05	0	0	0	0	0	0	0	0	0	embryonic	embryonic	embryonic	embryonic	embryonic	embryonic_general	embryonic_general	embryonic_general	embryonic_general	embryonic_general	embryonic_general	embryonic_general	embryonic_general	embryonic_general	embryonic_general	0.0879	1.1371	0.0773	0.151519
FBgn0000635	0.000317	0.000381	8.77e-05	0.000304	0.000396	0	8.98e-05	0.000347	3.07e-05	0	0	6.68e-05	0.000113	larval_pupal	x	x	x	x	embryonic_gonadal	x	x	x	x	embryonic_gonadal	x	x	x	x	0.0579	1.335	0.0434	0.491542
FBgn0000636	0.000337	5.44e-05	4.72e-05	0.000328	0.000396	0	6.74e-05	0	0	0.000222	0	5.85e-05	0	embryonic	embryonic	embryonic	x	x	embryonic_gonadal	x	x	x	x	embryonic_gonadal	x	x	x	x	0.075	1.269	0.0591	0.491542
FBgn0000639	0	0.0402	0.0024	0	0	0.0337	4.49e-05	0	0	0	0	0.00297	0	larval_pupal	larval_pupal	larval_pupal	larval_pupal	x	x	x	x	x	x	x	x	x	x	x	0.29	1.4923	0.1943	0.268403
FBgn0000658	3.44e-05	5.44e-05	0	4e-05	0	0	0	0	0	0	0	0	0	larval_pupal	x	x	x	x	x	x	x	x	x	x	x	x	x	x	0.1288	1.25	0.1031	0.491542
FBgn0000659	4.13e-05	0	0	3.2e-05	9.89e-05	0	0	0	0	0	0	0	0	embryonic	embryonic	embryonic	embryonic	embryonic	embryonic_gonadal	embryonic_gonadal	x	x	x	embryonic_gonadal	embryonic_gonadal	x	x	x	0.011	1.3663	0.008	0.164305
FBgn0000662	0.000372	0	2.7e-05	0.000408	0.000148	0	3.37e-05	8.69e-05	0	0	0	2.51e-05	2.27e-05	embryonic	embryonic	embryonic	embryonic	x	embryonic_general	embryonic_general	x	x	x	embryonic_general	embryonic_general	x	x	x	0.1279	1.4653	0.0873	0.234292
FBgn0000709	0.000103	5.44e-05	0	0.00012	0	0	0	0	0	0	0	0	0	embryonic	x	x	x	x	embryonic_general	embryonic_general	x	x	x	embryonic_general	embryonic_general	x	x	x	0.0477	1.8405	0.0259	0.4229
FBgn0000715	0	0	3.37e-05	0	0	0	5.61e-05	0	0	0	0	4.18e-05	0	adult	adult	adult	adult	adult	adult_general	adult_general	adult_general	adult_general	adult_general	adult_general	adult_general	adult_general	adult_general	adult_general	0.1767	2.9562	0.0598	0.183791
FBgn0000719	0.00011	5.44e-05	1.35e-05	0.000128	0	0	2.25e-05	0	0	0	0	1.67e-05	0	embryonic	embryonic	x	x	x	embryonic_general	embryonic_general	x	x	x	embryonic_general	embryonic_general	x	x	x	0.3339	1.1392	0.2931	0.396525
FBgn0000723	3.44e-05	5.44e-05	8.77e-05	2.4e-05	9.89e-05	9.56e-05	6.74e-05	0	0.000184	0	0	5.85e-05	0.000136	adult	x	x	x	x	adult_testis	x	x	x	x	adult_gonadal	x	x	x	x	0.0646	1.2896	0.0501	0.206679
FBgn0000986	7.57e-05	0	4.05e-05	7.19e-05	9.89e-05	0	3.37e-05	0.000261	0	0	0	2.51e-05	6.8e-05	embryonic	x	x	x	x	adult_ovary	adult_ovary	x	x	x	embryonic_gonadal	x	x	x	x	0.0625	1.8456	0.0338	0.491542
FBgn0000996	0.000482	0	1.35e-05	0.000559	0	0	2.25e-05	0	0	0	0	1.67e-05	0	embryonic	embryonic	embryonic	embryonic	x	embryonic_general	embryonic_general	embryonic_general	embryonic_general	x	embryonic_general	embryonic_general	embryonic_general	embryonic_general	x	0.1068	1.5106	0.0707	0.0468212
FBgn0001078	5.5e-05	0	0	4.8e-05	9.89e-05	0	0	0	0	0	0	0	0	embryonic	embryonic	embryonic	embryonic	embryonic	embryonic_gonadal	embryonic_gonadal	x	x	x	embryonic_gonadal	embryonic_gonadal	x	x	x	0.1009	0.9821	0.1028	0.211037
FBgn0001079	8.26e-05	0	0	9.59e-05	0	0	0	0	0	0	0	0	0	embryonic	embryonic	embryonic	embryonic	embryonic	embryonic_general	embryonic_general	embryonic_general	embryonic_general	embryonic_general	embryonic_general	embryonic_general	embryonic_general	embryonic_general	embryonic_general	0.1271	2.4102	0.0527	0.0173169
FBgn0001083	2.75e-05	0	6.74e-06	3.2e-05	0	0	1.12e-05	0	0	0	0	8.36e-06	0	embryonic	embryonic	embryonic	x	x	embryonic_general	embryonic_general	x	x	x	embryonic_general	embryonic_general	x	x	x	0.0557	2.1028	0.0265	0.491542
FBgn0001084	6.88e-06	0	6.74e-06	7.99e-06	0	0	0	0	3.07e-05	0	0	0	2.27e-05	embryonic	x	x	x	x	adult_testis	adult_testis	x	x	x	adult_gonadal	adult_gonadal	x	x	x	0.0796	2.6489	0.0301	0.403523
FBgn0001085	0.000399	0	6.74e-06	0.000448	9.89e-05	0	1.12e-05	0	0	0	0	8.36e-06	0	embryonic	embryonic	embryonic	embryonic	x	embryonic_general	embryonic_general	embryonic_general	x	x	embryonic_general	embryonic_general	embryonic_general	x	x	0.0105	1.3858	0.0076	0.491542
FBgn0001086	0.000475	0	6.07e-05	0.000551	0	0	2.25e-05	0.000174	0.000154	0	0	1.67e-05	0.000159	embryonic	embryonic	embryonic	x	x	embryonic_general	embryonic_general	x	x	x	embryonic_general	embryonic_general	x	x	x	0.0451	1.9239	0.0234	0.491542
FBgn0001087	0.000103	0	4.05e-05	0.000104	9.89e-05	0	5.61e-05	8.69e-05	0	0	0	4.18e-05	2.27e-05	embryonic	embryonic	x	x	x	embryonic_general	x	x	x	x	embryonic_general	x	x	x	x	0.0124	0.9779	0.0127	0.382717
FBgn0001090	0.000475	0.00049	0.000465	0.000512	0.000247	9.56e-05	0.000651	0	0.000276	0	0.00746	0.000501	0.000204	larval_pupal	x	x	x	x	embryonic_general	x	x	x	x	embryonic_general	x	x	x	x	0.332	1.9112	0.1737	0.491542
FBgn0001098	0.00103	0.000544	0.000594	0.00112	0.000495	9.56e-05	0.000943	0.000174	3.07e-05	0	0	0.00071	6.8e-05	embryonic	x	x	x	x	embryonic_general	x	x	x	x	embryonic_general	x	x	x	x	0.0105	0.7674	0.0137	0.12332
FBgn0001104	0.000406	0.000163	4.05e-05	0.000472	0	0	4.49e-05	0.000174	0	0	0	3.34e-05	4.54e-05	embryonic	embryonic	x	x	x	embryonic_general	embryonic_general	x	x	x	embryonic_general	embryonic_general	x	x	x	0.0141	1.0783	0.0131	0.491542
FBgn0001105	0.000433	0.000381	0.000162	0.000424	0.000495	0	0.000191	0.000434	6.14e-05	0	0	0.000142	0.000159	embryonic	x	x	x	x	embryonic_gonadal	x	x	x	x	embryonic_gonadal	x	x	x	x	0.0055	1.7953	0.0031	0.372039
FBgn0001108	0	0	6.74e-05	6.39e-05	0	0	0.000112	0	0	0	0	8.36e-05	0	adult	adult	adult	adult	adult	adult_general	x	x	x	x	adult_general	x	x	x	x	0.067	1.6902	0.0396	0.417101
FBgn0001114	0.000592	0.00049	0.000202	0.000687	0	0	0.000337	0	0	0	0	0.000251	0	embryonic	x	x	x	x	embryonic_general	x	x	x	x	embryonic_general	x	x	x	x	0.3914	1.8234	0.2146	0.0035476
FBgn0001120	3.44e-05	0	6.74e-06	4e-05	0	0	0	8.69e-05	0	0	0	0	2.27e-05	embryonic	embryonic	embryonic	x	x	adult_ovary	adult_ovary	x	x	x	embryonic_general	x	x	x	x	0.2952	1.3723	0.2151	0.44396
FBgn0001122	0.000358	5.44e-05	0.000115	0.000416	0	0.000287	0.000112	0.000347	0	0	0	0.000109	9.07e-05	embryonic	embryonic	x	x	x	embryonic_general	x	x	x	x	embryonic_general	embryonic_general	x	x	x	0.0064	0.3827	0.0166	0.181049
FBgn0001123	0.000144	5.44e-05	6.74e-05	0.000152	9.89e-05	0.000191	8.98e-05	0	0	0	0	8.36e-05	0	embryonic	embryonic	x	x	x	embryonic_general	x	x	x	x	embryonic_general	x	x	x	x	0.007	0.1784	0.0394	0.491542
FBgn0001124	0.000206	0.000163	0.00058	0.000224	9.89e-05	9.56e-05	0.000797	0.000174	0.000368	0	0	0.000602	0.000318	adult	adult	x	x	x	adult_general	x	x	x	x	adult_general	x	x	x	x	0.1453	1.5442	0.0941	0.301884
FBgn0001133	9.63e-05	5.44e-05	6.07e-05	9.59e-05	9.89e-05	0.000191	4.49e-05	0.000261	0	0	0	5.01e-05	6.8e-05	embryonic	x	x	x	x	adult_ovary	adult_ovary	x	x	x	embryonic_gonadal	x	x	x	x	0.0604	2.4092	0.0251	0.164305
FBgn0001137	3.44e-05	0	0	4e-05	0	0	0	0	0	0	0	0	0	embryonic	embryonic	embryonic	embryonic	embryonic	embryonic_general	embryonic_general	embryonic_general	embryonic_general	embryonic_general	embryonic_general	embryonic_general	embryonic_general	embryonic_general	embryonic_general	0.2011	1.2209	0.1647	0.0603651
FBgn0001138	2.75e-05	0	0	3.2e-05	0	0	0	0	0	0	0	0	0	embryonic	embryonic	embryonic	embryonic	embryonic	embryonic_general	embryonic_general	embryonic_general	embryonic_general	embryonic_general	embryonic_general	embryonic_general	embryonic_general	embryonic_general	embryonic_general	0.0166	0.7438	0.0224	0.491542
FBgn0001139	0.000592	0.000163	7.42e-05	0.000655	0.000198	0	3.37e-05	0.000347	0.000123	0	0	2.51e-05	0.000181	embryonic	embryonic	x	x	x	embryonic_general	x	x	x	x	embryonic_general	embryonic_general	x	x	x	0.0037	0.6227	0.006	0.197199
FBgn0001142	0.000647	0.000598	0.000519	0.000751	0	0.000574	0.000763	0.000174	0	0	0.00746	0.000627	4.54e-05	embryonic	x	x	x	x	embryonic_general	x	x	x	x	embryonic_general	x	x	x	x	0.0535	1.644	0.0326	0.430866
FBgn0001145	0.000227	0.000544	0.00111	0.000264	0	0.000191	0.0018	0	6.14e-05	0	0.00746	0.00136	4.54e-05	adult	adult	x	x	x	adult_general	adult_general	x	x	x	adult_general	adult_general	x	x	x	0.0286	1.0995	0.026	0.491542
FBgn0001147	1.38e-05	0	0	1.6e-05	0	0	0	0	0	0	0	0	0	embryonic	embryonic	embryonic	embryonic	embryonic	embryonic_general	embryonic_general	embryonic_general	embryonic_general	embryonic_general	embryonic_general	embryonic_general	embryonic_general	embryonic_general	embryonic_general	0.0327	1.5543	0.021	0.324234
FBgn0001149	0.000193	0.00049	0.000438	0.000136	0.000544	0.000765	0.000483	0.000695	0.000184	0	0	0.000426	0.000318	larval_pupal	x	x	x	x	adult_ovary	x	x	x	x	embryonic_gonadal	x	x	x	x	0.0332	1.0537	0.0315	0.150828
FBgn0001168	0.0002	0	3.37e-05	2.4e-05	4.95e-05	0	0	0.000347	3.07e-05	0	0	0	0.000113	embryonic	embryonic	embryonic	x	x	adult_ovary	adult_ovary	adult_ovary	x	x	adult_gonadal	adult_gonadal	x	x	x	0.0393	1.1574	0.034	0.491542
FBgn0001169	2.06e-05	0	8.77e-05	0.000224	0	0	0.000146	0	0	0	0	0.000109	0	adult	adult	adult	x	x	embryonic_general	embryonic_general	x	x	x	embryonic_general	embryonic_general	x	x	x	0.1885	1.2596	0.1497	0.491542
FBgn0001170	1.38e-05	0	0	1.6e-05	0	0	0	0	0	0	0	0	0	embryonic	embryonic	embryonic	embryonic	embryonic	embryonic_general	embryonic_general	embryonic_general	embryonic_general	embryonic_general	embryonic_general	embryonic_general	embryonic_general	embryonic_general	embryonic_general	0.2128	1.8178	0.1171	0.491542
FBgn0001174	1.38e-05	0	0	1.6e-05	0	0	0	0	0	0	0	0	0	embryonic	embryonic	embryonic	embryonic	embryonic	embryonic_general	embryonic_general	embryonic_general	embryonic_general	embryonic_general	embryonic_general	embryonic_general	embryonic_general	embryonic_general	embryonic_general	0.0768	1.9105	0.0402	0.334134
FBgn0001179	4.82e-05	0	6.74e-06	5.59e-05	0	0	0	0	3.07e-05	0	0	0	2.27e-05	embryonic	embryonic	embryonic	x	x	embryonic_general	x	x	x	x	embryonic_general	embryonic_general	x	x	x	0.0334	1.7873	0.0187	0.243954
FBgn0001185	4.82e-05	0	0	5.59e-05	0	0	0	0	0	0	0	0	0	embryonic	embryonic	embryonic	embryonic	embryonic	embryonic_general	embryonic_general	embryonic_general	embryonic_general	embryonic_general	embryonic_general	embryonic_general	embryonic_general	embryonic_general	embryonic_general	0.3536	1.9681	0.1797	0.177272
FBgn0001187	0	0	0.000337	0	0	0	0.000561	0	0	0	0	0.000418	0	adult	adult	adult	adult	adult	adult_general	adult_general	adult_general	adult_general	adult_general	adult_general	adult_general	adult_general	adult_general	adult_general	0.062	1.7239	0.036	0.491542
FBgn0001189	2.06e-05	0	6.74e-06	2.4e-05	0	0	1.12e-05	0	0	0	0	8.36e-06	0	embryonic	embryonic	x	x	x	embryonic_general	embryonic_general	x	x	x	embryonic_general	embryonic_general	x	x	x	0.0903	2.5704	0.0351	0.247811
FBgn0001197	0.000564	0.000218	4.05e-05	0.000504	0.00094	9.56e-05	2.25e-05	0.000261	0	0	0	2.51e-05	6.8e-05	embryonic	embryonic	x	x	x	embryonic_gonadal	x	x	x	x	embryonic_gonadal	x	x	x	x	0.0032	0.8663	0.0037	0.491542
FBgn0001202	0	0	4.72e-05	0.000192	0	0	6.74e-05	8.69e-05	0	0	0	5.01e-05	2.27e-05	adult	adult	adult	adult	adult	embryonic_general	embryonic_general	x	x	x	embryonic_general	embryonic_general	x	x	x	0.057	2.4124	0.0236	0.491542
FBgn0001203	0.000165	0.000163	3.37e-05	0	0	0	3.37e-05	0	6.14e-05	0	0	2.51e-05	4.54e-05	embryonic	x	x	x	x	x	x	x	x	x	x	x	x	x	x	0.0467	1.4542	0.0321	0.43417
FBgn0001204	3.44e-05	0	0	4e-05	0	0	0	0	0	0	0	0	0	embryonic	embryonic	embryonic	embryonic	embryonic	embryonic_general	embryonic_general	embryonic_general	embryonic_general	embryonic_general	embryonic_general	embryonic_general	embryonic_general	embryonic_general	embryonic_general	0.1372	2.0351	0.0674	0.147027
FBgn0001205	1.38e-05	0	8.77e-05	1.6e-05	0	0	1.12e-05	0	0.000368	0	0	8.36e-06	0.000272	adult	adult	adult	x	x	adult_testis	adult_testis	adult_testis	adult_testis	x	adult_gonadal	adult_gonadal	adult_gonadal	adult_gonadal	x	0.0628	1.3871	0.0452	0.0320328
FBgn0001206	4.82e-05	0	1.35e-05	5.59e-05	0	0	2.25e-05	0	0	0	0	1.67e-05	0	embryonic	embryonic	x	x	x	embryonic_general	embryonic_general	x	x	x	embryonic_general	embryonic_general	x	x	x	0.506	1.7465	0.2897	0.153529
FBgn0001208	0	0.000218	0.000216	0	0	0.000383	0.000314	0	0	0	0	0.000267	0	larval_pupal	x	x	x	x	adult_general	x	x	x	x	adult_general	x	x	x	x	0.022	1.4762	0.0149	0.491542
FBgn0001220	0.000571	5.44e-05	0.000594	0.000615	0.000297	9.56e-05	0.000651	0.000695	0.000645	0	0	0.000493	0.000658	adult	x	x	x	x	adult_ovary	x	x	x	x	adult_gonadal	x	x	x	x	0.023	1.1444	0.0201	0.288399
FBgn0001222	4.82e-05	0.000109	4.72e-05	5.59e-05	0	0	4.49e-05	0	9.21e-05	0	0	3.34e-05	6.8e-05	larval_pupal	larval_pupal	x	x	x	x	x	x	x	x	x	x	x	x	x	0.1469	1.6374	0.0897	0.301884
FBgn0001223	6.19e-05	0.000109	2.02e-05	4.8e-05	0.000148	0.000191	0	0	3.07e-05	0	0	1.67e-05	2.27e-05	larval_pupal	x	x	x	x	embryonic_gonadal	x	x	x	x	embryonic_gonadal	x	x	x	x	0.1029	2.2231	0.0463	0.0870535
FBgn0001224	3.44e-05	0.00234	0.000486	1.6e-05	0.000148	0.00536	0.000157	0	6.14e-05	0	0	0.000585	4.54e-05	larval_pupal	larval_pupal	larval_pupal	x	x	x	x	x	x	x	x	x	x	x	x	0.0919	1.6755	0.0549	0.234904
FBgn0001225	0.000716	0	7.42e-05	7.19e-05	0.0047	0.000287	0	0.000261	0.000154	0	0	2.51e-05	0.000181	embryonic	embryonic	embryonic	embryonic	x	embryonic_gonadal	embryonic_gonadal	embryonic_gonadal	embryonic_gonadal	x	embryonic_gonadal	embryonic_gonadal	embryonic_gonadal	embryonic_gonadal	x	0.124	1.3688	0.0906	0.491542
FBgn0001226	0.000193	0.00103	0.000155	6.39e-05	0.000989	0.000765	3.37e-05	0.000695	0.000123	0	0	9.19e-05	0.000272	larval_pupal	larval_pupal	larval_pupal	x	x	x	x	x	x	x	x	x	x	x	x	0.115	1.3035	0.0882	0.411869
FBgn0001227	1.38e-05	5.44e-05	6.74e-06	1.6e-05	0	9.56e-05	0	0	0	0	0	8.36e-06	0	larval_pupal	larval_pupal	x	x	x	x	x	x	x	x	x	x	x	x	x	0.252	1.2758	0.1975	0.340069
FBgn0001229	2.06e-05	0	6.74e-05	0	0.000148	0.000287	7.86e-05	0	0	0	0	8.36e-05	0	adult	adult	x	x	x	embryonic_gonadal	x	x	x	x	embryonic_gonadal	x	x	x	x	0.0942	1.5501	0.0608	0.316756
FBgn0001233	0.00133	0.00326	0.00109	0.00148	0.000396	0.000383	0.000449	0.00764	0.00089	0	0	0.000368	0.00265	larval_pupal	larval_pupal	x	x	x	adult_ovary	adult_ovary	x	x	x	x	x	x	x	x	0.0088	0.9541	0.0093	0.491542
FBgn0001235	0.000124	0	3.37e-05	0.00012	0.000148	9.56e-05	4.49e-05	0	0	0	0	4.18e-05	0	embryonic	embryonic	x	x	x	embryonic_gonadal	x	x	x	x	embryonic_gonadal	x	x	x	x	0	0.1986	0.0001	0.491542
FBgn0001247	6.88e-05	0.000163	9.44e-05	7.99e-05	0	0.000287	7.86e-05	0.000261	0	0.000222	0	9.19e-05	6.8e-05	larval_pupal	x	x	x	x	adult_ovary	x	x	x	x	x	x	x	x	x	0.0566	1.7517	0.0323	0.17501
FBgn0001248	0.000289	0.000925	0.000742	0.000336	0	9.56e-05	0.00108	0.000261	0.000307	0	0	0.000811	0.000295	larval_pupal	x	x	x	x	x	x	x	x	x	x	x	x	x	x	0.0735	1.2977	0.0566	0.0093941
FBgn0001250	1.38e-05	0	2.02e-05	1.6e-05	0	0	0	0.000174	3.07e-05	0	0	0	6.8e-05	adult	x	x	x	x	adult_ovary	adult_ovary	adult_ovary	x	x	adult_gonadal	adult_gonadal	adult_gonadal	x	x	0.1324	1.5809	0.0838	0.491542
FBgn0001254	4.13e-05	0.00147	1.35e-05	4.8e-05	0	0.000191	0	0	0	0	0	1.67e-05	0	larval_pupal	larval_pupal	larval_pupal	larval_pupal	x	x	x	x	x	x	x	x	x	x	x	0.2485	1.6894	0.1471	0.491542
FBgn0001255	1.38e-05	0.000163	0	1.6e-05	0	0	0	0	0	0	0	0	0	larval_pupal	larval_pupal	larval_pupal	larval_pupal	x	x	x	x	x	x	x	x	x	x	x	0.1476	1.3664	0.108	0.491542
FBgn0001256	9.63e-05	0.00109	0	9.59e-05	9.89e-05	0	0	0	0	0	0	0	0	larval_pupal	larval_pupal	larval_pupal	larval_pupal	x	x	x	x	x	x	x	x	x	x	x	0.2383	1.958	0.1217	0.354411
FBgn0001257	0.000296	0.000761	0.000196	0.000312	0.000198	0	3.37e-05	0	0	0.00578	0	0.000242	0	larval_pupal	larval_pupal	x	x	x	x	x	x	x	x	x	x	x	x	x	0.1039	1.5046	0.0691	0.491542
FBgn0001258	8.94e-05	0.000381	3.37e-05	0.000104	0	9.56e-05	3.37e-05	8.69e-05	0	0	0	3.34e-05	2.27e-05	larval_pupal	larval_pupal	larval_pupal	x	x	x	x	x	x	x	x	x	x	x	x	0.0147	1.0961	0.0134	0.239108
FBgn0001259	2.06e-05	0	0	2.4e-05	0	0	0	0	0	0	0	0	0	embryonic	embryonic	embryonic	embryonic	embryonic	embryonic_general	embryonic_general	embryonic_general	embryonic_general	embryonic_general	embryonic_general	embryonic_general	embryonic_general	embryonic_general	embryonic_general	0.1205	1.9857	0.0607	0.491542
FBgn0001263	0	0	0.000331	0	0	0	0.00055	0	0	0	0	0.000409	0	adult	adult	adult	adult	adult	adult_general	adult_general	adult_general	adult_general	adult_general	adult_general	adult_general	adult_general	adult_general	adult_general	0.0546	1.5299	0.0357	0.491542
FBgn0001269	6.88e-06	5.44e-05	3.37e-05	7.99e-06	0	0	2.25e-05	0	9.21e-05	0	0	1.67e-05	6.8e-05	larval_pupal	x	x	x	x	adult_testis	x	x	x	x	adult_gonadal	x	x	x	x	0.0998	1.3937	0.0716	0.43221
FBgn0001276	1.38e-05	0	0	0	9.89e-05	0	0	0	0	0	0	0	0	embryonic	embryonic	embryonic	embryonic	embryonic	embryonic_gonadal	embryonic_gonadal	embryonic_gonadal	embryonic_gonadal	embryonic_gonadal	embryonic_gonadal	embryonic_gonadal	embryonic_gonadal	embryonic_gonadal	embryonic_gonadal	0.0595	4.8606	0.0122	0.491542
FBgn0001280	6.19e-05	0.000109	6.74e-05	4.8e-05	0.000148	0	5.61e-05	0	0.000154	0	0	4.18e-05	0.000113	larval_pupal	x	x	x	x	adult_testis	x	x	x	x	embryonic_gonadal	x	x	x	x	0.1512	4.3847	0.0345	0.491542
FBgn0001291	8.26e-05	0	4.72e-05	7.99e-05	9.89e-05	0	3.37e-05	8.69e-05	9.21e-05	0	0	2.51e-05	9.07e-05	embryonic	x	x	x	x	embryonic_gonadal	x	x	x	x	embryonic_gonadal	x	x	x	x	0.1822	1.8386	0.0991	0.491542
FBgn0001296	0	0	0.000108	0	0	0	0.000168	8.69e-05	0	0	0	0.000125	2.27e-05	adult	adult	adult	adult	adult	adult_general	x	x	x	x	adult_general	adult_general	adult_general	x	x	0.0696	1.4108	0.0494	0.33211
FBgn0001297	0.000241	0.000272	6.07e-05	0.000208	0.000445	0	7.86e-05	0	3.07e-05	0.000222	0	6.68e-05	2.27e-05	larval_pupal	x	x	x	x	embryonic_gonadal	x	x	x	x	embryonic_gonadal	x	x	x	x	0.2076	1.5288	0.1358	0.393733
FBgn0001301	0.00011	0.000163	2.7e-05	0.00012	4.95e-05	0	0	0.000174	6.14e-05	0	0	0	9.07e-05	larval_pupal	x	x	x	x	adult_ovary	x	x	x	x	x	x	x	x	x	0.1175	1.4267	0.0824	0.355323
FBgn0001308	6.88e-05	5.44e-05	6.07e-05	4.8e-05	0.000198	0	4.49e-05	0.000434	0	0	0	3.34e-05	0.000113	embryonic	x	x	x	x	adult_ovary	adult_ovary	x	x	x	embryonic_gonadal	x	x	x	x	0.0235	2.0102	0.0117	0.046258
FBgn0001316	0.000151	0	0.000135	0.000152	0.000148	0.000191	0.000112	0.000521	3.07e-05	0.000222	0	0.000109	0.000159	embryonic	x	x	x	x	adult_ovary	adult_ovary	x	x	x	adult_gonadal	x	x	x	x	0.1815	1.8008	0.1008	0.0581433
FBgn0001319	4.13e-05	5.44e-05	0	4.8e-05	0	0	0	0	0	0	0	0	0	larval_pupal	x	x	x	x	x	x	x	x	x	x	x	x	x	x	0.0077	0.9924	0.0078	0.100239
FBgn0001320	6.88e-06	0	1.35e-05	7.99e-06	0	0	2.25e-05	0	0	0	0	1.67e-05	0	adult	x	x	x	x	adult_general	adult_general	x	x	x	adult_general	adult_general	x	x	x	0.0974	1.5013	0.0649	0.267138
FBgn0001321	3.44e-05	5.44e-05	0	4e-05	0	0	0	0	0	0	0	0	0	larval_pupal	x	x	x	x	x	x	x	x	x	x	x	x	x	x	0.0802	1.5885	0.0505	0.26487
FBgn0001324	6.88e-06	0.000109	4.05e-05	7.99e-06	0	0	1.12e-05	0	0.000154	0	0	8.36e-06	0.000113	larval_pupal	larval_pupal	x	x	x	adult_testis	x	x	x	x	adult_gonadal	x	x	x	x	0.0528	2.3515	0.0225	0.330583
FBgn0001325	3.44e-05	0	0	4e-05	0	0	0	0	0	0	0	0	0	embryonic	embryonic	embryonic	embryonic	embryonic	embryonic_general	embryonic_general	embryonic_general	embryonic_general	embryonic_general	embryonic_general	embryonic_general	embryonic_general	embryonic_general	embryonic_general	0.0744	1.5656	0.0475	0.376325
FBgn0001330	5.5e-05	0	2.02e-05	6.39e-05	0	0	1.12e-05	0.000174	0	0	0	8.36e-06	4.54e-05	embryonic	embryonic	x	x	x	adult_ovary	adult_ovary	x	x	x	embryonic_general	x	x	x	x	0.1013	2.1945	0.0462	0.21513
FBgn0001332	0.000124	0.000109	5.4e-05	0.000144	0	9.56e-05	2.25e-05	0.000347	0	0.000222	0	3.34e-05	9.07e-05	embryonic	x	x	x	x	adult_ovary	adult_ovary	x	x	x	embryonic_general	x	x	x	x	0.1777	1.7256	0.103	0.306123
FBgn0001341	6.88e-05	0	6.74e-06	7.99e-05	0	0	0	0	3.07e-05	0	0	0	2.27e-05	embryonic	embryonic	embryonic	embryonic	x	embryonic_general	embryonic_general	x	x	x	embryonic_general	embryonic_general	x	x	x	0.2848	2.2236	0.1281	0.244372
FBgn0001404	6.19e-05	5.44e-05	2.02e-05	6.39e-05	4.95e-05	0	3.37e-05	0	0	0	0	2.51e-05	0	embryonic	x	x	x	x	embryonic_general	x	x	x	x	embryonic_general	x	x	x	x	0.014	1.6514	0.0085	0.256691
FBgn0001491	6.88e-05	0	2.02e-05	7.19e-05	4.95e-05	9.56e-05	1.12e-05	0	3.07e-05	0	0	1.67e-05	2.27e-05	embryonic	embryonic	x	x	x	embryonic_general	x	x	x	x	embryonic_general	x	x	x	x	0.0059	1.8264	0.0032	0.491542
FBgn0001560	0	0	2.02e-05	0	0	0	1.12e-05	0	6.14e-05	0	0	8.36e-06	4.54e-05	adult	adult	adult	adult	adult	adult_testis	adult_testis	adult_testis	x	x	adult_gonadal	adult_gonadal	adult_gonadal	x	x	0.3639	1.7854	0.2038	0.0329467
FBgn0001565	0.000454	0.000272	0.000202	0.000512	9.89e-05	9.56e-05	0.000292	0.000261	0	0	0	0.000226	6.8e-05	embryonic	x	x	x	x	embryonic_general	x	x	x	x	embryonic_general	x	x	x	x	0.0862	1.8765	0.0459	0.452504
FBgn0001612	6.19e-05	0	2.7e-05	4e-05	0.000198	9.56e-05	0	0.000174	3.07e-05	0	0	8.36e-06	6.8e-05	embryonic	embryonic	x	x	x	embryonic_gonadal	x	x	x	x	embryonic_gonadal	embryonic_gonadal	x	x	x	0.2898	1.7025	0.1702	0.348599
FBgn0001941	0.000213	5.44e-05	6.74e-06	0.000248	0	0	0	8.69e-05	0	0	0	0	2.27e-05	embryonic	embryonic	x	x	x	embryonic_general	embryonic_general	x	x	x	embryonic_general	embryonic_general	embryonic_general	x	x	0.0142	2.0608	0.0069	0.491542
FBgn0001942	0.00253	0.00326	0.00256	0.0027	0.00148	0.000861	0.00326	0.0046	0.000583	0.00178	0	0.00257	0.00163	larval_pupal	x	x	x	x	adult_ovary	x	x	x	x	x	x	x	x	x	0.01	0.6796	0.0147	0.0937738
FBgn0001961	0.000158	5.44e-05	0.000128	0.000184	0	0	8.98e-05	0	0.000307	0.000222	0	7.52e-05	0.000227	embryonic	x	x	x	x	adult_testis	x	x	x	x	adult_gonadal	x	x	x	x	0.0209	2.5628	0.0082	0.491542
FBgn0001965	5.5e-05	5.44e-05	2.02e-05	6.39e-05	0	0	3.37e-05	0	0	0	0	2.51e-05	0	embryonic	x	x	x	x	embryonic_general	x	x	x	x	embryonic_general	x	x	x	x	0.0608	1.7014	0.0357	0.0908639
FBgn0001967	6.88e-06	0	1.35e-05	7.99e-06	0	0.000191	0	0	0	0	0	1.67e-05	0	adult	x	x	x	x	adult_general	adult_general	x	x	x	adult_general	adult_general	x	x	x	0.1257	1.8308	0.0687	0.491542
FBgn0001970	3.44e-05	0.000109	7.42e-05	4e-05	0	0	0	0	0.000338	0	0	0	0.00025	larval_pupal	x	x	x	x	adult_testis	adult_testis	x	x	x	adult_gonadal	adult_gonadal	x	x	x	0.079	2.1021	0.0376	0.0922018
FBgn0001974	0.000193	0	1.35e-05	0.000224	0	0	0	0.000174	0	0	0	0	4.54e-05	embryonic	embryonic	embryonic	embryonic	x	embryonic_general	x	x	x	x	embryonic_general	embryonic_general	embryonic_general	x	x	0.1295	1.8816	0.0688	0.181049
FBgn0001977	4.82e-05	5.44e-05	3.37e-05	5.59e-05	0	0	3.37e-05	0.000174	0	0	0	2.51e-05	4.54e-05	larval_pupal	x	x	x	x	adult_ovary	adult_ovary	x	x	x	embryonic_general	x	x	x	x	0.0537	1.8494	0.029	0.356432
FBgn0001978	0.000213	0	6.74e-05	0.000232	9.89e-05	0	0	0	0.000307	0	0	0	0.000227	embryonic	embryonic	x	x	x	adult_testis	x	x	x	x	embryonic_general	x	x	x	x	0.1027	1.7782	0.0578	0.432059
FBgn0001980	0.000124	0	0.000148	0.000144	0	0.000191	6.74e-05	0	0.00043	0	0	6.68e-05	0.000318	adult	x	x	x	x	adult_testis	adult_testis	x	x	x	adult_gonadal	adult_gonadal	x	x	x	0.1107	1.4987	0.0738	0.0290363
FBgn0001981	5.5e-05	0	6.74e-06	1.6e-05	0.000297	9.56e-05	0	0	0	0	0	8.36e-06	0	embryonic	embryonic	embryonic	embryonic	x	embryonic_gonadal	embryonic_gonadal	embryonic_gonadal	embryonic_gonadal	x	embryonic_gonadal	embryonic_gonadal	embryonic_gonadal	embryonic_gonadal	x	0.0825	1.9081	0.0432	0.3326
FBgn0001983	2.06e-05	0	0	2.4e-05	0	0	0	0	0	0	0	0	0	embryonic	embryonic	embryonic	embryonic	embryonic	embryonic_general	embryonic_general	embryonic_general	embryonic_general	embryonic_general	embryonic_general	embryonic_general	embryonic_general	embryonic_general	embryonic_general	0.0995	1.8661	0.0533	0.447448
FBgn0001986	0.000261	0	4.72e-05	0.000304	0	0	6.74e-05	8.69e-05	0	0	0	5.01e-05	2.27e-05	embryonic	embryonic	embryonic	x	x	embryonic_general	embryonic_general	x	x	x	embryonic_general	embryonic_general	embryonic_general	x	x	0.0774	1.9622	0.0395	0.164305
FBgn0001987	0.000158	0	0	0.000184	0	0	0	0	0	0	0	0	0	embryonic	embryonic	embryonic	embryonic	embryonic	embryonic_general	embryonic_general	embryonic_general	embryonic_general	embryonic_general	embryonic_general	embryonic_general	embryonic_general	embryonic_general	embryonic_general	0.0378	1.8146	0.0208	0.144108
FBgn0001989	6.88e-06	0.000109	4.05e-05	7.99e-06	0	0	4.49e-05	0.000174	0	0	0	3.34e-05	4.54e-05	larval_pupal	larval_pupal	x	x	x	adult_ovary	x	x	x	x	x	x	x	x	x	0.0659	1.3998	0.0471	0.491542
FBgn0001992	6.88e-06	0	6.74e-06	7.99e-06	0	0	1.12e-05	0	0	0	0	8.36e-06	0	embryonic	x	x	x	x	adult_general	x	x	x	x	adult_general	x	x	x	x	0.0675	1.7708	0.0381	0.210036
FBgn0001994	0.000317	0.000109	0.000196	0.000344	0.000148	9.56e-05	0.000191	0.000347	0	0.00156	0	0.000209	9.07e-05	embryonic	x	x	x	x	adult_ovary	x	x	x	x	embryonic_general	x	x	x	x	0.0671	1.3216	0.0508	0.491542
FBgn0001995	6.19e-05	5.44e-05	4.05e-05	7.19e-05	0	0	6.74e-05	0	0	0	0	5.01e-05	0	embryonic	x	x	x	x	embryonic_general	x	x	x	x	embryonic_general	x	x	x	x	0.123	1.5559	0.079	0.491542
FBgn0002022	0.00011	5.44e-05	3.37e-05	0.000128	0	0.000191	2.25e-05	0	3.07e-05	0	0	3.34e-05	2.27e-05	embryonic	embryonic	x	x	x	embryonic_general	embryonic_general	x	x	x	embryonic_general	embryonic_general	x	x	x	0.1126	1.7797	0.0633	0.23613
FBgn0002023	2.06e-05	0	2.7e-05	2.4e-05	0	0	1.12e-05	0	9.21e-05	0	0	8.36e-06	6.8e-05	adult	x	x	x	x	adult_testis	adult_testis	x	x	x	adult_gonadal	adult_gonadal	x	x	x	0.0321	1.2528	0.0256	0.491542
FBgn0002031	0.000172	5.44e-05	0.000209	0.000184	9.89e-05	0	8.98e-05	0.00104	0.000338	0	0	6.68e-05	0.000522	adult	x	x	x	x	adult_ovary	adult_ovary	x	x	x	adult_gonadal	adult_gonadal	x	x	x	0.0079	1.14	0.0069	0.491542
FBgn0002036	0	0	0.000128	0	0	0	3.37e-05	0	0.000491	0	0	2.51e-05	0.000363	adult	adult	adult	adult	adult	adult_testis	adult_testis	adult_testis	adult_testis	x	adult_gonadal	adult_gonadal	adult_gonadal	adult_gonadal	x	0.1721	1.9798	0.0869	0.174613
FBgn0002044	0.000206	5.44e-05	2.02e-05	0.000232	4.95e-05	9.56e-05	1.12e-05	0	3.07e-05	0	0	1.67e-05	2.27e-05	embryonic	embryonic	x	x	x	embryonic_general	embryonic_general	embryonic_general	x	x	embryonic_general	embryonic_general	embryonic_general	x	x	0.0939	1.6396	0.0573	0.119431
FBgn0002069	0.000144	0.000381	0.000283	0.000168	0	0	0.000348	0.000695	9.21e-05	0	0	0.000259	0.00025	larval_pupal	x	x	x	x	adult_ovary	x	x	x	x	x	x	x	x	x	0.0368	1.338	0.0275	0.491542
FBgn0002121	0.000213	0	6.74e-06	0.000248	0	0	0	8.69e-05	0	0	0	0	2.27e-05	embryonic	embryonic	embryonic	embryonic	x	embryonic_general	embryonic_general	x	x	x	embryonic_general	embryonic_general	embryonic_general	embryonic_general	x	0.1275	2.5322	0.0504	0.0320328
FBgn0002174	8.94e-05	0	0.000391	0.000104	0	0	0.00018	0.000347	0.00117	0	0	0.000134	0.000953	adult	adult	adult	x	x	adult_testis	adult_testis	x	x	x	adult_gonadal	adult_gonadal	adult_gonadal	x	x	0.057	1.9434	0.0293	0.283631
FBgn0002283	1.38e-05	0	1.35e-05	1.6e-05	0	9.56e-05	1.12e-05	0	0	0	0	1.67e-05	0	embryonic	x	x	x	x	adult_general	x	x	x	x	adult_general	x	x	x	x	0.0054	1.1194	0.0049	0.491542
FBgn0002284	0.000282	0.000163	9.44e-05	0.00028	0.000297	0.000287	2.25e-05	0.000347	0.000154	0	0	4.18e-05	0.000204	embryonic	x	x	x	x	adult_ovary	x	x	x	x	embryonic_gonadal	x	x	x	x	0.1081	3.1409	0.0344	0.405151
FBgn0002306	1.38e-05	5.44e-05	2.02e-05	1.6e-05	0	0	2.25e-05	0	3.07e-05	0	0	1.67e-05	2.27e-05	larval_pupal	larval_pupal	x	x	x	x	x	x	x	x	x	x	x	x	x	0.132	1.1502	0.1147	0.391599
FBgn0002354	6.88e-06	0	0	7.99e-06	0	0	0	0	0	0	0	0	0	embryonic	embryonic	embryonic	embryonic	embryonic	embryonic_general	embryonic_general	embryonic_general	embryonic_general	embryonic_general	embryonic_general	embryonic_general	embryonic_general	embryonic_general	embryonic_general	0.0695	1.6783	0.0414	0.323519
FBgn0002413	0.000158	5.44e-05	2.7e-05	0.000168	9.89e-05	0	1.12e-05	8.69e-05	6.14e-05	0	0	8.36e-06	6.8e-05	embryonic	embryonic	x	x	x	embryonic_general	x	x	x	x	embryonic_general	x	x	x	x	0.0108	1.5473	0.007	0.1597
FBgn0002440	6.88e-06	0.000163	3.37e-05	7.99e-06	0	0	5.61e-05	0	0	0	0	4.18e-05	0	larval_pupal	larval_pupal	larval_pupal	x	x	x	x	x	x	x	x	x	x	x	x	0.2994	1.2454	0.2404	0.491542
FBgn0002466	6.88e-05	5.44e-05	2.02e-05	7.99e-05	0	0	2.25e-05	8.69e-05	0	0	0	1.67e-05	2.27e-05	embryonic	x	x	x	x	adult_ovary	x	x	x	x	embryonic_general	x	x	x	x	0.0842	2.2134	0.038	0.403008
FBgn0002527	0.000158	0	5.4e-05	0.00012	0.000396	0	4.49e-05	0.000261	3.07e-05	0	0	3.34e-05	9.07e-05	embryonic	embryonic	x	x	x	embryonic_gonadal	x	x	x	x	embryonic_gonadal	embryonic_gonadal	x	x	x	0.0974	2.1269	0.0458	0.0581433
FBgn0002528	0.00011	0.000272	2.7e-05	0.000104	0.000148	0	3.37e-05	8.69e-05	0	0	0	2.51e-05	2.27e-05	larval_pupal	larval_pupal	x	x	x	x	x	x	x	x	x	x	x	x	x	0.0696	1.7769	0.0392	0.195012
FBgn0002542	5.5e-05	0	1.35e-05	5.59e-05	4.95e-05	0.000191	0	0	0	0	0	1.67e-05	0	embryonic	embryonic	embryonic	x	x	embryonic_general	x	x	x	x	embryonic_general	x	x	x	x	0.2043	2.0046	0.1019	0.0629198
FBgn0002552	4.13e-05	5.44e-05	2.7e-05	4.8e-05	0	0	4.49e-05	0	0	0	0	3.34e-05	0	larval_pupal	x	x	x	x	x	x	x	x	x	x	x	x	x	x	0.085	1.9345	0.0439	0.334389
FBgn0002561	3.44e-05	0	0	4e-05	0	0	0	0	0	0	0	0	0	embryonic	embryonic	embryonic	embryonic	embryonic	embryonic_general	embryonic_general	embryonic_general	embryonic_general	embryonic_general	embryonic_general	embryonic_general	embryonic_general	embryonic_general	embryonic_general	0.138	1.7676	0.0781	0.450516
FBgn0002565	6.88e-06	0.019	0.000998	7.99e-06	0	0.0109	0.000303	0	0	0.00156	0	0.00124	0	larval_pupal	larval_pupal	larval_pupal	larval_pupal	x	x	x	x	x	x	x	x	x	x	x	0.0936	1.807	0.0518	0.158876
FBgn0002569	1.38e-05	0	0	1.6e-05	0	0	0	0	0	0	0	0	0	embryonic	embryonic	embryonic	embryonic	embryonic	embryonic_general	embryonic_general	embryonic_general	embryonic_general	embryonic_general	embryonic_general	embryonic_general	embryonic_general	embryonic_general	embryonic_general	0.0992	1.7405	0.057	0.491542
FBgn0002573	0	0	6.74e-06	0	0	0	0	0	3.07e-05	0	0	0	2.27e-05	adult	adult	adult	adult	adult	adult_testis	adult_testis	adult_testis	adult_testis	adult_testis	adult_gonadal	adult_gonadal	adult_gonadal	adult_gonadal	adult_gonadal	0.0906	1.5721	0.0576	0.491542
FBgn0002577	6.88e-06	0	0	7.99e-06	0	0	0	0	0	0	0	0	0	embryonic	embryonic	embryonic	embryonic	embryonic	embryonic_general	embryonic_general	embryonic_general	embryonic_general	embryonic_general	embryonic_general	embryonic_general	embryonic_general	embryonic_general	embryonic_general	0.05	1.3072	0.0382	0.491542
FBgn0002578	0.00122	0.000435	0	3.2e-05	0.00856	0	0	0	0	0	0	0	0	embryonic	embryonic	x	x	x	embryonic_gonadal	embryonic_gonadal	embryonic_gonadal	embryonic_gonadal	x	embryonic_gonadal	embryonic_gonadal	embryonic_gonadal	embryonic_gonadal	x	0.1251	1.2511	0.1	0.491542
FBgn0002579	0.000619	0.000816	0.00159	0.00036	0.00223	0.00201	0.0021	0.00191	0.000123	0	0.00746	0.00175	0.00059	adult	x	x	x	x	embryonic_gonadal	x	x	x	x	embryonic_gonadal	x	x	x	x	0.0172	1.8449	0.0093	0.147001
FBgn0002592	2.06e-05	0	0	2.4e-05	0	0	0	0	0	0	0	0	0	embryonic	embryonic	embryonic	embryonic	embryonic	embryonic_general	embryonic_general	embryonic_general	embryonic_general	embryonic_general	embryonic_general	embryonic_general	embryonic_general	embryonic_general	embryonic_general	0.1832	1.8803	0.0974	0.491542
FBgn0002593	0.00118	0.000707	0.00152	0.000751	0.00386	0.00153	0.00212	0.00174	3.07e-05	0	0	0.00171	0.000476	adult	x	x	x	x	embryonic_gonadal	embryonic_gonadal	x	x	x	embryonic_gonadal	embryonic_gonadal	x	x	x	0.0233	0.7641	0.0305	0.491542
FBgn0002607	0.000943	0.00131	0.00229	0.000863	0.00143	0.000861	0.0032	0.00295	0.000338	0	0.00746	0.00246	0.00102	adult	x	x	x	x	adult_ovary	x	x	x	x	adult_general	x	x	x	x	0.002	0.763	0.0026	0.491542
FBgn0002609	2.06e-05	0	0	2.4e-05	0	0	0	0	0	0	0	0	0	embryonic	embryonic	embryonic	embryonic	embryonic	embryonic_general	embryonic_general	embryonic_general	embryonic_general	embryonic_general	embryonic_general	embryonic_general	embryonic_general	embryonic_general	embryonic_general	0.0632	1.2305	0.0513	0.491542
FBgn0002622	0.00164	0.00141	0.00259	0.00161	0.00183	0.000861	0.00354	0.00452	0.000246	0	0	0.00271	0.00136	adult	x	x	x	x	adult_ovary	x	x	x	x	adult_general	x	x	x	x	0.0135	0.9284	0.0145	0.308814
FBgn0002626	0.000351	0.000979	0.000836	0.00028	0.000791	0.00201	0.00109	0.000347	6.14e-05	0	0	0.000986	0.000136	larval_pupal	x	x	x	x	adult_general	x	x	x	x	adult_general	x	x	x	x	0.0059	0.8247	0.0071	0.491542
FBgn0002631	2.06e-05	0	0	2.4e-05	0	0	0	0	0	0	0	0	0	embryonic	embryonic	embryonic	embryonic	embryonic	embryonic_general	embryonic_general	embryonic_general	embryonic_general	embryonic_general	embryonic_general	embryonic_general	embryonic_general	embryonic_general	embryonic_general	0.1024	1.4111	0.0726	0.0578779
FBgn0002638	0.00106	0.000109	0.000169	0.00121	9.89e-05	0	5.61e-05	0.000347	0.000215	0.002	0	0.000117	0.00025	embryonic	embryonic	embryonic	x	x	embryonic_general	embryonic_general	x	x	x	embryonic_general	embryonic_general	embryonic_general	x	x	0.1996	3.283	0.0608	0.0495273
FBgn0002643	1.38e-05	5.44e-05	3.37e-05	0	9.89e-05	0	3.37e-05	0	6.14e-05	0	0	2.51e-05	4.54e-05	larval_pupal	x	x	x	x	embryonic_gonadal	x	x	x	x	embryonic_gonadal	x	x	x	x	0.0852	1.2401	0.0687	0.354031
FBgn0002645	0.000138	0	4.05e-05	0.000144	9.89e-05	9.56e-05	3.37e-05	0	6.14e-05	0	0	3.34e-05	4.54e-05	embryonic	embryonic	x	x	x	embryonic_general	x	x	x	x	embryonic_general	x	x	x	x	0.4459	1.7421	0.2559	0.220945
FBgn0002673	0.000282	0	1.35e-05	0.000328	0	0	0	0	6.14e-05	0	0	0	4.54e-05	embryonic	embryonic	embryonic	embryonic	x	embryonic_general	embryonic_general	embryonic_general	x	x	embryonic_general	embryonic_general	embryonic_general	x	x	0.2303	2.0696	0.1113	0.491542
FBgn0002715	8.26e-05	5.44e-05	6.74e-06	9.59e-05	0	0	0	0	3.07e-05	0	0	0	2.27e-05	embryonic	x	x	x	x	embryonic_general	x	x	x	x	embryonic_general	x	x	x	x	0.5636	2.4019	0.2347	0.491542
FBgn0002723	2.75e-05	0	6.74e-06	1.6e-05	9.89e-05	0	1.12e-05	0	0	0	0	8.36e-06	0	embryonic	embryonic	embryonic	x	x	embryonic_gonadal	embryonic_gonadal	embryonic_gonadal	x	x	embryonic_gonadal	embryonic_gonadal	embryonic_gonadal	x	x	0.0867	1.5235	0.0569	0.168879
FBgn0002733	6.88e-06	0	8.77e-05	7.99e-06	0	0	0.000146	0	0	0	0	0.000109	0	adult	adult	adult	adult	x	adult_general	adult_general	adult_general	adult_general	x	adult_general	adult_general	adult_general	adult_general	x	0.0414	1.1672	0.0355	0.18831
FBgn0002734	0	0	1.35e-05	0	0	0.000191	0	0	0	0	0	1.67e-05	0	adult	adult	adult	adult	adult	adult_general	adult_general	adult_general	adult_general	adult_general	adult_general	adult_general	adult_general	adult_general	adult_general	0.0889	1.9024	0.0467	0.491542
FBgn0002735	6.88e-06	0	0	7.99e-06	0	0	0	0	0	0	0	0	0	embryonic	embryonic	embryonic	embryonic	embryonic	embryonic_general	embryonic_general	embryonic_general	embryonic_general	embryonic_general	embryonic_general	embryonic_general	embryonic_general	embryonic_general	embryonic_general	0.0288	1.4492	0.0198	0.417469
FBgn0002736	0.000213	5.44e-05	6.74e-06	0.000168	0.000495	0	0	0	3.07e-05	0	0	0	2.27e-05	embryonic	embryonic	x	x	x	embryonic_gonadal	embryonic_gonadal	x	x	x	embryonic_gonadal	embryonic_gonadal	x	x	x	0.0002	1.5124	0.0001	0.491542
FBgn0002772	0.000261	0.00419	0.000782	0.000296	4.95e-05	0	0.000427	0	0	0.0173	0	0.000969	0	larval_pupal	larval_pupal	larval_pupal	x	x	x	x	x	x	x	x	x	x	x	x	0.0193	0.4366	0.0443	0.316223
FBgn0002773	0.000585	0.00147	0.00132	0.000663	9.89e-05	9.56e-05	0.00186	0.00148	0	0.00244	0	0.00149	0.000386	larval_pupal	x	x	x	x	adult_general	x	x	x	x	adult_general	x	x	x	x	0.0086	0.134	0.0642	0.28429
FBgn0002774	4.82e-05	0	2.7e-05	5.59e-05	0	0	3.37e-05	8.69e-05	0	0	0	2.51e-05	2.27e-05	embryonic	x	x	x	x	adult_ovary	x	x	x	x	embryonic_general	embryonic_general	x	x	x	0.1519	1.8475	0.0822	0.207521
FBgn0002775	0.000103	0	0	0.00012	0	0	0	0	0	0	0	0	0	embryonic	embryonic	embryonic	embryonic	embryonic	embryonic_general	embryonic_general	embryonic_general	embryonic_general	embryonic_general	embryonic_general	embryonic_general	embryonic_general	embryonic_general	embryonic_general	0.1893	2.9826	0.0635	0.166334
FBgn0002777	5.5e-05	0.000109	2.7e-05	4.8e-05	9.89e-05	0	2.25e-05	0.000174	0	0	0	1.67e-05	4.54e-05	larval_pupal	x	x	x	x	adult_ovary	x	x	x	x	x	x	x	x	x	0.0561	1.085	0.0517	0.291943
FBgn0002778	0.000138	5.44e-05	3.37e-05	0.00016	0	0	5.61e-05	0	0	0	0	4.18e-05	0	embryonic	embryonic	x	x	x	embryonic_general	embryonic_general	x	x	x	embryonic_general	embryonic_general	x	x	x	0.0561	2.0729	0.0271	0.491542
FBgn0002780	0.00171	0.000163	0.000317	0.00188	0.000692	0	0.000191	0.00208	9.21e-05	0.000667	0	0.000167	0.000612	embryonic	embryonic	embryonic	x	x	adult_ovary	x	x	x	x	embryonic_general	embryonic_general	x	x	x	0.5103	2.2244	0.2294	0.13372
FBgn0002783	0.000495	0.000272	2.7e-05	0.000575	0	0	1.12e-05	0.000261	0	0	0	8.36e-06	6.8e-05	embryonic	x	x	x	x	embryonic_general	embryonic_general	x	x	x	embryonic_general	embryonic_general	x	x	x	0.0401	1.9334	0.0207	0.397822
FBgn0002787	5.5e-05	0.000218	0.000101	6.39e-05	0	0	1.12e-05	0.000434	0.000276	0	0	8.36e-06	0.000318	larval_pupal	larval_pupal	x	x	x	adult_ovary	x	x	x	x	adult_gonadal	x	x	x	x	0.0265	2.0022	0.0132	0.163919
FBgn0002789	0.000186	0.000326	0.000243	0.000216	0	0	0.00037	0.000261	0	0	0	0.000276	6.8e-05	larval_pupal	x	x	x	x	x	x	x	x	x	x	x	x	x	x	0.1056	0.7253	0.1456	0.491542
FBgn0002791	0.000131	0	1.35e-05	0.000152	0	0	0	0	0	0.000444	0	1.67e-05	0	embryonic	embryonic	embryonic	embryonic	x	embryonic_general	embryonic_general	embryonic_general	embryonic_general	x	embryonic_general	embryonic_general	embryonic_general	embryonic_general	x	0.0932	2.0085	0.0464	0.174771
FBgn0002868	6.88e-06	0.000435	0.000378	7.99e-06	0	0	0.00055	0	0.000184	0	0.00746	0.000418	0.000136	larval_pupal	x	x	x	x	x	x	x	x	x	x	x	x	x	x	0.0513	0.2883	0.1779	0.349347
FBgn0002872	0.000103	5.44e-05	6.07e-05	0.00012	0	0	8.98e-05	8.69e-05	0	0	0	6.68e-05	2.27e-05	embryonic	x	x	x	x	embryonic_general	x	x	x	x	embryonic_general	x	x	x	x	0.5023	1.5366	0.3269	0.0497889
FBgn0002899	2.75e-05	0	0	3.2e-05	0	0	0	0	0	0	0	0	0	embryonic	embryonic	embryonic	embryonic	embryonic	embryonic_general	embryonic_general	embryonic_general	embryonic_general	embryonic_general	embryonic_general	embryonic_general	embryonic_general	embryonic_general	embryonic_general	0.1254	1.8589	0.0674	0.200741
FBgn0002901	6.19e-05	5.44e-05	3.37e-05	7.19e-05	0	0	2.25e-05	0	9.21e-05	0	0	1.67e-05	6.8e-05	embryonic	x	x	x	x	adult_testis	x	x	x	x	embryonic_general	x	x	x	x	0.2008	1.9731	0.1018	0.353138
FBgn0002906	2.06e-05	0	1.35e-05	1.6e-05	4.95e-05	0	0	8.69e-05	3.07e-05	0	0	0	4.54e-05	embryonic	x	x	x	x	adult_ovary	x	x	x	x	embryonic_gonadal	x	x	x	x	0.1758	2.2371	0.0786	0.491542
FBgn0002909	3.44e-05	5.44e-05	5.4e-05	2.4e-05	9.89e-05	0	3.37e-05	0	0.000154	0	0	2.51e-05	0.000113	larval_pupal	x	x	x	x	adult_testis	x	x	x	x	adult_gonadal	x	x	x	x	0.3438	1.7952	0.1915	0.358469
FBgn0002914	0.000351	5.44e-05	8.09e-05	0.000384	0.000148	9.56e-05	5.61e-05	0	0.000184	0	0	5.01e-05	0.000136	embryonic	embryonic	embryonic	x	x	embryonic_general	embryonic_general	x	x	x	embryonic_general	embryonic_general	x	x	x	0.272	2.0704	0.1314	0.0320328
FBgn0002917	0	0	1.35e-05	0	0	0	2.25e-05	0	0	0	0	1.67e-05	0	adult	adult	adult	adult	adult	adult_general	adult_general	adult_general	adult_general	adult_general	adult_general	adult_general	adult_general	adult_general	adult_general	0.1302	1.6786	0.0776	0.092822
FBgn0002924	0.000358	0.000109	2.7e-05	0.0004	9.89e-05	0	0	8.69e-05	9.21e-05	0	0	0	9.07e-05	embryonic	embryonic	x	x	x	embryonic_general	embryonic_general	x	x	x	embryonic_general	embryonic_general	x	x	x	0.1031	2.0865	0.0494	0.279437
FBgn0002930	0	0.000109	0.000128	0	0	9.56e-05	0.000191	0	3.07e-05	0	0	0.00015	2.27e-05	adult	x	x	x	x	adult_general	x	x	x	x	adult_general	x	x	x	x	0.3859	2.4722	0.1561	0.23613
FBgn0002931	0	0	6.74e-06	0	0	0	1.12e-05	0	0	0	0	8.36e-06	0	adult	adult	adult	adult	adult	adult_general	adult_general	adult_general	adult_general	adult_general	adult_general	adult_general	adult_general	adult_general	adult_general	0.2101	1.6892	0.1244	0.491542
FBgn0002932	0.000172	0	8.77e-05	0.000184	9.89e-05	0	0	8.69e-05	0.000368	0	0	0	0.000295	embryonic	x	x	x	x	adult_testis	x	x	x	x	adult_gonadal	x	x	x	x	0.0302	1.4255	0.0212	0.491542
FBgn0002937	0	0	1.35e-05	0	0	0	2.25e-05	0	0	0	0	1.67e-05	0	adult	adult	adult	adult	adult	adult_general	adult_general	adult_general	adult_general	adult_general	adult_general	adult_general	adult_general	adult_general	adult_general	0.0776	1.7662	0.0439	0.437806
FBgn0002939	1.38e-05	0	0	1.6e-05	0	0	0	0	0	0	0	0	0	embryonic	embryonic	embryonic	embryonic	embryonic	embryonic_general	embryonic_general	embryonic_general	embryonic_general	embryonic_general	embryonic_general	embryonic_general	embryonic_general	embryonic_general	embryonic_general	0.1382	1.7484	0.0791	0.491542
FBgn0002940	0	0.000435	0.0107	0	0	0	0.0178	0	0	0.000222	0	0.0133	0	adult	adult	adult	adult	x	adult_general	adult_general	adult_general	adult_general	x	adult_general	adult_general	adult_general	adult_general	x	0.0065	0.7566	0.0086	0.0777282
FBgn0002945	4.82e-05	0	6.74e-06	4e-05	9.89e-05	0	1.12e-05	0	0	0	0	8.36e-06	0	embryonic	embryonic	embryonic	x	x	embryonic_gonadal	embryonic_gonadal	x	x	x	embryonic_gonadal	embryonic_gonadal	x	x	x	0.0936	0.9432	0.0992	0.204377
FBgn0002962	2.75e-05	0	5.4e-05	2.4e-05	4.95e-05	0	0	0	0.000246	0	0	0	0.000181	adult	x	x	x	x	adult_testis	adult_testis	adult_testis	x	x	adult_gonadal	adult_gonadal	x	x	x	0.2135	1.5153	0.1409	0.316223
FBgn0002968	0.000144	0.000218	9.44e-05	0.000136	0.000198	0	0.000146	0	3.07e-05	0	0	0.000109	2.27e-05	larval_pupal	x	x	x	x	x	x	x	x	x	x	x	x	x	x	0.06	1.4987	0.04	0.300667
FBgn0002973	0.000144	0	2.7e-05	0.000144	0.000148	0	1.12e-05	0	9.21e-05	0	0	8.36e-06	6.8e-05	embryonic	embryonic	embryonic	x	x	embryonic_gonadal	x	x	x	x	embryonic_gonadal	x	x	x	x	0.0391	0.9361	0.0418	0.210514
FBgn0002985	2.75e-05	0	6.74e-06	3.2e-05	0	0	1.12e-05	0	0	0	0	8.36e-06	0	embryonic	embryonic	embryonic	x	x	embryonic_general	embryonic_general	x	x	x	embryonic_general	embryonic_general	x	x	x	0.0553	1.3812	0.04	0.308814
FBgn0002989	1.38e-05	0.000109	0	1.6e-05	0	0	0	0	0	0	0	0	0	larval_pupal	larval_pupal	larval_pupal	x	x	x	x	x	x	x	x	x	x	x	x	0.0912	2.2429	0.0407	0.491542
FBgn0002997	6.88e-05	5.44e-05	3.37e-05	6.39e-05	9.89e-05	0	5.61e-05	0	0	0	0	4.18e-05	0	embryonic	x	x	x	x	embryonic_gonadal	x	x	x	x	embryonic_gonadal	x	x	x	x	0.118	1.5506	0.0761	0.0263505
FBgn0003002	2.06e-05	0	0	2.4e-05	0	0	0	0	0	0	0	0	0	embryonic	embryonic	embryonic	embryonic	embryonic	embryonic_general	embryonic_general	embryonic_general	embryonic_general	embryonic_general	embryonic_general	embryonic_general	embryonic_general	embryonic_general	embryonic_general	0.0481	2.1521	0.0223	0.308345
FBgn0003008	2.06e-05	5.44e-05	0	2.4e-05	0	0	0	0	0	0	0	0	0	larval_pupal	larval_pupal	x	x	x	x	x	x	x	x	x	x	x	x	x	0.0139	1.4788	0.0094	0.200336
FBgn0003009	6.88e-06	0	0	0	4.95e-05	0	0	0	0	0	0	0	0	embryonic	embryonic	embryonic	embryonic	embryonic	embryonic_gonadal	embryonic_gonadal	embryonic_gonadal	embryonic_gonadal	embryonic_gonadal	embryonic_gonadal	embryonic_gonadal	embryonic_gonadal	embryonic_gonadal	embryonic_gonadal	0.4717	2.9456	0.1601	0.28489
FBgn0003013	0.000158	0.000109	0.000142	0.000184	0	0	0.000225	8.69e-05	0	0	0	0.000167	2.27e-05	embryonic	x	x	x	x	embryonic_general	x	x	x	x	embryonic_general	x	x	x	x	0.0756	1.2942	0.0584	0.491542
FBgn0003015	0.000255	0	0.000101	0.000296	0	0	0	0.0013	0	0	0	0	0.00034	embryonic	embryonic	x	x	x	adult_ovary	adult_ovary	adult_ovary	x	x	adult_gonadal	x	x	x	x	0.2482	1.4716	0.1687	0.357352
FBgn0003016	4.13e-05	0.000109	1.35e-05	4e-05	4.95e-05	9.56e-05	1.12e-05	0	0	0	0	1.67e-05	0	larval_pupal	larval_pupal	x	x	x	x	x	x	x	x	x	x	x	x	x	0.0729	1.4301	0.051	0.491542
FBgn0003022	0.00011	0	3.37e-05	0.000128	0	0	0	0.000261	6.14e-05	0	0	0	0.000113	embryonic	embryonic	x	x	x	adult_ovary	adult_ovary	x	x	x	embryonic_general	x	x	x	x	0.3082	1.8623	0.1655	0.491542
FBgn0003028	0.000103	0	5.4e-05	8.79e-05	0.000198	0	0	0.000695	0	0	0	0	0.000181	embryonic	x	x	x	x	adult_ovary	adult_ovary	x	x	x	embryonic_gonadal	x	x	x	x	0.0612	1.5476	0.0395	0.491542
FBgn0003031	0.00282	0.00136	0.00115	0.00304	0.00148	0.000861	0.000775	0.00174	0.00221	0	0	0.000652	0.00209	embryonic	embryonic	x	x	x	embryonic_general	x	x	x	x	embryonic_general	x	x	x	x	0.0477	1.3719	0.0348	0.158876
FBgn0003041	6.88e-05	0.000163	1.35e-05	7.99e-05	0	0	0	8.69e-05	3.07e-05	0	0	0	4.54e-05	larval_pupal	larval_pupal	x	x	x	x	x	x	x	x	x	x	x	x	x	0.067	1.2345	0.0543	0.175766
FBgn0003042	2.75e-05	0	0	3.2e-05	0	0	0	0	0	0	0	0	0	embryonic	embryonic	embryonic	embryonic	embryonic	embryonic_general	embryonic_general	embryonic_general	embryonic_general	embryonic_general	embryonic_general	embryonic_general	embryonic_general	embryonic_general	embryonic_general	0.1252	2.2348	0.056	0.491542
FBgn0003044	6.88e-06	0	0	7.99e-06	0	0	0	0	0	0	0	0	0	embryonic	embryonic	embryonic	embryonic	embryonic	embryonic_general	embryonic_general	embryonic_general	embryonic_general	embryonic_general	embryonic_general	embryonic_general	embryonic_general	embryonic_general	embryonic_general	0.1352	1.6076	0.0841	0.241133
FBgn0003046	0	0.000109	0	0	0	0	0	0	0	0	0	0	0	larval_pupal	larval_pupal	larval_pupal	larval_pupal	larval_pupal	x	x	x	x	x	x	x	x	x	x	0.1059	1.9087	0.0555	0.144139
FBgn0003062	4.82e-05	0	5.4e-05	5.59e-05	0	0	0	0.000695	0	0	0	0	0.000181	adult	x	x	x	x	adult_ovary	adult_ovary	adult_ovary	adult_ovary	x	adult_gonadal	adult_gonadal	x	x	x	0.0197	1.0746	0.0183	0.491542
FBgn0003071	0.000117	0.000218	0.000324	0.00012	0	0	0.000258	0	0.000768	0	0	0.000192	0.000567	adult	x	x	x	x	adult_testis	adult_testis	x	x	x	adult_gonadal	adult_gonadal	x	x	x	0.0166	1.4523	0.0114	0.196525
FBgn0003075	4.13e-05	5.44e-05	0.000243	4e-05	4.95e-05	0	0.000281	0.000521	0.000154	0	0	0.000209	0.00025	adult	adult	adult	x	x	adult_ovary	adult_ovary	x	x	x	adult_gonadal	x	x	x	x	0.0286	3.1593	0.0091	0.491542
FBgn0003076	9.63e-05	0.000272	0.000202	9.59e-05	9.89e-05	0	0.000303	8.69e-05	3.07e-05	0.000222	0	0.000234	4.54e-05	larval_pupal	x	x	x	x	x	x	x	x	x	x	x	x	x	x	0.0383	1.4278	0.0268	0.491542
FBgn0003079	4.82e-05	5.44e-05	1.35e-05	5.59e-05	0	0	2.25e-05	0	0	0	0	1.67e-05	0	larval_pupal	x	x	x	x	embryonic_general	x	x	x	x	embryonic_general	x	x	x	x	0.0278	2.0513	0.0136	0.491542
FBgn0003082	5.5e-05	0	5.4e-05	6.39e-05	0	0	0	8.69e-05	0.000215	0	0	0	0.000181	embryonic	x	x	x	x	adult_testis	adult_testis	x	x	x	adult_gonadal	adult_gonadal	x	x	x	0.1275	2.1421	0.0595	0.416014
FBgn0003087	8.26e-05	0	0	9.59e-05	0	0	0	0	0	0	0	0	0	embryonic	embryonic	embryonic	embryonic	embryonic	embryonic_general	embryonic_general	embryonic_general	embryonic_general	embryonic_general	embryonic_general	embryonic_general	embryonic_general	embryonic_general	embryonic_general	0.3918	2.2399	0.1749	0.0329467
FBgn0003090	6.88e-06	0	0	7.99e-06	0	0	0	0	0	0	0	0	0	embryonic	embryonic	embryonic	embryonic	embryonic	embryonic_general	embryonic_general	embryonic_general	embryonic_general	embryonic_general	embryonic_general	embryonic_general	embryonic_general	embryonic_general	embryonic_general	0.1066	1.2697	0.084	0.250546
FBgn0003093	4.82e-05	0	8.77e-05	4.8e-05	4.95e-05	9.56e-05	0.000123	0	3.07e-05	0	0	0.0001	2.27e-05	adult	x	x	x	x	adult_general	adult_general	x	x	x	adult_general	adult_general	x	x	x	0.0265	1.0858	0.0244	0.103631
FBgn0003116	0	0	0.000108	0	0	0	0.000135	0.000174	6.14e-05	0	0	0.0001	9.07e-05	adult	adult	adult	adult	adult	adult_ovary	x	x	x	x	adult_general	x	x	x	x	0.1856	2.0028	0.0927	0.491542
FBgn0003117	9.63e-05	5.44e-05	0	0.000112	0	0	0	0	0	0	0	0	0	embryonic	x	x	x	x	embryonic_general	embryonic_general	x	x	x	embryonic_general	embryonic_general	x	x	x	0.0813	1.45	0.0561	0.144139
FBgn0003124	0.000743	0	6.07e-05	0.000863	0	0	0	0.000521	9.21e-05	0	0	0	0.000204	embryonic	embryonic	embryonic	embryonic	x	embryonic_general	x	x	x	x	embryonic_general	embryonic_general	embryonic_general	x	x	0.0203	1.8368	0.011	0.0441116
FBgn0003137	6.88e-06	5.44e-05	6.07e-05	7.99e-06	0	0	5.61e-05	0.000347	0	0	0	4.18e-05	9.07e-05	adult	x	x	x	x	adult_ovary	adult_ovary	adult_ovary	x	x	adult_gonadal	x	x	x	x	0.1893	1.7564	0.1078	0.0578779
FBgn0003138	0.000778	0.000272	9.44e-05	0.000887	9.89e-05	0	5.61e-05	0	0.000276	0	0	4.18e-05	0.000204	embryonic	embryonic	x	x	x	embryonic_general	embryonic_general	x	x	x	embryonic_general	embryonic_general	x	x	x	0.1079	1.7248	0.0625	0.491542
FBgn0003145	0	0	4.05e-05	0	0	0	6.74e-05	0	0	0	0	5.01e-05	0	adult	adult	adult	adult	adult	adult_general	adult_general	adult_general	adult_general	adult_general	adult_general	adult_general	adult_general	adult_general	adult_general	0.081	1.5228	0.0532	0.491542
FBgn0003150	0.000144	0.000653	0.000155	0.000152	9.89e-05	0	0.000112	0.000174	0.000338	0	0	8.36e-05	0.000295	larval_pupal	larval_pupal	larval_pupal	x	x	x	x	x	x	x	x	x	x	x	x	0.0253	2.2214	0.0114	0.491542
FBgn0003159	2.06e-05	0	6.74e-06	2.4e-05	0	0	1.12e-05	0	0	0	0	8.36e-06	0	embryonic	embryonic	x	x	x	embryonic_general	embryonic_general	x	x	x	embryonic_general	embryonic_general	x	x	x	0.2216	1.2295	0.1803	0.352246
FBgn0003162	6.88e-05	0.000109	0.000175	7.99e-05	0	0.00105	0.000146	0	3.07e-05	0	0.00746	0.000209	2.27e-05	adult	x	x	x	x	adult_general	x	x	x	x	adult_general	x	x	x	x	0.0044	1.4554	0.003	0.491542
FBgn0003165	0.000193	0	1.35e-05	0.0002	0.000148	0	2.25e-05	0	0	0	0	1.67e-05	0	embryonic	embryonic	embryonic	embryonic	x	embryonic_general	x	x	x	x	embryonic_general	x	x	x	x	0.0411	1.0327	0.0398	0.491542
FBgn0003169	0.000206	0.000163	6.74e-06	0.000216	0.000148	0	1.12e-05	0	0	0	0	8.36e-06	0	embryonic	x	x	x	x	embryonic_general	x	x	x	x	embryonic_general	x	x	x	x	0.1008	2.2442	0.0449	0.491542
FBgn0003187	6.19e-05	0	2.7e-05	7.19e-05	0	0.000191	0	0	6.14e-05	0	0	1.67e-05	4.54e-05	embryonic	embryonic	x	x	x	embryonic_general	x	x	x	x	embryonic_general	x	x	x	x	0.0832	1.8031	0.0462	0.400863
FBgn0003193	2.75e-05	5.44e-05	2.02e-05	3.2e-05	0	0	3.37e-05	0	0	0	0	2.51e-05	0	larval_pupal	x	x	x	x	x	x	x	x	x	x	x	x	x	x	0.0541	1.3482	0.0401	0.491542
FBgn0003194	1.38e-05	0	1.35e-05	1.6e-05	0	0	2.25e-05	0	0	0	0	1.67e-05	0	embryonic	x	x	x	x	adult_general	x	x	x	x	adult_general	x	x	x	x	0.2205	1.5215	0.1449	0.491542
FBgn0003204	0.000138	0.000163	0.000162	0.00016	0	0	0.000202	0.000521	0	0	0	0.00015	0.000136	larval_pupal	x	x	x	x	adult_ovary	adult_ovary	x	x	x	x	x	x	x	x	0.0273	1.5642	0.0175	0.424601
FBgn0003205	0.000144	0	6.74e-06	0.000144	0.000148	9.56e-05	0	0	0	0	0	8.36e-06	0	embryonic	embryonic	embryonic	embryonic	x	embryonic_gonadal	x	x	x	x	embryonic_gonadal	x	x	x	x	0.0001	1.032	0.0001	0.491542
FBgn0003206	8.26e-05	0	1.35e-05	9.59e-05	0	9.56e-05	1.12e-05	0	0	0	0	1.67e-05	0	embryonic	embryonic	embryonic	x	x	embryonic_general	embryonic_general	embryonic_general	x	x	embryonic_general	embryonic_general	embryonic_general	x	x	0.0127	1.2367	0.0102	0.491542
FBgn0003210	8.26e-05	0	4.05e-05	8.79e-05	4.95e-05	9.56e-05	3.37e-05	8.69e-05	3.07e-05	0	0	3.34e-05	4.54e-05	embryonic	embryonic	x	x	x	embryonic_general	x	x	x	x	embryonic_general	x	x	x	x	0.0781	1.8376	0.0425	0.311496
FBgn0003218	3.44e-05	0	0.000128	4e-05	0	0	0.000168	0	0.000123	0	0	0.000125	9.07e-05	adult	adult	x	x	x	adult_general	x	x	x	x	adult_general	x	x	x	x	0.0236	1.4344	0.0165	0.491542
FBgn0003227	0	0	1.35e-05	0	0	0	0	0.000174	0	0	0	0	4.54e-05	adult	adult	adult	adult	adult	adult_ovary	adult_ovary	adult_ovary	adult_ovary	adult_ovary	adult_gonadal	adult_gonadal	adult_gonadal	adult_gonadal	adult_gonadal	0.2155	1.8515	0.1164	0.0320328
FBgn0003231	0.000729	0.000435	0.00025	0.000839	4.95e-05	0.000191	0.000348	8.69e-05	9.21e-05	0	0	0.000276	9.07e-05	embryonic	x	x	x	x	embryonic_general	x	x	x	x	embryonic_general	x	x	x	x	0.2972	1.5705	0.1893	0.280795
FBgn0003248	0	0	0.000216	0	0	0	0.000359	0	0	0	0	0.000267	0	adult	adult	adult	adult	adult	adult_general	adult_general	adult_general	adult_general	adult_general	adult_general	adult_general	adult_general	adult_general	adult_general	0.0466	1.761	0.0264	0.491542
FBgn0003250	0	0	0.000277	0	0	0	0.00046	0	0	0	0	0.000343	0	adult	adult	adult	adult	adult	adult_general	adult_general	adult_general	adult_general	adult_general	adult_general	adult_general	adult_general	adult_general	adult_general	0.0213	1.7412	0.0122	0.303206
FBgn0003254	0.000158	0	2.02e-05	0.000184	0	0	0	0	9.21e-05	0	0	0	6.8e-05	embryonic	embryonic	embryonic	x	x	embryonic_general	x	x	x	x	embryonic_general	embryonic_general	x	x	x	0.09	1.8427	0.0489	0.445749
FBgn0003255	1.38e-05	0	1.35e-05	1.6e-05	0	0	2.25e-05	0	0	0	0	1.67e-05	0	embryonic	x	x	x	x	adult_general	x	x	x	x	adult_general	x	x	x	x	0.0493	1.3407	0.0368	0.491542
FBgn0003274	0.000867	0.00103	0.0016	0.000687	0.00198	0.0021	0.0021	0.00208	0.000123	0	0	0.00175	0.000635	adult	x	x	x	x	adult_ovary	x	x	x	x	embryonic_gonadal	x	x	x	x	0.1573	4.0873	0.0385	0.241571
FBgn0003275	9.63e-05	0	2.7e-05	7.99e-06	0.000643	0	3.37e-05	8.69e-05	0	0	0	2.51e-05	2.27e-05	embryonic	embryonic	x	x	x	embryonic_gonadal	embryonic_gonadal	embryonic_gonadal	x	x	embryonic_gonadal	embryonic_gonadal	embryonic_gonadal	embryonic_gonadal	x	0.0484	2.6046	0.0186	0.491542
FBgn0003278	4.13e-05	0	6.74e-06	3.2e-05	9.89e-05	0	0	8.69e-05	0	0	0	0	2.27e-05	embryonic	embryonic	embryonic	x	x	embryonic_gonadal	x	x	x	x	embryonic_gonadal	embryonic_gonadal	x	x	x	0.0661	1.955	0.0338	0.0966992
FBgn0003279	0.00389	0.00413	0.00305	0.00441	0.000643	0.000191	0.00285	0.0107	0.00224	0	0	0.00214	0.00445	larval_pupal	x	x	x	x	adult_ovary	adult_ovary	x	x	x	adult_gonadal	x	x	x	x	0.0186	0.6425	0.0289	0.491542
FBgn0003292	4.13e-05	0	6.74e-06	4.8e-05	0	9.56e-05	0	0	0	0	0	8.36e-06	0	embryonic	embryonic	embryonic	x	x	embryonic_general	embryonic_general	embryonic_general	x	x	embryonic_general	embryonic_general	embryonic_general	x	x	0.1819	1.5599	0.1166	0.376925
FBgn0003295	0	0.000109	6.74e-06	0	0	0	1.12e-05	0	0	0	0	8.36e-06	0	larval_pupal	larval_pupal	larval_pupal	larval_pupal	x	x	x	x	x	x	x	x	x	x	x	0.1349	1.2439	0.1085	0.491542
FBgn0003300	2.06e-05	0	2.02e-05	2.4e-05	0	0	3.37e-05	0	0	0	0	2.51e-05	0	embryonic	x	x	x	x	adult_general	x	x	x	x	adult_general	x	x	x	x	0.0811	1.8971	0.0428	0.430866
FBgn0003302	0	5.44e-05	1.35e-05	0	0	0	1.12e-05	0	3.07e-05	0	0	8.36e-06	2.27e-05	larval_pupal	larval_pupal	larval_pupal	x	x	x	x	x	x	x	x	x	x	x	x	0.5207	1.8926	0.2751	0.277764
FBgn0003308	0	5.44e-05	4.05e-05	0	0	0	6.74e-05	0	0	0	0	5.01e-05	0	larval_pupal	x	x	x	x	x	x	x	x	x	x	x	x	x	x	0.061	1.8778	0.0325	0.0704343
FBgn0003312	0	0.000109	0	0	0	0	0	0	0	0	0	0	0	larval_pupal	larval_pupal	larval_pupal	larval_pupal	larval_pupal	x	x	x	x	x	x	x	x	x	x	0.1171	1.3729	0.0853	0.155392
FBgn0003319	2.06e-05	0	0	2.4e-05	0	0	0	0	0	0	0	0	0	embryonic	embryonic	embryonic	embryonic	embryonic	embryonic_general	embryonic_general	embryonic_general	embryonic_general	embryonic_general	embryonic_general	embryonic_general	embryonic_general	embryonic_general	embryonic_general	0.0874	0.7829	0.1116	0.105093
FBgn0003321	2.75e-05	0	6.74e-06	1.6e-05	9.89e-05	0	1.12e-05	0	0	0	0	8.36e-06	0	embryonic	embryonic	embryonic	x	x	embryonic_gonadal	embryonic_gonadal	embryonic_gonadal	x	x	embryonic_gonadal	embryonic_gonadal	embryonic_gonadal	x	x	0.1764	1.6351	0.1079	0.347074
FBgn0003326	5.5e-05	0.000109	0	6.39e-05	0	0	0	0	0	0	0	0	0	larval_pupal	x	x	x	x	x	x	x	x	x	x	x	x	x	x	0.0915	1.4278	0.0641	0.491542
FBgn0003330	0.000179	5.44e-05	2.7e-05	0.000208	0	0	4.49e-05	0	0	0	0	3.34e-05	0	embryonic	embryonic	x	x	x	embryonic_general	embryonic_general	x	x	x	embryonic_general	embryonic_general	x	x	x	0.0448	2.1197	0.0211	0.491542
FBgn0003339	1.38e-05	0	8.09e-05	1.6e-05	0	0	0.000135	0	0	0	0	0.0001	0	adult	adult	adult	x	x	adult_general	adult_general	adult_general	x	x	adult_general	adult_general	adult_general	x	x	0.0593	1.4099	0.042	0.491542
FBgn0003346	0.000248	5.44e-05	4.72e-05	0.000272	9.89e-05	0	0	0.000608	0	0	0	0	0.000159	embryonic	embryonic	embryonic	x	x	adult_ovary	adult_ovary	x	x	x	embryonic_general	x	x	x	x	0.2399	1.7763	0.135	0.241656
FBgn0003353	1.38e-05	0	6.74e-06	1.6e-05	0	0	1.12e-05	0	0	0	0	8.36e-06	0	embryonic	embryonic	x	x	x	embryonic_general	x	x	x	x	embryonic_general	x	x	x	x	0.0824	2.3473	0.0351	0.299667
FBgn0003360	0.00175	0.00125	0.0019	0.0016	0.00267	9.56e-05	0.00236	0.0033	0.000982	0	0.00746	0.00177	0.00159	adult	x	x	x	x	adult_ovary	x	x	x	x	embryonic_gonadal	x	x	x	x	0.0212	0.3519	0.0602	0.0146067
FBgn0003380	1.38e-05	0	8.09e-05	1.6e-05	0	0	0.000135	0	0	0	0	0.0001	0	adult	adult	adult	x	x	adult_general	adult_general	adult_general	x	x	adult_general	adult_general	adult_general	x	x	0.046	0.1985	0.2316	NA
FBgn0003383	0	0	3.37e-05	0	0	0	5.61e-05	0	0	0	0	4.18e-05	0	adult	adult	adult	adult	adult	adult_general	adult_general	adult_general	adult_general	adult_general	adult_general	adult_general	adult_general	adult_general	adult_general	0.033	0.4656	0.0709	0.284831
FBgn0003386	2.06e-05	0	6.74e-06	2.4e-05	0	0	1.12e-05	0	0	0	0	8.36e-06	0	embryonic	embryonic	x	x	x	embryonic_general	embryonic_general	x	x	x	embryonic_general	embryonic_general	x	x	x	0.0074	0.6096	0.0121	0.130025
FBgn0003388	0	0	4.05e-05	0	0	0.000383	0	0	6.14e-05	0	0	3.34e-05	4.54e-05	adult	adult	adult	adult	adult	adult_testis	x	x	x	x	adult_gonadal	x	x	x	x	0.0402	1.1291	0.0356	0.28429
FBgn0003390	6.88e-06	0	2.7e-05	7.99e-06	0	0	4.49e-05	0	0	0	0	3.34e-05	0	adult	adult	x	x	x	adult_general	adult_general	adult_general	x	x	adult_general	adult_general	adult_general	x	x	0.0995	1.6799	0.0592	0.406821
FBgn0003392	0.000241	5.44e-05	0.000216	0.00028	0	9.56e-05	0.000314	0.000174	3.07e-05	0	0	0.000242	6.8e-05	embryonic	x	x	x	x	embryonic_general	x	x	x	x	embryonic_general	x	x	x	x	0.0266	2.0105	0.0132	0.201982
FBgn0003396	5.5e-05	0.000218	4.05e-05	4.8e-05	9.89e-05	9.56e-05	2.25e-05	0	3.07e-05	0.000444	0	4.18e-05	2.27e-05	larval_pupal	larval_pupal	x	x	x	x	x	x	x	x	x	x	x	x	x	0.1396	1.4376	0.0971	0.131298
FBgn0003401	3.44e-05	0	0	4e-05	0	0	0	0	0	0	0	0	0	embryonic	embryonic	embryonic	embryonic	embryonic	embryonic_general	embryonic_general	embryonic_general	embryonic_general	embryonic_general	embryonic_general	embryonic_general	embryonic_general	embryonic_general	embryonic_general	0.3356	2.356	0.1424	0.491542
FBgn0003410	0.000213	0	4.05e-05	0.000232	9.89e-05	9.56e-05	3.37e-05	0	6.14e-05	0	0	3.34e-05	4.54e-05	embryonic	embryonic	embryonic	x	x	embryonic_general	embryonic_general	x	x	x	embryonic_general	embryonic_general	x	x	x	0.0068	1.2227	0.0056	0.491542
FBgn0003411	1.38e-05	0	0	1.6e-05	0	0	0	0	0	0	0	0	0	embryonic	embryonic	embryonic	embryonic	embryonic	embryonic_general	embryonic_general	embryonic_general	embryonic_general	embryonic_general	embryonic_general	embryonic_general	embryonic_general	embryonic_general	embryonic_general	0.1218	1.5752	0.0773	0.491542
FBgn0003415	2.75e-05	0.000109	2.02e-05	3.2e-05	0	0	2.25e-05	8.69e-05	0	0	0	1.67e-05	2.27e-05	larval_pupal	larval_pupal	x	x	x	x	x	x	x	x	x	x	x	x	x	0.0933	1.4535	0.0642	0.396031
FBgn0003425	1.38e-05	0	1.35e-05	1.6e-05	0	0	2.25e-05	0	0	0	0	1.67e-05	0	embryonic	x	x	x	x	adult_general	x	x	x	x	adult_general	x	x	x	x	0.0199	1.2907	0.0154	0.491542
FBgn0003429	1.38e-05	0	5.4e-05	1.6e-05	0	0	8.98e-05	0	0	0	0	6.68e-05	0	adult	adult	x	x	x	adult_general	adult_general	adult_general	x	x	adult_general	adult_general	adult_general	x	x	0.0192	0.4575	0.042	0.0035476
FBgn0003430	2.75e-05	0	2.02e-05	3.2e-05	0	0	3.37e-05	0	0	0	0	2.51e-05	0	embryonic	x	x	x	x	embryonic_general	x	x	x	x	embryonic_general	x	x	x	x	0.0998	2.0312	0.0492	0.491542
FBgn0003435	5.5e-05	5.44e-05	0.000182	4.8e-05	9.89e-05	0.000191	5.61e-05	0	0.000614	0	0	5.85e-05	0.000454	adult	adult	x	x	x	adult_testis	adult_testis	adult_testis	x	x	adult_gonadal	adult_gonadal	adult_gonadal	x	x	0.0193	0.8216	0.0235	0.268037
FBgn0003444	0.000103	0	2.7e-05	0.00012	0	9.56e-05	2.25e-05	0	3.07e-05	0	0	2.51e-05	2.27e-05	embryonic	embryonic	x	x	x	embryonic_general	embryonic_general	x	x	x	embryonic_general	embryonic_general	embryonic_general	x	x	0.0803	1.9487	0.0412	0.27299
FBgn0003448	2.75e-05	0	0	3.2e-05	0	0	0	0	0	0	0	0	0	embryonic	embryonic	embryonic	embryonic	embryonic	embryonic_general	embryonic_general	embryonic_general	embryonic_general	embryonic_general	embryonic_general	embryonic_general	embryonic_general	embryonic_general	embryonic_general	0.0874	1.8539	0.0471	0.491542
FBgn0003449	6.88e-05	5.44e-05	6.74e-06	6.39e-05	9.89e-05	0	1.12e-05	0	0	0	0	8.36e-06	0	embryonic	x	x	x	x	embryonic_gonadal	x	x	x	x	embryonic_gonadal	x	x	x	x	0.0231	2.2017	0.0105	0.491542
FBgn0003462	0.000172	0.000163	0.000688	7.99e-05	0.000742	0.000478	0.00108	8.69e-05	0	0	0	0.000844	2.27e-05	adult	adult	x	x	x	adult_general	x	x	x	x	adult_general	x	x	x	x	0.0387	1.3298	0.0291	0.491542
FBgn0003463	2.75e-05	0.000272	6.74e-06	3.2e-05	0	0	0	0	3.07e-05	0	0	0	2.27e-05	larval_pupal	larval_pupal	larval_pupal	larval_pupal	x	x	x	x	x	x	x	x	x	x	x	0.0586	1.9781	0.0296	0.144108
FBgn0003464	8.26e-05	5.44e-05	5.4e-05	9.59e-05	0	0	5.61e-05	8.69e-05	6.14e-05	0	0	4.18e-05	6.8e-05	embryonic	x	x	x	x	embryonic_general	x	x	x	x	embryonic_general	x	x	x	x	0.093	1.76	0.0529	0.491542
FBgn0003475	0.000117	5.44e-05	0.000324	0.000136	0	0	0.000213	0.000261	0.000768	0.000222	0	0.000167	0.000635	adult	adult	x	x	x	adult_testis	adult_testis	x	x	x	adult_gonadal	adult_gonadal	x	x	x	0.0568	1.0739	0.0529	0.450516
FBgn0003479	6.88e-05	0.000163	2.02e-05	7.19e-05	4.95e-05	0	3.37e-05	0	0	0	0	2.51e-05	0	larval_pupal	larval_pupal	x	x	x	x	x	x	x	x	x	x	x	x	x	0.0609	2.8629	0.0213	0.491542
FBgn0003480	3.44e-05	0	0	4e-05	0	0	0	0	0	0	0	0	0	embryonic	embryonic	embryonic	embryonic	embryonic	embryonic_general	embryonic_general	embryonic_general	embryonic_general	embryonic_general	embryonic_general	embryonic_general	embryonic_general	embryonic_general	embryonic_general	0.2377	5.8676	0.0405	0.435768
FBgn0003482	2.75e-05	0	0	3.2e-05	0	0	0	0	0	0	0	0	0	embryonic	embryonic	embryonic	embryonic	embryonic	embryonic_general	embryonic_general	embryonic_general	embryonic_general	embryonic_general	embryonic_general	embryonic_general	embryonic_general	embryonic_general	embryonic_general	0.267	1.7366	0.1537	0.491542
FBgn0003483	2.06e-05	0	0	7.99e-06	9.89e-05	0	0	0	0	0	0	0	0	embryonic	embryonic	embryonic	embryonic	embryonic	embryonic_gonadal	embryonic_gonadal	embryonic_gonadal	embryonic_gonadal	x	embryonic_gonadal	embryonic_gonadal	embryonic_gonadal	embryonic_gonadal	x	0.2851	2.06	0.1384	0.0290363
FBgn0003498	0.00152	0.000218	0.000533	0.00165	0.000742	0.000478	0.000662	0.000869	0.000154	0	0	0.000535	0.00034	embryonic	embryonic	x	x	x	embryonic_general	x	x	x	x	embryonic_general	embryonic_general	x	x	x	0.0566	1.2376	0.0457	0.308345
FBgn0003499	6.88e-06	0	0	7.99e-06	0	0	0	0	0	0	0	0	0	embryonic	embryonic	embryonic	embryonic	embryonic	embryonic_general	embryonic_general	embryonic_general	embryonic_general	embryonic_general	embryonic_general	embryonic_general	embryonic_general	embryonic_general	embryonic_general	0.1041	1.0058	0.1035	NA
FBgn0003501	0.00064	0	9.44e-05	0.000743	0	0	0.000101	0.000347	3.07e-05	0	0	7.52e-05	0.000113	embryonic	embryonic	embryonic	x	x	embryonic_general	embryonic_general	x	x	x	embryonic_general	embryonic_general	embryonic_general	x	x	0.0061	0.9416	0.0065	0.491542
FBgn0003502	0.000337	5.44e-05	2.02e-05	0.00036	0.000198	0	3.37e-05	0	0	0	0	2.51e-05	0	embryonic	embryonic	embryonic	x	x	embryonic_general	x	x	x	x	embryonic_general	x	x	x	x	0.0158	0.8738	0.0181	0.197482
FBgn0003507	8.94e-05	0.000109	4.72e-05	0.000104	0	9.56e-05	6.74e-05	0	0	0	0	5.85e-05	0	larval_pupal	x	x	x	x	x	x	x	x	x	x	x	x	x	x	0.2247	1.2963	0.1733	0.491542
FBgn0003510	0.000144	0	0	0.00016	4.95e-05	0	0	0	0	0	0	0	0	embryonic	embryonic	embryonic	embryonic	embryonic	embryonic_general	embryonic_general	x	x	x	embryonic_general	embryonic_general	x	x	x	0.1727	2.2749	0.0759	0.334389
FBgn0003511	8.26e-05	0	2.02e-05	9.59e-05	0	0	2.25e-05	8.69e-05	0	0	0	1.67e-05	2.27e-05	embryonic	embryonic	embryonic	x	x	embryonic_general	x	x	x	x	embryonic_general	embryonic_general	embryonic_general	x	x	0.0834	3.8458	0.0217	0.14074
FBgn0003512	8.26e-05	0.000163	0	9.59e-05	0	0	0	0	0	0	0	0	0	larval_pupal	x	x	x	x	x	x	x	x	x	x	x	x	x	x	0.1134	3.9386	0.0288	0.491542
FBgn0003513	6.88e-06	0	1.35e-05	7.99e-06	0	0	0	0	6.14e-05	0	0	0	4.54e-05	adult	x	x	x	x	adult_testis	adult_testis	adult_testis	x	x	adult_gonadal	adult_gonadal	adult_gonadal	x	x	0.0396	1.037	0.0382	0.491542
FBgn0003514	0.000179	0.000435	0.000196	0.000168	0.000247	9.56e-05	0.000303	0	3.07e-05	0	0	0.000234	2.27e-05	larval_pupal	larval_pupal	x	x	x	x	x	x	x	x	x	x	x	x	x	0.0002	1.6847	0.0001	0.491542
FBgn0003515	0	0	4.72e-05	0	0	0	7.86e-05	0	0	0	0	5.85e-05	0	adult	adult	adult	adult	adult	adult_general	adult_general	adult_general	adult_general	adult_general	adult_general	adult_general	adult_general	adult_general	adult_general	0.0311	1.5553	0.02	0.491542
FBgn0003517	0.00312	0.00299	0.00436	0.00356	0.000396	9.56e-05	0.00553	0.0122	0.000307	0	0.0149	0.00414	0.0034	adult	x	x	x	x	adult_ovary	adult_ovary	x	x	x	adult_general	x	x	x	x	0.0119	1.1078	0.0108	0.172211
FBgn0003520	0.000186	0.000163	9.44e-05	0.0002	9.89e-05	0.000287	8.98e-05	0.000174	3.07e-05	0	0	9.19e-05	6.8e-05	embryonic	x	x	x	x	embryonic_general	x	x	x	x	embryonic_general	x	x	x	x	0.1608	1.7236	0.0933	0.289451
FBgn0003525	0.000248	0	1.35e-05	0.000272	9.89e-05	0	0	8.69e-05	3.07e-05	0	0	0	4.54e-05	embryonic	embryonic	embryonic	embryonic	x	embryonic_general	embryonic_general	x	x	x	embryonic_general	embryonic_general	x	x	x	0.08	1.2019	0.0666	0.0578779
FBgn0003527	0	0	3.37e-05	0	0	0	3.37e-05	8.69e-05	3.07e-05	0	0	2.51e-05	4.54e-05	adult	adult	adult	adult	adult	adult_ovary	adult_ovary	x	x	x	adult_gonadal	x	x	x	x	0.2515	1.3839	0.1817	0.139676
FBgn0003545	0.000172	0	2.02e-05	0.0002	0	0	0	0	9.21e-05	0	0	0	6.8e-05	embryonic	embryonic	embryonic	embryonic	x	embryonic_general	embryonic_general	x	x	x	embryonic_general	embryonic_general	x	x	x	0.1501	2.7635	0.0543	0.4229
FBgn0003557	0.000206	0.000109	6.07e-05	0.00024	0	0	7.86e-05	0	6.14e-05	0	0	5.85e-05	4.54e-05	embryonic	x	x	x	x	embryonic_general	embryonic_general	x	x	x	embryonic_general	embryonic_general	x	x	x	0.0404	1.4812	0.0273	0.12332
FBgn0003567	0.00011	5.44e-05	6.74e-06	0.000128	0	9.56e-05	0	0	0	0	0	8.36e-06	0	embryonic	embryonic	x	x	x	embryonic_general	embryonic_general	x	x	x	embryonic_general	embryonic_general	x	x	x	0.1556	2.8227	0.0551	0.491542
FBgn0003598	0.000206	0	1.35e-05	0.00024	0	0	0	0	6.14e-05	0	0	0	4.54e-05	embryonic	embryonic	embryonic	embryonic	x	embryonic_general	embryonic_general	x	x	x	embryonic_general	embryonic_general	embryonic_general	x	x	0.305	1.7326	0.1761	0.0320328
FBgn0003600	0.000117	0.000109	0.000169	0.00012	9.89e-05	9.56e-05	0.000191	0.000434	6.14e-05	0	0	0.00015	0.000159	adult	x	x	x	x	adult_ovary	adult_ovary	x	x	x	adult_gonadal	x	x	x	x	0.0874	1.6594	0.0527	0.491542
FBgn0003607	0.00022	5.44e-05	5.4e-05	0.000216	0.000247	0.000287	4.49e-05	0	3.07e-05	0	0	5.85e-05	2.27e-05	embryonic	embryonic	embryonic	x	x	embryonic_gonadal	x	x	x	x	embryonic_gonadal	x	x	x	x	0.1749	2.6926	0.065	0.404346
FBgn0003612	0.000427	5.44e-05	8.09e-05	0.000496	0	0	4.49e-05	0.000261	0.000154	0	0	3.34e-05	0.000181	embryonic	embryonic	embryonic	x	x	embryonic_general	x	x	x	x	embryonic_general	embryonic_general	x	x	x	0.0446	1.246	0.0358	0.22885
FBgn0003638	2.75e-05	0	0.000115	3.2e-05	0	0	0.000135	8.69e-05	0.000123	0	0	0.0001	0.000113	adult	adult	adult	x	x	adult_testis	x	x	x	x	adult_gonadal	x	x	x	x	0.1308	1.6939	0.0772	0.183362
FBgn0003651	1.38e-05	0	2.7e-05	1.6e-05	0	0	1.12e-05	0	9.21e-05	0	0	8.36e-06	6.8e-05	adult	x	x	x	x	adult_testis	adult_testis	adult_testis	x	x	adult_gonadal	adult_gonadal	adult_gonadal	x	x	0.0356	1.15	0.0309	0.491542
FBgn0003656	5.5e-05	0.000109	4.72e-05	6.39e-05	0	0.000191	2.25e-05	0	9.21e-05	0	0	3.34e-05	6.8e-05	larval_pupal	x	x	x	x	x	x	x	x	x	x	x	x	x	x	0.0644	1.416	0.0455	0.044513
FBgn0003659	0.000131	5.44e-05	6.07e-05	0.000128	0.000148	9.56e-05	7.86e-05	8.69e-05	0	0	0	6.68e-05	2.27e-05	embryonic	embryonic	x	x	x	embryonic_gonadal	x	x	x	x	embryonic_gonadal	x	x	x	x	0.0197	0.8385	0.0235	0.491542
FBgn0003660	8.26e-05	5.44e-05	2.02e-05	4.8e-05	0.000297	0.000287	0	0	0	0	0	2.51e-05	0	embryonic	x	x	x	x	embryonic_gonadal	embryonic_gonadal	embryonic_gonadal	x	x	embryonic_gonadal	embryonic_gonadal	embryonic_gonadal	x	x	0.0865	1.7757	0.0487	0.192744
FBgn0003676	0.00031	0.00049	0.000216	0.000336	0.000148	0	0.000101	0.00156	0.000154	0	0	7.52e-05	0.000522	larval_pupal	x	x	x	x	adult_ovary	adult_ovary	x	x	x	adult_gonadal	x	x	x	x	0.0096	1.54	0.0062	0.182668
FBgn0003687	6.19e-05	0	6.74e-06	7.19e-05	0	0	0	8.69e-05	0	0	0	0	2.27e-05	embryonic	embryonic	embryonic	embryonic	x	adult_ovary	x	x	x	x	embryonic_general	embryonic_general	x	x	x	0.0469	1.8236	0.0257	0.491542
FBgn0003701	5.5e-05	5.44e-05	0	4.8e-05	9.89e-05	0	0	0	0	0	0	0	0	embryonic	x	x	x	x	embryonic_gonadal	x	x	x	x	embryonic_gonadal	x	x	x	x	0.3159	2.1705	0.1456	0.174771
FBgn0003710	3.44e-05	0	0.000121	4e-05	0	0	1.12e-05	0	0.000522	0	0	8.36e-06	0.000386	adult	adult	x	x	x	adult_testis	adult_testis	adult_testis	adult_testis	x	adult_gonadal	adult_gonadal	adult_gonadal	adult_gonadal	x	0.0255	1.6412	0.0155	0.491542
FBgn0003714	4.82e-05	5.44e-05	2.7e-05	0	0.000346	0	3.37e-05	8.69e-05	0	0	0	2.51e-05	2.27e-05	larval_pupal	x	x	x	x	embryonic_gonadal	embryonic_gonadal	x	x	x	embryonic_gonadal	embryonic_gonadal	embryonic_gonadal	x	x	0.0439	1.2923	0.034	0.491542
FBgn0003715	2.75e-05	0	2.7e-05	3.2e-05	0	0	4.49e-05	0	0	0	0	3.34e-05	0	embryonic	x	x	x	x	adult_general	x	x	x	x	adult_general	x	x	x	x	0.1292	1.6073	0.0804	0.400961
FBgn0003717	0.000124	0	1.35e-05	0.000144	0	0	2.25e-05	0	0	0	0	1.67e-05	0	embryonic	embryonic	embryonic	embryonic	x	embryonic_general	embryonic_general	embryonic_general	embryonic_general	x	embryonic_general	embryonic_general	embryonic_general	embryonic_general	x	0.2505	1.9913	0.1258	0.0555479
FBgn0003721	0.00171	0.00049	0.000351	0.00193	0.000297	9.56e-05	0.000516	0.000261	6.14e-05	0	0	0.000393	0.000113	embryonic	embryonic	x	x	x	embryonic_general	embryonic_general	x	x	x	embryonic_general	embryonic_general	x	x	x	0.1066	1.115	0.0956	0.248441
FBgn0003731	0	0.000163	2.02e-05	0	0	9.56e-05	2.25e-05	0	0	0	0	2.51e-05	0	larval_pupal	larval_pupal	larval_pupal	larval_pupal	x	x	x	x	x	x	x	x	x	x	x	0.08	1.905	0.042	0.144108
FBgn0003732	0.000447	5.44e-05	8.09e-05	0.00048	0.000247	0	2.25e-05	0.000782	3.07e-05	0	0	1.67e-05	0.000227	embryonic	embryonic	embryonic	x	x	adult_ovary	x	x	x	x	embryonic_general	x	x	x	x	0.0878	2.1361	0.0411	0.165237
FBgn0003742	4.13e-05	0	6.74e-06	3.2e-05	9.89e-05	0	1.12e-05	0	0	0	0	8.36e-06	0	embryonic	embryonic	embryonic	x	x	embryonic_gonadal	embryonic_gonadal	x	x	x	embryonic_gonadal	embryonic_gonadal	x	x	x	0.3042	1.9116	0.1591	0.186079
FBgn0003744	6.19e-05	5.44e-05	7.42e-05	6.39e-05	4.95e-05	0	6.74e-05	8.69e-05	0.000123	0	0	5.01e-05	0.000113	adult	x	x	x	x	adult_testis	x	x	x	x	adult_gonadal	x	x	x	x	0.0121	1.3825	0.0087	0.491542
FBgn0003748	0.000131	0.000218	0.000209	0.000144	4.95e-05	9.56e-05	0.000258	8.69e-05	0.000123	0	0.0149	0.000217	0.000113	larval_pupal	x	x	x	x	x	x	x	x	x	x	x	x	x	x	0.1931	2.9749	0.0649	0.491542
FBgn0003749	0	0	3.37e-05	0	0	0	5.61e-05	0	0	0	0	4.18e-05	0	adult	adult	adult	adult	adult	adult_general	adult_general	adult_general	adult_general	adult_general	adult_general	adult_general	adult_general	adult_general	adult_general	0.0602	2.0968	0.0287	0.491542
FBgn0003866	0.000103	0.000109	6.74e-06	5.59e-05	0.000396	0	0	8.69e-05	0	0	0	0	2.27e-05	larval_pupal	x	x	x	x	embryonic_gonadal	embryonic_gonadal	x	x	x	embryonic_gonadal	embryonic_gonadal	x	x	x	0.0903	1.7154	0.0526	0.339083
FBgn0003867	4.13e-05	0	1.35e-05	4e-05	4.95e-05	0	2.25e-05	0	0	0	0	1.67e-05	0	embryonic	embryonic	x	x	x	embryonic_gonadal	x	x	x	x	embryonic_gonadal	x	x	x	x	0.0974	2.2019	0.0442	0.197199
FBgn0003882	5.5e-05	0	5.4e-05	6.39e-05	0	9.56e-05	6.74e-05	8.69e-05	0	0	0	5.85e-05	2.27e-05	embryonic	x	x	x	x	adult_ovary	x	x	x	x	embryonic_general	x	x	x	x	0.2888	1.5601	0.1851	0.491542
FBgn0003892	6.88e-06	0	0	7.99e-06	0	0	0	0	0	0	0	0	0	embryonic	embryonic	embryonic	embryonic	embryonic	embryonic_general	embryonic_general	embryonic_general	embryonic_general	embryonic_general	embryonic_general	embryonic_general	embryonic_general	embryonic_general	embryonic_general	0.055	1.6434	0.0334	0.491542
FBgn0003896	0.000124	0	2.02e-05	0.000144	0	0	3.37e-05	0	0	0	0	2.51e-05	0	embryonic	embryonic	embryonic	x	x	embryonic_general	embryonic_general	embryonic_general	x	x	embryonic_general	embryonic_general	embryonic_general	x	x	0.0189	0.6306	0.03	0.23613
FBgn0003900	0	0	2.7e-05	0	0	0	0	0	0.000123	0	0	0	9.07e-05	adult	adult	adult	adult	adult	adult_testis	adult_testis	adult_testis	adult_testis	adult_testis	adult_gonadal	adult_gonadal	adult_gonadal	adult_gonadal	adult_gonadal	0.0591	1.4915	0.0396	0.119548
FBgn0003941	0.00136	0.000218	0.000256	0.00012	0.00905	0.00105	0.000225	0.000521	3.07e-05	0	0	0.000259	0.000159	embryonic	embryonic	embryonic	x	x	embryonic_gonadal	embryonic_gonadal	embryonic_gonadal	embryonic_gonadal	x	embryonic_gonadal	embryonic_gonadal	embryonic_gonadal	embryonic_gonadal	x	0.0031	1.0494	0.003	0.491542
FBgn0003944	2.75e-05	0	0	3.2e-05	0	0	0	0	0	0	0	0	0	embryonic	embryonic	embryonic	embryonic	embryonic	embryonic_general	embryonic_general	embryonic_general	embryonic_general	embryonic_general	embryonic_general	embryonic_general	embryonic_general	embryonic_general	embryonic_general	0.0175	0.6229	0.028	0.144108
FBgn0003950	0	0.000109	0	0	0	0	0	0	0	0	0	0	0	larval_pupal	larval_pupal	larval_pupal	larval_pupal	larval_pupal	x	x	x	x	x	x	x	x	x	x	0.3997	1.5651	0.2554	0.0492438
FBgn0003961	0	0	6.74e-06	0	0	9.56e-05	0	0	0	0	0	8.36e-06	0	adult	adult	adult	adult	adult	adult_general	adult_general	adult_general	adult_general	adult_general	adult_general	adult_general	adult_general	adult_general	adult_general	0.0839	1.6713	0.0502	0.0925604
FBgn0003963	7.57e-05	0	0	8.79e-05	0	0	0	0	0	0	0	0	0	embryonic	embryonic	embryonic	embryonic	embryonic	embryonic_general	embryonic_general	embryonic_general	embryonic_general	embryonic_general	embryonic_general	embryonic_general	embryonic_general	embryonic_general	embryonic_general	0.1703	1.6274	0.1047	0.491542
FBgn0003964	0.00011	0.000163	2.7e-05	0.000128	0	0	4.49e-05	0	0	0	0	3.34e-05	0	larval_pupal	x	x	x	x	x	x	x	x	x	x	x	x	x	x	0.0669	1.992	0.0336	0.245327
FBgn0003965	6.88e-06	0	2.02e-05	7.99e-06	0	0	3.37e-05	0	0	0	0	2.51e-05	0	adult	adult	x	x	x	adult_general	adult_general	x	x	x	adult_general	adult_general	x	x	x	0.0309	2.406	0.0128	0.491542
FBgn0003969	0.000131	0.000163	6.74e-06	0.000152	0	0	1.12e-05	0	0	0	0	8.36e-06	0	larval_pupal	x	x	x	x	x	x	x	x	x	x	x	x	x	x	0.0331	2.3411	0.0142	0.491542
FBgn0003975	1.38e-05	0	0	1.6e-05	0	0	0	0	0	0	0	0	0	embryonic	embryonic	embryonic	embryonic	embryonic	embryonic_general	embryonic_general	embryonic_general	embryonic_general	embryonic_general	embryonic_general	embryonic_general	embryonic_general	embryonic_general	embryonic_general	0.0535	0.9693	0.0552	0.491542
FBgn0003984	0	5.44e-05	0	0	0	0	0	0	0	0	0	0	0	larval_pupal	larval_pupal	larval_pupal	larval_pupal	larval_pupal	x	x	x	x	x	x	x	x	x	x	0.233	1.0921	0.2133	0.396049
FBgn0003996	0	0	1.35e-05	0	0	0	0	8.69e-05	3.07e-05	0	0	0	4.54e-05	adult	adult	adult	adult	adult	adult_ovary	adult_ovary	x	x	x	adult_gonadal	adult_gonadal	adult_gonadal	adult_gonadal	adult_gonadal	0.0307	1.6008	0.0192	0.28429
FBgn0003997	1.38e-05	5.44e-05	2.7e-05	1.6e-05	0	0	0	8.69e-05	9.21e-05	0	0	0	9.07e-05	larval_pupal	larval_pupal	x	x	x	adult_testis	x	x	x	x	adult_gonadal	x	x	x	x	0.1115	0.878	0.127	0.491542
FBgn0004002	2.75e-05	0	0	3.2e-05	0	0	0	0	0	0	0	0	0	embryonic	embryonic	embryonic	embryonic	embryonic	embryonic_general	embryonic_general	embryonic_general	embryonic_general	embryonic_general	embryonic_general	embryonic_general	embryonic_general	embryonic_general	embryonic_general	0.088	1.9264	0.0457	0.191501
FBgn0004045	0	0.000326	0.0027	0	0	0	0.00442	0.000261	0	0.000889	0	0.00333	6.8e-05	adult	adult	adult	adult	x	adult_general	adult_general	adult_general	adult_general	x	adult_general	adult_general	adult_general	adult_general	x	0.0866	1.4221	0.0609	0.12332
FBgn0004049	0.0002	0	4.05e-05	0.000232	0	0.000191	1.12e-05	0.000261	0	0	0	2.51e-05	6.8e-05	embryonic	embryonic	embryonic	x	x	adult_ovary	x	x	x	x	embryonic_general	embryonic_general	x	x	x	0.0713	1.0713	0.0665	0.491542
FBgn0004050	0.000144	0.000272	4.72e-05	0.000168	0	0	2.25e-05	8.69e-05	0.000123	0	0	1.67e-05	0.000113	larval_pupal	x	x	x	x	x	x	x	x	x	x	x	x	x	x	0.1052	2.2075	0.0477	0.491542
FBgn0004055	0.000213	0	7.42e-05	0.000248	0	0	0.000123	0	0	0	0	9.19e-05	0	embryonic	embryonic	x	x	x	embryonic_general	embryonic_general	x	x	x	embryonic_general	embryonic_general	x	x	x	0.1109	1.9261	0.0576	0.190052
FBgn0004087	6.88e-06	5.44e-05	6.74e-06	7.99e-06	0	9.56e-05	0	0	0	0	0	8.36e-06	0	larval_pupal	larval_pupal	larval_pupal	x	x	x	x	x	x	x	x	x	x	x	x	0.2163	2.3523	0.092	0.491542
FBgn0004101	6.19e-05	5.44e-05	2.02e-05	7.19e-05	0	0	3.37e-05	0	0	0	0	2.51e-05	0	embryonic	x	x	x	x	embryonic_general	x	x	x	x	embryonic_general	x	x	x	x	0.0902	1.3983	0.0645	0.322934
FBgn0004102	2.06e-05	0	0	2.4e-05	0	0	0	0	0	0	0	0	0	embryonic	embryonic	embryonic	embryonic	embryonic	embryonic_general	embryonic_general	embryonic_general	embryonic_general	embryonic_general	embryonic_general	embryonic_general	embryonic_general	embryonic_general	embryonic_general	0.1341	1.5953	0.0841	0.250546
FBgn0004106	0.000172	0	0	0.0002	0	0	0	0	0	0	0	0	0	embryonic	embryonic	embryonic	embryonic	embryonic	embryonic_general	embryonic_general	embryonic_general	embryonic_general	embryonic_general	embryonic_general	embryonic_general	embryonic_general	embryonic_general	embryonic_general	0.0273	2.092	0.0131	0.305009
FBgn0004107	7.57e-05	5.44e-05	6.74e-06	7.19e-05	9.89e-05	0	0	8.69e-05	0	0	0	0	2.27e-05	embryonic	x	x	x	x	embryonic_gonadal	x	x	x	x	embryonic_gonadal	x	x	x	x	0.0638	2.1583	0.0296	0.14949
FBgn0004117	0.000537	0.000979	0.000324	0.000623	0	0	0.000404	0.000955	3.07e-05	0	0	0.000301	0.000272	larval_pupal	x	x	x	x	x	x	x	x	x	x	x	x	x	x	0.0353	0.609	0.058	0.164305
FBgn0004118	6.88e-06	0	5.4e-05	7.99e-06	0	0	7.86e-05	0	3.07e-05	0	0	5.85e-05	2.27e-05	adult	adult	adult	x	x	adult_general	x	x	x	x	adult_general	adult_general	x	x	x	0.0043	1.1112	0.0039	0.275059
FBgn0004132	1.38e-05	0	6.74e-06	1.6e-05	0	0	0	8.69e-05	0	0	0	0	2.27e-05	embryonic	embryonic	x	x	x	adult_ovary	adult_ovary	adult_ovary	x	x	adult_gonadal	x	x	x	x	0.147	3.7921	0.0388	0.491542
FBgn0004133	5.5e-05	0.000435	2.7e-05	6.39e-05	0	0	2.25e-05	0	6.14e-05	0	0	1.67e-05	4.54e-05	larval_pupal	larval_pupal	larval_pupal	x	x	x	x	x	x	x	x	x	x	x	x	0.1285	1.7865	0.0719	0.437153
FBgn0004145	0.00173	0.00109	0.000661	0.00191	0.000643	0.000478	0.000921	0.000782	3.07e-05	0.000222	0	0.000735	0.000227	embryonic	x	x	x	x	embryonic_general	x	x	x	x	embryonic_general	x	x	x	x	0.0059	0.3098	0.0191	0.491542
FBgn0004169	0.000433	0.000707	0.000263	0.000488	9.89e-05	0	0.000314	0.000347	3.07e-05	0.00133	0	0.000284	0.000113	larval_pupal	x	x	x	x	x	x	x	x	x	x	x	x	x	x	0.0147	0.2619	0.0562	0.128188
FBgn0004177	0.000358	0.000653	0.000202	0.00036	0.000346	9.56e-05	0.000247	0.000434	3.07e-05	0.000222	0	0.000201	0.000136	larval_pupal	x	x	x	x	x	x	x	x	x	x	x	x	x	x	0.0001	0.6229	0.0001	0.491542
FBgn0004179	0.000358	0.000163	8.09e-05	0.0004	9.89e-05	0.000191	6.74e-05	0.000261	3.07e-05	0	0	6.68e-05	9.07e-05	embryonic	embryonic	x	x	x	embryonic_general	x	x	x	x	embryonic_general	embryonic_general	x	x	x	0.0362	1.198	0.0302	0.388564
FBgn0004197	2.75e-05	5.44e-05	1.35e-05	3.2e-05	0	0	2.25e-05	0	0	0	0	1.67e-05	0	larval_pupal	x	x	x	x	x	x	x	x	x	x	x	x	x	x	0.0646	1.1098	0.0582	0.29515
FBgn0004198	2.75e-05	0	6.74e-06	3.2e-05	0	0	1.12e-05	0	0	0	0	8.36e-06	0	embryonic	embryonic	embryonic	x	x	embryonic_general	embryonic_general	x	x	x	embryonic_general	embryonic_general	x	x	x	0.1271	2.0987	0.0606	0.491542
FBgn0004210	6.19e-05	0	6.74e-06	5.59e-05	9.89e-05	9.56e-05	0	0	0	0	0	8.36e-06	0	embryonic	embryonic	embryonic	embryonic	x	embryonic_gonadal	x	x	x	x	embryonic_gonadal	x	x	x	x	0.107	0.8775	0.122	0.0146067
FBgn0004240	0	5.44e-05	0.000108	0	0	9.56e-05	0.000168	0	0	0	0	0.000134	0	adult	x	x	x	x	adult_general	adult_general	x	x	x	adult_general	adult_general	x	x	x	0.3652	1.7784	0.2053	0.105756
FBgn0004242	5.5e-05	5.44e-05	0.000142	6.39e-05	0	0.000191	0.000213	0	0	0	0	0.000175	0	adult	adult	x	x	x	adult_general	adult_general	x	x	x	adult_general	adult_general	x	x	x	0.0129	0.7228	0.0179	0.491542
FBgn0004244	6.88e-06	0	3.37e-05	7.99e-06	0	0	5.61e-05	0	0	0	0	4.18e-05	0	adult	adult	adult	x	x	adult_general	adult_general	adult_general	x	x	adult_general	adult_general	adult_general	x	x	0.0343	0.3877	0.0886	0.0478038
FBgn0004359	1.38e-05	5.44e-05	1.35e-05	0	9.89e-05	0	0	0.000174	0	0	0	0	4.54e-05	larval_pupal	larval_pupal	x	x	x	adult_ovary	x	x	x	x	embryonic_gonadal	x	x	x	x	0.0713	1.677	0.0425	0.182668
FBgn0004360	1.38e-05	0	0	1.6e-05	0	0	0	0	0	0	0	0	0	embryonic	embryonic	embryonic	embryonic	embryonic	embryonic_general	embryonic_general	embryonic_general	embryonic_general	embryonic_general	embryonic_general	embryonic_general	embryonic_general	embryonic_general	embryonic_general	0.0464	0.9772	0.0475	0.491542
FBgn0004362	0.000833	5.44e-05	0.000108	0.000703	0.00163	0.000191	6.74e-05	0.000695	0	0	0	6.68e-05	0.000181	embryonic	embryonic	embryonic	x	x	embryonic_gonadal	embryonic_gonadal	x	x	x	embryonic_gonadal	embryonic_gonadal	x	x	x	0.0261	1.0001	0.0261	0.285515
FBgn0004363	0.000901	0.000925	0.000863	0.000991	0.000346	0.000383	0.000977	0.002	0.00043	0	0	0.00076	0.000839	larval_pupal	x	x	x	x	adult_ovary	adult_ovary	x	x	x	embryonic_general	x	x	x	x	0.0029	0.5216	0.0056	0.491542
FBgn0004369	1.38e-05	0	4.05e-05	1.6e-05	0	0	2.25e-05	0	0	0.000889	0	5.01e-05	0	adult	adult	x	x	x	adult_general	adult_general	x	x	x	adult_general	adult_general	x	x	x	0.0547	1.1651	0.0469	0.293915
FBgn0004372	2.75e-05	0	1.35e-05	3.2e-05	0	0	0	0	6.14e-05	0	0	0	4.54e-05	embryonic	embryonic	x	x	x	adult_testis	x	x	x	x	adult_gonadal	x	x	x	x	0.4691	2.1755	0.2157	0.301884
FBgn0004373	9.63e-05	0.000272	6.07e-05	0.000112	0	0.000191	2.25e-05	0.000261	6.14e-05	0	0	3.34e-05	0.000113	larval_pupal	larval_pupal	x	x	x	x	x	x	x	x	x	x	x	x	x	0.1226	1.7387	0.0705	0.356609
FBgn0004377	6.88e-06	0	0	7.99e-06	0	0	0	0	0	0	0	0	0	embryonic	embryonic	embryonic	embryonic	embryonic	embryonic_general	embryonic_general	embryonic_general	embryonic_general	embryonic_general	embryonic_general	embryonic_general	embryonic_general	embryonic_general	embryonic_general	0.0424	1.6339	0.026	0.348567
FBgn0004378	0.000296	0	4.72e-05	0.000344	0	0	0	0.000434	6.14e-05	0	0	0	0.000159	embryonic	embryonic	embryonic	x	x	adult_ovary	x	x	x	x	embryonic_general	embryonic_general	x	x	x	0.1443	2.0728	0.0696	0.0553822
FBgn0004379	7.57e-05	5.44e-05	2.02e-05	8.79e-05	0	0	1.12e-05	0	6.14e-05	0	0	8.36e-06	4.54e-05	embryonic	x	x	x	x	embryonic_general	x	x	x	x	embryonic_general	x	x	x	x	0.1021	2.2954	0.0445	0.349244
FBgn0004380	6.88e-06	0	0	7.99e-06	0	0	0	0	0	0	0	0	0	embryonic	embryonic	embryonic	embryonic	embryonic	embryonic_general	embryonic_general	embryonic_general	embryonic_general	embryonic_general	embryonic_general	embryonic_general	embryonic_general	embryonic_general	embryonic_general	0.0258	1.9725	0.0131	0.40711
FBgn0004381	0	0	8.77e-05	0	0	0	0.000135	8.69e-05	0	0	0	0.0001	2.27e-05	adult	adult	adult	adult	adult	adult_general	x	x	x	x	adult_general	adult_general	adult_general	x	x	0.0391	2.1515	0.0182	0.491542
FBgn0004387	2.06e-05	0	1.35e-05	1.6e-05	4.95e-05	9.56e-05	0	0	3.07e-05	0	0	8.36e-06	2.27e-05	embryonic	x	x	x	x	embryonic_gonadal	x	x	x	x	embryonic_gonadal	embryonic_gonadal	x	x	x	0.0233	1.504	0.0155	0.172289
FBgn0004390	0.000144	0	0	0.000168	0	0	0	0	0	0	0	0	0	embryonic	embryonic	embryonic	embryonic	embryonic	embryonic_general	embryonic_general	embryonic_general	embryonic_general	embryonic_general	embryonic_general	embryonic_general	embryonic_general	embryonic_general	embryonic_general	0.0749	1.4401	0.052	0.406598
FBgn0004391	2.06e-05	0	1.35e-05	1.6e-05	4.95e-05	0	0	0.000174	0	0	0	0	4.54e-05	embryonic	x	x	x	x	adult_ovary	adult_ovary	x	x	x	embryonic_gonadal	x	x	x	x	0.1231	1.8305	0.0672	0.0598875
FBgn0004394	2.75e-05	0	6.74e-06	3.2e-05	0	9.56e-05	0	0	0	0	0	8.36e-06	0	embryonic	embryonic	embryonic	x	x	embryonic_general	embryonic_general	x	x	x	embryonic_general	embryonic_general	x	x	x	0.1281	0.8888	0.1441	0.491542
FBgn0004395	0.000206	0.000109	2.02e-05	0.000216	0.000148	0	2.25e-05	8.69e-05	0	0	0	1.67e-05	2.27e-05	embryonic	x	x	x	x	embryonic_general	x	x	x	x	embryonic_general	x	x	x	x	0.0227	1.1248	0.0202	0.491542
FBgn0004396	4.82e-05	5.44e-05	6.74e-06	4e-05	9.89e-05	9.56e-05	0	0	0	0	0	8.36e-06	0	larval_pupal	x	x	x	x	embryonic_gonadal	x	x	x	x	embryonic_gonadal	x	x	x	x	0.0739	0.8723	0.0848	0.491542
FBgn0004406	0.000131	0	2.7e-05	0.000152	0	0	0	0	0.000123	0	0	0	9.07e-05	embryonic	embryonic	embryonic	x	x	embryonic_general	x	x	x	x	embryonic_general	x	x	x	x	0.1146	2.0526	0.0558	0.349339
FBgn0004407	6.88e-05	0.000109	0.000108	7.99e-05	0	0	6.74e-05	0.000174	0.000246	0	0	5.01e-05	0.000227	larval_pupal	x	x	x	x	adult_testis	x	x	x	x	adult_gonadal	adult_gonadal	x	x	x	0.2829	1.7834	0.1586	0.211037
FBgn0004413	0.00105	0.0012	0.0023	0.000879	0.00208	0.00115	0.00326	0.00261	0.000276	0	0	0.00252	0.000885	adult	x	x	x	x	adult_ovary	x	x	x	x	adult_general	x	x	x	x	0.0102	1.2472	0.0082	0.491542
FBgn0004419	0.00053	0	5.4e-05	0.000615	0	0	1.12e-05	0.000608	0	0	0	8.36e-06	0.000159	embryonic	embryonic	embryonic	embryonic	x	embryonic_general	x	x	x	x	embryonic_general	embryonic_general	x	x	x	0.0097	0.7654	0.0127	0.0842169
FBgn0004432	0.000791	0.000326	0.0006	0.000535	0.00237	0.000861	0.000707	0.00113	9.21e-05	0.000222	0	0.00061	0.000363	embryonic	x	x	x	x	embryonic_gonadal	embryonic_gonadal	x	x	x	embryonic_gonadal	embryonic_gonadal	x	x	x	0.0347	2.4423	0.0142	0.100239
FBgn0004435	0.000131	0.000109	0.000304	0.000144	4.95e-05	0.000287	0.000449	0.000174	0	0	0	0.000359	4.54e-05	adult	adult	x	x	x	adult_general	adult_general	x	x	x	adult_general	adult_general	x	x	x	0.0166	0.4919	0.0337	0.174613
FBgn0004436	0.000193	5.44e-05	4.05e-05	0.000184	0.000247	0.000287	1.12e-05	0.000174	0	0	0	3.34e-05	4.54e-05	embryonic	embryonic	x	x	x	embryonic_gonadal	x	x	x	x	embryonic_gonadal	x	x	x	x	0	0.3832	0.0001	0.491542
FBgn0004456	0	0.000109	4.05e-05	0	0	0.000191	3.37e-05	8.69e-05	0	0	0	4.18e-05	2.27e-05	larval_pupal	larval_pupal	x	x	x	x	x	x	x	x	x	x	x	x	x	0.1428	1.9989	0.0714	0.377739
FBgn0004465	4.82e-05	0	0.000182	5.59e-05	0	0	0.000303	0	0	0	0	0.000226	0	adult	adult	x	x	x	adult_general	adult_general	adult_general	x	x	adult_general	adult_general	adult_general	x	x	0.1093	2.0932	0.0522	0.491542
FBgn0004493	6.88e-06	0	2.02e-05	7.99e-06	0	0	0	0.000174	3.07e-05	0	0	0	6.8e-05	adult	adult	x	x	x	adult_ovary	adult_ovary	adult_ovary	x	x	adult_gonadal	adult_gonadal	adult_gonadal	adult_gonadal	x	0.1037	2.298	0.0451	0.197199
FBgn0004507	0.00031	0.000435	0.0006	0.00036	0	0	0.000909	8.69e-05	0.000154	0.000444	0	0.000694	0.000136	adult	x	x	x	x	adult_general	x	x	x	x	adult_general	x	x	x	x	0.0071	1.0676	0.0066	0.491542
FBgn0004510	2.75e-05	0.000109	2.02e-05	3.2e-05	0	0	3.37e-05	0	0	0	0	2.51e-05	0	larval_pupal	larval_pupal	x	x	x	x	x	x	x	x	x	x	x	x	x	0.1598	1.8251	0.0875	0.322356
FBgn0004511	0	5.44e-05	0	0	0	0	0	0	0	0	0	0	0	larval_pupal	larval_pupal	larval_pupal	larval_pupal	larval_pupal	x	x	x	x	x	x	x	x	x	x	0.0653	1.7683	0.0369	0.153529
FBgn0004516	2.75e-05	0.00136	0.000364	3.2e-05	0	0	0.000595	0	3.07e-05	0	0	0.000443	2.27e-05	larval_pupal	larval_pupal	x	x	x	x	x	x	x	x	x	x	x	x	x	0.0081	1.4442	0.0056	0.38815
FBgn0004551	0.000888	0.000925	0.000911	0.000999	0.000198	0.000383	0.00123	0.000521	0.000246	0.00156	0	0.00101	0.000318	larval_pupal	x	x	x	x	adult_general	x	x	x	x	adult_general	x	x	x	x	0.0098	0.5898	0.0166	0.491542
FBgn0004556	9.63e-05	0	1.35e-05	0.000112	0	0	0	0.000174	0	0	0	0	4.54e-05	embryonic	embryonic	embryonic	x	x	adult_ovary	x	x	x	x	embryonic_general	embryonic_general	x	x	x	0.2496	1.821	0.1371	0.0966992
FBgn0004569	4.82e-05	0	1.35e-05	5.59e-05	0	0	2.25e-05	0	0	0	0	1.67e-05	0	embryonic	embryonic	x	x	x	embryonic_general	embryonic_general	x	x	x	embryonic_general	embryonic_general	x	x	x	0.095	1.3813	0.0688	0.293915
FBgn0004573	3.44e-05	0	0	4e-05	0	0	0	0	0	0	0	0	0	embryonic	embryonic	embryonic	embryonic	embryonic	embryonic_general	embryonic_general	embryonic_general	embryonic_general	embryonic_general	embryonic_general	embryonic_general	embryonic_general	embryonic_general	embryonic_general	0.0491	2.0055	0.0245	0.491542
FBgn0004574	0.000227	0.000109	0.000223	0.000256	4.95e-05	0	0.000314	0.000174	9.21e-05	0	0	0.000234	0.000113	embryonic	x	x	x	x	embryonic_general	x	x	x	x	embryonic_general	x	x	x	x	0.0206	6.4045	0.0032	0.308832
FBgn0004580	6.19e-05	0	0.000162	7.19e-05	0	0	0.000269	0	0	0	0	0.000201	0	adult	adult	x	x	x	adult_general	adult_general	x	x	x	adult_general	adult_general	x	x	x	0.0069	0.9709	0.0071	0.299667
FBgn0004581	0	0	6.74e-06	0	0	0	0	0	3.07e-05	0	0	0	2.27e-05	adult	adult	adult	adult	adult	adult_testis	adult_testis	adult_testis	adult_testis	adult_testis	adult_gonadal	adult_gonadal	adult_gonadal	adult_gonadal	adult_gonadal	0.2271	2.485	0.0914	0.491542
FBgn0004583	2.75e-05	0	3.37e-05	0	0.000198	9.56e-05	4.49e-05	0	0	0	0	4.18e-05	0	adult	x	x	x	x	embryonic_gonadal	embryonic_gonadal	embryonic_gonadal	x	x	embryonic_gonadal	embryonic_gonadal	embryonic_gonadal	x	x	0.0689	1.3505	0.051	0.238929
FBgn0004595	3.44e-05	0	5.4e-05	4e-05	0	0	5.61e-05	0	9.21e-05	0	0	4.18e-05	6.8e-05	adult	x	x	x	x	adult_testis	adult_testis	x	x	x	adult_gonadal	x	x	x	x	0.0407	1.0566	0.0385	0.491542
FBgn0004597	8.94e-05	0	6.74e-06	8.79e-05	9.89e-05	0	0	0	3.07e-05	0	0	0	2.27e-05	embryonic	embryonic	embryonic	embryonic	x	embryonic_gonadal	x	x	x	x	embryonic_gonadal	x	x	x	x	0.0081	2.4572	0.0033	0.491542
FBgn0004603	0.0002	0	3.37e-05	0.000232	0	0.000287	2.25e-05	0	0	0	0	4.18e-05	0	embryonic	embryonic	embryonic	x	x	embryonic_general	embryonic_general	embryonic_general	x	x	embryonic_general	embryonic_general	embryonic_general	x	x	0.0143	1.2864	0.0111	0.491542
FBgn0004611	7.57e-05	0.000109	4.72e-05	8.79e-05	0	0	7.86e-05	0	0	0	0	5.85e-05	0	larval_pupal	x	x	x	x	x	x	x	x	x	x	x	x	x	x	0.0418	1.375	0.0304	0.0320328
FBgn0004618	5.5e-05	0.000109	2.7e-05	0	0	0	0	8.69e-05	9.21e-05	0	0	0	9.07e-05	larval_pupal	x	x	x	x	x	x	x	x	x	x	x	x	x	x	0.0802	1.1224	0.0715	0.491542
FBgn0004622	0	0	3.37e-05	0	0	0	5.61e-05	0	0	0	0	4.18e-05	0	adult	adult	adult	adult	adult	adult_general	adult_general	adult_general	adult_general	adult_general	adult_general	adult_general	adult_general	adult_general	adult_general	0.0785	1.4423	0.0544	0.253428
FBgn0004624	0.000365	5.44e-05	6.74e-05	0.000416	4.95e-05	0.000191	5.61e-05	0.000261	0	0	0	5.85e-05	6.8e-05	embryonic	embryonic	embryonic	x	x	embryonic_general	x	x	x	x	embryonic_general	embryonic_general	embryonic_general	x	x	0.0104	1.1721	0.0089	0.348265
FBgn0004635	1.38e-05	5.44e-05	2.7e-05	1.6e-05	0	0	4.49e-05	0	0	0	0	3.34e-05	0	larval_pupal	larval_pupal	x	x	x	x	x	x	x	x	x	x	x	x	x	0.0606	0.9958	0.0608	0.386995
FBgn0004636	6.88e-06	0.000218	1.35e-05	7.99e-06	0	0	0	0	6.14e-05	0	0	0	4.54e-05	larval_pupal	larval_pupal	larval_pupal	larval_pupal	x	x	x	x	x	x	x	x	x	x	x	0.0022	0.8131	0.0026	0.491542
FBgn0004638	0.000365	0	9.44e-05	0.0004	0.000148	0.000287	4.49e-05	8.69e-05	0.000184	0	0	5.85e-05	0.000159	embryonic	embryonic	x	x	x	embryonic_general	embryonic_general	x	x	x	embryonic_general	embryonic_general	x	x	x	0.0063	0.4791	0.0132	0.491542
FBgn0004643	0.000124	0.000109	8.09e-05	0.000144	0	0	7.86e-05	8.69e-05	0.000123	0	0	5.85e-05	0.000113	embryonic	x	x	x	x	embryonic_general	x	x	x	x	embryonic_general	x	x	x	x	0.208	2.3186	0.0897	0.130025
FBgn0004646	0.000193	0.000109	6.74e-05	0.000216	4.95e-05	9.56e-05	8.98e-05	0	3.07e-05	0	0	7.52e-05	2.27e-05	embryonic	x	x	x	x	embryonic_general	x	x	x	x	embryonic_general	x	x	x	x	0.027	1.2832	0.0211	0.107276
FBgn0004647	6.19e-05	5.44e-05	7.42e-05	4.8e-05	0.000148	0	0.000101	0	6.14e-05	0	0	7.52e-05	4.54e-05	adult	x	x	x	x	embryonic_gonadal	x	x	x	x	embryonic_gonadal	x	x	x	x	0.0524	2.0905	0.0251	0.349347
FBgn0004648	0.000186	0.000272	0.000135	0.000208	4.95e-05	0.000574	0.000146	8.69e-05	0	0	0	0.000159	2.27e-05	larval_pupal	x	x	x	x	x	x	x	x	x	x	x	x	x	x	0.1242	2.4706	0.0503	0.322356
FBgn0004649	5.5e-05	0	7.42e-05	6.39e-05	0	0	1.12e-05	0.000869	0	0	0	8.36e-06	0.000227	adult	x	x	x	x	adult_ovary	adult_ovary	adult_ovary	adult_ovary	x	adult_gonadal	adult_gonadal	x	x	x	0.2025	2.2175	0.0913	0.0035476
FBgn0004650	1.38e-05	0	4.72e-05	1.6e-05	0	0	0	0.000347	9.21e-05	0	0	0	0.000159	adult	adult	x	x	x	adult_ovary	adult_ovary	x	x	x	adult_gonadal	adult_gonadal	adult_gonadal	adult_gonadal	x	0.3518	2.0131	0.1748	0.377739
FBgn0004654	0.000131	0.000163	0.000175	0.000152	0	0	0.000225	0	0.000123	0.000444	0	0.000184	9.07e-05	adult	x	x	x	x	adult_general	x	x	x	x	adult_general	x	x	x	x	0.0455	2.082	0.0218	0.491542
FBgn0004655	0.00011	5.44e-05	2.7e-05	0.000128	0	0	4.49e-05	0	0	0	0	3.34e-05	0	embryonic	embryonic	x	x	x	embryonic_general	embryonic_general	x	x	x	embryonic_general	embryonic_general	x	x	x	0.0973	1.903	0.0511	0.452205
FBgn0004657	0.000282	0.000163	2.7e-05	0.000312	9.89e-05	0	4.49e-05	0	0	0	0	3.34e-05	0	embryonic	x	x	x	x	embryonic_general	x	x	x	x	embryonic_general	x	x	x	x	0.1712	1.7637	0.0971	0.0290363
FBgn0004666	1.38e-05	0	0	1.6e-05	0	0	0	0	0	0	0	0	0	embryonic	embryonic	embryonic	embryonic	embryonic	embryonic_general	embryonic_general	embryonic_general	embryonic_general	embryonic_general	embryonic_general	embryonic_general	embryonic_general	embryonic_general	embryonic_general	0.0375	1.0332	0.0363	0.491542
FBgn0004687	0.000296	0	7.42e-05	0.00032	0.000148	0.000383	4.49e-05	0.000174	3.07e-05	0	0	6.68e-05	6.8e-05	embryonic	embryonic	x	x	x	embryonic_general	x	x	x	x	embryonic_general	embryonic_general	x	x	x	0.0001	1.3618	0.0001	0.491542
FBgn0004698	0.000241	0.000109	2.7e-05	0.00028	0	0	1.12e-05	8.69e-05	6.14e-05	0	0	8.36e-06	6.8e-05	embryonic	embryonic	x	x	x	embryonic_general	embryonic_general	x	x	x	embryonic_general	embryonic_general	x	x	x	0.1207	1.6041	0.0753	0.0966992
FBgn0004777	4.82e-05	5.44e-05	0	5.59e-05	0	0	0	0	0	0	0	0	0	larval_pupal	x	x	x	x	embryonic_general	x	x	x	x	embryonic_general	x	x	x	x	0.0402	0.9299	0.0433	0.491542
FBgn0004779	2.75e-05	0	2.7e-05	3.2e-05	0	0	4.49e-05	0	0	0	0	3.34e-05	0	embryonic	x	x	x	x	adult_general	x	x	x	x	adult_general	x	x	x	x	0.1142	0.9292	0.1229	0.349244
FBgn0004781	2.06e-05	0	0	2.4e-05	0	0	0	0	0	0	0	0	0	embryonic	embryonic	embryonic	embryonic	embryonic	embryonic_general	embryonic_general	embryonic_general	embryonic_general	embryonic_general	embryonic_general	embryonic_general	embryonic_general	embryonic_general	embryonic_general	0.0928	1.5901	0.0583	0.385478
FBgn0004795	0.000172	0	0	0.0002	0	0	0	0	0	0	0	0	0	embryonic	embryonic	embryonic	embryonic	embryonic	embryonic_general	embryonic_general	embryonic_general	embryonic_general	embryonic_general	embryonic_general	embryonic_general	embryonic_general	embryonic_general	embryonic_general	0.0814	1.1272	0.0722	0.234439
FBgn0004797	9.63e-05	0	2.7e-05	0.000112	0	9.56e-05	3.37e-05	0	0	0	0	3.34e-05	0	embryonic	embryonic	x	x	x	embryonic_general	embryonic_general	x	x	x	embryonic_general	embryonic_general	x	x	x	0.04	1.9487	0.0205	0.491542
FBgn0004834	0.000131	0	6.74e-06	0.000152	0	0	1.12e-05	0	0	0	0	8.36e-06	0	embryonic	embryonic	embryonic	embryonic	x	embryonic_general	embryonic_general	embryonic_general	embryonic_general	x	embryonic_general	embryonic_general	embryonic_general	embryonic_general	x	0.0438	0.8429	0.0519	0.226594
FBgn0004837	5.5e-05	5.44e-05	2.02e-05	6.39e-05	0	0	2.25e-05	8.69e-05	0	0	0	1.67e-05	2.27e-05	embryonic	x	x	x	x	adult_ovary	x	x	x	x	embryonic_general	x	x	x	x	0.0215	1.4184	0.0152	0.40711
FBgn0004838	0.00113	0.000163	0.000283	0.00125	0.000396	0.000383	0.000213	0.00156	3.07e-05	0	0	0.000192	0.000431	embryonic	embryonic	x	x	x	adult_ovary	x	x	x	x	embryonic_general	embryonic_general	x	x	x	0.0084	1.2532	0.0067	0.23081
FBgn0004839	0	0.000109	1.35e-05	0	0	0.000191	0	0	0	0	0	1.67e-05	0	larval_pupal	larval_pupal	larval_pupal	larval_pupal	x	x	x	x	x	x	x	x	x	x	x	0.0802	1.6309	0.0492	0.122064
FBgn0004841	6.88e-06	0	0	7.99e-06	0	0	0	0	0	0	0	0	0	embryonic	embryonic	embryonic	embryonic	embryonic	embryonic_general	embryonic_general	embryonic_general	embryonic_general	embryonic_general	embryonic_general	embryonic_general	embryonic_general	embryonic_general	embryonic_general	0.0283	1.0003	0.0283	0.150828
FBgn0004842	0	0	1.35e-05	0	0	0	0	0	6.14e-05	0	0	0	4.54e-05	adult	adult	adult	adult	adult	adult_testis	adult_testis	adult_testis	adult_testis	adult_testis	adult_gonadal	adult_gonadal	adult_gonadal	adult_gonadal	adult_gonadal	0.2166	1.5503	0.1397	0.198819
FBgn0004855	4.82e-05	5.44e-05	0	4.8e-05	4.95e-05	0	0	0	0	0	0	0	0	larval_pupal	x	x	x	x	x	x	x	x	x	x	x	x	x	x	0.0124	2.6992	0.0046	0.491542
FBgn0004856	0.000268	0.000109	1.35e-05	0.000312	0	0	0	0.000174	0	0	0	0	4.54e-05	embryonic	embryonic	x	x	x	embryonic_general	x	x	x	x	embryonic_general	embryonic_general	x	x	x	0.0287	1.7963	0.016	0.403523
FBgn0004859	5.5e-05	0	6.07e-05	3.2e-05	0.000198	0.000191	1.12e-05	0.000521	0	0	0	2.51e-05	0.000136	adult	x	x	x	x	adult_ovary	adult_ovary	x	x	x	embryonic_gonadal	x	x	x	x	0.2804	1.8083	0.1551	0.191269
FBgn0004862	0.000303	0.000326	0.000209	0.000336	9.89e-05	0	0.000292	0	0.000154	0	0	0.000217	0.000113	larval_pupal	x	x	x	x	embryonic_general	x	x	x	x	embryonic_general	x	x	x	x	0.0756	1.6035	0.0471	0.491542
FBgn0004865	2.75e-05	5.44e-05	0	3.2e-05	0	0	0	0	0	0	0	0	0	larval_pupal	x	x	x	x	x	x	x	x	x	x	x	x	x	x	0.1076	0.8849	0.1215	0.259714
FBgn0004867	0.00174	0.00147	0.00132	0.00173	0.00178	0.000765	0.000999	0.00712	0.000461	0	0.00746	0.000819	0.0022	embryonic	x	x	x	x	adult_ovary	adult_ovary	x	x	x	adult_gonadal	x	x	x	x	0.0115	0.6158	0.0187	0.491542
FBgn0004868	0.000227	0.000326	0.000223	0.00024	0.000148	0	0.00018	0.000782	0.000246	0	0	0.000134	0.000386	larval_pupal	x	x	x	x	adult_ovary	adult_ovary	x	x	x	adult_gonadal	x	x	x	x	0.0072	0.8418	0.0085	0.491542
FBgn0004875	8.94e-05	0	4.72e-05	4e-05	0.000396	0	4.49e-05	0	9.21e-05	0	0	3.34e-05	6.8e-05	embryonic	x	x	x	x	embryonic_gonadal	embryonic_gonadal	embryonic_gonadal	x	x	embryonic_gonadal	embryonic_gonadal	embryonic_gonadal	x	x	0.1078	1.2072	0.0893	0.491542
FBgn0004876	4.13e-05	5.44e-05	0.000115	0	0.000297	9.56e-05	4.49e-05	0.000347	0.000246	0	0	4.18e-05	0.000272	adult	adult	x	x	x	adult_ovary	x	x	x	x	embryonic_gonadal	x	x	x	x	0.0728	1.4428	0.0505	0.164908
FBgn0004878	4.13e-05	0	0	4.8e-05	0	0	0	0	0	0	0	0	0	embryonic	embryonic	embryonic	embryonic	embryonic	embryonic_general	embryonic_general	embryonic_general	embryonic_general	embryonic_general	embryonic_general	embryonic_general	embryonic_general	embryonic_general	embryonic_general	0.1055	1.3039	0.0809	0.125645
FBgn0004879	3.44e-05	5.44e-05	8.09e-05	1.6e-05	0.000148	0	0.000101	0	0	0.000667	0	0.0001	0	adult	x	x	x	x	embryonic_gonadal	x	x	x	x	embryonic_gonadal	x	x	x	x	0.0578	1.6064	0.036	0.136939
FBgn0004882	6.88e-05	5.44e-05	0.000438	7.99e-05	0	0	6.74e-05	0.000434	0.00166	0	0	5.01e-05	0.00134	adult	adult	adult	x	x	adult_testis	adult_testis	x	x	x	adult_gonadal	adult_gonadal	adult_gonadal	adult_gonadal	x	0.172	1.3335	0.129	0.491542
FBgn0004888	0.000413	0.000109	0.000472	0.000432	0.000297	9.56e-05	0.00073	8.69e-05	9.21e-05	0	0	0.000551	9.07e-05	adult	x	x	x	x	adult_general	x	x	x	x	adult_general	x	x	x	x	0.0091	0.9004	0.0101	0.491542
FBgn0004889	0.000131	0	9.44e-05	0.000152	0	9.56e-05	6.74e-05	0.000174	0.000154	0	0	5.85e-05	0.000159	embryonic	x	x	x	x	adult_ovary	x	x	x	x	adult_gonadal	x	x	x	x	0.0087	0.7507	0.0116	NA
FBgn0004892	3.44e-05	0	0	4e-05	0	0	0	0	0	0	0	0	0	embryonic	embryonic	embryonic	embryonic	embryonic	embryonic_general	embryonic_general	embryonic_general	embryonic_general	embryonic_general	embryonic_general	embryonic_general	embryonic_general	embryonic_general	embryonic_general	0.1138	1.2979	0.0877	0.491542
FBgn0004893	0.000172	5.44e-05	1.35e-05	0.0002	0	9.56e-05	0	0	0	0.000222	0	1.67e-05	0	embryonic	embryonic	x	x	x	embryonic_general	embryonic_general	x	x	x	embryonic_general	embryonic_general	x	x	x	0.0654	1.4557	0.0449	0.491542
FBgn0004896	2.75e-05	0	0	3.2e-05	0	0	0	0	0	0	0	0	0	embryonic	embryonic	embryonic	embryonic	embryonic	embryonic_general	embryonic_general	embryonic_general	embryonic_general	embryonic_general	embryonic_general	embryonic_general	embryonic_general	embryonic_general	embryonic_general	0.0835	1.5814	0.0528	0.164305
FBgn0004903	8.94e-05	5.44e-05	0.000175	9.59e-05	4.95e-05	9.56e-05	0	0	0.000768	0	0	8.36e-06	0.000567	adult	x	x	x	x	adult_testis	adult_testis	adult_testis	adult_testis	x	adult_gonadal	adult_gonadal	adult_gonadal	x	x	0.198	1.4595	0.1357	0.491542
FBgn0004907	0.00155	0.00087	0.00134	0.00137	0.00267	0.000383	0.00195	0.00148	9.21e-05	0	0	0.00149	0.000454	embryonic	x	x	x	x	embryonic_gonadal	x	x	x	x	embryonic_gonadal	x	x	x	x	0.0052	0.197	0.0263	0.491542
FBgn0004908	1.38e-05	0	2.02e-05	0	9.89e-05	0	0	0.000261	0	0	0	0	6.8e-05	adult	x	x	x	x	adult_ovary	adult_ovary	x	x	x	embryonic_gonadal	x	x	x	x	0.0204	1.8211	0.0112	0.491542
FBgn0004913	2.75e-05	0	7.42e-05	2.4e-05	4.95e-05	0	1.12e-05	0.000174	0.000246	0	0	8.36e-06	0.000227	adult	adult	x	x	x	adult_testis	x	x	x	x	adult_gonadal	adult_gonadal	adult_gonadal	x	x	0.1786	1.9673	0.0908	0.254698
FBgn0004914	5.5e-05	0	6.07e-05	6.39e-05	0	0	7.86e-05	0.000174	0	0	0	5.85e-05	4.54e-05	adult	x	x	x	x	adult_ovary	adult_ovary	x	x	x	embryonic_general	x	x	x	x	0.0813	1.4325	0.0568	0.491542
FBgn0004915	6.19e-05	0	5.4e-05	6.39e-05	4.95e-05	9.56e-05	2.25e-05	8.69e-05	0.000123	0	0	2.51e-05	0.000113	embryonic	x	x	x	x	adult_testis	x	x	x	x	adult_gonadal	x	x	x	x	0.0042	1.471	0.0029	0.491542
FBgn0004919	2.75e-05	0	2.7e-05	1.6e-05	9.89e-05	0	4.49e-05	0	0	0	0	3.34e-05	0	embryonic	x	x	x	x	embryonic_gonadal	embryonic_gonadal	x	x	x	embryonic_gonadal	embryonic_gonadal	x	x	x	0.1283	1.8201	0.0705	0.0872732
FBgn0004921	9.63e-05	0.000218	0.000492	7.19e-05	0.000247	9.56e-05	0.000808	0	0	0	0	0.00061	0	adult	adult	x	x	x	adult_general	adult_general	x	x	x	adult_general	adult_general	x	x	x	0.0171	1.8772	0.0091	0.491542
FBgn0004922	0.000922	0.00125	0.000715	0.000767	0.00188	0.000478	0.00073	0.00226	0.000276	0.000222	0	0.000593	0.000794	larval_pupal	x	x	x	x	adult_ovary	x	x	x	x	embryonic_gonadal	x	x	x	x	0.032	0.9766	0.0328	0.176361
FBgn0004924	0.000172	0	6.07e-05	0.000184	9.89e-05	0	4.49e-05	8.69e-05	0.000123	0	0	3.34e-05	0.000113	embryonic	embryonic	x	x	x	embryonic_general	x	x	x	x	embryonic_general	x	x	x	x	0.0892	1.4681	0.0608	0.198819
FBgn0004925	0.000131	0.000218	0.000175	0.000136	9.89e-05	9.56e-05	0.000168	0.000347	0.000154	0	0.00746	0.000142	0.000204	larval_pupal	x	x	x	x	adult_ovary	x	x	x	x	x	x	x	x	x	0.0431	1.9428	0.0222	0.382629
FBgn0004926	0.000144	0.000218	0.000115	0.000136	0.000198	9.56e-05	0.000112	0.000261	9.21e-05	0	0	9.19e-05	0.000136	larval_pupal	x	x	x	x	adult_ovary	x	x	x	x	x	x	x	x	x	0.0528	1.1653	0.0453	0.491542
FBgn0004956	0	0	1.35e-05	0	0	0	0	0	6.14e-05	0	0	0	4.54e-05	adult	adult	adult	adult	adult	adult_testis	adult_testis	adult_testis	adult_testis	adult_testis	adult_gonadal	adult_gonadal	adult_gonadal	adult_gonadal	adult_gonadal	0.1359	2.5136	0.0541	0.273014
FBgn0004957	4.13e-05	5.44e-05	1.35e-05	4.8e-05	0	0	0	0	6.14e-05	0	0	0	4.54e-05	larval_pupal	x	x	x	x	adult_testis	x	x	x	x	x	x	x	x	x	0.2812	2.5416	0.1106	0.2589
FBgn0005278	0.00115	0.000163	0.00031	0.00121	0.000742	0.000383	0.000326	0.000955	0	0.000444	0	0.000292	0.00025	embryonic	embryonic	x	x	x	embryonic_general	x	x	x	x	embryonic_general	x	x	x	x	0.0213	1.5734	0.0136	0.23613
FBgn0005355	0.000172	0	6.07e-05	0.0002	0	0	7.86e-05	0.000174	0	0	0	5.85e-05	4.54e-05	embryonic	embryonic	x	x	x	embryonic_general	x	x	x	x	embryonic_general	embryonic_general	x	x	x	0.0995	3.5213	0.0282	0.491542
FBgn0005386	6.19e-05	5.44e-05	2.02e-05	7.19e-05	0	0	0	8.69e-05	6.14e-05	0	0	0	6.8e-05	embryonic	x	x	x	x	adult_ovary	x	x	x	x	embryonic_general	x	x	x	x	0.1126	1.9677	0.0572	0.491542
FBgn0005390	1.38e-05	0	1.35e-05	1.6e-05	0	0	0	0.000174	0	0	0	0	4.54e-05	embryonic	x	x	x	x	adult_ovary	adult_ovary	adult_ovary	adult_ovary	x	adult_gonadal	adult_gonadal	x	x	x	0.3248	1.9024	0.1708	0.199661
FBgn0005391	0	0	0.00266	0	0	0	0.00443	0	0	0	0	0.0033	0	adult	adult	adult	adult	adult	adult_general	adult_general	adult_general	adult_general	adult_general	adult_general	adult_general	adult_general	adult_general	adult_general	0.106	1.5547	0.0682	0.491542
FBgn0005411	0.000571	5.44e-05	0.000202	0.000655	4.95e-05	0	0.000135	0.000347	0.00043	0	0	0.0001	0.000408	embryonic	embryonic	x	x	x	embryonic_general	x	x	x	x	embryonic_general	x	x	x	x	0.0033	2.0107	0.0016	0.491542
FBgn0005427	4.13e-05	5.44e-05	2.7e-05	3.2e-05	9.89e-05	0	3.37e-05	0	0	0	0.00746	3.34e-05	0	larval_pupal	x	x	x	x	embryonic_gonadal	x	x	x	x	embryonic_gonadal	x	x	x	x	0.0291	1.7638	0.0165	0.491542
FBgn0005533	0.000317	0.000653	0.000499	0.000208	0.000989	0.00143	0.00046	0.00113	0.000123	0	0.00746	0.000476	0.000386	larval_pupal	x	x	x	x	adult_ovary	x	x	x	x	embryonic_gonadal	x	x	x	x	0.009	0.5455	0.0165	0.167628
FBgn0005536	5.5e-05	0	0.000202	4.8e-05	9.89e-05	9.56e-05	0.000258	0.000174	9.21e-05	0.000222	0	0.000209	0.000113	adult	adult	x	x	x	adult_general	x	x	x	x	adult_general	x	x	x	x	0.0755	0.9104	0.0829	0.105756
FBgn0005585	0.000798	0.000272	0.000614	0.000903	0.000148	0.000956	0.000853	8.69e-05	0.000123	0	0	0.000719	0.000113	embryonic	x	x	x	x	embryonic_general	x	x	x	x	embryonic_general	x	x	x	x	0.03	1.6046	0.0187	0.0762205
FBgn0005586	8.26e-05	0.000163	4.05e-05	9.59e-05	0	0	6.74e-05	0	0	0	0	5.01e-05	0	larval_pupal	x	x	x	x	x	x	x	x	x	x	x	x	x	x	0.0019	1.0784	0.0017	0.491542
FBgn0005590	1.38e-05	0	1.35e-05	1.6e-05	0	0	2.25e-05	0	0	0	0	1.67e-05	0	embryonic	x	x	x	x	adult_general	x	x	x	x	adult_general	x	x	x	x	0.118	1.7513	0.0674	0.491542
FBgn0005593	0.00119	0.00147	0.00154	0.000967	0.00257	0.00115	0.00158	0.00582	0.000276	0	0	0.00128	0.00172	adult	x	x	x	x	adult_ovary	adult_ovary	x	x	x	embryonic_gonadal	x	x	x	x	0.0275	1.0339	0.0266	0.144108
FBgn0005596	4.13e-05	0	6.74e-06	4.8e-05	0	0	0	8.69e-05	0	0	0	0	2.27e-05	embryonic	embryonic	embryonic	x	x	adult_ovary	x	x	x	x	embryonic_general	embryonic_general	x	x	x	0.194	1.8815	0.1031	0.178578
FBgn0005617	0.000131	0	2.7e-05	0.000152	0	0	0	0.000347	0	0	0	0	9.07e-05	embryonic	embryonic	embryonic	x	x	adult_ovary	adult_ovary	x	x	x	embryonic_general	x	x	x	x	0.4217	1.8311	0.2303	0.491542
FBgn0005619	0.000213	0.000163	5.4e-05	7.99e-06	9.89e-05	0	3.37e-05	0.000174	9.21e-05	0	0	2.51e-05	0.000113	embryonic	x	x	x	x	adult_ovary	x	x	x	x	x	x	x	x	x	0.0694	1.3667	0.0508	0.292116
FBgn0005626	2.06e-05	0.000218	6.07e-05	2.4e-05	0	9.56e-05	7.86e-05	8.69e-05	0	0	0	6.68e-05	2.27e-05	larval_pupal	larval_pupal	x	x	x	x	x	x	x	x	x	x	x	x	x	0.0384	0.9381	0.041	0.491542
FBgn0005632	9.63e-05	5.44e-05	0.000101	0.000416	0	9.56e-05	0.000157	0	0	0	0	0.000125	0	adult	x	x	x	x	embryonic_general	embryonic_general	x	x	x	embryonic_general	embryonic_general	x	x	x	0.0699	1.5704	0.0445	NA
FBgn0005633	0	0	2.02e-05	0	0	0	2.25e-05	0	0	0.000222	0	2.51e-05	0	adult	adult	adult	adult	adult	adult_general	adult_general	adult_general	adult_general	adult_general	adult_general	adult_general	adult_general	adult_general	adult_general	0.0469	0.6474	0.0724	0.445507
FBgn0005636	2.06e-05	0	6.74e-05	2.4e-05	0	0	0.000112	0	0	0	0	8.36e-05	0	adult	adult	x	x	x	adult_general	adult_general	x	x	x	adult_general	adult_general	x	x	x	0.0579	1.5411	0.0376	0.491542
FBgn0005638	6.19e-05	0.000218	0	7.19e-05	0	0	0	0	0	0	0	0	0	larval_pupal	larval_pupal	x	x	x	x	x	x	x	x	x	x	x	x	x	0.0446	2.4864	0.0179	0.491542
FBgn0005640	9.63e-05	5.44e-05	5.4e-05	9.59e-05	9.89e-05	0	8.98e-05	0	0	0	0	6.68e-05	0	embryonic	x	x	x	x	embryonic_gonadal	x	x	x	x	embryonic_gonadal	x	x	x	x	0.0082	0.4766	0.0173	0.437806
FBgn0005642	0.000144	0	2.02e-05	0.000168	0	0	3.37e-05	0	0	0	0	2.51e-05	0	embryonic	embryonic	embryonic	x	x	embryonic_general	embryonic_general	embryonic_general	x	x	embryonic_general	embryonic_general	embryonic_general	x	x	0.091	1.6259	0.056	0.258588
FBgn0005648	0.000131	5.44e-05	4.72e-05	0.00012	0.000198	0	4.49e-05	0.000174	3.07e-05	0	0	3.34e-05	6.8e-05	embryonic	embryonic	x	x	x	embryonic_gonadal	x	x	x	x	embryonic_gonadal	x	x	x	x	0.0172	1.3224	0.013	0.491542
FBgn0005654	2.75e-05	0.000163	7.42e-05	3.2e-05	0	0	5.61e-05	0.000174	0.000123	0	0	4.18e-05	0.000136	larval_pupal	larval_pupal	x	x	x	adult_ovary	x	x	x	x	x	x	x	x	x	0.1734	2.4366	0.0712	0.392373
FBgn0005655	0.000227	5.44e-05	2.7e-05	0.000216	0.000297	0	0	0.000347	0	0	0	0	9.07e-05	embryonic	embryonic	embryonic	x	x	adult_ovary	x	x	x	x	embryonic_gonadal	x	x	x	x	0.0016	1.7701	0.0009	0.450516
FBgn0005659	6.88e-06	5.44e-05	0	7.99e-06	0	0	0	0	0	0	0	0	0	larval_pupal	larval_pupal	larval_pupal	x	x	x	x	x	x	x	x	x	x	x	x	0.099	1.7122	0.0578	0.323403
FBgn0005664	0	0	0.000331	0	0	0	0.00055	0	0	0	0	0.000409	0	adult	adult	adult	adult	adult	adult_general	adult_general	adult_general	adult_general	adult_general	adult_general	adult_general	adult_general	adult_general	adult_general	0.0972	1.5106	0.0644	0.491542
FBgn0005671	0.000475	0.000707	0.000452	0.000535	9.89e-05	0.000191	0.000516	0.000869	0.000276	0	0	0.000401	0.000431	larval_pupal	x	x	x	x	adult_ovary	x	x	x	x	x	x	x	x	x	0.0009	0.5971	0.0014	0.444501
FBgn0005672	0.000234	5.44e-05	0.000142	0.000256	9.89e-05	0.000191	0.000213	0	0	0	0	0.000175	0	embryonic	x	x	x	x	embryonic_general	x	x	x	x	embryonic_general	x	x	x	x	0.087	1.5456	0.0563	0.491542
FBgn0005677	2.06e-05	0	1.35e-05	2.4e-05	0	0	0	0	6.14e-05	0	0	0	4.54e-05	embryonic	x	x	x	x	adult_testis	adult_testis	x	x	x	adult_gonadal	x	x	x	x	0.0388	1.4038	0.0277	0.491542
FBgn0005683	4.13e-05	0	0	3.2e-05	9.89e-05	0	0	0	0	0	0	0	0	embryonic	embryonic	embryonic	embryonic	embryonic	embryonic_gonadal	embryonic_gonadal	x	x	x	embryonic_gonadal	embryonic_gonadal	x	x	x	0.5123	3.0016	0.1707	0.264673
FBgn0005695	8.94e-05	0	1.35e-05	8.79e-05	9.89e-05	0	1.12e-05	0	3.07e-05	0	0	8.36e-06	2.27e-05	embryonic	embryonic	embryonic	x	x	embryonic_gonadal	x	x	x	x	embryonic_gonadal	x	x	x	x	0.0781	1.8919	0.0413	0.491542
FBgn0005696	4.82e-05	0	6.74e-06	5.59e-05	0	0	0	8.69e-05	0	0	0	0	2.27e-05	embryonic	embryonic	embryonic	x	x	adult_ovary	x	x	x	x	embryonic_general	embryonic_general	x	x	x	0.1665	2.1887	0.0761	0.347074
FBgn0005771	0.000138	0.000272	1.35e-05	0.000152	4.95e-05	0	1.12e-05	8.69e-05	0	0	0	8.36e-06	2.27e-05	larval_pupal	x	x	x	x	x	x	x	x	x	x	x	x	x	x	0.0296	1.1823	0.025	0.491542
FBgn0005775	5.5e-05	0	1.35e-05	4.8e-05	9.89e-05	0	2.25e-05	0	0	0	0	1.67e-05	0	embryonic	embryonic	embryonic	x	x	embryonic_gonadal	embryonic_gonadal	x	x	x	embryonic_gonadal	embryonic_gonadal	x	x	x	0.0906	1.5639	0.058	0.491542
FBgn0005776	0.00129	0.000218	0.000304	0.00146	0.000198	0	0.000292	0.000695	0.000338	0	0	0.000217	0.000431	embryonic	embryonic	embryonic	x	x	embryonic_general	embryonic_general	x	x	x	embryonic_general	embryonic_general	x	x	x	0.0111	1.361	0.0082	0.410872
FBgn0005777	0.000172	5.44e-05	8.09e-05	0.000184	9.89e-05	0	5.61e-05	0.000261	0.000123	0	0	4.18e-05	0.000159	embryonic	embryonic	x	x	x	adult_ovary	x	x	x	x	embryonic_general	x	x	x	x	0.0656	1.4473	0.0454	0.491542
FBgn0005778	0	0	1.35e-05	0	0	0	2.25e-05	0	0	0	0	1.67e-05	0	adult	adult	adult	adult	adult	adult_general	adult_general	adult_general	adult_general	adult_general	adult_general	adult_general	adult_general	adult_general	adult_general	0.1851	2.316	0.0799	0.43363
FBgn0008635	0.000193	0.000272	0.000243	0.000224	0	0	0.000326	8.69e-05	0.000184	0	0	0.000242	0.000159	larval_pupal	x	x	x	x	x	x	x	x	x	x	x	x	x	x	0.0236	1.9678	0.012	0.349347
FBgn0008649	3.44e-05	0	2.02e-05	4e-05	0	0	2.25e-05	0	3.07e-05	0	0	1.67e-05	2.27e-05	embryonic	x	x	x	x	embryonic_general	x	x	x	x	embryonic_general	x	x	x	x	0.1685	2.0544	0.082	0.165237
FBgn0010053	0.000144	0	0.000344	9.59e-05	0.000445	0	0.000528	0	0.000123	0	0	0.000393	9.07e-05	adult	adult	x	x	x	embryonic_gonadal	x	x	x	x	embryonic_gonadal	x	x	x	x	0.0906	1.531	0.0591	0.491542
FBgn0010078	0.00126	0.000653	0.00316	0.000983	0.00297	0.000861	0.00489	0.00182	6.14e-05	0	0	0.00372	0.000522	adult	adult	x	x	x	adult_general	x	x	x	x	adult_general	x	x	x	x	0	0.5129	0.0001	0.491542
FBgn0010083	9.63e-05	0	2.7e-05	9.59e-05	9.89e-05	0	3.37e-05	8.69e-05	0	0	0	2.51e-05	2.27e-05	embryonic	embryonic	x	x	x	embryonic_gonadal	x	x	x	x	embryonic_gonadal	x	x	x	x	0.024	1.4042	0.0171	0.491542
FBgn0010105	0.00011	0	4.05e-05	0.000128	0	0	6.74e-05	0	0	0	0	5.01e-05	0	embryonic	embryonic	x	x	x	embryonic_general	embryonic_general	x	x	x	embryonic_general	embryonic_general	x	x	x	0.0947	0.8467	0.1118	0.236331
FBgn0010109	3.44e-05	0	0	4e-05	0	0	0	0	0	0	0	0	0	embryonic	embryonic	embryonic	embryonic	embryonic	embryonic_general	embryonic_general	embryonic_general	embryonic_general	embryonic_general	embryonic_general	embryonic_general	embryonic_general	embryonic_general	embryonic_general	0.0715	1.2814	0.0558	0.491542
FBgn0010113	6.88e-06	0	3.37e-05	0.000232	0	0	5.61e-05	0	0	0	0	4.18e-05	0	adult	adult	adult	x	x	embryonic_general	embryonic_general	embryonic_general	x	x	embryonic_general	embryonic_general	embryonic_general	x	x	0.091	1.538	0.0591	0.491542
FBgn0010114	6.88e-05	5.44e-05	0.000128	7.99e-05	0	0	0.000213	0	0	0	0	0.000159	0	adult	x	x	x	x	adult_general	x	x	x	x	adult_general	x	x	x	x	0.0522	1.0902	0.0478	0.092822
FBgn0010173	0.0002	0.000163	2.7e-05	0.000192	0.000247	0	2.25e-05	8.69e-05	0	0.000222	0	2.51e-05	2.27e-05	embryonic	x	x	x	x	embryonic_gonadal	x	x	x	x	embryonic_gonadal	x	x	x	x	0.0693	2.3239	0.0298	0.298567
FBgn0010213	5.5e-05	0.000109	0.000108	4.8e-05	9.89e-05	0	0.000135	0.000174	6.14e-05	0	0	0.0001	9.07e-05	larval_pupal	x	x	x	x	adult_ovary	x	x	x	x	x	x	x	x	x	0.0404	2.0534	0.0197	0.491542
FBgn0010215	0.000427	0.000109	1.35e-05	0.00048	9.89e-05	0	1.12e-05	8.69e-05	0	0	0	8.36e-06	2.27e-05	embryonic	embryonic	x	x	x	embryonic_general	embryonic_general	embryonic_general	x	x	embryonic_general	embryonic_general	embryonic_general	x	x	0.0111	2.4188	0.0046	0.36647
FBgn0010218	0	0	0.000196	0	0	0	0.000326	0	0	0	0	0.000242	0	adult	adult	adult	adult	adult	adult_general	adult_general	adult_general	adult_general	adult_general	adult_general	adult_general	adult_general	adult_general	adult_general	0.8761	1.3872	0.6315	0.0123639
FBgn0010220	6.19e-05	0	6.74e-06	7.19e-05	0	0	0	8.69e-05	0	0	0	0	2.27e-05	embryonic	embryonic	embryonic	embryonic	x	adult_ovary	x	x	x	x	embryonic_general	embryonic_general	x	x	x	0.0844	2.0993	0.0402	0.044513
FBgn0010222	0	0	7.42e-05	0	0	0.000191	6.74e-05	0	3.07e-05	0.000444	0	8.36e-05	2.27e-05	adult	adult	adult	adult	adult	adult_general	adult_general	x	x	x	adult_general	adult_general	x	x	x	0.1007	2.1897	0.046	0.491542
FBgn0010223	0	0.000109	1.35e-05	0	0	0	2.25e-05	0	0	0	0	1.67e-05	0	larval_pupal	larval_pupal	larval_pupal	larval_pupal	x	x	x	x	x	x	x	x	x	x	x	0.0718	1.6844	0.0426	0.243954
FBgn0010225	0.000344	0.0012	0.00058	0.000392	4.95e-05	0.000478	0.000819	0	0.000215	0.000222	0	0.00066	0.000159	larval_pupal	larval_pupal	x	x	x	x	x	x	x	x	x	x	x	x	x	0.152	1.6813	0.0904	0.208807
FBgn0010226	0.000303	0.000381	0.000594	0.000352	0	0.000478	0.000135	0.000174	0.00101	0.008	0	0.000443	0.000794	adult	x	x	x	x	adult_testis	adult_testis	x	x	x	adult_gonadal	x	x	x	x	0.0161	0.5962	0.027	0.0257581
FBgn0010228	4.82e-05	0.000109	2.7e-05	4e-05	9.89e-05	9.56e-05	2.25e-05	8.69e-05	0	0	0	2.51e-05	2.27e-05	larval_pupal	larval_pupal	x	x	x	x	x	x	x	x	x	x	x	x	x	0.0211	0.7466	0.0283	0.491542
FBgn0010229	8.94e-05	0	2.02e-05	0.000104	0	0.000191	1.12e-05	0	0	0	0	2.51e-05	0	embryonic	embryonic	embryonic	x	x	embryonic_general	embryonic_general	embryonic_general	x	x	embryonic_general	embryonic_general	embryonic_general	x	x	0.1182	1.644	0.0719	0.163919
FBgn0010235	1.38e-05	0	6.74e-06	1.6e-05	0	0	1.12e-05	0	0	0	0	8.36e-06	0	embryonic	embryonic	x	x	x	embryonic_general	x	x	x	x	embryonic_general	x	x	x	x	0.0134	1.1469	0.0117	0.361487
FBgn0010238	0.000544	5.44e-05	0.000148	0.000607	0.000148	0	0.000213	0	0	0.000667	0	0.000184	0	embryonic	embryonic	x	x	x	embryonic_general	embryonic_general	x	x	x	embryonic_general	embryonic_general	x	x	x	0.0265	1.1876	0.0223	0.491542
FBgn0010258	0	0	5.4e-05	0	0	0	0	0	0.000246	0	0	0	0.000181	adult	adult	adult	adult	adult	adult_testis	adult_testis	adult_testis	adult_testis	adult_testis	adult_gonadal	adult_gonadal	adult_gonadal	adult_gonadal	adult_gonadal	0.3134	1.401	0.2237	0.395383
FBgn0010263	2.06e-05	0	8.77e-05	7.99e-06	9.89e-05	0	0.000146	0	0	0	0	0.000109	0	adult	adult	adult	x	x	adult_general	x	x	x	x	adult_general	x	x	x	x	0.0611	1.484	0.0412	0.211149
FBgn0010265	0.00144	0.00049	0.000553	0.000839	0.00514	0.00124	0.000505	0.00174	0.000123	0	0	0.000485	0.000544	embryonic	embryonic	x	x	x	embryonic_gonadal	embryonic_gonadal	x	x	x	embryonic_gonadal	embryonic_gonadal	embryonic_gonadal	x	x	0.0054	0.711	0.0076	0.491542
FBgn0010269	1.38e-05	0	6.74e-06	1.6e-05	0	0	1.12e-05	0	0	0	0	8.36e-06	0	embryonic	embryonic	x	x	x	embryonic_general	x	x	x	x	embryonic_general	x	x	x	x	0.0212	1.1585	0.0183	0.308814
FBgn0010278	8.94e-05	0	5.4e-05	6.39e-05	0.000247	9.56e-05	0	0.000347	9.21e-05	0	0	8.36e-06	0.000159	embryonic	x	x	x	x	adult_ovary	x	x	x	x	embryonic_gonadal	x	x	x	x	0.042	2.1787	0.0193	0.28193
FBgn0010280	0.000179	5.44e-05	9.44e-05	0.000192	9.89e-05	9.56e-05	4.49e-05	0.000434	0.000123	0	0	4.18e-05	0.000204	embryonic	x	x	x	x	adult_ovary	adult_ovary	x	x	x	adult_gonadal	x	x	x	x	0.0666	1.2002	0.0555	0.368935
FBgn0010282	7.57e-05	5.44e-05	2.02e-05	7.19e-05	9.89e-05	0	1.12e-05	0.000174	0	0	0	8.36e-06	4.54e-05	embryonic	x	x	x	x	adult_ovary	x	x	x	x	embryonic_gonadal	x	x	x	x	0.0471	3.3962	0.0139	0.214475
FBgn0010287	3.44e-05	0	0	4e-05	0	0	0	0	0	0	0	0	0	embryonic	embryonic	embryonic	embryonic	embryonic	embryonic_general	embryonic_general	embryonic_general	embryonic_general	embryonic_general	embryonic_general	embryonic_general	embryonic_general	embryonic_general	embryonic_general	0.0411	2.792	0.0147	0.401079
FBgn0010288	4.82e-05	5.44e-05	0.000135	4e-05	9.89e-05	9.56e-05	6.74e-05	0.000261	0.000307	0	0	5.85e-05	0.000295	adult	adult	x	x	x	adult_testis	x	x	x	x	adult_gonadal	adult_gonadal	x	x	x	0.1173	1.3688	0.0857	0.236697
FBgn0010292	0.000138	0.000109	6.74e-06	0.00016	0	0	1.12e-05	0	0	0	0	8.36e-06	0	embryonic	x	x	x	x	embryonic_general	x	x	x	x	embryonic_general	x	x	x	x	0.0352	1.9832	0.0177	0.491542
FBgn0010309	2.75e-05	5.44e-05	7.42e-05	3.2e-05	0	0	5.61e-05	8.69e-05	0.000154	0	0	4.18e-05	0.000136	adult	x	x	x	x	adult_testis	x	x	x	x	adult_gonadal	adult_gonadal	x	x	x	0.0479	2.0974	0.0229	0.150828
FBgn0010316	0.000227	0.000109	4.05e-05	0.000264	0	9.56e-05	4.49e-05	8.69e-05	0	0	0	4.18e-05	2.27e-05	embryonic	embryonic	x	x	x	embryonic_general	embryonic_general	x	x	x	embryonic_general	embryonic_general	x	x	x	0.1136	1.2919	0.0879	0.491542
FBgn0010329	6.88e-06	0	0	0	4.95e-05	0	0	0	0	0	0	0	0	embryonic	embryonic	embryonic	embryonic	embryonic	embryonic_gonadal	embryonic_gonadal	embryonic_gonadal	embryonic_gonadal	embryonic_gonadal	embryonic_gonadal	embryonic_gonadal	embryonic_gonadal	embryonic_gonadal	embryonic_gonadal	0.0669	1.8633	0.0359	0.197482
FBgn0010338	0.000151	0	8.09e-05	0.000176	0	0	0.000112	0	6.14e-05	0	0	8.36e-05	4.54e-05	embryonic	x	x	x	x	embryonic_general	embryonic_general	x	x	x	embryonic_general	embryonic_general	x	x	x	0.0168	1.6434	0.0102	0.491542
FBgn0010339	2.75e-05	0	2.7e-05	3.2e-05	0	0	1.12e-05	8.69e-05	6.14e-05	0	0	8.36e-06	6.8e-05	embryonic	x	x	x	x	adult_ovary	x	x	x	x	adult_gonadal	adult_gonadal	x	x	x	0.0082	1.3847	0.0059	0.246906
FBgn0010340	2.75e-05	5.44e-05	1.35e-05	1.6e-05	9.89e-05	0	0	0	6.14e-05	0	0	0	4.54e-05	larval_pupal	x	x	x	x	embryonic_gonadal	x	x	x	x	embryonic_gonadal	x	x	x	x	0.1418	1.6763	0.0846	0.491542
FBgn0010341	0.000282	5.44e-05	7.42e-05	0.00032	4.95e-05	9.56e-05	7.86e-05	0.000174	0	0.000222	0	7.52e-05	4.54e-05	embryonic	embryonic	x	x	x	embryonic_general	x	x	x	x	embryonic_general	embryonic_general	embryonic_general	x	x	0.0089	1.0429	0.0086	0.246487
FBgn0010342	0.000612	0.000218	6.74e-06	0.000679	0.000198	0	1.12e-05	0	0	0	0	8.36e-06	0	embryonic	embryonic	x	x	x	embryonic_general	embryonic_general	x	x	x	embryonic_general	embryonic_general	x	x	x	0.1231	2.1751	0.0566	0.250608
FBgn0010348	0.000647	0.000381	0.000243	0.000599	0.00094	0.000765	0.000123	0.000695	3.07e-05	0.00178	0	0.000226	0.000204	embryonic	x	x	x	x	embryonic_gonadal	x	x	x	x	embryonic_gonadal	x	x	x	x	0.0001	0.5828	0.0001	0.491542
FBgn0010350	9.63e-05	0	0.00027	0.000112	0	0	0.000415	0	9.21e-05	0	0	0.000309	6.8e-05	adult	adult	x	x	x	adult_general	adult_general	x	x	x	adult_general	adult_general	x	x	x	0.0303	1.4565	0.0208	0.491542
FBgn0010355	0.000144	0	0.000121	0.000168	0	0.000191	2.25e-05	0.000174	6.14e-05	0.00222	0	0.000117	9.07e-05	embryonic	x	x	x	x	adult_ovary	x	x	x	x	embryonic_general	x	x	x	x	0.0797	2.2484	0.0355	0.226993
FBgn0010356	0.000131	5.44e-05	6.07e-05	0.000152	0	0	1.12e-05	8.69e-05	0	0.00156	0	6.68e-05	2.27e-05	embryonic	embryonic	x	x	x	embryonic_general	x	x	x	x	embryonic_general	embryonic_general	x	x	x	0.061	2.2253	0.0274	0.174613
FBgn0010379	8.26e-05	0.000109	2.7e-05	9.59e-05	0	0.000191	1.12e-05	8.69e-05	0	0	0	2.51e-05	2.27e-05	larval_pupal	x	x	x	x	x	x	x	x	x	x	x	x	x	x	0.0586	1.0491	0.0558	0.0257581
FBgn0010382	0.000358	0	6.74e-06	0.000408	4.95e-05	0	0	0	3.07e-05	0	0	0	2.27e-05	embryonic	embryonic	embryonic	embryonic	x	embryonic_general	embryonic_general	embryonic_general	embryonic_general	x	embryonic_general	embryonic_general	embryonic_general	embryonic_general	x	0.1414	1.2712	0.1112	0.0263505
FBgn0010383	1.38e-05	5.44e-05	0	1.6e-05	0	0	0	0	0	0	0	0	0	larval_pupal	larval_pupal	x	x	x	x	x	x	x	x	x	x	x	x	x	0.0254	1.4819	0.0171	0.491542
FBgn0010385	0	0	6.74e-06	0	0	0	1.12e-05	0	0	0	0	8.36e-06	0	adult	adult	adult	adult	adult	adult_general	adult_general	adult_general	adult_general	adult_general	adult_general	adult_general	adult_general	adult_general	adult_general	0.2506	1.8465	0.1357	0.279042
FBgn0010387	1.38e-05	0	3.37e-05	7.99e-06	4.95e-05	9.56e-05	4.49e-05	0	0	0	0	4.18e-05	0	adult	adult	x	x	x	embryonic_gonadal	x	x	x	x	embryonic_gonadal	x	x	x	x	0.0676	1.399	0.0483	0.491542
FBgn0010388	0	0	2.02e-05	0	0	0	3.37e-05	0	0	0	0	2.51e-05	0	adult	adult	adult	adult	adult	adult_general	adult_general	adult_general	adult_general	adult_general	adult_general	adult_general	adult_general	adult_general	adult_general	0.1253	1.0432	0.1201	0.176361
FBgn0010397	0.0002	0	4.05e-05	0.000224	4.95e-05	0	3.37e-05	0	9.21e-05	0	0	2.51e-05	6.8e-05	embryonic	embryonic	embryonic	x	x	embryonic_general	embryonic_general	x	x	x	embryonic_general	embryonic_general	x	x	x	0.0321	1.1252	0.0286	0.0320328
FBgn0010398	4.13e-05	0	2.7e-05	3.2e-05	9.89e-05	0	4.49e-05	0	0	0	0	3.34e-05	0	embryonic	x	x	x	x	embryonic_gonadal	embryonic_gonadal	x	x	x	embryonic_gonadal	embryonic_gonadal	x	x	x	0.1582	2.0142	0.0786	0.119548
FBgn0010399	2.75e-05	0	0	3.2e-05	0	0	0	0	0	0	0	0	0	embryonic	embryonic	embryonic	embryonic	embryonic	embryonic_general	embryonic_general	embryonic_general	embryonic_general	embryonic_general	embryonic_general	embryonic_general	embryonic_general	embryonic_general	embryonic_general	0.0179	1.3023	0.0138	0.491542
FBgn0010406	0.000172	0	2.02e-05	0.000184	9.89e-05	0	2.25e-05	8.69e-05	0	0	0	1.67e-05	2.27e-05	embryonic	embryonic	embryonic	embryonic	x	embryonic_general	x	x	x	x	embryonic_general	x	x	x	x	0.1827	1.7995	0.1015	0.491542
FBgn0010408	0.00134	0.00141	0.00164	0.00128	0.00173	0.000861	0.00195	0.00434	0.000307	0	0	0.00153	0.00136	adult	x	x	x	x	adult_ovary	adult_ovary	x	x	x	embryonic_gonadal	x	x	x	x	0.0022	0.4333	0.0051	0.491542
FBgn0010409	0.00167	0.00152	0.00179	0.00109	0.00519	0.000956	0.00246	0.00278	9.21e-05	0	0.00746	0.00192	0.000794	adult	x	x	x	x	embryonic_gonadal	x	x	x	x	embryonic_gonadal	embryonic_gonadal	x	x	x	0.0088	0.8902	0.0098	0.491542
FBgn0010410	0.00249	0.000816	0.00235	0.000983	0.0118	0.0022	0.00312	0.00391	3.07e-05	0	0.00746	0.00252	0.00104	embryonic	x	x	x	x	embryonic_gonadal	embryonic_gonadal	x	x	x	embryonic_gonadal	embryonic_gonadal	embryonic_gonadal	x	x	0.0001	0.577	0.0001	0.491542
FBgn0010411	0.000406	0.000598	0.00056	0.00024	0.00143	0.000478	0.000752	0.000869	3.07e-05	0	0	0.000602	0.00025	larval_pupal	x	x	x	x	embryonic_gonadal	x	x	x	x	embryonic_gonadal	embryonic_gonadal	x	x	x	0.0027	0.8106	0.0033	0.491542
FBgn0010412	0.000406	0.000598	0.000634	0.000432	0.000247	0.000574	0.000797	0.00139	3.07e-05	0	0	0.000643	0.000386	adult	x	x	x	x	adult_ovary	adult_ovary	x	x	x	adult_general	x	x	x	x	0.0138	0.7893	0.0175	0.394485
FBgn0010414	2.06e-05	0	0	2.4e-05	0	0	0	0	0	0	0	0	0	embryonic	embryonic	embryonic	embryonic	embryonic	embryonic_general	embryonic_general	embryonic_general	embryonic_general	embryonic_general	embryonic_general	embryonic_general	embryonic_general	embryonic_general	embryonic_general	0.0286	2.0002	0.0143	0.491542
FBgn0010415	0.000234	0.000435	0.000115	0.000248	0.000148	0.000191	0.000112	0.000261	6.14e-05	0	0	0.0001	0.000113	larval_pupal	x	x	x	x	x	x	x	x	x	x	x	x	x	x	0.2102	0.7104	0.2959	0.0318075
FBgn0010416	0.000193	0	2.02e-05	0.000224	0	9.56e-05	2.25e-05	0	0	0	0	2.51e-05	0	embryonic	embryonic	embryonic	embryonic	x	embryonic_general	embryonic_general	embryonic_general	embryonic_general	x	embryonic_general	embryonic_general	embryonic_general	embryonic_general	x	0.0117	4.5074	0.0026	0.431735
FBgn0010417	0.00011	0.000109	3.37e-05	0.000128	0	0	3.37e-05	0.000174	0	0	0	2.51e-05	4.54e-05	embryonic	x	x	x	x	adult_ovary	x	x	x	x	embryonic_general	x	x	x	x	0.0418	2.0733	0.0202	0.429935
FBgn0010421	7.57e-05	0	2.02e-05	8.79e-05	0	0	2.25e-05	0	3.07e-05	0	0	1.67e-05	2.27e-05	embryonic	embryonic	x	x	x	embryonic_general	embryonic_general	x	x	x	embryonic_general	embryonic_general	x	x	x	0.0531	3.4852	0.0152	0.491542
FBgn0010422	9.63e-05	0	4.05e-05	8.79e-05	0.000148	0	1.12e-05	0.000347	3.07e-05	0	0	8.36e-06	0.000113	embryonic	embryonic	x	x	x	adult_ovary	adult_ovary	x	x	x	embryonic_gonadal	x	x	x	x	0.0728	1.9562	0.0372	0.491542
FBgn0010423	8.94e-05	0.000109	0	0.000104	0	0	0	0	0	0	0	0	0	larval_pupal	x	x	x	x	x	x	x	x	x	x	x	x	x	x	0.0271	0.9906	0.0273	0.34438
FBgn0010424	4.13e-05	0.000272	0	3.2e-05	9.89e-05	0	0	0	0	0	0	0	0	larval_pupal	larval_pupal	larval_pupal	x	x	x	x	x	x	x	x	x	x	x	x	0.0077	1.0916	0.007	0.13372
FBgn0010426	6.88e-05	0.000163	3.37e-05	4e-05	0.000247	0.000191	1.12e-05	0	6.14e-05	0	0	2.51e-05	4.54e-05	larval_pupal	larval_pupal	x	x	x	embryonic_gonadal	x	x	x	x	embryonic_gonadal	x	x	x	x	0.0034	2.4014	0.0014	0.491542
FBgn0010434	0.000124	5.44e-05	9.44e-05	0.000128	9.89e-05	0	0.000146	8.69e-05	0	0	0	0.000109	2.27e-05	embryonic	x	x	x	x	embryonic_general	x	x	x	x	embryonic_general	x	x	x	x	0.0463	1.2756	0.0363	0.491542
FBgn0010435	0.000124	0.000218	0.00031	0.000128	9.89e-05	9.56e-05	0.000348	0.000174	0.000368	0	0	0.000267	0.000318	adult	x	x	x	x	adult_testis	x	x	x	x	adult_gonadal	x	x	x	x	0.0246	1.7014	0.0145	0.0367492
FBgn0010438	4.82e-05	0	2.02e-05	7.99e-06	0.000297	0	0	0.000261	0	0	0	0	6.8e-05	embryonic	embryonic	x	x	x	embryonic_gonadal	x	x	x	x	embryonic_gonadal	embryonic_gonadal	embryonic_gonadal	x	x	0.0477	1.2993	0.0367	0.491542
FBgn0010453	0.000124	0	0	3.2e-05	0.000692	0	0	0	0	0	0	0	0	embryonic	embryonic	embryonic	embryonic	embryonic	embryonic_gonadal	embryonic_gonadal	embryonic_gonadal	embryonic_gonadal	x	embryonic_gonadal	embryonic_gonadal	embryonic_gonadal	embryonic_gonadal	x	0.1053	1.4395	0.0732	0.491542
FBgn0010470	0.000151	0.00049	0.000135	0.000168	4.95e-05	0.000478	0.000157	8.69e-05	0	0	0	0.000159	2.27e-05	larval_pupal	larval_pupal	x	x	x	x	x	x	x	x	x	x	x	x	x	0.0456	1.1155	0.0409	0.124892
FBgn0010488	0.000151	0.00087	0.000297	0.00016	9.89e-05	0.000765	0.000123	0.000695	0.000522	0	0	0.000159	0.000567	larval_pupal	larval_pupal	x	x	x	x	x	x	x	x	x	x	x	x	x	0.0919	1.247	0.0737	0.491542
FBgn0010501	0.000158	0	2.02e-05	0.000184	0	0	1.12e-05	0.000174	0	0	0	8.36e-06	4.54e-05	embryonic	embryonic	embryonic	x	x	embryonic_general	x	x	x	x	embryonic_general	embryonic_general	embryonic_general	x	x	0.1121	1.2389	0.0905	0.445749
FBgn0010516	0.000144	0	0.000189	0.000152	9.89e-05	9.56e-05	0.000258	0.000174	6.14e-05	0	0	0.000201	9.07e-05	adult	x	x	x	x	adult_general	x	x	x	x	adult_general	x	x	x	x	0.0282	1.0594	0.0266	0.491542
FBgn0010520	6.88e-05	0	6.74e-06	7.99e-05	0	0	1.12e-05	0	0	0	0	8.36e-06	0	embryonic	embryonic	embryonic	embryonic	x	embryonic_general	embryonic_general	embryonic_general	embryonic_general	x	embryonic_general	embryonic_general	embryonic_general	embryonic_general	x	0.0315	2.267	0.0139	0.366444
FBgn0010531	6.88e-06	0	4.05e-05	7.99e-06	0	9.56e-05	4.49e-05	0	0	0	0.00746	5.01e-05	0	adult	adult	adult	x	x	adult_general	adult_general	adult_general	x	x	adult_general	adult_general	adult_general	x	x	0.1316	2.3197	0.0567	0.321406
FBgn0010548	0.000255	0.000109	0.000108	0.000288	4.95e-05	0	0.000146	8.69e-05	6.14e-05	0	0	0.000109	6.8e-05	embryonic	embryonic	x	x	x	embryonic_general	embryonic_general	x	x	x	embryonic_general	embryonic_general	x	x	x	0.0729	0.9297	0.0785	0.0966992
FBgn0010551	0.000234	0.000326	0.000728	0.000224	0.000297	0.000383	0.00064	0.00113	0.000921	0.000889	0	0.000543	0.000975	adult	adult	x	x	x	adult_ovary	x	x	x	x	adult_gonadal	x	x	x	x	0.0163	0.9373	0.0174	0.297142
FBgn0010575	0.000124	0	4.72e-05	0.000144	0	0	3.37e-05	0.000174	6.14e-05	0	0	2.51e-05	9.07e-05	embryonic	embryonic	x	x	x	adult_ovary	x	x	x	x	embryonic_general	x	x	x	x	0.0988	1.0481	0.0943	0.491542
FBgn0010583	0.000158	0.000163	4.05e-05	0.000184	0	0	3.37e-05	0	9.21e-05	0	0	2.51e-05	6.8e-05	larval_pupal	x	x	x	x	embryonic_general	x	x	x	x	embryonic_general	x	x	x	x	0.0268	0.9584	0.028	0.328436
FBgn0010590	4.82e-05	0.000326	8.09e-05	4e-05	9.89e-05	0.000191	4.49e-05	0.000174	0.000123	0	0	5.01e-05	0.000136	larval_pupal	larval_pupal	larval_pupal	x	x	x	x	x	x	x	x	x	x	x	x	0.0948	2.3057	0.0411	0.122064
FBgn0010591	0.000186	0.000544	8.77e-05	0.000216	0	0.000191	0.000123	0	0	0	0	0.000109	0	larval_pupal	larval_pupal	x	x	x	x	x	x	x	x	x	x	x	x	x	0.0448	1.4976	0.0299	0.491542
FBgn0010602	0.000213	0.000218	9.44e-05	0.000232	9.89e-05	0	3.37e-05	0.000869	3.07e-05	0	0	2.51e-05	0.00025	larval_pupal	x	x	x	x	adult_ovary	adult_ovary	x	x	x	adult_gonadal	x	x	x	x	0.0025	2.0311	0.0012	0.491542
FBgn0010607	5.5e-05	0	2.02e-05	6.39e-05	0	9.56e-05	2.25e-05	0	0	0	0	2.51e-05	0	embryonic	embryonic	x	x	x	embryonic_general	embryonic_general	x	x	x	embryonic_general	embryonic_general	x	x	x	0.3826	2.9745	0.1286	0.158876
FBgn0010609	0.000255	0.000326	0.000148	0.00028	9.89e-05	0	0.000247	0	0	0	0	0.000184	0	larval_pupal	x	x	x	x	x	x	x	x	x	x	x	x	x	x	0.0402	1.4764	0.0272	0.258588
FBgn0010611	0.000365	0.000653	0.000155	0.000424	0	0	0.000202	0.000174	9.21e-05	0	0	0.00015	0.000113	larval_pupal	x	x	x	x	x	x	x	x	x	x	x	x	x	x	0.0501	1.4249	0.0352	0.144108
FBgn0010612	0.000124	0.000109	0.000546	8.79e-05	0.000346	0	0.000808	0.000174	0.000184	0	0.00746	0.00061	0.000181	adult	adult	adult	x	x	adult_general	x	x	x	x	adult_general	x	x	x	x	0.0043	0.8094	0.0053	0.412623
FBgn0010620	0.000144	5.44e-05	3.37e-05	0.000168	0	0	4.49e-05	8.69e-05	0	0	0	3.34e-05	2.27e-05	embryonic	embryonic	x	x	x	embryonic_general	x	x	x	x	embryonic_general	embryonic_general	x	x	x	0.0555	1.2078	0.046	0.491542
FBgn0010622	4.13e-05	0	5.4e-05	4.8e-05	0	0	7.86e-05	8.69e-05	0	0	0	5.85e-05	2.27e-05	adult	x	x	x	x	adult_ovary	x	x	x	x	adult_general	x	x	x	x	0.0837	2.2335	0.0375	0.491542
FBgn0010638	0.000165	0.000218	8.09e-05	0.00016	0.000198	9.56e-05	0.000101	0	6.14e-05	0	0	8.36e-05	4.54e-05	larval_pupal	x	x	x	x	x	x	x	x	x	x	x	x	x	x	0.0135	0.7924	0.0171	0.491542
FBgn0010651	6.19e-05	0.000326	7.42e-05	7.19e-05	0	0	6.74e-05	8.69e-05	0	0.000889	0	8.36e-05	2.27e-05	larval_pupal	larval_pupal	larval_pupal	x	x	x	x	x	x	x	x	x	x	x	x	0.1255	1.5593	0.0805	0.113336
FBgn0010660	0.000165	5.44e-05	6.74e-06	0.000192	0	0	0	8.69e-05	0	0	0	0	2.27e-05	embryonic	embryonic	x	x	x	embryonic_general	embryonic_general	x	x	x	embryonic_general	embryonic_general	x	x	x	0.2721	1.4912	0.1825	0.0290363
FBgn0010704	0.000193	0	6.07e-05	0.000208	9.89e-05	0.000191	7.86e-05	0	0	0	0	7.52e-05	0	embryonic	embryonic	x	x	x	embryonic_general	embryonic_general	x	x	x	embryonic_general	embryonic_general	x	x	x	0.0182	0.9398	0.0194	0.0064309
FBgn0010709	6.88e-05	0	2.02e-05	6.39e-05	9.89e-05	0	2.25e-05	0	3.07e-05	0	0	1.67e-05	2.27e-05	embryonic	embryonic	x	x	x	embryonic_gonadal	x	x	x	x	embryonic_gonadal	x	x	x	x	0.0354	3.0043	0.0118	0.0320328
FBgn0010715	0.000179	0.000163	0.000108	0.000192	9.89e-05	9.56e-05	7.86e-05	0.000261	0.000154	0	0	6.68e-05	0.000181	embryonic	x	x	x	x	adult_ovary	x	x	x	x	embryonic_general	x	x	x	x	0.0195	0.9354	0.0209	0.325127
FBgn0010741	0.000131	5.44e-05	5.4e-05	9.59e-05	0.000346	9.56e-05	5.61e-05	8.69e-05	3.07e-05	0	0	5.01e-05	4.54e-05	embryonic	embryonic	x	x	x	embryonic_gonadal	embryonic_gonadal	x	x	x	embryonic_gonadal	embryonic_gonadal	x	x	x	0.0743	1.3477	0.0552	0.151639
FBgn0010747	0.000454	5.44e-05	0.000135	0.000504	0.000148	0	0.000112	0.000347	0.000184	0	0	8.36e-05	0.000227	embryonic	embryonic	x	x	x	embryonic_general	x	x	x	x	embryonic_general	embryonic_general	x	x	x	0.0191	1.6394	0.0117	0.491542
FBgn0010750	0.00011	0	5.4e-05	0.000128	0	0	3.37e-05	0.000261	6.14e-05	0	0	2.51e-05	0.000113	embryonic	embryonic	x	x	x	adult_ovary	adult_ovary	x	x	x	embryonic_general	x	x	x	x	0.0896	2.162	0.0414	0.164305
FBgn0010762	0.000131	5.44e-05	2.02e-05	0.000152	0	0	2.25e-05	8.69e-05	0	0	0	1.67e-05	2.27e-05	embryonic	embryonic	x	x	x	embryonic_general	x	x	x	x	embryonic_general	embryonic_general	x	x	x	0.0571	1.1772	0.0485	0.491542
FBgn0010768	4.13e-05	5.44e-05	6.74e-06	4.8e-05	0	0	1.12e-05	0	0	0	0	8.36e-06	0	larval_pupal	x	x	x	x	x	x	x	x	x	x	x	x	x	x	0.0442	1.7147	0.0258	0.491542
FBgn0010772	9.63e-05	0.000163	4.72e-05	0.000112	0	0	5.61e-05	8.69e-05	3.07e-05	0	0	4.18e-05	4.54e-05	larval_pupal	x	x	x	x	x	x	x	x	x	x	x	x	x	x	0.1151	1.6966	0.0679	0.491542
FBgn0010774	0.000839	0.000218	0.000108	0.000959	9.89e-05	0	8.98e-05	0.000347	0.000123	0	0	6.68e-05	0.000181	embryonic	embryonic	x	x	x	embryonic_general	embryonic_general	x	x	x	embryonic_general	embryonic_general	embryonic_general	x	x	0.1072	1.3423	0.0798	0.457611
FBgn0010786	0.000158	0.000163	0.000236	0.000176	4.95e-05	0	0.000348	8.69e-05	9.21e-05	0	0	0.000259	9.07e-05	adult	x	x	x	x	adult_general	x	x	x	x	adult_general	x	x	x	x	0.1054	1.4175	0.0743	0.310648
FBgn0010803	8.94e-05	0	0.000216	9.59e-05	4.95e-05	9.56e-05	0.000281	0	0.000184	0	0	0.000217	0.000136	adult	adult	x	x	x	adult_general	x	x	x	x	adult_general	x	x	x	x	0.043	1.9164	0.0224	0.491542
FBgn0010808	0.000144	0.000218	0.000148	0.00012	0.000297	0	0.000236	8.69e-05	0	0	0	0.000175	2.27e-05	larval_pupal	x	x	x	x	embryonic_gonadal	x	x	x	x	embryonic_gonadal	x	x	x	x	0.1372	0.9367	0.1464	0.239902
FBgn0010812	5.5e-05	0	6.07e-05	6.39e-05	0	0	5.61e-05	0.000174	6.14e-05	0	0	4.18e-05	9.07e-05	adult	x	x	x	x	adult_ovary	adult_ovary	x	x	x	adult_gonadal	x	x	x	x	0.0781	2.1237	0.0368	0.219223
FBgn0010825	7.57e-05	0	6.74e-05	8.79e-05	0	0	7.86e-05	0.000174	3.07e-05	0	0	5.85e-05	6.8e-05	embryonic	x	x	x	x	adult_ovary	x	x	x	x	embryonic_general	x	x	x	x	0.0756	1.2408	0.061	0.491542
FBgn0010851	0.000213	0	4.05e-05	0.000248	0	9.56e-05	4.49e-05	0	3.07e-05	0	0	4.18e-05	2.27e-05	embryonic	embryonic	embryonic	x	x	embryonic_general	embryonic_general	embryonic_general	x	x	embryonic_general	embryonic_general	embryonic_general	x	x	0.014	1.4461	0.0096	0.263337
FBgn0010877	0.000413	5.44e-05	6.74e-05	0.000464	9.89e-05	0	0	0.000261	0.000215	0	0	0	0.000227	embryonic	embryonic	embryonic	x	x	embryonic_general	x	x	x	x	embryonic_general	embryonic_general	x	x	x	0.1675	1.3134	0.1275	0.183362
FBgn0010894	0.000213	5.44e-05	0	0.000224	0.000148	0	0	0	0	0	0	0	0	embryonic	embryonic	x	x	x	embryonic_general	x	x	x	x	embryonic_general	x	x	x	x	0.0572	1.495	0.0383	0.138103
FBgn0010905	0.000103	5.44e-05	2.7e-05	0.000112	4.95e-05	0	3.37e-05	8.69e-05	0	0	0	2.51e-05	2.27e-05	embryonic	x	x	x	x	embryonic_general	x	x	x	x	embryonic_general	embryonic_general	x	x	x	0.0674	1.633	0.0413	0.158876
FBgn0010909	0.000179	5.44e-05	4.05e-05	0.000184	0.000148	9.56e-05	1.12e-05	0.000174	3.07e-05	0.000222	0	2.51e-05	6.8e-05	embryonic	embryonic	x	x	x	embryonic_general	x	x	x	x	embryonic_general	x	x	x	x	0.0487	0.743	0.0656	0.395855
FBgn0010926	0.000282	5.44e-05	3.37e-05	0.00032	4.95e-05	0	2.25e-05	0.000261	0	0	0	1.67e-05	6.8e-05	embryonic	embryonic	embryonic	x	x	embryonic_general	x	x	x	x	embryonic_general	embryonic_general	embryonic_general	x	x	0.1243	2.2575	0.055	0.105756
FBgn0011013	2.75e-05	5.44e-05	4.72e-05	3.2e-05	0	0	2.25e-05	0.000261	6.14e-05	0	0	1.67e-05	0.000113	larval_pupal	x	x	x	x	adult_ovary	adult_ovary	adult_ovary	x	x	adult_gonadal	adult_gonadal	x	x	x	0.0491	2.7812	0.0177	0.491542
FBgn0011020	0	0	1.35e-05	0	0	0	0	0.000174	0	0	0	0	4.54e-05	adult	adult	adult	adult	adult	adult_ovary	adult_ovary	adult_ovary	adult_ovary	adult_ovary	adult_gonadal	adult_gonadal	adult_gonadal	adult_gonadal	adult_gonadal	0.1604	2.2253	0.0721	0.491542
FBgn0011202	8.26e-05	0.000163	1.35e-05	9.59e-05	0	0	0	8.69e-05	3.07e-05	0	0	0	4.54e-05	larval_pupal	x	x	x	x	x	x	x	x	x	x	x	x	x	x	0.0628	1.7039	0.0369	0.28107
FBgn0011204	8.94e-05	0	4.72e-05	8.79e-05	9.89e-05	9.56e-05	1.12e-05	0.000347	3.07e-05	0	0	1.67e-05	0.000113	embryonic	x	x	x	x	adult_ovary	adult_ovary	x	x	x	adult_gonadal	x	x	x	x	0.1636	2.014	0.0812	0.328092
FBgn0011207	5.5e-05	5.44e-05	5.4e-05	6.39e-05	0	9.56e-05	1.12e-05	0.000174	0.000123	0	0	1.67e-05	0.000136	embryonic	x	x	x	x	adult_ovary	x	x	x	x	adult_gonadal	adult_gonadal	x	x	x	0.025	1.5594	0.016	0.0468212
FBgn0011211	0.00157	0.00239	0.00396	0.00177	0.000297	9.56e-05	0.0055	0.00504	0.000614	0.004	0	0.00425	0.00177	adult	x	x	x	x	adult_ovary	x	x	x	x	adult_general	x	x	x	x	0.0123	0.6205	0.0198	0.236787
FBgn0011217	0.000661	0.000326	0.000189	0.000687	0.000495	0.000287	0.000146	0.000261	0.000246	0.000222	0	0.000142	0.00025	embryonic	embryonic	x	x	x	embryonic_general	x	x	x	x	embryonic_general	x	x	x	x	0	0.1002	0.0001	0.491542
FBgn0011219	0.00031	0.00207	0.000951	0.000344	9.89e-05	0.000383	5.61e-05	0.000434	0	0.0282	0	0.00114	0.000113	larval_pupal	larval_pupal	x	x	x	x	x	x	x	x	x	x	x	x	x	0.2524	0.4986	0.5062	0.0497889
FBgn0011224	0.000255	0	6.07e-05	0.000272	0.000148	9.56e-05	5.61e-05	8.69e-05	6.14e-05	0	0	5.01e-05	6.8e-05	embryonic	embryonic	embryonic	x	x	embryonic_general	x	x	x	x	embryonic_general	x	x	x	x	0.0473	0.767	0.0616	0.491542
FBgn0011225	0.000158	5.44e-05	0.000283	0.000184	0	9.56e-05	0.000168	0	0.000798	0	0	0.000134	0.00059	adult	x	x	x	x	adult_testis	adult_testis	adult_testis	x	x	adult_gonadal	adult_gonadal	x	x	x	0.012	1.4056	0.0085	0.491542
FBgn0011227	0	0	5.4e-05	0	0	9.56e-05	3.37e-05	8.69e-05	9.21e-05	0	0	3.34e-05	9.07e-05	adult	adult	adult	adult	adult	adult_testis	x	x	x	x	adult_gonadal	adult_gonadal	x	x	x	0.0838	0.8022	0.1045	0.248441
FBgn0011230	6.88e-06	0.000109	0.000135	7.99e-06	0	9.56e-05	0.000123	0	0.000246	0	0	0.0001	0.000181	adult	x	x	x	x	adult_testis	adult_testis	x	x	x	adult_gonadal	x	x	x	x	0.0735	2.1373	0.0344	0.172817
FBgn0011232	4.82e-05	0	1.35e-05	5.59e-05	0	0	0	0	6.14e-05	0	0	0	4.54e-05	embryonic	embryonic	x	x	x	adult_testis	x	x	x	x	embryonic_general	x	x	x	x	0.0465	1.89	0.0246	0.176361
FBgn0011236	3.44e-05	0	3.37e-05	4e-05	0	0	3.37e-05	8.69e-05	3.07e-05	0	0	2.51e-05	4.54e-05	embryonic	x	x	x	x	adult_ovary	adult_ovary	x	x	x	adult_gonadal	x	x	x	x	0.0395	1.6166	0.0245	0.491542
FBgn0011241	2.06e-05	0	5.4e-05	1.6e-05	4.95e-05	0.000191	3.37e-05	0	9.21e-05	0	0	4.18e-05	6.8e-05	adult	adult	x	x	x	adult_testis	x	x	x	x	adult_gonadal	x	x	x	x	0.1088	1.9251	0.0565	0.144139
FBgn0011253	0.000268	5.44e-05	0.000142	0.000296	9.89e-05	0.000287	3.37e-05	0.000261	0.000368	0	0	5.01e-05	0.00034	embryonic	x	x	x	x	adult_testis	x	x	x	x	adult_gonadal	x	x	x	x	0.0049	0.187	0.0261	0.201235
FBgn0011259	4.13e-05	0	1.35e-05	4.8e-05	0	0	1.12e-05	8.69e-05	0	0	0	8.36e-06	2.27e-05	embryonic	embryonic	x	x	x	adult_ovary	x	x	x	x	embryonic_general	embryonic_general	x	x	x	0.0259	0.8624	0.03	0.335444
FBgn0011272	0.00174	0.00179	0.00235	0.00177	0.00153	0.000574	0.00278	0.0066	0.000553	0	0.00746	0.00213	0.00213	adult	x	x	x	x	adult_ovary	adult_ovary	x	x	x	x	x	x	x	x	0.0315	0.9481	0.0332	0.244372
FBgn0011273	0	5.44e-05	7.42e-05	0	0	9.56e-05	1.12e-05	0	0.000276	0	0	1.67e-05	0.000204	adult	x	x	x	x	adult_testis	adult_testis	adult_testis	x	x	adult_gonadal	adult_gonadal	x	x	x	0.0878	2.9293	0.03	0.28318
FBgn0011274	2.75e-05	0	5.4e-05	3.2e-05	0	0	6.74e-05	8.69e-05	3.07e-05	0	0	5.01e-05	4.54e-05	adult	x	x	x	x	adult_ovary	x	x	x	x	adult_general	x	x	x	x	0.4008	1.3808	0.2903	0.280498
FBgn0011276	0	0	2.02e-05	0	0	0	3.37e-05	0	0	0	0	2.51e-05	0	adult	adult	adult	adult	adult	adult_general	adult_general	adult_general	adult_general	adult_general	adult_general	adult_general	adult_general	adult_general	adult_general	0.1579	2.203	0.0717	0.445442
FBgn0011280	0	0	0.00025	0	0	0	0.000415	0	0	0	0	0.000309	0	adult	adult	adult	adult	adult	adult_general	adult_general	adult_general	adult_general	adult_general	adult_general	adult_general	adult_general	adult_general	adult_general	0.2553	2.0708	0.1233	0.491542
FBgn0011284	0.00265	0.00207	0.00225	0.00237	0.0044	0.000669	0.00306	0.00443	3.07e-05	0	0.00746	0.00235	0.00118	embryonic	x	x	x	x	adult_ovary	x	x	x	x	embryonic_gonadal	x	x	x	x	0.0123	0.7708	0.016	0.285189
FBgn0011285	2.75e-05	0	2.02e-05	3.2e-05	0	0	2.25e-05	0	3.07e-05	0	0	1.67e-05	2.27e-05	embryonic	x	x	x	x	embryonic_general	x	x	x	x	embryonic_general	x	x	x	x	0.0486	1.8461	0.0263	0.491542
FBgn0011286	2.06e-05	0	0.000216	2.4e-05	0	0	0.000326	0	6.14e-05	0.000222	0	0.000251	4.54e-05	adult	adult	adult	adult	x	adult_general	adult_general	adult_general	x	x	adult_general	adult_general	adult_general	x	x	0.0114	1.4827	0.0077	0.0509681
FBgn0011290	8.94e-05	0	5.4e-05	5.59e-05	0.000297	0	8.98e-05	0	0	0	0	6.68e-05	0	embryonic	x	x	x	x	embryonic_gonadal	embryonic_gonadal	embryonic_gonadal	x	x	embryonic_gonadal	embryonic_gonadal	embryonic_gonadal	x	x	0.0833	1.3287	0.0627	0.163919
FBgn0011291	0	5.44e-05	0	0	0	0	0	0	0	0	0	0	0	larval_pupal	larval_pupal	larval_pupal	larval_pupal	larval_pupal	x	x	x	x	x	x	x	x	x	x	0.0776	2.7232	0.0285	0.491542
FBgn0011296	4.13e-05	0	8.77e-05	4.8e-05	0	0.000191	0.000101	0.000174	0	0	0	9.19e-05	4.54e-05	adult	adult	x	x	x	adult_ovary	x	x	x	x	adult_general	x	x	x	x	0.0316	1.3504	0.0234	0.491542
FBgn0011297	4.82e-05	0	2.7e-05	5.59e-05	0	0	2.25e-05	8.69e-05	3.07e-05	0	0	1.67e-05	4.54e-05	embryonic	x	x	x	x	adult_ovary	x	x	x	x	embryonic_general	x	x	x	x	0.1119	2.3628	0.0474	0.491542
FBgn0011300	4.82e-05	0.000109	6.74e-06	4e-05	9.89e-05	9.56e-05	0	0	0	0	0	8.36e-06	0	larval_pupal	larval_pupal	x	x	x	x	x	x	x	x	x	x	x	x	x	0.0933	1.5647	0.0596	0.491542
FBgn0011305	9.63e-05	5.44e-05	0.000115	7.99e-05	0.000198	0	0.000168	8.69e-05	3.07e-05	0	0	0.000125	4.54e-05	adult	x	x	x	x	embryonic_gonadal	x	x	x	x	embryonic_gonadal	x	x	x	x	0.0603	2.5807	0.0234	0.210965
FBgn0011327	0.000138	5.44e-05	0.000108	0.000144	9.89e-05	9.56e-05	4.49e-05	0	0.000338	0	0	4.18e-05	0.00025	embryonic	x	x	x	x	adult_testis	adult_testis	x	x	x	adult_gonadal	x	x	x	x	0.0347	1.6306	0.0213	0.491542
FBgn0011341	0.000489	0.000381	0.000243	0.000559	4.95e-05	0	0.000269	0.000347	9.21e-05	0.00111	0	0.000242	0.000159	embryonic	x	x	x	x	embryonic_general	x	x	x	x	embryonic_general	x	x	x	x	0.0647	1.7229	0.0376	0.491542
FBgn0011361	0.000117	0	0.000101	7.99e-05	0.000346	0.000191	0.000123	0	6.14e-05	0	0	0.000109	4.54e-05	embryonic	x	x	x	x	embryonic_gonadal	embryonic_gonadal	x	x	x	embryonic_gonadal	embryonic_gonadal	x	x	x	0.0577	0.6753	0.0855	0.191686
FBgn0011455	0.000144	0	0.000128	6.39e-05	0.000643	0	0.000191	0	6.14e-05	0	0	0.000142	4.54e-05	embryonic	x	x	x	x	embryonic_gonadal	embryonic_gonadal	embryonic_gonadal	x	x	embryonic_gonadal	embryonic_gonadal	embryonic_gonadal	x	x	0.0759	1.364	0.0556	0.491542
FBgn0011474	0.000158	0	5.4e-05	0.000176	4.95e-05	0.000191	1.12e-05	0.000174	9.21e-05	0	0	2.51e-05	0.000113	embryonic	embryonic	x	x	x	embryonic_general	x	x	x	x	embryonic_general	x	x	x	x	0.111	1.7115	0.0648	0.395855
FBgn0011476	0	0	6.74e-06	0	0	0	0	0	3.07e-05	0	0	0	2.27e-05	adult	adult	adult	adult	adult	adult_testis	adult_testis	adult_testis	adult_testis	adult_testis	adult_gonadal	adult_gonadal	adult_gonadal	adult_gonadal	adult_gonadal	0.0937	1.9417	0.0482	0.351972
FBgn0011481	0.000255	5.44e-05	7.42e-05	0.000248	0.000297	0	7.86e-05	0.000347	0	0	0	5.85e-05	9.07e-05	embryonic	embryonic	x	x	x	adult_ovary	x	x	x	x	embryonic_gonadal	x	x	x	x	0.0032	1.001	0.0032	0.150828
FBgn0011509	4.82e-05	0	1.35e-05	4.8e-05	4.95e-05	0	1.12e-05	8.69e-05	0	0	0	8.36e-06	2.27e-05	embryonic	embryonic	x	x	x	adult_ovary	x	x	x	x	embryonic_gonadal	x	x	x	x	0.1115	1.7467	0.0638	0.174613
FBgn0011554	0	5.44e-05	0	0	0	0	0	0	0	0	0	0	0	larval_pupal	larval_pupal	larval_pupal	larval_pupal	larval_pupal	x	x	x	x	x	x	x	x	x	x	0.2291	1.6891	0.1356	0.491542
FBgn0011556	2.06e-05	5.44e-05	0	2.4e-05	0	0	0	0	0	0	0	0	0	larval_pupal	larval_pupal	x	x	x	x	x	x	x	x	x	x	x	x	x	0.2653	1.6625	0.1596	0.491542
FBgn0011570	0.000186	0.000326	1.35e-05	0.000208	4.95e-05	9.56e-05	0	8.69e-05	0	0	0	8.36e-06	2.27e-05	larval_pupal	x	x	x	x	x	x	x	x	x	x	x	x	x	x	0.0102	2.8653	0.0036	0.491542
FBgn0011573	0.000206	0.000163	9.44e-05	0.000232	4.95e-05	9.56e-05	5.61e-05	0.000261	0.000154	0	0	5.01e-05	0.000181	embryonic	x	x	x	x	adult_ovary	x	x	x	x	embryonic_general	x	x	x	x	0.0619	3.6723	0.0169	0.491542
FBgn0011576	0	0	3.37e-05	0	0	0	5.61e-05	0	0	0	0	4.18e-05	0	adult	adult	adult	adult	adult	adult_general	adult_general	adult_general	adult_general	adult_general	adult_general	adult_general	adult_general	adult_general	adult_general	0.0914	1.9403	0.0471	0.0721835
FBgn0011577	6.19e-05	0.000163	6.74e-05	5.59e-05	9.89e-05	9.56e-05	8.98e-05	8.69e-05	0	0	0	7.52e-05	2.27e-05	larval_pupal	larval_pupal	x	x	x	x	x	x	x	x	x	x	x	x	x	0.1794	1.6935	0.1059	0.210199
FBgn0011581	0	0	0.000101	0	0	0	0.000168	0	0	0	0	0.000125	0	adult	adult	adult	adult	adult	adult_general	adult_general	adult_general	adult_general	adult_general	adult_general	adult_general	adult_general	adult_general	adult_general	0.057	1.551	0.0368	0.491542
FBgn0011584	0.000144	0	8.09e-05	0.000168	0	0.000191	6.74e-05	0	0.000123	0	0	6.68e-05	9.07e-05	embryonic	x	x	x	x	embryonic_general	x	x	x	x	embryonic_general	x	x	x	x	0.0708	1.6086	0.044	0.491542
FBgn0011586	0.000131	5.44e-05	6.74e-06	0.000128	0.000148	0	0	8.69e-05	0	0	0	0	2.27e-05	embryonic	embryonic	x	x	x	embryonic_gonadal	x	x	x	x	embryonic_gonadal	x	x	x	x	0.0191	3.5955	0.0053	0.491542
FBgn0011589	0	0	1.35e-05	0	0	0	2.25e-05	0	0	0	0	1.67e-05	0	adult	adult	adult	adult	adult	adult_general	adult_general	adult_general	adult_general	adult_general	adult_general	adult_general	adult_general	adult_general	adult_general	0.0405	1.084	0.0374	0.173869
FBgn0011592	4.13e-05	0	2.02e-05	4.8e-05	0	0	1.12e-05	8.69e-05	3.07e-05	0	0	8.36e-06	4.54e-05	embryonic	embryonic	x	x	x	adult_ovary	x	x	x	x	embryonic_general	x	x	x	x	0.0738	1.4641	0.0504	0.142406
FBgn0011604	0.000248	0	0.000108	0.000288	0	0	8.98e-05	0.000521	6.14e-05	0	0	6.68e-05	0.000181	embryonic	embryonic	x	x	x	adult_ovary	x	x	x	x	embryonic_general	x	x	x	x	0.0249	2.0292	0.0123	0.326335
FBgn0011638	0.000179	0.000109	8.09e-05	0.000144	0.000396	0	3.37e-05	0.000608	6.14e-05	0	0	2.51e-05	0.000204	embryonic	x	x	x	x	adult_ovary	x	x	x	x	embryonic_gonadal	x	x	x	x	0.1178	2.3029	0.0512	0.491542
FBgn0011640	0.000275	0.000326	0.000148	0.000296	0.000148	0	0.000112	0.000261	0.000276	0	0	8.36e-05	0.000272	larval_pupal	x	x	x	x	x	x	x	x	x	x	x	x	x	x	0.0151	0.947	0.016	0.174613
FBgn0011642	9.63e-05	0	4.05e-05	0.000104	4.95e-05	0.000287	3.37e-05	0	0	0	0	5.01e-05	0	embryonic	embryonic	x	x	x	embryonic_general	embryonic_general	x	x	x	embryonic_general	embryonic_general	x	x	x	0.3228	1.861	0.1735	0.245658
FBgn0011643	2.75e-05	0	3.37e-05	3.2e-05	0	0	4.49e-05	8.69e-05	0	0	0	3.34e-05	2.27e-05	adult	x	x	x	x	adult_ovary	adult_ovary	x	x	x	adult_general	x	x	x	x	0.0085	0.2741	0.0311	0.406821
FBgn0011648	0.000337	0	0.000101	0.000376	9.89e-05	0	0.000157	0	3.07e-05	0	0	0.000117	2.27e-05	embryonic	embryonic	x	x	x	embryonic_general	embryonic_general	x	x	x	embryonic_general	embryonic_general	x	x	x	0.0063	1.35	0.0046	0.491542
FBgn0011653	4.13e-05	0.000381	0	4.8e-05	0	0	0	0	0	0	0	0	0	larval_pupal	larval_pupal	larval_pupal	larval_pupal	x	x	x	x	x	x	x	x	x	x	x	0.0669	1.4426	0.0464	0.491542
FBgn0011655	8.26e-05	0.000109	5.4e-05	9.59e-05	0	0	1.12e-05	0	0.000215	0	0	8.36e-06	0.000159	larval_pupal	x	x	x	x	adult_testis	x	x	x	x	adult_gonadal	x	x	x	x	0.063	1.4024	0.0449	0.182902
FBgn0011656	8.26e-05	5.44e-05	2.7e-05	7.99e-05	9.89e-05	0	4.49e-05	0	0	0	0	3.34e-05	0	embryonic	x	x	x	x	embryonic_gonadal	x	x	x	x	embryonic_gonadal	x	x	x	x	0.0402	0.8752	0.0459	0.491542
FBgn0011659	2.06e-05	0	3.37e-05	2.4e-05	0	0	4.49e-05	0	3.07e-05	0	0	3.34e-05	2.27e-05	adult	x	x	x	x	adult_general	x	x	x	x	adult_general	x	x	x	x	0.1325	2.1302	0.0622	0.277979
FBgn0011660	7.57e-05	0	4.05e-05	8.79e-05	0	0	1.12e-05	0	0.000154	0	0	8.36e-06	0.000113	embryonic	x	x	x	x	adult_testis	x	x	x	x	adult_gonadal	x	x	x	x	0.1726	1.9051	0.0906	0.178578
FBgn0011661	0.000764	0.00087	0.00029	0.000839	0.000297	0	0.000303	0.000869	0.000184	0	0	0.000226	0.000363	larval_pupal	x	x	x	x	x	x	x	x	x	x	x	x	x	x	0.0117	0.9502	0.0124	0.147001
FBgn0011672	0.000124	0.000109	4.05e-05	0.000136	4.95e-05	0	5.61e-05	0	3.07e-05	0	0	4.18e-05	2.27e-05	embryonic	x	x	x	x	embryonic_general	x	x	x	x	embryonic_general	x	x	x	x	0.0452	1.1073	0.0409	0.419554
FBgn0011674	2.06e-05	0	0	2.4e-05	0	0	0	0	0	0	0	0	0	embryonic	embryonic	embryonic	embryonic	embryonic	embryonic_general	embryonic_general	embryonic_general	embryonic_general	embryonic_general	embryonic_general	embryonic_general	embryonic_general	embryonic_general	embryonic_general	0.0875	1.6101	0.0543	0.491542
FBgn0011676	2.06e-05	0	0	2.4e-05	0	0	0	0	0	0	0	0	0	embryonic	embryonic	embryonic	embryonic	embryonic	embryonic_general	embryonic_general	embryonic_general	embryonic_general	embryonic_general	embryonic_general	embryonic_general	embryonic_general	embryonic_general	embryonic_general	0.0575	1.0124	0.0568	NA
FBgn0011692	0.000261	0	3.37e-05	0.000288	9.89e-05	0	1.12e-05	8.69e-05	9.21e-05	0	0	8.36e-06	9.07e-05	embryonic	embryonic	embryonic	x	x	embryonic_general	embryonic_general	x	x	x	embryonic_general	embryonic_general	x	x	x	0.0488	2.0468	0.0239	0.491542
FBgn0011693	0	0	0.00138	0	0	0	0.00229	0	0	0	0	0.0017	0	adult	adult	adult	adult	adult	adult_general	adult_general	adult_general	adult_general	adult_general	adult_general	adult_general	adult_general	adult_general	adult_general	0.0263	1.5271	0.0172	0.406821
FBgn0011695	0	0	0.00117	0	0	0	0.00195	0	0	0	0	0.00145	0	adult	adult	adult	adult	adult	adult_general	adult_general	adult_general	adult_general	adult_general	adult_general	adult_general	adult_general	adult_general	adult_general	0.1071	2.3107	0.0464	0.219223
FBgn0011701	3.44e-05	0	5.4e-05	4e-05	0	0	8.98e-05	0	0	0	0	6.68e-05	0	adult	x	x	x	x	adult_general	x	x	x	x	adult_general	x	x	x	x	0.0966	1.7371	0.0556	0.491542
FBgn0011703	0.000172	0	0	0.0002	0	0	0	0	0	0	0	0	0	embryonic	embryonic	embryonic	embryonic	embryonic	embryonic_general	embryonic_general	embryonic_general	embryonic_general	embryonic_general	embryonic_general	embryonic_general	embryonic_general	embryonic_general	embryonic_general	0.0545	1.9423	0.0281	0.491542
FBgn0011704	0.000227	0	4.72e-05	0.000248	9.89e-05	0.000287	3.37e-05	8.69e-05	0	0	0	5.01e-05	2.27e-05	embryonic	embryonic	embryonic	x	x	embryonic_general	embryonic_general	x	x	x	embryonic_general	embryonic_general	x	x	x	0.0298	2.3814	0.0125	0.308832
FBgn0011705	0.000103	0	2.02e-05	8.79e-05	0.000198	0	3.37e-05	0	0	0	0	2.51e-05	0	embryonic	embryonic	embryonic	x	x	embryonic_gonadal	embryonic_gonadal	x	x	x	embryonic_gonadal	embryonic_gonadal	x	x	x	0.0724	1.5933	0.0454	0.491542
FBgn0011708	0.000131	0.000326	6.07e-05	0.000136	9.89e-05	0	6.74e-05	8.69e-05	6.14e-05	0	0	5.01e-05	6.8e-05	larval_pupal	larval_pupal	x	x	x	x	x	x	x	x	x	x	x	x	x	0.0908	1.6185	0.0561	0.491542
FBgn0011712	0.000289	0.000272	0.000135	0.00032	9.89e-05	0.000191	0.000157	8.69e-05	9.21e-05	0	0	0.000134	9.07e-05	embryonic	x	x	x	x	embryonic_general	x	x	x	x	embryonic_general	x	x	x	x	0.0143	1.3019	0.011	0.0290363
FBgn0011715	0.000138	0	2.7e-05	0.00016	0	0	2.25e-05	0.000174	0	0	0	1.67e-05	4.54e-05	embryonic	embryonic	embryonic	x	x	adult_ovary	x	x	x	x	embryonic_general	embryonic_general	x	x	x	0.0023	2.3986	0.001	0.491542
FBgn0011722	3.44e-05	0.000218	4.72e-05	2.4e-05	9.89e-05	0	7.86e-05	0	0	0	0	5.85e-05	0	larval_pupal	larval_pupal	larval_pupal	x	x	x	x	x	x	x	x	x	x	x	x	0.1732	2.9641	0.0584	0.391599
FBgn0011737	0.000227	0	0.000101	0.000264	0	0	0.000112	0	0.000154	0	0	8.36e-05	0.000113	embryonic	embryonic	x	x	x	embryonic_general	x	x	x	x	embryonic_general	embryonic_general	x	x	x	0.0568	1.4705	0.0386	0.248925
FBgn0011739	3.44e-05	0	6.74e-06	2.4e-05	9.89e-05	0	1.12e-05	0	0	0	0	8.36e-06	0	embryonic	embryonic	embryonic	x	x	embryonic_gonadal	embryonic_gonadal	embryonic_gonadal	x	x	embryonic_gonadal	embryonic_gonadal	embryonic_gonadal	x	x	0.0525	1.7346	0.0303	0.23187
FBgn0011740	4.13e-05	5.44e-05	3.37e-05	4.8e-05	0	0	5.61e-05	0	0	0	0	4.18e-05	0	larval_pupal	x	x	x	x	x	x	x	x	x	x	x	x	x	x	0.0925	2.4494	0.0378	0.491542
FBgn0011741	9.63e-05	0	2.02e-05	0.000112	0	0	3.37e-05	0	0	0	0	2.51e-05	0	embryonic	embryonic	embryonic	x	x	embryonic_general	embryonic_general	embryonic_general	x	x	embryonic_general	embryonic_general	embryonic_general	x	x	0.0618	2.2967	0.0269	0.491542
FBgn0011742	0.000172	0	4.72e-05	0.0002	0	0.000191	3.37e-05	0	6.14e-05	0	0	4.18e-05	4.54e-05	embryonic	embryonic	x	x	x	embryonic_general	embryonic_general	x	x	x	embryonic_general	embryonic_general	embryonic_general	x	x	0.0112	1.0868	0.0103	0.491542
FBgn0011743	0	0	2.02e-05	0	0	0.000191	0	0	3.07e-05	0	0	1.67e-05	2.27e-05	adult	adult	adult	adult	adult	adult_testis	x	x	x	x	adult_gonadal	x	x	x	x	0.1419	1.7068	0.0831	0.258588
FBgn0011744	0.000323	0.000109	2.02e-05	0.000328	0.000297	9.56e-05	2.25e-05	0	0	0	0	2.51e-05	0	embryonic	embryonic	x	x	x	embryonic_general	x	x	x	x	embryonic_general	x	x	x	x	0.0063	1.2543	0.0051	0.0751395
FBgn0011745	8.26e-05	5.44e-05	0.000277	9.59e-05	0	9.56e-05	0.000393	8.69e-05	0.000123	0	0	0.000301	0.000113	adult	adult	x	x	x	adult_general	adult_general	x	x	x	adult_general	adult_general	x	x	x	0.0129	1.0349	0.0125	0.279437
FBgn0011746	0	0	4.72e-05	0	0	0	5.61e-05	0	6.14e-05	0	0	4.18e-05	4.54e-05	adult	adult	adult	adult	adult	adult_testis	x	x	x	x	adult_gonadal	x	x	x	x	0.206	2.0529	0.1003	0.0937738
FBgn0011754	2.06e-05	0	9.44e-05	2.4e-05	0	0	0.000112	0.000347	0	0	0	8.36e-05	9.07e-05	adult	adult	adult	x	x	adult_ovary	adult_ovary	adult_ovary	x	x	adult_gonadal	x	x	x	x	0.0949	0.9317	0.1019	0.221905
FBgn0011758	6.88e-06	0	1.35e-05	7.99e-06	0	0	2.25e-05	0	0	0	0	1.67e-05	0	adult	x	x	x	x	adult_general	adult_general	x	x	x	adult_general	adult_general	x	x	x	0.0973	1.599	0.0609	0.219757
FBgn0011762	5.5e-05	0	6.74e-06	5.59e-05	4.95e-05	0	0	8.69e-05	0	0	0	0	2.27e-05	embryonic	embryonic	embryonic	embryonic	x	adult_ovary	x	x	x	x	embryonic_general	x	x	x	x	0.1055	2.017	0.0523	0.289566
FBgn0011763	0.000282	0.00136	2.7e-05	0.000312	9.89e-05	0	3.37e-05	0	3.07e-05	0	0	2.51e-05	2.27e-05	larval_pupal	larval_pupal	larval_pupal	x	x	x	x	x	x	x	x	x	x	x	x	0.115	1.4531	0.0792	0.491542
FBgn0011766	0.000248	0.000109	5.4e-05	0.000272	9.89e-05	0	4.49e-05	0.000174	6.14e-05	0	0	3.34e-05	9.07e-05	embryonic	embryonic	x	x	x	embryonic_general	x	x	x	x	embryonic_general	embryonic_general	x	x	x	0.1264	1.1676	0.1083	0.39072
FBgn0011768	8.94e-05	0	0.000162	8.79e-05	9.89e-05	0.000287	0.00018	0.000261	6.14e-05	0	0	0.000159	0.000113	adult	x	x	x	x	adult_ovary	x	x	x	x	adult_general	x	x	x	x	0.0252	1.8939	0.0133	0.247811
FBgn0011769	1.38e-05	0	6.74e-06	0	9.89e-05	0	1.12e-05	0	0	0	0	8.36e-06	0	embryonic	embryonic	x	x	x	embryonic_gonadal	embryonic_gonadal	embryonic_gonadal	embryonic_gonadal	x	embryonic_gonadal	embryonic_gonadal	embryonic_gonadal	embryonic_gonadal	x	0.059	1.4133	0.0418	0.491542
FBgn0011770	4.82e-05	5.44e-05	0.000182	4e-05	9.89e-05	0	0.000303	0	0	0	0	0.000226	0	adult	adult	x	x	x	adult_general	adult_general	x	x	x	adult_general	adult_general	x	x	x	0.07	2.5861	0.0271	0.491542
FBgn0011774	4.13e-05	0	0	3.2e-05	9.89e-05	0	0	0	0	0	0	0	0	embryonic	embryonic	embryonic	embryonic	embryonic	embryonic_gonadal	embryonic_gonadal	x	x	x	embryonic_gonadal	embryonic_gonadal	x	x	x	0.1866	2.6108	0.0715	0.131298
FBgn0011785	0.000131	5.44e-05	2.7e-05	0.000152	0	9.56e-05	0	0	9.21e-05	0	0	8.36e-06	6.8e-05	embryonic	embryonic	x	x	x	embryonic_general	x	x	x	x	embryonic_general	embryonic_general	x	x	x	0.1011	1.7951	0.0563	0.441131
FBgn0011787	2.06e-05	0.000163	3.37e-05	2.4e-05	0	0	0	0.000434	0	0	0	0	0.000113	larval_pupal	larval_pupal	larval_pupal	x	x	adult_ovary	adult_ovary	x	x	x	x	x	x	x	x	0.0455	1.7692	0.0257	0.491542
FBgn0011802	5.5e-05	0	0	6.39e-05	0	0	0	0	0	0	0	0	0	embryonic	embryonic	embryonic	embryonic	embryonic	embryonic_general	embryonic_general	embryonic_general	embryonic_general	embryonic_general	embryonic_general	embryonic_general	embryonic_general	embryonic_general	embryonic_general	0.372	1.9349	0.1923	0.0872732
FBgn0011817	0.000227	0.000163	8.77e-05	0.000264	0	9.56e-05	3.37e-05	0	0.000246	0.000222	0	4.18e-05	0.000181	embryonic	x	x	x	x	embryonic_general	x	x	x	x	embryonic_general	x	x	x	x	0.0137	0.7787	0.0176	0.0581433
FBgn0011818	6.88e-05	0	3.37e-05	7.99e-05	0	9.56e-05	2.25e-05	8.69e-05	3.07e-05	0	0	2.51e-05	4.54e-05	embryonic	embryonic	x	x	x	adult_ovary	x	x	x	x	embryonic_general	x	x	x	x	0.0965	1.1453	0.0843	0.0290363
FBgn0011823	0.00022	0.000109	0.000101	0.000256	0	0	1.12e-05	0.000695	0.000184	0	0	8.36e-06	0.000318	embryonic	embryonic	x	x	x	adult_ovary	adult_ovary	x	x	x	adult_gonadal	x	x	x	x	0.0462	1.5434	0.03	0.491542
FBgn0011829	3.44e-05	0	0	2.4e-05	9.89e-05	0	0	0	0	0	0	0	0	embryonic	embryonic	embryonic	embryonic	embryonic	embryonic_gonadal	embryonic_gonadal	embryonic_gonadal	x	x	embryonic_gonadal	embryonic_gonadal	embryonic_gonadal	x	x	0.1594	1.7877	0.0892	0.40269
FBgn0011836	0.000124	0	1.35e-05	0.000144	0	0	1.12e-05	0	3.07e-05	0	0	8.36e-06	2.27e-05	embryonic	embryonic	embryonic	embryonic	x	embryonic_general	embryonic_general	embryonic_general	x	x	embryonic_general	embryonic_general	embryonic_general	x	x	0.0715	2.0119	0.0355	0.491542
FBgn0012036	0.000358	0.000598	0.00101	0.000416	0	0.000191	0.00125	0.000869	0.000583	0.00156	0	0.001	0.000658	adult	x	x	x	x	adult_general	x	x	x	x	adult_general	x	x	x	x	0.0858	1.4323	0.0599	0.279476
FBgn0012058	5.5e-05	5.44e-05	4.72e-05	6.39e-05	0	0	3.37e-05	0	0.000123	0	0	2.51e-05	9.07e-05	embryonic	x	x	x	x	adult_testis	x	x	x	x	adult_gonadal	x	x	x	x	0.0566	1.6989	0.0333	0.0318075
FBgn0012344	0	0	2.02e-05	0	0	0	2.25e-05	0	3.07e-05	0	0	1.67e-05	2.27e-05	adult	adult	adult	adult	adult	adult_testis	x	x	x	x	adult_gonadal	x	x	x	x	0.2214	1.0981	0.2016	0.491542
FBgn0013263	0.00042	0	0.000209	0.000472	9.89e-05	0	0.000213	0.000521	0.000184	0	0	0.000159	0.000272	embryonic	embryonic	x	x	x	adult_ovary	x	x	x	x	embryonic_general	x	x	x	x	0.0505	0.8513	0.0593	0.457611
FBgn0013269	0.00022	0	2.7e-05	0.000168	0.000544	0	0	0.000347	0	0	0	0	9.07e-05	embryonic	embryonic	embryonic	embryonic	x	embryonic_gonadal	x	x	x	x	embryonic_gonadal	embryonic_gonadal	x	x	x	0.2257	3.0835	0.0732	0.239815
FBgn0013272	0.000585	0.00049	0.000108	0.000567	0.000692	0.000191	8.98e-05	0.000521	0	0	0	8.36e-05	0.000136	embryonic	x	x	x	x	embryonic_gonadal	x	x	x	x	embryonic_gonadal	x	x	x	x	0.1743	1.8141	0.0961	0.187689
FBgn0013305	6.88e-05	0.000272	0.000209	7.99e-05	0	0	0.000337	0	3.07e-05	0	0	0.000251	2.27e-05	larval_pupal	x	x	x	x	x	x	x	x	x	x	x	x	x	x	0.0697	1.4367	0.0485	0.321406
FBgn0013325	0.000268	5.44e-05	0.000769	0.000152	0.000989	0.00115	0.000853	8.69e-05	0	0.00556	0	0.000944	2.27e-05	adult	adult	x	x	x	embryonic_gonadal	x	x	x	x	embryonic_gonadal	x	x	x	x	0.0325	0.9838	0.033	0.164363
FBgn0013334	0.000165	0.000218	0.000236	0.00016	0.000198	9.56e-05	0.000281	0.000174	0.000215	0	0	0.000217	0.000204	adult	x	x	x	x	x	x	x	x	x	x	x	x	x	x	0.1471	0.4905	0.2998	0.207521
FBgn0013342	6.19e-05	0	0.000283	7.19e-05	0	0	0.000449	0	6.14e-05	0	0	0.000334	4.54e-05	adult	adult	adult	x	x	adult_general	adult_general	adult_general	x	x	adult_general	adult_general	adult_general	x	x	0.0414	0.4062	0.1018	0.400961
FBgn0013347	0.000296	0	2.02e-05	1.6e-05	0.00203	0	2.25e-05	8.69e-05	0	0	0	1.67e-05	2.27e-05	embryonic	embryonic	embryonic	embryonic	x	embryonic_gonadal	embryonic_gonadal	embryonic_gonadal	embryonic_gonadal	x	embryonic_gonadal	embryonic_gonadal	embryonic_gonadal	embryonic_gonadal	x	0.0113	1.5765	0.0072	0.139415
FBgn0013348	0	0	2.7e-05	0	0	0	4.49e-05	0	0	0	0	3.34e-05	0	adult	adult	adult	adult	adult	adult_general	adult_general	adult_general	adult_general	adult_general	adult_general	adult_general	adult_general	adult_general	adult_general	0.006	7.0717	0.0009	0.491542
FBgn0013349	0.000179	5.44e-05	2.7e-05	0.000128	0.000495	9.56e-05	1.12e-05	8.69e-05	3.07e-05	0	0	1.67e-05	4.54e-05	embryonic	embryonic	x	x	x	embryonic_gonadal	embryonic_gonadal	x	x	x	embryonic_gonadal	embryonic_gonadal	x	x	x	0.0683	2.2813	0.0299	0.491542
FBgn0013432	2.75e-05	5.44e-05	2.02e-05	2.4e-05	4.95e-05	0	0	8.69e-05	6.14e-05	0	0	0	6.8e-05	larval_pupal	x	x	x	x	adult_ovary	x	x	x	x	adult_gonadal	x	x	x	x	0.0847	1.6285	0.052	0.296103
FBgn0013433	2.75e-05	0	0	3.2e-05	0	0	0	0	0	0	0	0	0	embryonic	embryonic	embryonic	embryonic	embryonic	embryonic_general	embryonic_general	embryonic_general	embryonic_general	embryonic_general	embryonic_general	embryonic_general	embryonic_general	embryonic_general	embryonic_general	0.138	0.9169	0.1505	0.491542
FBgn0013435	2.75e-05	5.44e-05	1.35e-05	3.2e-05	0	0	0	8.69e-05	3.07e-05	0	0	0	4.54e-05	larval_pupal	x	x	x	x	adult_ovary	x	x	x	x	x	x	x	x	x	0.0752	2.0744	0.0363	0.252942
FBgn0013467	9.63e-05	0	8.09e-05	0.000112	0	0	0.000135	0	0	0	0	0.0001	0	embryonic	x	x	x	x	embryonic_general	x	x	x	x	embryonic_general	x	x	x	x	0.0741	0.5118	0.1448	0.334389
FBgn0013469	1.38e-05	0.000109	0	1.6e-05	0	0	0	0	0	0	0	0	0	larval_pupal	larval_pupal	larval_pupal	x	x	x	x	x	x	x	x	x	x	x	x	0.0842	1.4527	0.0579	0.165424
FBgn0013531	6.19e-05	0	1.35e-05	2.4e-05	0.000297	0	0	0	6.14e-05	0	0	0	4.54e-05	embryonic	embryonic	embryonic	x	x	embryonic_gonadal	embryonic_gonadal	embryonic_gonadal	x	x	embryonic_gonadal	embryonic_gonadal	embryonic_gonadal	x	x	0.0863	2.2958	0.0376	0.236329
FBgn0013548	3.44e-05	0	1.35e-05	4e-05	0	0	1.12e-05	0	0	0.000222	0	1.67e-05	0	embryonic	embryonic	x	x	x	embryonic_general	embryonic_general	x	x	x	embryonic_general	embryonic_general	x	x	x	0.066	2.0345	0.0324	0.236331
FBgn0013717	0.000165	0.000109	6.74e-06	0.000192	0	0	0	8.69e-05	0	0	0	0	2.27e-05	embryonic	x	x	x	x	embryonic_general	x	x	x	x	embryonic_general	x	x	x	x	0.0141	1.3435	0.0105	0.491542
FBgn0013720	0.000151	0.000109	5.4e-05	0.000176	0	0	8.98e-05	0	0	0	0	6.68e-05	0	embryonic	x	x	x	x	embryonic_general	x	x	x	x	embryonic_general	x	x	x	x	0.0582	2.5293	0.023	0.105756
FBgn0013725	2.75e-05	0	0.000202	3.2e-05	0	0	0.000337	0	0	0	0	0.000251	0	adult	adult	adult	x	x	adult_general	adult_general	adult_general	x	x	adult_general	adult_general	adult_general	x	x	0.1828	1.2324	0.1483	0.0578779
FBgn0013726	0.000784	0.000435	0.000182	0.000911	0	0	0.000236	0.000521	0	0	0	0.000175	0.000136	embryonic	x	x	x	x	embryonic_general	x	x	x	x	embryonic_general	embryonic_general	x	x	x	0.0263	1.6981	0.0155	0.118033
FBgn0013732	0.00011	5.44e-05	2.7e-05	0.000128	0	0	4.49e-05	0	0	0	0	3.34e-05	0	embryonic	embryonic	x	x	x	embryonic_general	embryonic_general	x	x	x	embryonic_general	embryonic_general	x	x	x	0.1691	2.0764	0.0814	0.432739
FBgn0013743	1.38e-05	0	3.37e-05	1.6e-05	0	0	5.61e-05	0	0	0	0	4.18e-05	0	adult	adult	x	x	x	adult_general	adult_general	x	x	x	adult_general	adult_general	x	x	x	0.249	1.2	0.2075	0.491542
FBgn0013746	0.000151	0	4.72e-05	0.000176	0	0	2.25e-05	0.000174	9.21e-05	0	0	1.67e-05	0.000113	embryonic	embryonic	x	x	x	embryonic_general	x	x	x	x	embryonic_general	x	x	x	x	0.0029	2.0761	0.0014	0.134432
FBgn0013749	0.0002	0	3.37e-05	7.19e-05	0.000989	0.000287	1.12e-05	0	0	0	0.00746	4.18e-05	0	embryonic	embryonic	embryonic	x	x	embryonic_gonadal	embryonic_gonadal	embryonic_gonadal	embryonic_gonadal	x	embryonic_gonadal	embryonic_gonadal	embryonic_gonadal	embryonic_gonadal	x	0.0204	2.0019	0.0102	0.491542
FBgn0013750	0.00022	5.44e-05	0	0.00024	9.89e-05	0	0	0	0	0	0	0	0	embryonic	embryonic	embryonic	x	x	embryonic_general	embryonic_general	x	x	x	embryonic_general	embryonic_general	x	x	x	0.0106	0.3761	0.0282	0.491542
FBgn0013751	8.94e-05	0	0	0.000104	0	0	0	0	0	0	0	0	0	embryonic	embryonic	embryonic	embryonic	embryonic	embryonic_general	embryonic_general	embryonic_general	embryonic_general	embryonic_general	embryonic_general	embryonic_general	embryonic_general	embryonic_general	embryonic_general	0.017	0.4382	0.0389	0.491542
FBgn0013753	5.5e-05	0	6.74e-06	6.39e-05	0	0	0	0	3.07e-05	0	0	0	2.27e-05	embryonic	embryonic	embryonic	embryonic	x	embryonic_general	embryonic_general	x	x	x	embryonic_general	embryonic_general	x	x	x	0.0076	2.1283	0.0036	0.491542
FBgn0013762	3.44e-05	0	3.37e-05	2.4e-05	9.89e-05	0	5.61e-05	0	0	0	0	4.18e-05	0	embryonic	x	x	x	x	embryonic_gonadal	embryonic_gonadal	x	x	x	embryonic_gonadal	embryonic_gonadal	x	x	x	0.0059	1.7552	0.0034	0.491542
FBgn0013763	0.00075	0.000272	0.000573	0.000831	0.000247	0.000383	0.000842	0.000261	9.21e-05	0	0	0.00066	0.000136	embryonic	x	x	x	x	embryonic_general	x	x	x	x	embryonic_general	x	x	x	x	0.0694	1.3805	0.0502	0.386995
FBgn0013764	0.00033	0.000109	4.05e-05	0.000376	4.95e-05	0	4.49e-05	0	6.14e-05	0	0	3.34e-05	4.54e-05	embryonic	embryonic	x	x	x	embryonic_general	embryonic_general	x	x	x	embryonic_general	embryonic_general	x	x	x	0.014	1.3323	0.0105	0.196565
FBgn0013765	0.000151	5.44e-05	0.000202	0.000176	0	0	1.12e-05	8.69e-05	0.00086	0	0	8.36e-06	0.000658	adult	x	x	x	x	adult_testis	adult_testis	adult_testis	x	x	adult_gonadal	adult_gonadal	x	x	x	0.1932	1.5448	0.1251	0.0530301
FBgn0013767	0	0.000109	0	0	0	0	0	0	0	0	0	0	0	larval_pupal	larval_pupal	larval_pupal	larval_pupal	larval_pupal	x	x	x	x	x	x	x	x	x	x	0.2274	2.2774	0.0999	0.491542
FBgn0013770	0.00075	0.00109	0.00102	0.000855	9.89e-05	0.000383	0.00131	0.000955	0.000583	0	0	0.00101	0.00068	larval_pupal	x	x	x	x	x	x	x	x	x	x	x	x	x	x	0.0589	1.2139	0.0486	0.491542
FBgn0013773	4.82e-05	5.44e-05	1.35e-05	5.59e-05	0	0	2.25e-05	0	0	0	0	1.67e-05	0	larval_pupal	x	x	x	x	embryonic_general	x	x	x	x	embryonic_general	x	x	x	x	0.125	2.237	0.0559	0.491542
FBgn0013799	0.000103	5.44e-05	6.74e-06	0.00012	0	0	1.12e-05	0	0	0	0	8.36e-06	0	embryonic	x	x	x	x	embryonic_general	embryonic_general	x	x	x	embryonic_general	embryonic_general	x	x	x	0.0433	1.4532	0.0298	0.491542
FBgn0013948	0	0.000109	3.37e-05	0	0	0	5.61e-05	0	0	0	0	4.18e-05	0	larval_pupal	larval_pupal	x	x	x	x	x	x	x	x	x	x	x	x	x	0.1439	1.0801	0.1333	0.197482
FBgn0013954	0.000468	5.44e-05	0.000283	0.000264	0.00173	0.000383	0.000292	0.000174	0.000307	0	0	0.000251	0.000272	embryonic	x	x	x	x	embryonic_gonadal	embryonic_gonadal	embryonic_gonadal	x	x	embryonic_gonadal	embryonic_gonadal	embryonic_gonadal	x	x	0.0115	0.8741	0.0131	0.124431
FBgn0013969	0.000206	0	7.42e-05	0.00024	0	0	7.86e-05	8.69e-05	9.21e-05	0	0	5.85e-05	9.07e-05	embryonic	embryonic	x	x	x	embryonic_general	embryonic_general	x	x	x	embryonic_general	embryonic_general	x	x	x	0.0151	1.1807	0.0128	0.491542
FBgn0013972	0	0	0.000135	0	0	0	0.000225	0	0	0	0	0.000167	0	adult	adult	adult	adult	adult	adult_general	adult_general	adult_general	adult_general	adult_general	adult_general	adult_general	adult_general	adult_general	adult_general	0.0209	1.7752	0.0118	0.491542
FBgn0013983	1.38e-05	5.44e-05	2.7e-05	1.6e-05	0	0	4.49e-05	0	0	0	0	3.34e-05	0	larval_pupal	larval_pupal	x	x	x	x	x	x	x	x	x	x	x	x	x	0.1167	1.5997	0.073	0.262174
FBgn0013984	5.5e-05	0	1.35e-05	1.6e-05	0.000297	0	2.25e-05	0	0	0	0	1.67e-05	0	embryonic	embryonic	embryonic	x	x	embryonic_gonadal	embryonic_gonadal	embryonic_gonadal	embryonic_gonadal	x	embryonic_gonadal	embryonic_gonadal	embryonic_gonadal	embryonic_gonadal	x	0.2308	2.6118	0.0884	0.13077
FBgn0013995	2.75e-05	5.44e-05	0.000135	3.2e-05	0	0	3.37e-05	8.69e-05	0.000491	0	0	2.51e-05	0.000386	adult	adult	x	x	x	adult_testis	adult_testis	adult_testis	x	x	adult_gonadal	adult_gonadal	adult_gonadal	x	x	0.0831	1.5254	0.0545	0.0539209
FBgn0013997	2.75e-05	0.000109	6.74e-06	3.2e-05	0	9.56e-05	0	0	0	0	0	8.36e-06	0	larval_pupal	larval_pupal	x	x	x	x	x	x	x	x	x	x	x	x	x	0.0444	1.6785	0.0264	0.311496
FBgn0014000	2.06e-05	0	4.72e-05	7.99e-06	9.89e-05	9.56e-05	6.74e-05	0	0	0	0	5.85e-05	0	adult	adult	x	x	x	embryonic_gonadal	x	x	x	x	embryonic_gonadal	x	x	x	x	0.36	2.135	0.1686	0.396296
FBgn0014001	0.000255	0	2.02e-05	0.000296	0	0	1.12e-05	0	6.14e-05	0	0	8.36e-06	4.54e-05	embryonic	embryonic	embryonic	embryonic	x	embryonic_general	embryonic_general	embryonic_general	x	x	embryonic_general	embryonic_general	embryonic_general	x	x	0.0464	1.1933	0.0389	0.208807
FBgn0014002	0.00208	0.00277	0.00109	0.00239	0.000148	0.000383	0.00136	0.00113	0.000645	0.000444	0	0.00106	0.000771	larval_pupal	x	x	x	x	x	x	x	x	x	x	x	x	x	x	0.0392	0.7853	0.0499	0.0257581
FBgn0014006	0.000124	0.000109	5.4e-05	0.000128	9.89e-05	0	6.74e-05	0	6.14e-05	0	0	5.01e-05	4.54e-05	embryonic	x	x	x	x	embryonic_general	x	x	x	x	embryonic_general	x	x	x	x	0.0527	1.9808	0.0266	0.208358
FBgn0014007	8.26e-05	0	0	9.59e-05	0	0	0	0	0	0	0	0	0	embryonic	embryonic	embryonic	embryonic	embryonic	embryonic_general	embryonic_general	embryonic_general	embryonic_general	embryonic_general	embryonic_general	embryonic_general	embryonic_general	embryonic_general	embryonic_general	0.098	1.4902	0.0658	0.491542
FBgn0014009	0.000296	0.000109	0.000155	0.000264	0.000495	0	0.000202	0.000174	9.21e-05	0	0	0.00015	0.000113	embryonic	x	x	x	x	embryonic_gonadal	x	x	x	x	embryonic_gonadal	x	x	x	x	0.0001	1.2123	0.0001	0.491542
FBgn0014010	0.000206	0.000272	0.000223	0.000136	0.000643	0.000191	0.000326	0.000174	0	0	0	0.000259	4.54e-05	larval_pupal	x	x	x	x	embryonic_gonadal	embryonic_gonadal	x	x	x	embryonic_gonadal	embryonic_gonadal	x	x	x	0.0101	0.7152	0.0141	0.491542
FBgn0014018	9.63e-05	0.000218	7.42e-05	7.19e-05	0.000247	0	0.000101	0.000174	0	0	0	7.52e-05	4.54e-05	larval_pupal	larval_pupal	x	x	x	embryonic_gonadal	x	x	x	x	embryonic_gonadal	x	x	x	x	0.2288	1.5706	0.1457	0.176361
FBgn0014020	0.00042	0.000163	0.000337	0.000384	0.000643	0.000383	0.000427	0.000434	3.07e-05	0.000444	0	0.000368	0.000136	embryonic	x	x	x	x	embryonic_gonadal	x	x	x	x	embryonic_gonadal	x	x	x	x	0	0.2773	0.0001	0.491542
FBgn0014022	6.88e-06	0	2.02e-05	7.99e-06	0	0	1.12e-05	0.000174	0	0	0	8.36e-06	4.54e-05	adult	adult	x	x	x	adult_ovary	adult_ovary	adult_ovary	adult_ovary	x	adult_gonadal	adult_gonadal	adult_gonadal	x	x	0.2604	1.9133	0.1361	0.410872
FBgn0014023	6.88e-06	0	2.02e-05	7.99e-06	0	0	1.12e-05	8.69e-05	3.07e-05	0	0	8.36e-06	4.54e-05	adult	adult	x	x	x	adult_ovary	adult_ovary	x	x	x	adult_gonadal	adult_gonadal	adult_gonadal	x	x	0.0948	1.8119	0.0523	0.27912
FBgn0014026	0.00186	0.00218	0.00223	0.0018	0.00228	0.000861	0.00275	0.00495	0.000583	0	0	0.00212	0.00172	adult	x	x	x	x	adult_ovary	adult_ovary	x	x	x	embryonic_gonadal	x	x	x	x	0.0104	0.8542	0.0122	0.235817
FBgn0014028	0.000227	0.000109	0.000297	0.000256	4.95e-05	0	0.000483	8.69e-05	0	0	0	0.000359	2.27e-05	adult	x	x	x	x	adult_general	x	x	x	x	adult_general	x	x	x	x	0.0277	3.3661	0.0082	0.491542
FBgn0014031	1.38e-05	0	0.000128	1.6e-05	0	0	0.000213	0	0	0	0	0.000159	0	adult	adult	adult	adult	x	adult_general	adult_general	adult_general	adult_general	x	adult_general	adult_general	adult_general	adult_general	x	0.0329	2.3921	0.0137	0.326166
FBgn0014032	3.44e-05	0	4.05e-05	4e-05	0	0	4.49e-05	0.000174	0	0	0	3.34e-05	4.54e-05	adult	x	x	x	x	adult_ovary	adult_ovary	adult_ovary	x	x	adult_gonadal	x	x	x	x	0.2099	2.8962	0.0725	0.413213
FBgn0014073	2.06e-05	0	0	2.4e-05	0	0	0	0	0	0	0	0	0	embryonic	embryonic	embryonic	embryonic	embryonic	embryonic_general	embryonic_general	embryonic_general	embryonic_general	embryonic_general	embryonic_general	embryonic_general	embryonic_general	embryonic_general	embryonic_general	0.105	1.5304	0.0686	0.491542
FBgn0014092	4.13e-05	0	1.35e-05	3.2e-05	9.89e-05	0	2.25e-05	0	0	0	0	1.67e-05	0	embryonic	embryonic	x	x	x	embryonic_gonadal	embryonic_gonadal	x	x	x	embryonic_gonadal	embryonic_gonadal	x	x	x	0.2201	1.914	0.115	0.314937
FBgn0014127	5.5e-05	0	1.35e-05	6.39e-05	0	0	0	0	6.14e-05	0	0	0	4.54e-05	embryonic	embryonic	embryonic	x	x	embryonic_general	x	x	x	x	embryonic_general	x	x	x	x	0.214	2.1516	0.0995	0.402317
FBgn0014133	0.000275	0.000218	0.000162	0.00032	0	0	0.000258	8.69e-05	0	0	0	0.000192	2.27e-05	embryonic	x	x	x	x	embryonic_general	x	x	x	x	embryonic_general	x	x	x	x	0.1459	0.853	0.1711	0.226594
FBgn0014135	1.38e-05	5.44e-05	1.35e-05	0	9.89e-05	0	1.12e-05	0	3.07e-05	0	0	8.36e-06	2.27e-05	larval_pupal	larval_pupal	x	x	x	embryonic_gonadal	x	x	x	x	embryonic_gonadal	x	x	x	x	0.1953	1.7075	0.1144	0.334389
FBgn0014141	0.00031	0.000435	1.35e-05	0.000336	0.000148	0	2.25e-05	0	0	0	0	1.67e-05	0	larval_pupal	x	x	x	x	x	x	x	x	x	x	x	x	x	x	0.012	1.1903	0.0101	0.336495
FBgn0014143	0	0	2.02e-05	0	0	0	3.37e-05	0	0	0	0	2.51e-05	0	adult	adult	adult	adult	adult	adult_general	adult_general	adult_general	adult_general	adult_general	adult_general	adult_general	adult_general	adult_general	adult_general	0.0322	1.5337	0.021	0.491542
FBgn0014163	0.000544	0.000381	0.000121	0.000488	0.00089	0.000191	0.000135	8.69e-05	9.21e-05	0	0	0.000117	9.07e-05	embryonic	x	x	x	x	embryonic_gonadal	x	x	x	x	embryonic_gonadal	x	x	x	x	0.0551	1.3165	0.0419	0.491542
FBgn0014189	0.00095	0.000326	0.000243	0.00107	0.000198	9.56e-05	0.000236	0.000955	9.21e-05	0	0	0.000184	0.000318	embryonic	embryonic	x	x	x	embryonic_general	x	x	x	x	embryonic_general	embryonic_general	x	x	x	0.004	1.2926	0.0031	0.130025
FBgn0014269	0.000124	5.44e-05	2.02e-05	0.000144	0	0	1.12e-05	8.69e-05	3.07e-05	0	0	8.36e-06	4.54e-05	embryonic	embryonic	x	x	x	embryonic_general	x	x	x	x	embryonic_general	embryonic_general	x	x	x	0.1037	2.0698	0.0501	0.491542
FBgn0014342	3.44e-05	0	6.74e-06	4e-05	0	0	0	0	3.07e-05	0	0	0	2.27e-05	embryonic	embryonic	embryonic	x	x	embryonic_general	x	x	x	x	embryonic_general	x	x	x	x	0.5799	1.3401	0.4327	0.245327
FBgn0014343	1.38e-05	0	3.37e-05	0	9.89e-05	0	4.49e-05	8.69e-05	0	0	0	3.34e-05	2.27e-05	adult	adult	x	x	x	embryonic_gonadal	x	x	x	x	embryonic_gonadal	embryonic_gonadal	x	x	x	0.0272	1.058	0.0257	0.491542
FBgn0014366	0.000124	5.44e-05	2.7e-05	0.000128	9.89e-05	0	2.25e-05	0.000174	0	0	0	1.67e-05	4.54e-05	embryonic	embryonic	x	x	x	adult_ovary	x	x	x	x	embryonic_general	x	x	x	x	0.0237	3.247	0.0073	0.0842169
FBgn0014380	5.5e-05	5.44e-05	1.35e-05	6.39e-05	0	0	2.25e-05	0	0	0	0	1.67e-05	0	embryonic	x	x	x	x	embryonic_general	x	x	x	x	embryonic_general	x	x	x	x	0.1104	1.3975	0.079	0.491542
FBgn0014395	0	0	2.7e-05	0	0	9.56e-05	0	0	9.21e-05	0	0	8.36e-06	6.8e-05	adult	adult	adult	adult	adult	adult_testis	adult_testis	adult_testis	adult_testis	x	adult_gonadal	adult_gonadal	adult_gonadal	adult_gonadal	x	0.1966	2.3448	0.0838	0.491542
FBgn0014396	0	0	4.72e-05	0	0	0	6.74e-05	8.69e-05	0	0	0	5.01e-05	2.27e-05	adult	adult	adult	adult	adult	adult_ovary	x	x	x	x	adult_general	adult_general	x	x	x	0.0997	1.8341	0.0543	0.36783
FBgn0014417	2.06e-05	0.000163	6.74e-06	2.4e-05	0	0	1.12e-05	0	0	0	0	8.36e-06	0	larval_pupal	larval_pupal	larval_pupal	x	x	x	x	x	x	x	x	x	x	x	x	0.1858	1.979	0.0939	0.196686
FBgn0014427	2.06e-05	0.00049	0.00025	2.4e-05	0	0.000191	0.000314	0.000521	3.07e-05	0	0	0.000251	0.000159	larval_pupal	x	x	x	x	adult_ovary	x	x	x	x	x	x	x	x	x	0.0692	1.9618	0.0353	0.491542
FBgn0014454	0	0	0.000641	0	0	0	0.00107	0	0	0	0	0.000794	0	adult	adult	adult	adult	adult	adult_general	adult_general	adult_general	adult_general	adult_general	adult_general	adult_general	adult_general	adult_general	adult_general	0.1051	0.7276	0.1444	0.0553822
FBgn0014455	4.13e-05	0	0.000256	4e-05	4.95e-05	0	0.000213	0.00148	6.14e-05	0	0	0.000159	0.000431	adult	adult	adult	x	x	adult_ovary	adult_ovary	adult_ovary	adult_ovary	x	adult_gonadal	adult_gonadal	x	x	x	0.0289	1.5416	0.0187	0.427077
FBgn0014464	0	5.44e-05	0	0	0	0	0	0	0	0	0	0	0	larval_pupal	larval_pupal	larval_pupal	larval_pupal	larval_pupal	x	x	x	x	x	x	x	x	x	x	0.1359	2.0346	0.0668	0.245327
FBgn0014859	6.88e-06	0	6.74e-06	7.99e-06	0	0	1.12e-05	0	0	0	0	8.36e-06	0	embryonic	x	x	x	x	adult_general	x	x	x	x	adult_general	x	x	x	x	0.0903	1.4369	0.0628	0.0759716
FBgn0014861	0.000268	0	2.7e-05	0.000312	0	0	0	0	0.000123	0	0	0	9.07e-05	embryonic	embryonic	embryonic	embryonic	x	embryonic_general	embryonic_general	x	x	x	embryonic_general	embryonic_general	x	x	x	0.0117	1.7517	0.0067	0.416014
FBgn0014863	0.000151	0.000218	0.000128	0.000168	4.95e-05	9.56e-05	0.000168	8.69e-05	3.07e-05	0.000222	0	0.000142	4.54e-05	larval_pupal	x	x	x	x	x	x	x	x	x	x	x	x	x	x	0.0109	1.1945	0.0092	0.491542
FBgn0014868	0.000138	0	6.07e-05	0.000144	9.89e-05	0	1.12e-05	0.000261	0.000154	0	0	8.36e-06	0.000181	embryonic	embryonic	x	x	x	adult_ovary	x	x	x	x	adult_gonadal	x	x	x	x	0.0523	1.8495	0.0283	0.491542
FBgn0014870	0.000138	5.44e-05	9.44e-05	0.000136	0.000148	9.56e-05	0	0	0.000399	0	0	8.36e-06	0.000295	embryonic	x	x	x	x	adult_testis	adult_testis	x	x	x	adult_gonadal	x	x	x	x	0.0895	1.9069	0.0469	0.277979
FBgn0014877	0.000103	0	0.000108	4.8e-05	0.000445	0	2.25e-05	0.000261	0.000338	0	0	1.67e-05	0.000318	adult	x	x	x	x	embryonic_gonadal	x	x	x	x	embryonic_gonadal	x	x	x	x	0.0742	1.5883	0.0467	0.491542
FBgn0014879	0.000255	0	0.000175	0.000296	0	0	0.000247	0.000347	0	0	0	0.000184	9.07e-05	embryonic	x	x	x	x	adult_ovary	x	x	x	x	embryonic_general	x	x	x	x	0.0296	1.2215	0.0242	0.491542
FBgn0014903	0	0	6.74e-06	0	0	0	1.12e-05	0	0	0	0	8.36e-06	0	adult	adult	adult	adult	adult	adult_general	adult_general	adult_general	adult_general	adult_general	adult_general	adult_general	adult_general	adult_general	adult_general	0.181	2.2667	0.0799	0.279054
FBgn0014906	0.000131	0	0.000175	0.000152	0	9.56e-05	8.98e-05	0	0.000522	0	0	7.52e-05	0.000386	adult	x	x	x	x	adult_testis	adult_testis	x	x	x	adult_gonadal	adult_gonadal	x	x	x	0.0353	1.7655	0.02	0.491542
FBgn0014930	5.5e-05	0	7.42e-05	4.8e-05	9.89e-05	9.56e-05	8.98e-05	0.000174	0	0	0	7.52e-05	4.54e-05	adult	x	x	x	x	adult_ovary	x	x	x	x	embryonic_gonadal	x	x	x	x	0.1458	1.4393	0.1013	0.445833
FBgn0014963	6.88e-05	0	0.000121	7.99e-05	0	0	5.61e-05	0.000174	0.000338	0	0	4.18e-05	0.000295	adult	x	x	x	x	adult_testis	x	x	x	x	adult_gonadal	adult_gonadal	x	x	x	0.0853	1.5763	0.0541	0.491542
FBgn0015000	2.06e-05	0	0	2.4e-05	0	0	0	0	0	0	0	0	0	embryonic	embryonic	embryonic	embryonic	embryonic	embryonic_general	embryonic_general	embryonic_general	embryonic_general	embryonic_general	embryonic_general	embryonic_general	embryonic_general	embryonic_general	embryonic_general	0.0946	1.7246	0.0548	0.491542
FBgn0015001	6.88e-06	5.44e-05	6.74e-06	7.99e-06	0	9.56e-05	0	0	0	0	0	8.36e-06	0	larval_pupal	larval_pupal	larval_pupal	x	x	x	x	x	x	x	x	x	x	x	x	0.2483	1.5618	0.159	0.491542
FBgn0015014	0.000131	0	5.4e-05	0.000152	0	9.56e-05	4.49e-05	8.69e-05	6.14e-05	0	0	4.18e-05	6.8e-05	embryonic	embryonic	x	x	x	embryonic_general	x	x	x	x	embryonic_general	embryonic_general	x	x	x	0.0107	1.9646	0.0054	0.452504
FBgn0015019	0.000186	5.44e-05	0.00027	0.000184	0.000198	0	0.00018	0.00148	0.000215	0	0	0.000134	0.000544	adult	x	x	x	x	adult_ovary	adult_ovary	adult_ovary	x	x	adult_gonadal	adult_gonadal	x	x	x	0.0175	1.8335	0.0095	0.345783
FBgn0015025	3.44e-05	5.44e-05	1.35e-05	4e-05	0	0	1.12e-05	8.69e-05	0	0	0	8.36e-06	2.27e-05	larval_pupal	x	x	x	x	adult_ovary	x	x	x	x	x	x	x	x	x	0.629	1.8674	0.3369	0.356943
FBgn0015032	6.19e-05	5.44e-05	1.35e-05	7.19e-05	0	0	2.25e-05	0	0	0	0	1.67e-05	0	embryonic	x	x	x	x	embryonic_general	x	x	x	x	embryonic_general	x	x	x	x	0.0251	1.7443	0.0144	0.491542
FBgn0015033	0	0	2.02e-05	0	0	9.56e-05	2.25e-05	0	0	0	0	2.51e-05	0	adult	adult	adult	adult	adult	adult_general	adult_general	adult_general	adult_general	adult_general	adult_general	adult_general	adult_general	adult_general	adult_general	0.1723	2.1936	0.0785	0.491542
FBgn0015040	1.38e-05	0.000163	2.7e-05	1.6e-05	0	0	1.12e-05	0	9.21e-05	0	0	8.36e-06	6.8e-05	larval_pupal	larval_pupal	larval_pupal	x	x	x	x	x	x	x	x	x	x	x	x	0.1537	1.9395	0.0793	0.242527
FBgn0015075	7.57e-05	0.000163	4.72e-05	8.79e-05	0	0	1.12e-05	0.000174	0.000123	0	0	8.36e-06	0.000136	larval_pupal	larval_pupal	x	x	x	adult_ovary	x	x	x	x	x	x	x	x	x	0.0849	2.059	0.0412	0.271976
FBgn0015221	8.26e-05	0.000272	0.00111	9.59e-05	0	0.000287	6.74e-05	0.000434	0.000461	0.03	0	0.0012	0.000454	adult	adult	adult	x	x	adult_general	adult_general	x	x	x	adult_general	adult_general	x	x	x	0.0811	1.2325	0.0658	0.491542
FBgn0015222	0.000881	0.000816	0.000627	0.00102	0	9.56e-05	0.000943	0.000434	3.07e-05	0.000222	0.00746	0.000727	0.000136	embryonic	x	x	x	x	embryonic_general	x	x	x	x	embryonic_general	x	x	x	x	0.12	1.4843	0.0808	0.427077
FBgn0015229	5.5e-05	0	3.37e-05	4.8e-05	9.89e-05	9.56e-05	3.37e-05	8.69e-05	0	0	0	3.34e-05	2.27e-05	embryonic	x	x	x	x	embryonic_gonadal	x	x	x	x	embryonic_gonadal	embryonic_gonadal	x	x	x	0.6874	1.7528	0.3922	0.166334
FBgn0015240	4.82e-05	5.44e-05	6.74e-06	4.8e-05	4.95e-05	0	1.12e-05	0	0	0	0	8.36e-06	0	larval_pupal	x	x	x	x	x	x	x	x	x	x	x	x	x	x	0.0664	1.3194	0.0503	0.322356
FBgn0015247	0.000172	0.000109	0.000128	0.0002	0	0	6.74e-05	8.69e-05	0.000368	0	0	5.01e-05	0.000295	embryonic	x	x	x	x	adult_testis	x	x	x	x	adult_gonadal	x	x	x	x	0.0978	1.7587	0.0556	0.147054
FBgn0015268	0.000358	0.000435	0.000951	0.000344	0.000445	0.000191	0.00135	0.00148	6.14e-05	0	0	0.00102	0.000431	adult	adult	x	x	x	adult_ovary	x	x	x	x	adult_general	adult_general	x	x	x	0.1337	1.8127	0.0738	0.1164
FBgn0015270	4.13e-05	0	3.37e-05	4.8e-05	0	0	2.25e-05	0	9.21e-05	0	0	1.67e-05	6.8e-05	embryonic	x	x	x	x	adult_testis	x	x	x	x	adult_gonadal	x	x	x	x	0.1306	2.0623	0.0633	0.406913
FBgn0015271	2.06e-05	5.44e-05	6.74e-06	2.4e-05	0	0	0	0	3.07e-05	0	0	0	2.27e-05	larval_pupal	larval_pupal	x	x	x	x	x	x	x	x	x	x	x	x	x	0.1275	2.3247	0.0549	0.236329
FBgn0015276	6.19e-05	0	0.000108	7.19e-05	0	0	0.000135	0.000174	0	0.000444	0	0.000117	4.54e-05	adult	x	x	x	x	adult_ovary	x	x	x	x	adult_general	x	x	x	x	0.099	1.8897	0.0524	0.491542
FBgn0015277	2.75e-05	5.44e-05	6.74e-05	3.2e-05	0	0	5.61e-05	0	0.000154	0	0	4.18e-05	0.000113	adult	x	x	x	x	adult_testis	adult_testis	x	x	x	adult_gonadal	adult_gonadal	x	x	x	0.0248	3.034	0.0082	0.491542
FBgn0015279	9.63e-05	0	1.35e-05	0.000112	0	0	1.12e-05	8.69e-05	0	0	0	8.36e-06	2.27e-05	embryonic	embryonic	embryonic	x	x	embryonic_general	x	x	x	x	embryonic_general	embryonic_general	embryonic_general	x	x	0.1113	2.052	0.0542	0.234535
FBgn0015282	0.000261	0.000435	0.000175	0.000296	4.95e-05	0	0.00018	8.69e-05	0.000276	0	0	0.000134	0.000227	larval_pupal	x	x	x	x	x	x	x	x	x	x	x	x	x	x	0.0029	1.5162	0.0019	0.198819
FBgn0015286	0.000351	0.000272	3.37e-05	0.000392	9.89e-05	9.56e-05	2.25e-05	8.69e-05	0	0.000222	0	3.34e-05	2.27e-05	embryonic	x	x	x	x	embryonic_general	x	x	x	x	embryonic_general	x	x	x	x	0.0058	0.3517	0.0166	0.426842
FBgn0015287	1.38e-05	0	6.07e-05	1.6e-05	0	9.56e-05	1.12e-05	0	0.000215	0	0	1.67e-05	0.000159	adult	adult	adult	x	x	adult_testis	adult_testis	adult_testis	adult_testis	x	adult_gonadal	adult_gonadal	adult_gonadal	adult_gonadal	x	0.0439	1.8583	0.0236	0.144615
FBgn0015295	4.13e-05	0.000109	2.02e-05	4.8e-05	0	0	3.37e-05	0	0	0	0	2.51e-05	0	larval_pupal	larval_pupal	x	x	x	x	x	x	x	x	x	x	x	x	x	0.0967	1.8457	0.0524	0.174771
FBgn0015296	4.13e-05	0.000218	3.37e-05	4.8e-05	0	0	3.37e-05	8.69e-05	3.07e-05	0	0	2.51e-05	4.54e-05	larval_pupal	larval_pupal	larval_pupal	x	x	x	x	x	x	x	x	x	x	x	x	0.0477	1.7388	0.0274	0.491542
FBgn0015298	2.06e-05	5.44e-05	3.37e-05	7.99e-06	9.89e-05	0.000191	3.37e-05	0	0	0	0	4.18e-05	0	larval_pupal	x	x	x	x	embryonic_gonadal	x	x	x	x	embryonic_gonadal	x	x	x	x	0.1591	1.2554	0.1267	0.172211
FBgn0015299	0.000255	0	6.74e-06	0	0.00183	0	0	0	3.07e-05	0	0	0	2.27e-05	embryonic	embryonic	embryonic	embryonic	x	embryonic_gonadal	embryonic_gonadal	embryonic_gonadal	embryonic_gonadal	x	embryonic_gonadal	embryonic_gonadal	embryonic_gonadal	embryonic_gonadal	x	0.2649	2.0639	0.1284	0.491542
FBgn0015320	0.000303	5.44e-05	6.07e-05	0.000352	0	0	2.25e-05	0	0.000215	0	0	1.67e-05	0.000159	embryonic	embryonic	embryonic	x	x	embryonic_general	x	x	x	x	embryonic_general	embryonic_general	x	x	x	0.0804	0.8351	0.0963	0.349347
FBgn0015321	0.000193	0.000163	0.000175	0.000224	0	9.56e-05	2.25e-05	8.69e-05	0.000675	0	0	2.51e-05	0.000522	embryonic	x	x	x	x	adult_testis	adult_testis	x	x	x	adult_gonadal	adult_gonadal	x	x	x	0.0196	1.2887	0.0152	0.491542
FBgn0015324	0.000729	0.000381	0.000371	0.000823	0.000148	0.000287	0.000505	0.000347	9.21e-05	0	0	0.000401	0.000159	embryonic	x	x	x	x	embryonic_general	embryonic_general	x	x	x	embryonic_general	embryonic_general	x	x	x	0.0466	0.9469	0.0493	0.0578779
FBgn0015331	4.13e-05	0.000109	5.4e-05	4.8e-05	0	0	5.61e-05	0	9.21e-05	0	0	4.18e-05	6.8e-05	larval_pupal	larval_pupal	x	x	x	x	x	x	x	x	x	x	x	x	x	0.0551	2.1591	0.0255	0.0064309
FBgn0015336	0	0	1.35e-05	0	0	0	0	0	6.14e-05	0	0	0	4.54e-05	adult	adult	adult	adult	adult	adult_testis	adult_testis	adult_testis	adult_testis	adult_testis	adult_gonadal	adult_gonadal	adult_gonadal	adult_gonadal	adult_gonadal	0.3206	1.8926	0.1694	0.0578779
FBgn0015338	4.82e-05	0	2.7e-05	5.59e-05	0	0.000191	0	0.000174	0	0	0	1.67e-05	4.54e-05	embryonic	x	x	x	x	adult_ovary	adult_ovary	x	x	x	embryonic_general	x	x	x	x	0.0276	1.4028	0.0197	0.491542
FBgn0015359	2.75e-05	5.44e-05	6.74e-05	3.2e-05	0	0	2.25e-05	8.69e-05	0.000215	0	0	1.67e-05	0.000181	adult	x	x	x	x	adult_testis	adult_testis	x	x	x	adult_gonadal	adult_gonadal	x	x	x	0.182	1.6202	0.1123	0.105756
FBgn0015360	0.000117	0.000109	3.37e-05	0.000136	0	0	4.49e-05	0	3.07e-05	0	0	3.34e-05	2.27e-05	embryonic	x	x	x	x	embryonic_general	x	x	x	x	embryonic_general	x	x	x	x	0.0871	1.819	0.0479	0.302685
FBgn0015371	7.57e-05	0	6.07e-05	8.79e-05	0	0	8.98e-05	0	3.07e-05	0	0	6.68e-05	2.27e-05	embryonic	x	x	x	x	embryonic_general	x	x	x	x	embryonic_general	x	x	x	x	0.0661	0.8866	0.0745	0.452504
FBgn0015372	1.38e-05	0	6.74e-06	1.6e-05	0	0	1.12e-05	0	0	0	0	8.36e-06	0	embryonic	embryonic	x	x	x	embryonic_general	x	x	x	x	embryonic_general	x	x	x	x	0.0408	1.1949	0.0342	0.491542
FBgn0015376	1.38e-05	0	1.35e-05	1.6e-05	0	0	0	0.000174	0	0	0	0	4.54e-05	embryonic	x	x	x	x	adult_ovary	adult_ovary	adult_ovary	adult_ovary	x	adult_gonadal	adult_gonadal	x	x	x	0.1028	1.7287	0.0595	0.298871
FBgn0015379	4.13e-05	0	6.74e-05	3.2e-05	9.89e-05	0	5.61e-05	0.000174	9.21e-05	0	0	4.18e-05	0.000113	adult	x	x	x	x	adult_ovary	x	x	x	x	adult_gonadal	x	x	x	x	0.093	1.6432	0.0566	0.491542
FBgn0015391	0.00011	5.44e-05	2.02e-05	0.000128	0	0	1.12e-05	8.69e-05	3.07e-05	0	0	8.36e-06	4.54e-05	embryonic	embryonic	x	x	x	embryonic_general	x	x	x	x	embryonic_general	embryonic_general	x	x	x	0.1331	2.1161	0.0629	0.0320328
FBgn0015393	5.5e-05	0	2.02e-05	3.2e-05	0.000198	0	2.25e-05	8.69e-05	0	0	0	1.67e-05	2.27e-05	embryonic	embryonic	x	x	x	embryonic_gonadal	embryonic_gonadal	x	x	x	embryonic_gonadal	embryonic_gonadal	embryonic_gonadal	x	x	0.0034	1.7561	0.0019	0.491542
FBgn0015396	0.000103	0	2.7e-05	0.000104	9.89e-05	0	1.12e-05	8.69e-05	6.14e-05	0	0	8.36e-06	6.8e-05	embryonic	embryonic	x	x	x	embryonic_general	x	x	x	x	embryonic_general	x	x	x	x	0.1273	1.7678	0.072	0.491542
FBgn0015399	6.88e-05	0.000109	5.4e-05	7.99e-05	0	0	5.61e-05	8.69e-05	6.14e-05	0	0	4.18e-05	6.8e-05	larval_pupal	x	x	x	x	x	x	x	x	x	x	x	x	x	x	0.0569	1.832	0.031	0.226573
FBgn0015402	6.88e-05	0	2.02e-05	7.99e-05	0	0	0	0	9.21e-05	0	0	0	6.8e-05	embryonic	embryonic	x	x	x	adult_testis	x	x	x	x	embryonic_general	x	x	x	x	0.097	2.0166	0.0481	0.491542
FBgn0015509	0.000784	0.000218	0.000209	0.000911	0	0.000287	7.86e-05	0.000434	0.000491	0	0	8.36e-05	0.000476	embryonic	embryonic	x	x	x	embryonic_general	x	x	x	x	embryonic_general	x	x	x	x	0.0353	2.0797	0.017	0.324234
FBgn0015521	0.000165	0.000109	0.00107	0.000136	0.000346	0.00105	0.00155	0.000608	6.14e-05	0	0	0.00125	0.000204	adult	adult	adult	x	x	adult_general	adult_general	x	x	x	adult_general	adult_general	x	x	x	0.0144	0.7371	0.0196	0.386292
FBgn0015522	4.13e-05	5.44e-05	1.35e-05	4.8e-05	0	0	2.25e-05	0	0	0	0	1.67e-05	0	larval_pupal	x	x	x	x	x	x	x	x	x	x	x	x	x	x	0.1022	1.4167	0.0722	0.195265
FBgn0015524	2.75e-05	0	6.74e-06	3.2e-05	0	0	1.12e-05	0	0	0	0	8.36e-06	0	embryonic	embryonic	embryonic	x	x	embryonic_general	embryonic_general	x	x	x	embryonic_general	embryonic_general	x	x	x	0.0447	1.094	0.0408	0.427586
FBgn0015527	0.000255	0.000544	0.000728	0.000296	0	0.000191	0.000135	0.000521	0.0027	0	0	0.000117	0.00213	adult	x	x	x	x	adult_testis	adult_testis	adult_testis	x	x	adult_gonadal	adult_gonadal	x	x	x	0.1456	1.8196	0.08	0.491542
FBgn0015541	4.82e-05	5.44e-05	6.74e-05	5.59e-05	0	0.000191	5.61e-05	8.69e-05	6.14e-05	0	0	5.85e-05	6.8e-05	adult	x	x	x	x	adult_ovary	x	x	x	x	adult_gonadal	x	x	x	x	0.1438	1.7496	0.0822	0.0539209
FBgn0015544	6.88e-06	0	2.02e-05	7.99e-06	0	0	0	0	9.21e-05	0	0	0	6.8e-05	adult	adult	x	x	x	adult_testis	adult_testis	adult_testis	adult_testis	x	adult_gonadal	adult_gonadal	adult_gonadal	adult_gonadal	x	0.2132	1.5978	0.1334	0.187638
FBgn0015546	7.57e-05	0	3.37e-05	8.79e-05	0	0	2.25e-05	0.000261	0	0	0	1.67e-05	6.8e-05	embryonic	embryonic	x	x	x	adult_ovary	adult_ovary	x	x	x	embryonic_general	x	x	x	x	0.0811	1.9669	0.0413	0.335444
FBgn0015550	4.82e-05	0	6.74e-06	5.59e-05	0	0	1.12e-05	0	0	0	0	8.36e-06	0	embryonic	embryonic	embryonic	x	x	embryonic_general	embryonic_general	embryonic_general	x	x	embryonic_general	embryonic_general	embryonic_general	x	x	0.1318	2.0488	0.0643	0.491542
FBgn0015553	4.82e-05	0	0	5.59e-05	0	0	0	0	0	0	0	0	0	embryonic	embryonic	embryonic	embryonic	embryonic	embryonic_general	embryonic_general	embryonic_general	embryonic_general	embryonic_general	embryonic_general	embryonic_general	embryonic_general	embryonic_general	embryonic_general	0.1931	1.8857	0.1024	0.20264
FBgn0015561	0	0	6.07e-05	0	0	0	0.000101	0	0	0	0	7.52e-05	0	adult	adult	adult	adult	adult	adult_general	adult_general	adult_general	adult_general	adult_general	adult_general	adult_general	adult_general	adult_general	adult_general	0.106	1.3346	0.0794	0.491542
FBgn0015562	6.88e-06	0	2.7e-05	7.99e-06	0	0	0	0.000261	3.07e-05	0	0	0	9.07e-05	adult	adult	x	x	x	adult_ovary	adult_ovary	adult_ovary	adult_ovary	x	adult_gonadal	adult_gonadal	adult_gonadal	adult_gonadal	x	0.2346	1.7718	0.1324	0.124892
FBgn0015567	0.000144	5.44e-05	0.000128	0.000168	0	0	0.00018	0	9.21e-05	0	0	0.000134	6.8e-05	embryonic	x	x	x	x	embryonic_general	x	x	x	x	embryonic_general	x	x	x	x	0.0097	1.566	0.0062	0.102702
FBgn0015569	6.88e-06	0	6.74e-06	7.99e-06	0	9.56e-05	0	0	0	0	0	8.36e-06	0	embryonic	x	x	x	x	adult_general	x	x	x	x	adult_general	x	x	x	x	0.1043	1.9698	0.053	NA
FBgn0015571	2.75e-05	0.000163	0.000223	3.2e-05	0	0	3.37e-05	0	0.000921	0	0	2.51e-05	0.00068	adult	x	x	x	x	adult_testis	adult_testis	adult_testis	x	x	adult_gonadal	adult_gonadal	adult_gonadal	x	x	0.1531	2.6688	0.0574	0.491542
FBgn0015575	9.63e-05	5.44e-05	0.0006	0.000112	0	9.56e-05	0.000988	0	0	0	0	0.000744	0	adult	adult	adult	x	x	adult_general	adult_general	adult_general	x	x	adult_general	adult_general	adult_general	x	x	0.1098	1.735	0.0633	0.103191
FBgn0015584	0	0.000272	0.000378	0	0	0	0	0	3.07e-05	0.0122	0	0.00046	2.27e-05	adult	x	x	x	x	adult_general	x	x	x	x	adult_general	x	x	x	x	0.6173	1.7054	0.362	0.435914
FBgn0015591	1.38e-05	0	5.4e-05	1.6e-05	0	0	1.12e-05	0	0.000215	0	0	8.36e-06	0.000159	adult	adult	x	x	x	adult_testis	adult_testis	adult_testis	adult_testis	x	adult_gonadal	adult_gonadal	adult_gonadal	adult_gonadal	x	0.055	0.8872	0.062	0.324195
FBgn0015608	0	0	3.37e-05	0	0	0	5.61e-05	0	0	0	0	4.18e-05	0	adult	adult	adult	adult	adult	adult_general	adult_general	adult_general	adult_general	adult_general	adult_general	adult_general	adult_general	adult_general	adult_general	0.0076	0.2869	0.0266	0.358182
FBgn0015610	0.000138	0	2.7e-05	0.00016	0	0	1.12e-05	8.69e-05	3.07e-05	0.000222	0	1.67e-05	4.54e-05	embryonic	embryonic	embryonic	x	x	embryonic_general	x	x	x	x	embryonic_general	embryonic_general	x	x	x	0.001	2.1892	0.0005	0.491542
FBgn0015615	2.75e-05	0	1.35e-05	3.2e-05	0	9.56e-05	1.12e-05	0	0	0	0	1.67e-05	0	embryonic	embryonic	x	x	x	embryonic_general	x	x	x	x	embryonic_general	x	x	x	x	0.0202	2.7723	0.0073	0.491542
FBgn0015618	1.38e-05	0	0	1.6e-05	0	0	0	0	0	0	0	0	0	embryonic	embryonic	embryonic	embryonic	embryonic	embryonic_general	embryonic_general	embryonic_general	embryonic_general	embryonic_general	embryonic_general	embryonic_general	embryonic_general	embryonic_general	embryonic_general	0.0106	2.569	0.0041	0.0539209
FBgn0015621	1.38e-05	0	1.35e-05	7.99e-06	4.95e-05	0	0	0	6.14e-05	0	0	0	4.54e-05	embryonic	x	x	x	x	adult_testis	x	x	x	x	embryonic_gonadal	x	x	x	x	0.0408	2.6109	0.0156	0.195265
FBgn0015623	0.000468	0.000109	0.000101	0.000543	0	0	0.000146	0	6.14e-05	0	0	0.000109	4.54e-05	embryonic	embryonic	embryonic	x	x	embryonic_general	embryonic_general	embryonic_general	x	x	embryonic_general	embryonic_general	embryonic_general	x	x	0.028	2.0076	0.0139	0.491542
FBgn0015624	6.19e-05	0.000109	4.72e-05	6.39e-05	4.95e-05	0	4.49e-05	8.69e-05	3.07e-05	0.000222	0	4.18e-05	4.54e-05	larval_pupal	x	x	x	x	x	x	x	x	x	x	x	x	x	x	0.0738	1.6624	0.0444	0.491542
FBgn0015625	0.000764	0	3.37e-05	0.000887	0	9.56e-05	0	0	0.000123	0	0	8.36e-06	9.07e-05	embryonic	embryonic	embryonic	embryonic	x	embryonic_general	embryonic_general	embryonic_general	x	x	embryonic_general	embryonic_general	embryonic_general	embryonic_general	x	0.0963	1.7667	0.0545	0.491542
FBgn0015657	0.000193	0.000272	0.000236	0.000224	0	0	0.000292	8.69e-05	0.000246	0	0	0.000217	0.000204	larval_pupal	x	x	x	x	x	x	x	x	x	x	x	x	x	x	0.1318	1.7193	0.0767	0.131298
FBgn0015663	0	0	1.35e-05	0	0	0	2.25e-05	0	0	0	0	1.67e-05	0	adult	adult	adult	adult	adult	adult_general	adult_general	adult_general	adult_general	adult_general	adult_general	adult_general	adult_general	adult_general	adult_general	0.2186	1.8657	0.1172	0.491542
FBgn0015664	0.000454	0.000109	3.37e-05	0.000512	9.89e-05	0	4.49e-05	8.69e-05	0	0	0	3.34e-05	2.27e-05	embryonic	embryonic	embryonic	x	x	embryonic_general	embryonic_general	embryonic_general	x	x	embryonic_general	embryonic_general	embryonic_general	x	x	0.1132	2.1152	0.0535	0.491542
FBgn0015721	3.44e-05	0	2.02e-05	4e-05	0	0	2.25e-05	0	3.07e-05	0	0	1.67e-05	2.27e-05	embryonic	x	x	x	x	embryonic_general	x	x	x	x	embryonic_general	x	x	x	x	0.0197	1.5066	0.0131	0.416014
FBgn0015754	0.000323	0	0.00027	0.000376	0	0.000191	0.000415	8.69e-05	0	0	0	0.000326	2.27e-05	embryonic	x	x	x	x	embryonic_general	x	x	x	x	embryonic_general	x	x	x	x	0.0175	0.7308	0.024	0.491542
FBgn0015756	0.000963	0.000816	0.000998	0.000823	0.00183	0.000669	0.00127	0.00191	0.000184	0	0	0.001	0.000635	adult	x	x	x	x	adult_ovary	x	x	x	x	embryonic_gonadal	x	x	x	x	0.0219	1.367	0.016	0.23613
FBgn0015763	0.000268	5.44e-05	2.02e-05	0.000312	0	0	2.25e-05	8.69e-05	0	0	0	1.67e-05	2.27e-05	embryonic	embryonic	embryonic	x	x	embryonic_general	embryonic_general	x	x	x	embryonic_general	embryonic_general	embryonic_general	x	x	0.0602	1.416	0.0425	0.491542
FBgn0015765	7.57e-05	0	5.4e-05	5.59e-05	0.000198	0	6.74e-05	0	6.14e-05	0	0	5.01e-05	4.54e-05	embryonic	x	x	x	x	embryonic_gonadal	embryonic_gonadal	x	x	x	embryonic_gonadal	embryonic_gonadal	x	x	x	0.0541	2.3609	0.0229	0.491542
FBgn0015766	0.000248	0.000925	0.000533	0.000288	0	0.000191	0.000696	0	0.000184	0.002	0	0.00061	0.000136	larval_pupal	x	x	x	x	x	x	x	x	x	x	x	x	x	x	0.0682	1.1908	0.0573	0.491542
FBgn0015772	6.19e-05	0	3.37e-05	5.59e-05	9.89e-05	0	3.37e-05	0	3.07e-05	0.000222	0	3.34e-05	2.27e-05	embryonic	x	x	x	x	embryonic_gonadal	x	x	x	x	embryonic_gonadal	x	x	x	x	0.1033	1.2874	0.0802	0.491542
FBgn0015773	4.13e-05	0	0	4.8e-05	0	0	0	0	0	0	0	0	0	embryonic	embryonic	embryonic	embryonic	embryonic	embryonic_general	embryonic_general	embryonic_general	embryonic_general	embryonic_general	embryonic_general	embryonic_general	embryonic_general	embryonic_general	embryonic_general	0.1278	1.5094	0.0847	0.432674
FBgn0015776	0.000599	5.44e-05	8.09e-05	0.000679	9.89e-05	9.56e-05	0.000112	8.69e-05	0	0	0	9.19e-05	2.27e-05	embryonic	embryonic	embryonic	x	x	embryonic_general	embryonic_general	embryonic_general	x	x	embryonic_general	embryonic_general	embryonic_general	x	x	0.1212	1.7437	0.0695	0.293247
FBgn0015777	0.000275	0	0.000142	0.000296	0.000148	9.56e-05	0.000191	0	9.21e-05	0	0	0.00015	6.8e-05	embryonic	x	x	x	x	embryonic_general	x	x	x	x	embryonic_general	x	x	x	x	0.0583	1.8147	0.0321	0.0318152
FBgn0015778	0.000571	0.000925	0.000506	0.000567	0.000594	0.000191	0.000112	0.00113	0.00154	0	0	0.0001	0.00143	larval_pupal	x	x	x	x	adult_testis	x	x	x	x	adult_gonadal	x	x	x	x	0.0549	1.5493	0.0354	0.336935
FBgn0015790	0.000268	0.000163	0.000189	0.000288	0.000148	0.000287	0.000191	0.000434	9.21e-05	0	0	0.000167	0.000181	embryonic	x	x	x	x	adult_ovary	x	x	x	x	embryonic_general	x	x	x	x	0.0096	0.4833	0.0199	0.491542
FBgn0015793	2.75e-05	0	2.02e-05	3.2e-05	0	0	3.37e-05	0	0	0	0	2.51e-05	0	embryonic	x	x	x	x	embryonic_general	x	x	x	x	embryonic_general	x	x	x	x	0.016	1.2781	0.0126	0.491542
FBgn0015794	5.5e-05	0	0.000155	5.59e-05	4.95e-05	9.56e-05	0.000236	0	0	0	0.00746	0.000192	0	adult	adult	x	x	x	adult_general	adult_general	x	x	x	adult_general	adult_general	x	x	x	0.0658	2.1143	0.0311	0.125055
FBgn0015795	0.000158	0.000326	0.000182	0.000136	0.000297	0.000574	0.000202	0	9.21e-05	0	0	0.000201	6.8e-05	larval_pupal	x	x	x	x	x	x	x	x	x	x	x	x	x	x	0.0259	0.725	0.0358	0.491542
FBgn0015796	0.000289	5.44e-05	3.37e-05	0.000336	0	9.56e-05	2.25e-05	8.69e-05	3.07e-05	0	0	2.51e-05	4.54e-05	embryonic	embryonic	embryonic	x	x	embryonic_general	embryonic_general	x	x	x	embryonic_general	embryonic_general	embryonic_general	x	x	0	0.5311	0.0001	0.491542
FBgn0015799	8.94e-05	0	2.7e-05	0.000104	0	0	2.25e-05	8.69e-05	3.07e-05	0	0	1.67e-05	4.54e-05	embryonic	embryonic	x	x	x	embryonic_general	x	x	x	x	embryonic_general	embryonic_general	x	x	x	0.1675	1.7415	0.0962	0.0320328
FBgn0015801	8.26e-05	0.000544	6.07e-05	9.59e-05	0	9.56e-05	3.37e-05	0	3.07e-05	0.000889	0	6.68e-05	2.27e-05	larval_pupal	larval_pupal	larval_pupal	x	x	x	x	x	x	x	x	x	x	x	x	0.1018	1.4616	0.0696	0.450516
FBgn0015803	0.000186	0	2.7e-05	0.000216	0	0	3.37e-05	8.69e-05	0	0	0	2.51e-05	2.27e-05	embryonic	embryonic	embryonic	x	x	embryonic_general	embryonic_general	x	x	x	embryonic_general	embryonic_general	embryonic_general	embryonic_general	x	0.0381	1.1147	0.0342	0.491542
FBgn0015805	0.000605	0.000272	4.72e-05	0.000703	0	0	3.37e-05	0.000347	0	0	0	2.51e-05	9.07e-05	embryonic	embryonic	x	x	x	embryonic_general	embryonic_general	x	x	x	embryonic_general	embryonic_general	x	x	x	0.0094	1.7542	0.0053	0.491542
FBgn0015806	0.000275	0.000163	0.000108	0.00032	0	9.56e-05	0.000168	0	0	0	0	0.000134	0	embryonic	x	x	x	x	embryonic_general	x	x	x	x	embryonic_general	x	x	x	x	0.011	0.7688	0.0143	0.351497
FBgn0015816	0	0	1.35e-05	0	0	0	2.25e-05	0	0	0	0	1.67e-05	0	adult	adult	adult	adult	adult	adult_general	adult_general	adult_general	adult_general	adult_general	adult_general	adult_general	adult_general	adult_general	adult_general	0.0152	1.9137	0.0079	0.139415
FBgn0015828	4.82e-05	0	0.000155	5.59e-05	0	0	0.000225	0.000261	0	0	0	0.000167	6.8e-05	adult	adult	x	x	x	adult_ovary	x	x	x	x	adult_general	adult_general	x	x	x	0.0482	2.0319	0.0237	0.491542
FBgn0015834	0.000585	0.000272	0.000654	0.000591	0.000544	9.56e-05	0.000887	0.000955	0.000123	0	0.0149	0.000685	0.00034	adult	x	x	x	x	adult_ovary	x	x	x	x	adult_general	x	x	x	x	0.0195	1.53	0.0128	0.491542
FBgn0015844	5.5e-05	0	5.4e-05	6.39e-05	0	0	5.61e-05	8.69e-05	6.14e-05	0	0	4.18e-05	6.8e-05	embryonic	x	x	x	x	adult_ovary	x	x	x	x	adult_gonadal	x	x	x	x	0.0149	2.0477	0.0073	0.268971
FBgn0015872	3.44e-05	5.44e-05	3.37e-05	4e-05	0	9.56e-05	3.37e-05	8.69e-05	0	0	0	3.34e-05	2.27e-05	larval_pupal	x	x	x	x	adult_ovary	x	x	x	x	x	x	x	x	x	0.1105	0.8542	0.1293	0.355323
FBgn0015903	0.000365	0.000163	6.07e-05	0.000424	0	0	1.12e-05	0.000261	0.000154	0	0	8.36e-06	0.000181	embryonic	embryonic	x	x	x	embryonic_general	x	x	x	x	embryonic_general	embryonic_general	x	x	x	0.0958	1.576	0.0608	0.4409
FBgn0015904	2.75e-05	5.44e-05	0	3.2e-05	0	0	0	0	0	0	0	0	0	larval_pupal	x	x	x	x	x	x	x	x	x	x	x	x	x	x	0.0863	0.9992	0.0864	0.457611
FBgn0015905	1.38e-05	0	0	1.6e-05	0	0	0	0	0	0	0	0	0	embryonic	embryonic	embryonic	embryonic	embryonic	embryonic_general	embryonic_general	embryonic_general	embryonic_general	embryonic_general	embryonic_general	embryonic_general	embryonic_general	embryonic_general	embryonic_general	0.1654	2.2161	0.0746	0.0922018
FBgn0015919	3.44e-05	0.000163	0	2.4e-05	9.89e-05	0	0	0	0	0	0	0	0	larval_pupal	larval_pupal	larval_pupal	x	x	x	x	x	x	x	x	x	x	x	x	0.0877	1.138	0.077	0.491542
FBgn0015924	0.000117	5.44e-05	0.000121	0.000136	0	0	0.000157	0.000174	6.14e-05	0	0	0.000117	9.07e-05	adult	x	x	x	x	adult_ovary	x	x	x	x	embryonic_general	x	x	x	x	0.103	1.8083	0.0569	0.0497889
FBgn0015925	0.000103	0	2.02e-05	0.000104	9.89e-05	0	1.12e-05	0.000174	0	0	0	8.36e-06	4.54e-05	embryonic	embryonic	embryonic	x	x	adult_ovary	x	x	x	x	embryonic_general	x	x	x	x	0.1584	1.5595	0.1016	0.334389
FBgn0015926	0.000206	0	6.74e-06	0.00024	0	0	0	8.69e-05	0	0	0	0	2.27e-05	embryonic	embryonic	embryonic	embryonic	x	embryonic_general	embryonic_general	x	x	x	embryonic_general	embryonic_general	embryonic_general	embryonic_general	x	0.1282	2.0537	0.0624	0.353383
FBgn0015929	5.5e-05	0	0	4.8e-05	9.89e-05	0	0	0	0	0	0	0	0	embryonic	embryonic	embryonic	embryonic	embryonic	embryonic_gonadal	embryonic_gonadal	x	x	x	embryonic_gonadal	embryonic_gonadal	x	x	x	0.0151	2.4251	0.0062	0.338478
FBgn0015933	2.75e-05	0	0.000175	3.2e-05	0	9.56e-05	3.37e-05	0	0.000675	0	0	3.34e-05	0.000499	adult	adult	adult	x	x	adult_testis	adult_testis	adult_testis	adult_testis	x	adult_gonadal	adult_gonadal	adult_gonadal	adult_gonadal	x	0.0495	1.8402	0.0269	0.491542
FBgn0015946	2.06e-05	0	0	2.4e-05	0	0	0	0	0	0	0	0	0	embryonic	embryonic	embryonic	embryonic	embryonic	embryonic_general	embryonic_general	embryonic_general	embryonic_general	embryonic_general	embryonic_general	embryonic_general	embryonic_general	embryonic_general	embryonic_general	0.1803	1.0752	0.1677	0.272045
FBgn0015949	0.000144	0.000544	2.02e-05	0.000104	0.000396	9.56e-05	2.25e-05	0	0	0	0	2.51e-05	0	larval_pupal	larval_pupal	x	x	x	x	x	x	x	x	x	x	x	x	x	0.0803	1.2803	0.0628	0.277545
FBgn0016013	6.88e-06	0	1.35e-05	7.99e-06	0	0	2.25e-05	0	0	0	0	1.67e-05	0	adult	x	x	x	x	adult_general	adult_general	x	x	x	adult_general	adult_general	x	x	x	0.058	1.4589	0.0398	0.191269
FBgn0016031	4.13e-05	0.000381	0.000101	4.8e-05	0	9.56e-05	0.000123	0.000261	0	0	0	0.0001	6.8e-05	larval_pupal	larval_pupal	x	x	x	x	x	x	x	x	x	x	x	x	x	0.1375	1.8479	0.0744	0.491542
FBgn0016032	4.13e-05	0	1.35e-05	2.4e-05	0.000148	0	2.25e-05	0	0	0	0	1.67e-05	0	embryonic	embryonic	x	x	x	embryonic_gonadal	embryonic_gonadal	embryonic_gonadal	x	x	embryonic_gonadal	embryonic_gonadal	embryonic_gonadal	x	x	0.1297	1.6244	0.0798	0.400961
FBgn0016038	2.75e-05	0	3.37e-05	3.2e-05	0	0	2.25e-05	0	9.21e-05	0	0	1.67e-05	6.8e-05	adult	x	x	x	x	adult_testis	adult_testis	x	x	x	adult_gonadal	adult_gonadal	x	x	x	0.1564	1.8875	0.0829	0.391599
FBgn0016047	1.38e-05	0	0	1.6e-05	0	0	0	0	0	0	0	0	0	embryonic	embryonic	embryonic	embryonic	embryonic	embryonic_general	embryonic_general	embryonic_general	embryonic_general	embryonic_general	embryonic_general	embryonic_general	embryonic_general	embryonic_general	embryonic_general	0.0475	1.3149	0.0361	0.0831028
FBgn0016054	8.94e-05	0	1.35e-05	9.59e-05	4.95e-05	0	0	8.69e-05	3.07e-05	0	0	0	4.54e-05	embryonic	embryonic	embryonic	x	x	embryonic_general	x	x	x	x	embryonic_general	x	x	x	x	0.0998	1.7967	0.0555	0.322934
FBgn0016059	4.82e-05	0.000218	4.72e-05	4e-05	9.89e-05	9.56e-05	5.61e-05	0	3.07e-05	0	0	5.01e-05	2.27e-05	larval_pupal	larval_pupal	larval_pupal	x	x	x	x	x	x	x	x	x	x	x	x	0.0897	1.6418	0.0546	0.0671636
FBgn0016070	0.00111	0.000163	2.02e-05	0.00129	0	0	1.12e-05	0	6.14e-05	0	0	8.36e-06	4.54e-05	embryonic	embryonic	embryonic	x	x	embryonic_general	embryonic_general	embryonic_general	x	x	embryonic_general	embryonic_general	embryonic_general	x	x	0.0588	1.5751	0.0373	0.491542
FBgn0016076	6.19e-05	5.44e-05	2.02e-05	7.19e-05	0	0.000191	1.12e-05	0	0	0	0	2.51e-05	0	embryonic	x	x	x	x	embryonic_general	x	x	x	x	embryonic_general	x	x	x	x	0.0954	1.364	0.07	0.491542
FBgn0016078	8.94e-05	0.000109	2.7e-05	9.59e-05	4.95e-05	0.000191	2.25e-05	0	0	0	0	3.34e-05	0	larval_pupal	x	x	x	x	x	x	x	x	x	x	x	x	x	x	0.1275	1.0873	0.1173	0.491542
FBgn0016080	0	0	8.77e-05	0	0	0	0.000101	0	0.000123	0	0	7.52e-05	9.07e-05	adult	adult	adult	adult	adult	adult_testis	x	x	x	x	adult_gonadal	x	x	x	x	0.4305	2.1025	0.2048	0.491542
FBgn0016119	8.94e-05	0.000109	0.000357	4.8e-05	0.000346	9.56e-05	0.000505	8.69e-05	0	0.00133	0	0.000435	2.27e-05	adult	adult	x	x	x	adult_general	x	x	x	x	adult_general	x	x	x	x	0.0973	1.3754	0.0707	0.491542
FBgn0016120	0.000317	0.000326	0.000324	7.99e-05	0.00178	0	0.000516	0.000174	0	0	0	0.000384	4.54e-05	larval_pupal	x	x	x	x	embryonic_gonadal	embryonic_gonadal	embryonic_gonadal	x	x	embryonic_gonadal	embryonic_gonadal	embryonic_gonadal	x	x	0.052	1.4357	0.0362	0.491542
FBgn0016123	0	0.000163	0.000128	0	0	0	0.000146	0	0.000184	0	0	0.000109	0.000136	larval_pupal	x	x	x	x	adult_testis	x	x	x	x	x	x	x	x	x	0.1213	1.708	0.071	0.491542
FBgn0016126	0.000206	0.000163	0.000209	0.00024	0	0.00105	0.000225	0	0	0	0	0.000259	0	adult	x	x	x	x	adult_general	x	x	x	x	adult_general	x	x	x	x	0.0739	1.8922	0.0391	0.0603651
FBgn0016131	8.26e-05	0	4.72e-05	9.59e-05	0	0	0	0.000521	3.07e-05	0	0	0	0.000159	embryonic	x	x	x	x	adult_ovary	adult_ovary	adult_ovary	x	x	adult_gonadal	x	x	x	x	0.1321	2.3191	0.057	0.196565
FBgn0016132	4.13e-05	0	6.07e-05	3.2e-05	9.89e-05	9.56e-05	1.12e-05	8.69e-05	0.000184	0	0	1.67e-05	0.000159	adult	x	x	x	x	adult_testis	x	x	x	x	adult_gonadal	x	x	x	x	0.0985	1.953	0.0504	0.123024
FBgn0016641	2.75e-05	0	6.74e-06	3.2e-05	0	0	1.12e-05	0	0	0	0	8.36e-06	0	embryonic	embryonic	embryonic	x	x	embryonic_general	embryonic_general	x	x	x	embryonic_general	embryonic_general	x	x	x	0.1197	2.0965	0.0571	0.193152
FBgn0016650	1.38e-05	0	2.7e-05	0	9.89e-05	0	4.49e-05	0	0	0	0	3.34e-05	0	adult	x	x	x	x	embryonic_gonadal	embryonic_gonadal	x	x	x	embryonic_gonadal	embryonic_gonadal	x	x	x	0.1603	1.6877	0.095	0.130025
FBgn0016672	6.88e-05	0	0.000101	7.19e-05	4.95e-05	0	0.000168	0	0	0	0	0.000125	0	adult	x	x	x	x	adult_general	x	x	x	x	adult_general	x	x	x	x	0.126	1.6227	0.0777	0.222008
FBgn0016684	3.44e-05	5.44e-05	0	4e-05	0	0	0	0	0	0	0	0	0	larval_pupal	x	x	x	x	x	x	x	x	x	x	x	x	x	x	0.1138	1.7702	0.0643	0.491542
FBgn0016685	0.000227	5.44e-05	0.000148	0.000224	0.000247	0.000287	7.86e-05	0.000695	0.000123	0	0	8.36e-05	0.000272	embryonic	x	x	x	x	adult_ovary	adult_ovary	x	x	x	adult_gonadal	x	x	x	x	0.0382	1.1796	0.0324	0.298871
FBgn0016687	0.000117	0.000326	0.000189	0.000128	4.95e-05	0	0.000258	0.000347	3.07e-05	0	0	0.000192	0.000113	larval_pupal	x	x	x	x	adult_ovary	x	x	x	x	x	x	x	x	x	0.0392	1.5883	0.0247	0.491542
FBgn0016691	0.000344	0.000109	0.000607	0.0002	0.00124	0	0.000932	0.000261	0.000123	0	0	0.000694	0.000159	adult	x	x	x	x	embryonic_gonadal	x	x	x	x	embryonic_gonadal	x	x	x	x	0.0455	0.993	0.0458	0.444501
FBgn0016693	0.000241	0.000272	0.00029	0.000248	0.000198	9.56e-05	0.000112	0.000174	0.000921	0	0	9.19e-05	0.000726	adult	x	x	x	x	adult_testis	adult_testis	x	x	x	adult_gonadal	adult_gonadal	x	x	x	0.0113	1.9782	0.0057	0.270487
FBgn0016694	3.44e-05	5.44e-05	0.000115	1.6e-05	0.000148	0	0.000123	0.000434	3.07e-05	0	0	9.19e-05	0.000136	adult	adult	x	x	x	adult_ovary	adult_ovary	x	x	x	embryonic_gonadal	x	x	x	x	0.0221	0.4268	0.0517	NA
FBgn0016697	0.0002	0.000272	0.000175	0.000232	0	0	0.000135	0.000521	0.000246	0	0	0.0001	0.000318	larval_pupal	x	x	x	x	adult_ovary	x	x	x	x	adult_gonadal	x	x	x	x	0.0864	1.8939	0.0456	0.327425
FBgn0016698	3.44e-05	0	2.02e-05	2.4e-05	9.89e-05	0	2.25e-05	8.69e-05	0	0	0	1.67e-05	2.27e-05	embryonic	x	x	x	x	embryonic_gonadal	x	x	x	x	embryonic_gonadal	embryonic_gonadal	embryonic_gonadal	x	x	0.152	2.0562	0.0739	0.491542
FBgn0016700	0.000227	0.000109	0.000115	0.000264	0	0.000287	0.000123	0.000174	3.07e-05	0	0	0.000117	6.8e-05	embryonic	x	x	x	x	embryonic_general	x	x	x	x	embryonic_general	embryonic_general	x	x	x	0.0022	0.5742	0.0038	0.491542
FBgn0016701	0.000165	0	9.44e-05	0.000136	0.000346	0.000191	0.000123	8.69e-05	0	0	0	0.000109	2.27e-05	embryonic	x	x	x	x	embryonic_gonadal	embryonic_gonadal	x	x	x	embryonic_gonadal	embryonic_gonadal	x	x	x	0.0002	1.7028	0.0001	0.491542
FBgn0016715	0	0.000109	2.7e-05	0	0	0	4.49e-05	0	0	0	0	3.34e-05	0	larval_pupal	larval_pupal	larval_pupal	x	x	x	x	x	x	x	x	x	x	x	x	0.0802	2.1286	0.0377	0.283691
FBgn0016726	5.5e-05	0.000272	0.000155	4e-05	0.000148	0.000478	8.98e-05	0.000521	6.14e-05	0	0.0149	0.000125	0.000181	larval_pupal	x	x	x	x	adult_ovary	x	x	x	x	x	x	x	x	x	0.0479	1.8339	0.0261	0.491542
FBgn0016754	4.13e-05	0.000163	2.02e-05	4.8e-05	0	0	3.37e-05	0	0	0	0	2.51e-05	0	larval_pupal	larval_pupal	x	x	x	x	x	x	x	x	x	x	x	x	x	0.1655	1.208	0.137	0.491542
FBgn0016756	0.000358	0.000326	0.000196	0.000408	4.95e-05	9.56e-05	4.49e-05	0.000261	0.000645	0	0	4.18e-05	0.000544	embryonic	x	x	x	x	adult_testis	x	x	x	x	adult_gonadal	x	x	x	x	0.1048	1.7744	0.0591	0.491542
FBgn0016762	6.88e-06	0	2.7e-05	0	4.95e-05	0	3.37e-05	8.69e-05	0	0	0	2.51e-05	2.27e-05	adult	adult	x	x	x	adult_ovary	x	x	x	x	embryonic_gonadal	x	x	x	x	0.2625	2.0805	0.1262	0.39846
FBgn0016794	0.000248	5.44e-05	4.05e-05	0.000288	0	0	5.61e-05	8.69e-05	0	0	0	4.18e-05	2.27e-05	embryonic	embryonic	embryonic	x	x	embryonic_general	embryonic_general	x	x	x	embryonic_general	embryonic_general	embryonic_general	x	x	0.0914	1.4502	0.0631	0.491542
FBgn0016797	0.000131	5.44e-05	4.05e-05	0.000152	0	0.000191	1.12e-05	0.000261	0	0	0	2.51e-05	6.8e-05	embryonic	embryonic	x	x	x	adult_ovary	x	x	x	x	embryonic_general	embryonic_general	x	x	x	0.0272	1.3248	0.0205	0.164305
FBgn0016917	0.000385	0.000272	4.72e-05	0.000448	0	9.56e-05	1.12e-05	0.000261	3.07e-05	0.000222	0	2.51e-05	9.07e-05	embryonic	x	x	x	x	embryonic_general	x	x	x	x	embryonic_general	x	x	x	x	0.1438	1.8596	0.0774	0.491542
FBgn0016920	0	0	1.35e-05	0	0	0	2.25e-05	0	0	0	0	1.67e-05	0	adult	adult	adult	adult	adult	adult_general	adult_general	adult_general	adult_general	adult_general	adult_general	adult_general	adult_general	adult_general	adult_general	0.0129	1.1417	0.0113	0.491542
FBgn0016926	0.000241	0.000109	0.000223	0.000264	9.89e-05	0.000191	0.000303	0.000174	6.14e-05	0	0	0.000242	9.07e-05	embryonic	x	x	x	x	embryonic_general	x	x	x	x	embryonic_general	x	x	x	x	0.0991	0.5955	0.1664	0.167685
FBgn0016930	0.000206	0	0.000135	0.000224	9.89e-05	9.56e-05	0.000202	8.69e-05	0	0	0	0.000159	2.27e-05	embryonic	x	x	x	x	embryonic_general	x	x	x	x	embryonic_general	x	x	x	x	0.0353	1.2408	0.0284	0.491542
FBgn0016940	1.38e-05	0	0	1.6e-05	0	0	0	0	0	0	0	0	0	embryonic	embryonic	embryonic	embryonic	embryonic	embryonic_general	embryonic_general	embryonic_general	embryonic_general	embryonic_general	embryonic_general	embryonic_general	embryonic_general	embryonic_general	embryonic_general	0.0036	1.2669	0.0029	0.491542
FBgn0016983	0.000248	5.44e-05	3.37e-05	0.00024	0.000297	0	0	8.69e-05	3.07e-05	0.000667	0	2.51e-05	4.54e-05	embryonic	embryonic	embryonic	x	x	embryonic_gonadal	x	x	x	x	embryonic_gonadal	x	x	x	x	0.1056	1.7961	0.0588	0.23081
FBgn0017397	9.63e-05	0	0	9.59e-05	9.89e-05	0	0	0	0	0	0	0	0	embryonic	embryonic	embryonic	embryonic	embryonic	embryonic_gonadal	x	x	x	x	embryonic_gonadal	x	x	x	x	0.0626	0.6416	0.0976	0.210853
FBgn0017414	2.06e-05	5.44e-05	5.4e-05	2.4e-05	0	0	8.98e-05	0	0	0	0	6.68e-05	0	larval_pupal	x	x	x	x	adult_general	x	x	x	x	adult_general	x	x	x	x	0.3238	3.3713	0.0961	0.491542
FBgn0017429	4.13e-05	0	0.000108	4.8e-05	0	9.56e-05	0.000135	0.000174	3.07e-05	0	0	0.000109	6.8e-05	adult	adult	x	x	x	adult_ovary	x	x	x	x	adult_general	x	x	x	x	0.1356	1.6345	0.0829	0.491542
FBgn0017430	7.57e-05	0	1.35e-05	7.19e-05	9.89e-05	9.56e-05	1.12e-05	0	0	0	0	1.67e-05	0	embryonic	embryonic	embryonic	x	x	embryonic_gonadal	x	x	x	x	embryonic_gonadal	x	x	x	x	0.0285	1.9151	0.0149	0.491542
FBgn0017453	2.06e-05	0.000109	4.72e-05	2.4e-05	0	9.56e-05	5.61e-05	8.69e-05	0	0	0	5.01e-05	2.27e-05	larval_pupal	larval_pupal	x	x	x	x	x	x	x	x	x	x	x	x	x	0.066	1.6631	0.0397	0.491542
FBgn0017456	6.88e-06	0	6.74e-06	0	4.95e-05	0	0	0	3.07e-05	0	0	0	2.27e-05	embryonic	x	x	x	x	embryonic_gonadal	x	x	x	x	embryonic_gonadal	embryonic_gonadal	x	x	x	0.0516	2.3551	0.0219	0.491542
FBgn0017457	0.000193	0	3.37e-05	0.000224	0	9.56e-05	1.12e-05	8.69e-05	6.14e-05	0	0	1.67e-05	6.8e-05	embryonic	embryonic	embryonic	x	x	embryonic_general	embryonic_general	x	x	x	embryonic_general	embryonic_general	x	x	x	0.0186	2.4155	0.0077	0.278415
FBgn0017482	1.38e-05	5.44e-05	4.72e-05	1.6e-05	0	0	3.37e-05	0.000261	3.07e-05	0	0	2.51e-05	9.07e-05	larval_pupal	x	x	x	x	adult_ovary	adult_ovary	adult_ovary	x	x	adult_gonadal	x	x	x	x	0.0729	1.3115	0.0556	0.226573
FBgn0017549	8.94e-05	5.44e-05	0.000101	0.000104	0	0	0.000146	8.69e-05	3.07e-05	0	0	0.000109	4.54e-05	adult	x	x	x	x	adult_general	x	x	x	x	adult_general	x	x	x	x	0.0232	1.9507	0.0119	0.339164
FBgn0017550	0.000248	0	4.05e-05	0.000272	9.89e-05	9.56e-05	1.12e-05	0.000261	3.07e-05	0	0	1.67e-05	9.07e-05	embryonic	embryonic	embryonic	x	x	embryonic_general	x	x	x	x	embryonic_general	embryonic_general	x	x	x	0.0541	0.5724	0.0944	0.308814
FBgn0017551	3.44e-05	0	1.35e-05	4e-05	0	0	2.25e-05	0	0	0	0	1.67e-05	0	embryonic	embryonic	x	x	x	embryonic_general	embryonic_general	x	x	x	embryonic_general	embryonic_general	x	x	x	0.2346	1.9037	0.1233	0.491542
FBgn0017556	0	5.44e-05	3.37e-05	0	0	9.56e-05	0	0	0.000123	0	0	8.36e-06	9.07e-05	larval_pupal	x	x	x	x	adult_testis	adult_testis	x	x	x	adult_gonadal	x	x	x	x	0.211	2.031	0.1039	0.214694
FBgn0017558	0.000344	0.000326	0.000202	0.0004	0	0.000191	0.000292	0.000174	0	0	0	0.000234	4.54e-05	embryonic	x	x	x	x	embryonic_general	x	x	x	x	embryonic_general	x	x	x	x	0.0186	1.3129	0.0142	0.441131
FBgn0017561	2.75e-05	0	3.37e-05	3.2e-05	0	0	4.49e-05	8.69e-05	0	0	0	3.34e-05	2.27e-05	adult	x	x	x	x	adult_ovary	adult_ovary	x	x	x	adult_general	x	x	x	x	0.0799	2.1669	0.0369	0.0472655
FBgn0017565	0.000358	0.000707	0.00142	0.000368	0.000297	0	0.00212	0.00165	9.21e-05	0	0	0.00158	0.000499	adult	adult	x	x	x	adult_ovary	x	x	x	x	adult_general	adult_general	x	x	x	0.0248	1.2529	0.0198	0.491542
FBgn0017567	6.19e-05	0	1.35e-05	1.6e-05	0.000346	0	1.12e-05	0	3.07e-05	0	0	8.36e-06	2.27e-05	embryonic	embryonic	embryonic	x	x	embryonic_gonadal	embryonic_gonadal	embryonic_gonadal	embryonic_gonadal	x	embryonic_gonadal	embryonic_gonadal	embryonic_gonadal	embryonic_gonadal	x	0.0236	1.6609	0.0142	0.491542
FBgn0017572	8.26e-05	0	5.4e-05	7.99e-05	9.89e-05	9.56e-05	3.37e-05	8.69e-05	9.21e-05	0	0	3.34e-05	9.07e-05	embryonic	x	x	x	x	embryonic_gonadal	x	x	x	x	embryonic_gonadal	x	x	x	x	0.0149	3.106	0.0048	0.046258
FBgn0017577	0.000317	0	1.35e-05	0.000344	0.000148	0	1.12e-05	8.69e-05	0	0	0	8.36e-06	2.27e-05	embryonic	embryonic	embryonic	embryonic	x	embryonic_general	embryonic_general	x	x	x	embryonic_general	embryonic_general	x	x	x	0.0221	1.8962	0.0117	0.415418
FBgn0017579	0.000674	0.00087	0.00136	0.000551	0.00143	0.000669	0.00198	0.00122	0.000123	0	0.00746	0.00154	0.000408	adult	x	x	x	x	adult_general	x	x	x	x	adult_general	x	x	x	x	0.011	0.314	0.035	0.256918
FBgn0017581	0.000282	0.000326	0.000202	0.000288	0.000247	9.56e-05	0.000146	0.000261	0.000276	0.000889	0	0.00015	0.000272	larval_pupal	x	x	x	x	x	x	x	x	x	x	x	x	x	x	0.1101	1.0751	0.1024	0.491542
FBgn0017590	2.06e-05	5.44e-05	1.35e-05	2.4e-05	0	0	2.25e-05	0	0	0	0	1.67e-05	0	larval_pupal	larval_pupal	x	x	x	x	x	x	x	x	x	x	x	x	x	0.0648	0.7027	0.0922	0.377739
FBgn0019624	0.000193	0	0.000755	8.79e-05	0.000841	0.000287	0.00111	0.000434	0.000123	0	0.00746	0.000861	0.000204	adult	adult	x	x	x	adult_general	x	x	x	x	adult_general	x	x	x	x	0.071	1.491	0.0476	0.491542
FBgn0019637	0.000296	0	1.35e-05	0.000344	0	0	0	0.000174	0	0	0	0	4.54e-05	embryonic	embryonic	embryonic	embryonic	x	embryonic_general	x	x	x	x	embryonic_general	embryonic_general	embryonic_general	x	x	0.142	2.3579	0.0602	0.491542
FBgn0019643	1.38e-05	0	1.35e-05	7.99e-06	4.95e-05	0	2.25e-05	0	0	0	0	1.67e-05	0	embryonic	x	x	x	x	embryonic_gonadal	embryonic_gonadal	x	x	x	embryonic_gonadal	embryonic_gonadal	x	x	x	0.1206	2.0245	0.0596	0.416822
FBgn0019644	0.000213	0.000381	0.000749	0.000208	0.000247	9.56e-05	0.000954	0.00104	0.000399	0	0	0.000719	0.000567	adult	x	x	x	x	adult_ovary	x	x	x	x	adult_general	x	x	x	x	0.0157	0.8538	0.0184	0.183362
FBgn0019650	2.06e-05	0	5.4e-05	2.4e-05	0	0	8.98e-05	0	0	0	0	6.68e-05	0	adult	adult	x	x	x	adult_general	adult_general	x	x	x	adult_general	adult_general	x	x	x	0.0888	1.3802	0.0643	0.182668
FBgn0019662	2.06e-05	0	1.35e-05	2.4e-05	0	0	2.25e-05	0	0	0	0	1.67e-05	0	embryonic	x	x	x	x	embryonic_general	x	x	x	x	embryonic_general	x	x	x	x	0.0124	0.9657	0.0128	0.177578
FBgn0019686	0.000158	0	0	0.000152	0.000198	0	0	0	0	0	0	0	0	embryonic	embryonic	embryonic	embryonic	embryonic	embryonic_gonadal	x	x	x	x	embryonic_gonadal	x	x	x	x	0.0326	1.8134	0.018	0.491542
FBgn0019886	6.88e-05	0.000109	0.000216	6.39e-05	9.89e-05	0	0.000157	8.69e-05	0.000522	0	0	0.000117	0.000408	adult	x	x	x	x	adult_testis	adult_testis	adult_testis	x	x	adult_gonadal	adult_gonadal	x	x	x	0.108	1.8704	0.0578	0.491542
FBgn0019890	0.000124	0	6.07e-05	0.000136	4.95e-05	9.56e-05	3.37e-05	0	0.000154	0	0	3.34e-05	0.000113	embryonic	embryonic	x	x	x	adult_testis	x	x	x	x	embryonic_general	x	x	x	x	0.0544	1.6484	0.033	0.36783
FBgn0019925	0.0002	5.44e-05	0.000142	0.000192	0.000247	0	0.000168	0.000174	6.14e-05	0.000444	0	0.000142	9.07e-05	embryonic	x	x	x	x	embryonic_gonadal	x	x	x	x	embryonic_gonadal	x	x	x	x	0.013	1.5555	0.0083	0.491542
FBgn0019932	4.13e-05	0	0.000142	4.8e-05	0	9.56e-05	4.49e-05	0	0	0.00333	0.00746	0.000175	0	adult	adult	x	x	x	adult_general	adult_general	x	x	x	adult_general	adult_general	x	x	x	0.0872	2.3284	0.0374	0.128028
FBgn0019936	0.00111	0.000326	0.00027	0.000216	0.00663	0.00105	0.000123	0.00122	3.07e-05	0	0.0224	0.000209	0.00034	embryonic	embryonic	x	x	x	embryonic_gonadal	embryonic_gonadal	embryonic_gonadal	x	x	embryonic_gonadal	embryonic_gonadal	embryonic_gonadal	embryonic_gonadal	x	0.0066	0.5854	0.0112	0.491542
FBgn0019938	6.88e-06	0	1.35e-05	7.99e-06	0	0	0	0.000174	0	0	0	0	4.54e-05	adult	x	x	x	x	adult_ovary	adult_ovary	adult_ovary	adult_ovary	x	adult_gonadal	adult_gonadal	adult_gonadal	x	x	0.08	2.1929	0.0365	0.395855
FBgn0019948	3.44e-05	0	0	4e-05	0	0	0	0	0	0	0	0	0	embryonic	embryonic	embryonic	embryonic	embryonic	embryonic_general	embryonic_general	embryonic_general	embryonic_general	embryonic_general	embryonic_general	embryonic_general	embryonic_general	embryonic_general	embryonic_general	0.1399	1.4346	0.0975	0.491542
FBgn0019949	8.94e-05	0	8.77e-05	0.000104	0	0	0.000101	0.000261	3.07e-05	0	0	7.52e-05	9.07e-05	embryonic	x	x	x	x	adult_ovary	adult_ovary	x	x	x	embryonic_general	x	x	x	x	0.0138	1.9522	0.0071	0.174771
FBgn0019957	0.00033	0.000163	0.000304	0.000384	0	0	0.000359	0.000347	0.000276	0	0	0.000267	0.000295	embryonic	x	x	x	x	embryonic_general	x	x	x	x	embryonic_general	x	x	x	x	0.0771	1.6208	0.0476	0.491542
FBgn0019982	2.06e-05	0	4.05e-05	7.99e-06	9.89e-05	0	6.74e-05	0	0	0	0	5.01e-05	0	adult	x	x	x	x	embryonic_gonadal	x	x	x	x	embryonic_gonadal	x	x	x	x	0.1514	2.4736	0.0612	0.23187
FBgn0019990	4.13e-05	0	3.37e-05	4.8e-05	0	0	2.25e-05	8.69e-05	6.14e-05	0	0	1.67e-05	6.8e-05	embryonic	x	x	x	x	adult_ovary	x	x	x	x	adult_gonadal	x	x	x	x	0.065	2.3302	0.0279	0.0908639
FBgn0020018	5.5e-05	0.000326	0.000189	6.39e-05	0	0	0.000101	0.000174	0.000522	0	0	7.52e-05	0.000431	larval_pupal	x	x	x	x	adult_testis	x	x	x	x	adult_gonadal	x	x	x	x	0.0969	2.8286	0.0343	0.491542
FBgn0020235	0.000592	0.000326	0.000526	0.000583	0.000643	0.000287	0.000696	0.000869	9.21e-05	0	0	0.000543	0.000295	embryonic	x	x	x	x	adult_ovary	x	x	x	x	embryonic_gonadal	x	x	x	x	0.0419	0.8811	0.0475	0.491542
FBgn0020236	5.5e-05	0.000109	0.000101	4.8e-05	9.89e-05	0	0.000146	8.69e-05	3.07e-05	0	0	0.000109	4.54e-05	larval_pupal	x	x	x	x	x	x	x	x	x	x	x	x	x	x	0.0205	1.8136	0.0113	0.364813
FBgn0020238	0.001	0.000272	0.000438	0.00106	0.000643	0.000574	0.000415	0.000955	0.000338	0	0	0.000359	0.000499	embryonic	embryonic	x	x	x	embryonic_general	x	x	x	x	embryonic_general	x	x	x	x	0.0177	0.5053	0.035	0.402317
FBgn0020240	8.26e-05	0	0	8.79e-05	4.95e-05	0	0	0	0	0	0	0	0	embryonic	embryonic	embryonic	embryonic	embryonic	embryonic_general	x	x	x	x	embryonic_general	x	x	x	x	0.0457	1.8825	0.0243	0.196765
FBgn0020245	0.000227	0	6.74e-06	0.000248	9.89e-05	0	1.12e-05	0	0	0	0	8.36e-06	0	embryonic	embryonic	embryonic	embryonic	x	embryonic_general	embryonic_general	x	x	x	embryonic_general	embryonic_general	x	x	x	0.028	0.8815	0.0318	0.0495273
FBgn0020248	3.44e-05	0	6.74e-06	4e-05	0	0	0	0	3.07e-05	0	0	0	2.27e-05	embryonic	embryonic	embryonic	x	x	embryonic_general	x	x	x	x	embryonic_general	x	x	x	x	0.0402	1.3966	0.0288	0.205947
FBgn0020249	0.000144	0.000109	2.7e-05	0.000168	0	0	1.12e-05	0	9.21e-05	0	0	8.36e-06	6.8e-05	embryonic	x	x	x	x	embryonic_general	x	x	x	x	embryonic_general	x	x	x	x	0.0132	1.6732	0.0079	0.256918
FBgn0020251	1.38e-05	0	0	7.99e-06	4.95e-05	0	0	0	0	0	0	0	0	embryonic	embryonic	embryonic	embryonic	embryonic	embryonic_gonadal	embryonic_gonadal	embryonic_gonadal	x	x	embryonic_gonadal	embryonic_gonadal	embryonic_gonadal	x	x	0.0154	1.3446	0.0114	0.0441116
FBgn0020255	0.00122	0.000272	0.000519	0.00132	0.000643	0.000191	0.000326	0.00191	0.000645	0.000667	0	0.000284	0.000975	embryonic	embryonic	x	x	x	adult_ovary	x	x	x	x	embryonic_general	x	x	x	x	0.0077	1.1815	0.0065	0.309149
FBgn0020257	8.26e-05	0	6.74e-06	9.59e-05	0	0	1.12e-05	0	0	0	0	8.36e-06	0	embryonic	embryonic	embryonic	embryonic	x	embryonic_general	embryonic_general	embryonic_general	embryonic_general	x	embryonic_general	embryonic_general	embryonic_general	embryonic_general	x	0.023	1.424	0.0162	0.276803
FBgn0020258	2.75e-05	0	0	3.2e-05	0	0	0	0	0	0	0	0	0	embryonic	embryonic	embryonic	embryonic	embryonic	embryonic_general	embryonic_general	embryonic_general	embryonic_general	embryonic_general	embryonic_general	embryonic_general	embryonic_general	embryonic_general	embryonic_general	0.0886	2.0379	0.0435	0.444501
FBgn0020270	1.38e-05	0	3.37e-05	1.6e-05	0	0	5.61e-05	0	0	0	0	4.18e-05	0	adult	adult	x	x	x	adult_general	adult_general	x	x	x	adult_general	adult_general	x	x	x	0.1785	2.4752	0.0721	0.243954
FBgn0020272	1.38e-05	0	6.74e-06	1.6e-05	0	0	0	0	3.07e-05	0	0	0	2.27e-05	embryonic	embryonic	x	x	x	adult_testis	x	x	x	x	adult_gonadal	x	x	x	x	0.1799	1.9023	0.0946	0.491542
FBgn0020279	0.000172	0.000272	9.44e-05	0.0002	0	0.000191	3.37e-05	8.69e-05	0.000246	0	0	4.18e-05	0.000204	larval_pupal	x	x	x	x	x	x	x	x	x	x	x	x	x	x	0.1074	1.077	0.0998	0.200231
FBgn0020280	0	0	4.72e-05	0	0	0	2.25e-05	0	0.000154	0	0	1.67e-05	0.000113	adult	adult	adult	adult	adult	adult_testis	adult_testis	adult_testis	adult_testis	x	adult_gonadal	adult_gonadal	adult_gonadal	x	x	0.6025	1.5377	0.3918	0.105756
FBgn0020299	1.38e-05	5.44e-05	0	1.6e-05	0	0	0	0	0	0	0	0	0	larval_pupal	larval_pupal	x	x	x	x	x	x	x	x	x	x	x	x	x	0.073	2.4553	0.0297	0.491542
FBgn0020300	2.06e-05	0	9.44e-05	2.4e-05	0	0	0.000123	0	9.21e-05	0	0	9.19e-05	6.8e-05	adult	adult	adult	x	x	adult_testis	x	x	x	x	adult_general	x	x	x	x	0.1212	1.1109	0.1091	0.491542
FBgn0020303	5.5e-05	5.44e-05	0.000155	6.39e-05	0	0.000191	0.000191	0.000347	0	0	0	0.000159	9.07e-05	adult	adult	x	x	x	adult_ovary	adult_ovary	x	x	x	adult_general	x	x	x	x	0.0704	2.502	0.0281	0.420392
FBgn0020305	8.94e-05	0.000109	6.74e-06	0.000104	0	0	0	8.69e-05	0	0	0	0	2.27e-05	larval_pupal	x	x	x	x	x	x	x	x	x	x	x	x	x	x	0.0749	2.8155	0.0266	0.491542
FBgn0020309	6.19e-05	0.000163	4.72e-05	7.19e-05	0	9.56e-05	5.61e-05	8.69e-05	0	0	0	5.01e-05	2.27e-05	larval_pupal	larval_pupal	x	x	x	x	x	x	x	x	x	x	x	x	x	0.058	0.9876	0.0587	0.491542
FBgn0020312	0.000131	0.000109	2.02e-05	0.000152	0	0	3.37e-05	0	0	0	0	2.51e-05	0	embryonic	x	x	x	x	embryonic_general	x	x	x	x	embryonic_general	x	x	x	x	0.0687	1.9892	0.0345	0.491542
FBgn0020370	0.00044	0.00087	0.000162	0.000488	0.000148	9.56e-05	0.00018	8.69e-05	0.000154	0.000222	0	0.00015	0.000136	larval_pupal	x	x	x	x	x	x	x	x	x	x	x	x	x	x	0.1119	1.7747	0.063	0.12332
FBgn0020372	3.44e-05	0	7.42e-05	0	0.000247	0	0.000112	0	0	0.000222	0	9.19e-05	0	adult	adult	x	x	x	embryonic_gonadal	embryonic_gonadal	x	x	x	embryonic_gonadal	embryonic_gonadal	x	x	x	0.0108	0.8001	0.0134	0.491542
FBgn0020381	0	5.44e-05	2.7e-05	0	0	0	4.49e-05	0	0	0	0	3.34e-05	0	larval_pupal	larval_pupal	x	x	x	x	x	x	x	x	x	x	x	x	x	0.3298	2.0564	0.1604	0.0680205
FBgn0020385	0.00022	0.000761	0.000492	0.000248	4.95e-05	9.56e-05	0.000741	0.000174	0.000123	0	0	0.00056	0.000136	larval_pupal	x	x	x	x	x	x	x	x	x	x	x	x	x	x	0.0629	2.128	0.0296	0.491542
FBgn0020386	0.000234	0	0.000121	0.000264	4.95e-05	0.000191	5.61e-05	8.69e-05	0.000307	0	0	5.85e-05	0.00025	embryonic	x	x	x	x	adult_testis	x	x	x	x	embryonic_general	x	x	x	x	0.1034	1.5629	0.0661	0.125144
FBgn0020388	0.000392	5.44e-05	9.44e-05	0.000456	0	0	0.000123	0.000261	0	0	0	9.19e-05	6.8e-05	embryonic	embryonic	embryonic	x	x	embryonic_general	x	x	x	x	embryonic_general	embryonic_general	embryonic_general	x	x	0.057	1.7015	0.0335	0.440237
FBgn0020389	0.000144	5.44e-05	2.7e-05	0.000168	0	0	2.25e-05	0	6.14e-05	0	0	1.67e-05	4.54e-05	embryonic	embryonic	x	x	x	embryonic_general	embryonic_general	x	x	x	embryonic_general	embryonic_general	x	x	x	0.0266	1.7414	0.0152	0.274861
FBgn0020391	4.82e-05	0	0	5.59e-05	0	0	0	0	0	0	0	0	0	embryonic	embryonic	embryonic	embryonic	embryonic	embryonic_general	embryonic_general	embryonic_general	embryonic_general	embryonic_general	embryonic_general	embryonic_general	embryonic_general	embryonic_general	embryonic_general	0.0476	1.8969	0.0251	0.393259
FBgn0020392	2.75e-05	0	6.74e-05	3.2e-05	0	0	1.12e-05	0.000174	0.000215	0	0	8.36e-06	0.000204	adult	adult	x	x	x	adult_testis	x	x	x	x	adult_gonadal	adult_gonadal	adult_gonadal	x	x	0.0676	1.9339	0.0349	0.104916
FBgn0020399	0	0	3.37e-05	0	0	0	1.12e-05	0	0.000123	0	0	8.36e-06	9.07e-05	adult	adult	adult	adult	adult	adult_testis	adult_testis	adult_testis	adult_testis	x	adult_gonadal	adult_gonadal	adult_gonadal	adult_gonadal	x	0.6343	1.7193	0.3689	0.491542
FBgn0020407	4.82e-05	0	2.7e-05	5.59e-05	0	0.000191	0	0	6.14e-05	0	0	1.67e-05	4.54e-05	embryonic	x	x	x	x	adult_testis	x	x	x	x	embryonic_general	x	x	x	x	0.0835	1.9951	0.0418	0.0497889
FBgn0020412	6.88e-05	0	6.74e-05	6.39e-05	9.89e-05	9.56e-05	2.25e-05	8.69e-05	0.000184	0	0	2.51e-05	0.000159	embryonic	x	x	x	x	adult_testis	x	x	x	x	adult_gonadal	x	x	x	x	0.1997	1.7523	0.114	0.4229
FBgn0020414	8.94e-05	5.44e-05	0.000169	0.000104	0	0.000191	0.000157	0.000261	0.000184	0	0	0.000134	0.000204	adult	x	x	x	x	adult_ovary	x	x	x	x	adult_gonadal	x	x	x	x	0.1052	1.9955	0.0527	0.491542
FBgn0020415	6.19e-05	0.000163	0.000101	4e-05	0.000198	9.56e-05	0.000157	0	0	0	0	0.000125	0	larval_pupal	x	x	x	x	embryonic_gonadal	x	x	x	x	embryonic_gonadal	x	x	x	x	0.1111	1.825	0.0609	0.213905
FBgn0020416	6.19e-05	5.44e-05	9.44e-05	6.39e-05	4.95e-05	0	0.000146	8.69e-05	0	0	0	0.000109	2.27e-05	adult	x	x	x	x	adult_general	x	x	x	x	adult_general	x	x	x	x	0.1821	2.1002	0.0867	0.491542
FBgn0020440	6.88e-05	0	1.35e-05	6.39e-05	9.89e-05	9.56e-05	1.12e-05	0	0	0	0	1.67e-05	0	embryonic	embryonic	embryonic	x	x	embryonic_gonadal	x	x	x	x	embryonic_gonadal	x	x	x	x	0.0875	1.5646	0.0559	0.491542
FBgn0020443	0.000358	5.44e-05	0.000121	0.0004	9.89e-05	0	7.86e-05	0.000608	9.21e-05	0.000222	0	6.68e-05	0.000227	embryonic	embryonic	x	x	x	adult_ovary	x	x	x	x	embryonic_general	x	x	x	x	0.0479	0.8508	0.0563	0.0495273
FBgn0020445	5.5e-05	0.000109	3.37e-05	6.39e-05	0	0.000191	3.37e-05	0	0	0	0	4.18e-05	0	larval_pupal	x	x	x	x	x	x	x	x	x	x	x	x	x	x	0.0771	1.0206	0.0756	0.0603651
FBgn0020493	6.88e-06	0	4.05e-05	7.99e-06	0	0	5.61e-05	0	0	0.000222	0	5.01e-05	0	adult	adult	adult	x	x	adult_general	adult_general	adult_general	x	x	adult_general	adult_general	adult_general	x	x	0.2963	0.9048	0.3275	0.164305
FBgn0020496	0.000654	0.000218	0.000189	0.000695	0.000396	0.000191	0.000225	0.000347	6.14e-05	0	0	0.000184	0.000136	embryonic	embryonic	x	x	x	embryonic_general	x	x	x	x	embryonic_general	x	x	x	x	0.0111	0.5765	0.0192	0.211037
FBgn0020497	0.000151	0	4.72e-05	0.000176	0	9.56e-05	3.37e-05	0.000174	3.07e-05	0	0	3.34e-05	6.8e-05	embryonic	embryonic	x	x	x	embryonic_general	x	x	x	x	embryonic_general	embryonic_general	x	x	x	0.0147	1.3966	0.0105	0.0320328
FBgn0020506	0	0.000163	0	0	0	0	0	0	0	0	0	0	0	larval_pupal	larval_pupal	larval_pupal	larval_pupal	larval_pupal	x	x	x	x	x	x	x	x	x	x	0.0921	1.8632	0.0494	0.236697
FBgn0020508	1.38e-05	0.00174	0	1.6e-05	0	0	0	0	0	0	0	0	0	larval_pupal	larval_pupal	larval_pupal	larval_pupal	x	x	x	x	x	x	x	x	x	x	x	0.07	1.9582	0.0357	0.452504
FBgn0020510	0.000268	5.44e-05	2.02e-05	0.000312	0	0	2.25e-05	0	3.07e-05	0	0	1.67e-05	2.27e-05	embryonic	embryonic	embryonic	x	x	embryonic_general	embryonic_general	embryonic_general	x	x	embryonic_general	embryonic_general	embryonic_general	x	x	0.016	1.6025	0.01	0.429512
FBgn0020513	6.19e-05	0.000326	0.000526	7.19e-05	0	0.000574	0.000786	0.000174	0	0	0	0.000635	4.54e-05	adult	x	x	x	x	adult_general	x	x	x	x	adult_general	x	x	x	x	0.0437	2.0476	0.0213	0.491542
FBgn0020521	1.38e-05	0.000163	8.09e-05	7.99e-06	4.95e-05	0	0.000112	0	6.14e-05	0	0	8.36e-05	4.54e-05	larval_pupal	larval_pupal	x	x	x	x	x	x	x	x	x	x	x	x	x	0.0485	1.3365	0.0363	0.0831028
FBgn0020545	8.94e-05	5.44e-05	0.000189	0.000104	0	0	0.000236	8.69e-05	0.000184	0	0	0.000175	0.000159	adult	adult	x	x	x	adult_testis	x	x	x	x	adult_general	x	x	x	x	0.0971	2.0001	0.0485	0.124431
FBgn0020611	0.000179	0	0.000236	0.000192	9.89e-05	0.000191	0.000269	0.000347	0.000154	0	0	0.000217	0.000204	adult	x	x	x	x	adult_ovary	x	x	x	x	adult_general	x	x	x	x	0.0096	1.105	0.0087	0.491542
FBgn0020615	0.000138	0.000109	6.74e-06	0.00016	0	0	1.12e-05	0	0	0	0	8.36e-06	0	embryonic	x	x	x	x	embryonic_general	x	x	x	x	embryonic_general	x	x	x	x	0.0022	2.0154	0.0011	0.432619
FBgn0020617	6.88e-06	0	0	7.99e-06	0	0	0	0	0	0	0	0	0	embryonic	embryonic	embryonic	embryonic	embryonic	embryonic_general	embryonic_general	embryonic_general	embryonic_general	embryonic_general	embryonic_general	embryonic_general	embryonic_general	embryonic_general	embryonic_general	0.1008	1.4144	0.0712	0.491542
FBgn0020618	0.00164	0.000653	0.00198	0.00169	0.00134	0.000956	0.0026	0.00373	0.000276	0	0	0.00202	0.00118	adult	x	x	x	x	adult_ovary	x	x	x	x	adult_general	x	x	x	x	0.0135	0.728	0.0186	0.140482
FBgn0020620	0.000241	0	8.09e-05	0.00028	0	9.56e-05	0.000123	0	0	0	0	0.0001	0	embryonic	embryonic	x	x	x	embryonic_general	embryonic_general	x	x	x	embryonic_general	embryonic_general	x	x	x	0.0635	1.7688	0.0359	0.39475
FBgn0020621	5.5e-05	0	0.000229	6.39e-05	0	0	0.000382	0	0	0	0	0.000284	0	adult	adult	adult	x	x	adult_general	adult_general	adult_general	x	x	adult_general	adult_general	adult_general	x	x	0.064	1.2924	0.0495	0.491542
FBgn0020622	8.94e-05	0.000109	6.74e-06	0.000104	0	0	1.12e-05	0	0	0	0	8.36e-06	0	larval_pupal	x	x	x	x	x	x	x	x	x	x	x	x	x	x	0.1651	2.4142	0.0684	0.308345
FBgn0020623	0	5.44e-05	8.09e-05	0	0	0	0.000135	0	0	0	0	0.0001	0	adult	x	x	x	x	adult_general	x	x	x	x	adult_general	x	x	x	x	0.0474	1.5891	0.0298	0.443359
FBgn0020626	0.000138	0.000109	8.77e-05	0.00016	0	0	8.98e-05	8.69e-05	0.000123	0	0	6.68e-05	0.000113	embryonic	x	x	x	x	embryonic_general	x	x	x	x	embryonic_general	x	x	x	x	0.0694	2.7722	0.025	0.196525
FBgn0020633	0.000709	0	5.4e-05	0.000815	4.95e-05	0	6.74e-05	0.000174	0	0	0	5.01e-05	4.54e-05	embryonic	embryonic	embryonic	embryonic	x	embryonic_general	embryonic_general	embryonic_general	x	x	embryonic_general	embryonic_general	embryonic_general	embryonic_general	x	0.0181	1.6186	0.0112	0.491542
FBgn0020647	3.44e-05	0.000326	0.000121	4e-05	0	0	5.61e-05	0.000174	0.000338	0	0	4.18e-05	0.000295	larval_pupal	larval_pupal	x	x	x	adult_testis	x	x	x	x	x	x	x	x	x	0.0519	1.0981	0.0473	0.197482
FBgn0020655	0.000213	0	7.42e-05	0.000248	0	0	6.74e-05	0.000174	9.21e-05	0	0	5.01e-05	0.000113	embryonic	embryonic	x	x	x	embryonic_general	x	x	x	x	embryonic_general	embryonic_general	x	x	x	0.0941	1.6025	0.0587	0.268474
FBgn0020756	1.38e-05	0	0	1.6e-05	0	0	0	0	0	0	0	0	0	embryonic	embryonic	embryonic	embryonic	embryonic	embryonic_general	embryonic_general	embryonic_general	embryonic_general	embryonic_general	embryonic_general	embryonic_general	embryonic_general	embryonic_general	embryonic_general	0.0383	2.191	0.0175	0.0441116
FBgn0020766	6.19e-05	0	2.02e-05	7.19e-05	0	0	2.25e-05	8.69e-05	0	0	0	1.67e-05	2.27e-05	embryonic	embryonic	x	x	x	adult_ovary	x	x	x	x	embryonic_general	embryonic_general	x	x	x	0.0608	1.7342	0.0351	0.430444
FBgn0020767	0.000131	0.000218	8.77e-05	0.000152	0	0	0.000146	0	0	0	0	0.000109	0	larval_pupal	x	x	x	x	x	x	x	x	x	x	x	x	x	x	0.0177	0.5595	0.0317	0.491542
FBgn0020880	1.38e-05	0	0	1.6e-05	0	0	0	0	0	0	0	0	0	embryonic	embryonic	embryonic	embryonic	embryonic	embryonic_general	embryonic_general	embryonic_general	embryonic_general	embryonic_general	embryonic_general	embryonic_general	embryonic_general	embryonic_general	embryonic_general	0.1634	1.797	0.0909	0.491542
FBgn0020907	1.38e-05	0	0.000101	1.6e-05	0	0	0.000168	0	0	0	0	0.000125	0	adult	adult	adult	x	x	adult_general	adult_general	adult_general	x	x	adult_general	adult_general	adult_general	x	x	0.0279	0.9917	0.0282	0.491542
FBgn0020909	2.75e-05	0	2.7e-05	3.2e-05	0	0	0	0.000347	0	0	0	0	9.07e-05	embryonic	x	x	x	x	adult_ovary	adult_ovary	adult_ovary	adult_ovary	x	adult_gonadal	adult_gonadal	x	x	x	0.041	1.4443	0.0284	0.491542
FBgn0020910	0.00175	0.00359	0.00148	0.00161	0.00262	0.000191	0.000842	0.00912	0.00117	0	0	0.000643	0.00324	larval_pupal	larval_pupal	x	x	x	adult_ovary	adult_ovary	x	x	x	x	x	x	x	x	0.0145	0.7886	0.0184	0.491542
FBgn0020912	3.44e-05	0	1.35e-05	4e-05	0	0	0	0	6.14e-05	0	0	0	4.54e-05	embryonic	embryonic	x	x	x	adult_testis	x	x	x	x	adult_gonadal	x	x	x	x	0.0246	1.1711	0.021	0.20264
FBgn0020930	6.19e-05	5.44e-05	0.000256	7.19e-05	0	0	0.000382	0	0.000123	0	0	0.000284	9.07e-05	adult	adult	adult	x	x	adult_general	adult_general	x	x	x	adult_general	adult_general	x	x	x	0.0573	1.5822	0.0362	0.491542
FBgn0021750	2.06e-05	0	6.74e-06	2.4e-05	0	0	0	8.69e-05	0	0	0	0	2.27e-05	embryonic	embryonic	x	x	x	adult_ovary	adult_ovary	x	x	x	embryonic_general	x	x	x	x	0.1034	1.5581	0.0664	0.322934
FBgn0021761	0.000206	0	3.37e-05	0.00024	0	9.56e-05	2.25e-05	0.000174	0	0	0	2.51e-05	4.54e-05	embryonic	embryonic	embryonic	x	x	embryonic_general	x	x	x	x	embryonic_general	embryonic_general	embryonic_general	x	x	0.1678	1.7656	0.0951	0.268971
FBgn0021765	0.000124	0.000218	0.000236	0.000144	0	0	0.000359	8.69e-05	6.14e-05	0	0	0.000267	6.8e-05	adult	x	x	x	x	adult_general	x	x	x	x	adult_general	x	x	x	x	0.0266	1.6326	0.0163	0.491542
FBgn0021768	4.13e-05	0	6.07e-05	2.4e-05	0.000148	0.000191	5.61e-05	0	6.14e-05	0	0	5.85e-05	4.54e-05	adult	x	x	x	x	embryonic_gonadal	embryonic_gonadal	x	x	x	embryonic_gonadal	embryonic_gonadal	x	x	x	0.1084	1.3215	0.0821	0.491542
FBgn0021795	0.000241	0.000272	0.000175	0.000152	0.000791	0.000191	0.000225	0.000261	3.07e-05	0	0	0.000184	9.07e-05	larval_pupal	x	x	x	x	embryonic_gonadal	embryonic_gonadal	x	x	x	embryonic_gonadal	embryonic_gonadal	x	x	x	0.0288	1.2442	0.0232	0.491542
FBgn0021800	6.88e-05	5.44e-05	2.02e-05	7.99e-05	0	0	2.25e-05	0	3.07e-05	0	0	1.67e-05	2.27e-05	embryonic	x	x	x	x	embryonic_general	x	x	x	x	embryonic_general	x	x	x	x	0.046	0.6181	0.0745	0.196525
FBgn0021818	6.19e-05	5.44e-05	0	7.19e-05	0	0	0	0	0	0	0	0	0	embryonic	x	x	x	x	embryonic_general	x	x	x	x	embryonic_general	x	x	x	x	0.0874	1.8842	0.0464	0.152219
FBgn0021825	5.5e-05	5.44e-05	7.42e-05	6.39e-05	0	0	0	0.000695	9.21e-05	0	0	0	0.00025	adult	x	x	x	x	adult_ovary	adult_ovary	adult_ovary	x	x	adult_gonadal	adult_gonadal	x	x	x	0.0355	2.2083	0.0161	0.491542
FBgn0021847	0.000103	5.44e-05	7.42e-05	0.00012	0	0	6.74e-05	0.000174	9.21e-05	0	0	5.01e-05	0.000113	embryonic	x	x	x	x	adult_ovary	x	x	x	x	embryonic_general	x	x	x	x	0.0365	2.1887	0.0167	0.339929
FBgn0021856	4.13e-05	5.44e-05	1.35e-05	0	0.000297	0	0	0.000174	0	0	0	0	4.54e-05	larval_pupal	x	x	x	x	embryonic_gonadal	x	x	x	x	embryonic_gonadal	embryonic_gonadal	embryonic_gonadal	x	x	0.1077	1.9423	0.0555	0.125449
FBgn0021874	6.88e-05	0	2.7e-05	7.19e-05	4.95e-05	0	0	0.000174	6.14e-05	0	0	0	9.07e-05	embryonic	embryonic	x	x	x	adult_ovary	adult_ovary	x	x	x	adult_gonadal	x	x	x	x	0.038	1.7024	0.0223	0.187689
FBgn0021875	0	5.44e-05	2.7e-05	0	0	0	0	0.000174	6.14e-05	0	0	0	9.07e-05	larval_pupal	larval_pupal	x	x	x	adult_ovary	adult_ovary	x	x	x	adult_gonadal	x	x	x	x	0.178	2.2538	0.079	0.293915
FBgn0021895	0.000131	0	2.02e-05	0.000152	0	9.56e-05	0	8.69e-05	0	0	0.00746	1.67e-05	2.27e-05	embryonic	embryonic	embryonic	x	x	embryonic_general	x	x	x	x	embryonic_general	embryonic_general	embryonic_general	x	x	0.0425	0.8189	0.0519	0.38871
FBgn0021906	0.000103	0.000163	0.000978	9.59e-05	0.000148	9.56e-05	0.00155	0.000347	3.07e-05	0	0.00746	0.00117	0.000113	adult	adult	adult	x	x	adult_general	adult_general	x	x	x	adult_general	adult_general	adult_general	x	x	0.0705	1.5752	0.0447	0.327425
FBgn0021944	3.44e-05	5.44e-05	5.4e-05	4e-05	0	0	1.12e-05	0.000174	0.000154	0	0	8.36e-06	0.000159	larval_pupal	x	x	x	x	adult_ovary	x	x	x	x	adult_gonadal	adult_gonadal	x	x	x	0.0813	2.7061	0.03	0.491542
FBgn0021967	0.00011	0	8.09e-05	3.2e-05	0.000594	9.56e-05	8.98e-05	0.000174	3.07e-05	0	0	7.52e-05	6.8e-05	embryonic	x	x	x	x	embryonic_gonadal	embryonic_gonadal	x	x	x	embryonic_gonadal	embryonic_gonadal	embryonic_gonadal	x	x	0.0475	1.081	0.0439	0.491542
FBgn0021979	0.000337	0.00277	0.000304	0.000376	9.89e-05	0	0.000505	0	0	0	0	0.000376	0	larval_pupal	larval_pupal	larval_pupal	larval_pupal	x	x	x	x	x	x	x	x	x	x	x	0.0823	1.3999	0.0588	0.491542
FBgn0021995	0.000131	0	3.37e-05	0.000152	0	0	0	0.000434	0	0	0	0	0.000113	embryonic	embryonic	x	x	x	adult_ovary	adult_ovary	x	x	x	embryonic_general	x	x	x	x	0.0332	2.2614	0.0147	0.491542
FBgn0022023	0.000234	5.44e-05	0.000317	0.0002	0.000445	9.56e-05	0.000303	0.000782	0.000307	0	0	0.000234	0.000431	adult	x	x	x	x	adult_ovary	x	x	x	x	embryonic_gonadal	x	x	x	x	0.0206	1.7429	0.0118	0.491542
FBgn0022027	0	0	3.37e-05	0	0	0	4.49e-05	8.69e-05	0	0	0	3.34e-05	2.27e-05	adult	adult	adult	adult	adult	adult_ovary	adult_ovary	x	x	x	adult_general	x	x	x	x	0.1312	2.2352	0.0587	0.327425
FBgn0022029	0.000234	0.000109	4.72e-05	0.000264	4.95e-05	0	3.37e-05	0.000347	0	0	0	2.51e-05	9.07e-05	embryonic	embryonic	x	x	x	adult_ovary	x	x	x	x	embryonic_general	embryonic_general	x	x	x	0.0456	0.993	0.0459	0.379402
FBgn0022063	0.000138	0	2.7e-05	0.000128	0.000198	0	2.25e-05	8.69e-05	3.07e-05	0	0	1.67e-05	4.54e-05	embryonic	embryonic	embryonic	x	x	embryonic_gonadal	x	x	x	x	embryonic_gonadal	x	x	x	x	0.1496	1.4218	0.1052	0.135559
FBgn0022069	0.000392	0	6.07e-05	0.00044	9.89e-05	0	4.49e-05	0.000174	9.21e-05	0	0	3.34e-05	0.000113	embryonic	embryonic	embryonic	x	x	embryonic_general	embryonic_general	x	x	x	embryonic_general	embryonic_general	x	x	x	0.1733	2.0211	0.0858	0.422434
FBgn0022070	0.000103	0	2.02e-05	0.00012	0	0	3.37e-05	0	0	0	0	2.51e-05	0	embryonic	embryonic	embryonic	x	x	embryonic_general	embryonic_general	embryonic_general	x	x	embryonic_general	embryonic_general	embryonic_general	x	x	0.2107	1.9526	0.1079	0.125055
FBgn0022073	6.88e-05	0.000326	0.000337	7.99e-05	0	0.000861	0.000449	0	3.07e-05	0	0	0.000409	2.27e-05	adult	x	x	x	x	adult_general	x	x	x	x	adult_general	x	x	x	x	0.0335	2.0465	0.0164	0.491542
FBgn0022085	4.82e-05	0	6.07e-05	5.59e-05	0	0	6.74e-05	0	9.21e-05	0	0	5.01e-05	6.8e-05	adult	x	x	x	x	adult_testis	x	x	x	x	adult_gonadal	x	x	x	x	0.0439	0.8917	0.0492	0.491542
FBgn0022131	1.38e-05	0	2.02e-05	1.6e-05	0	0.000191	1.12e-05	0	0	0	0	2.51e-05	0	adult	x	x	x	x	adult_general	x	x	x	x	adult_general	x	x	x	x	0.0194	0.8751	0.0222	0.243954
FBgn0022153	3.44e-05	5.44e-05	4.05e-05	4e-05	0	9.56e-05	4.49e-05	0	3.07e-05	0	0	4.18e-05	2.27e-05	larval_pupal	x	x	x	x	x	x	x	x	x	x	x	x	x	x	0.0849	1.7308	0.0491	0.249821
FBgn0022201	0.000261	0.000109	0.000155	0.000304	0	9.56e-05	6.74e-05	0	0.000461	0.000222	0	6.68e-05	0.00034	embryonic	x	x	x	x	adult_testis	x	x	x	x	adult_gonadal	x	x	x	x	0.071	1.3446	0.0528	0.43221
FBgn0022213	0.000124	0	1.35e-05	0.000144	0	0	0	0.000174	0	0	0	0	4.54e-05	embryonic	embryonic	embryonic	embryonic	x	adult_ovary	x	x	x	x	embryonic_general	embryonic_general	x	x	x	0.0968	1.8443	0.0525	0.383389
FBgn0022224	0	0	6.74e-06	0	0	9.56e-05	0	0	0	0	0	8.36e-06	0	adult	adult	adult	adult	adult	adult_general	adult_general	adult_general	adult_general	adult_general	adult_general	adult_general	adult_general	adult_general	adult_general	0.0057	1.4397	0.004	0.491542
FBgn0022238	0.000282	0.000109	4.05e-05	0.000208	0.000742	0.000383	1.12e-05	8.69e-05	0	0	0	4.18e-05	2.27e-05	embryonic	embryonic	x	x	x	embryonic_gonadal	embryonic_gonadal	x	x	x	embryonic_gonadal	embryonic_gonadal	x	x	x	0	0.4496	0.0001	0.491542
FBgn0022246	6.88e-06	0	2.7e-05	7.99e-06	0	9.56e-05	3.37e-05	0	0	0	0	3.34e-05	0	adult	adult	x	x	x	adult_general	adult_general	adult_general	x	x	adult_general	adult_general	adult_general	x	x	0.1544	1.9748	0.0782	0.491542
FBgn0022268	0.000206	0	4.05e-05	0.0002	0.000247	0.000191	1.12e-05	0.000174	3.07e-05	0	0	2.51e-05	6.8e-05	embryonic	embryonic	embryonic	x	x	embryonic_gonadal	x	x	x	x	embryonic_gonadal	x	x	x	x	0.0103	1.2672	0.0082	0.491542
FBgn0022288	8.26e-05	0	4.72e-05	9.59e-05	0	0	0	0.000608	0	0	0	0	0.000159	embryonic	x	x	x	x	adult_ovary	adult_ovary	adult_ovary	x	x	adult_gonadal	x	x	x	x	0.1615	2.849	0.0567	0.0659794
FBgn0022338	0.000124	0	3.37e-05	0.000144	0	0.000383	0	8.69e-05	0	0	0	3.34e-05	2.27e-05	embryonic	embryonic	x	x	x	embryonic_general	x	x	x	x	embryonic_general	embryonic_general	embryonic_general	x	x	0.0657	2.0092	0.0327	0.491542
FBgn0022343	6.88e-05	5.44e-05	0.000189	7.99e-05	0	0	0.00018	0.000608	0.000154	0	0	0.000134	0.000272	adult	adult	x	x	x	adult_ovary	adult_ovary	x	x	x	adult_gonadal	adult_gonadal	x	x	x	0.1398	1.5107	0.0925	0.202081
FBgn0022344	4.82e-05	0	3.37e-05	5.59e-05	0	0	1.12e-05	0.000261	3.07e-05	0	0	8.36e-06	9.07e-05	embryonic	x	x	x	x	adult_ovary	adult_ovary	adult_ovary	x	x	adult_gonadal	x	x	x	x	0.0916	2.7854	0.0329	0.133738
FBgn0022347	0.000103	0	2.7e-05	0.00012	0	0	1.12e-05	8.69e-05	6.14e-05	0	0	8.36e-06	6.8e-05	embryonic	embryonic	x	x	x	embryonic_general	x	x	x	x	embryonic_general	x	x	x	x	0.3546	1.8625	0.1904	0.140482
FBgn0022349	0.000275	0.000381	9.44e-05	0.000304	9.89e-05	0	3.37e-05	0.000261	0.000246	0	0	2.51e-05	0.00025	larval_pupal	x	x	x	x	x	x	x	x	x	x	x	x	x	x	0.3417	1.1873	0.2878	0.234439
FBgn0022355	6.88e-06	0.000272	0.00472	7.99e-06	0	0.000191	0.00771	0	0.000307	0	0.00746	0.00577	0.000227	adult	adult	adult	adult	x	adult_general	adult_general	adult_general	adult_general	x	adult_general	adult_general	adult_general	adult_general	x	0.1713	2.3333	0.0734	0.164363
FBgn0022382	6.19e-05	0	0.000101	7.19e-05	0	0	1.12e-05	0.000261	0.000338	0	0	8.36e-06	0.000318	adult	x	x	x	x	adult_testis	x	x	x	x	adult_gonadal	adult_gonadal	adult_gonadal	x	x	0.0195	0.7244	0.0269	0.491542
FBgn0022700	1.38e-05	5.44e-05	0	1.6e-05	0	0	0	0	0	0	0	0	0	larval_pupal	larval_pupal	x	x	x	x	x	x	x	x	x	x	x	x	x	0.1271	1.575	0.0807	NA
FBgn0022702	7.57e-05	0.000381	1.35e-05	7.19e-05	9.89e-05	0	2.25e-05	0	0	0	0	1.67e-05	0	larval_pupal	larval_pupal	larval_pupal	x	x	x	x	x	x	x	x	x	x	x	x	0.1346	1.8614	0.0723	0.111617
FBgn0022709	4.13e-05	5.44e-05	9.44e-05	4.8e-05	0	0	8.98e-05	0	0.000184	0	0	6.68e-05	0.000136	adult	x	x	x	x	adult_testis	adult_testis	x	x	x	adult_gonadal	adult_gonadal	x	x	x	0.1	1.2317	0.0812	0.196525
FBgn0022720	0.000241	5.44e-05	8.77e-05	0.000256	0.000148	9.56e-05	8.98e-05	0	0.000123	0	0	7.52e-05	9.07e-05	embryonic	embryonic	x	x	x	embryonic_general	x	x	x	x	embryonic_general	x	x	x	x	0.0688	1.9846	0.0347	0.491542
FBgn0022724	4.13e-05	0	2.7e-05	4.8e-05	0	0	0	0.000174	6.14e-05	0	0	0	9.07e-05	embryonic	x	x	x	x	adult_ovary	adult_ovary	x	x	x	adult_gonadal	x	x	x	x	0.0999	1.7462	0.0572	0.181356
FBgn0022764	8.94e-05	0.000109	9.44e-05	8.79e-05	9.89e-05	9.56e-05	4.49e-05	0.000174	0.000215	0	0	4.18e-05	0.000204	larval_pupal	x	x	x	x	adult_testis	x	x	x	x	adult_gonadal	x	x	x	x	0.1008	1.4347	0.0702	0.248385
FBgn0022770	6.19e-05	5.44e-05	2.02e-05	7.19e-05	0	0	2.25e-05	8.69e-05	0	0	0	1.67e-05	2.27e-05	embryonic	x	x	x	x	adult_ovary	x	x	x	x	embryonic_general	x	x	x	x	0.0199	1.4363	0.0138	0.448801
FBgn0022772	4.82e-05	0	0	5.59e-05	0	0	0	0	0	0	0	0	0	embryonic	embryonic	embryonic	embryonic	embryonic	embryonic_general	embryonic_general	embryonic_general	embryonic_general	embryonic_general	embryonic_general	embryonic_general	embryonic_general	embryonic_general	embryonic_general	0.133	1.9436	0.0684	0.491542
FBgn0022774	0.000117	0.00049	7.42e-05	0.000136	0	9.56e-05	8.98e-05	0.000174	0	0	0	7.52e-05	4.54e-05	larval_pupal	larval_pupal	larval_pupal	x	x	x	x	x	x	x	x	x	x	x	x	0.0633	1.6934	0.0374	0.0555479
FBgn0022786	2.06e-05	0	6.74e-06	2.4e-05	0	0	0	0	3.07e-05	0	0	0	2.27e-05	embryonic	embryonic	x	x	x	adult_testis	x	x	x	x	embryonic_general	x	x	x	x	0.1787	2.1239	0.0842	0.491542
FBgn0022800	5.5e-05	5.44e-05	6.74e-06	6.39e-05	0	0	1.12e-05	0	0	0	0	8.36e-06	0	embryonic	x	x	x	x	embryonic_general	x	x	x	x	embryonic_general	x	x	x	x	0.0839	1.2197	0.0688	0.214256
FBgn0022893	0.00183	0.000761	0.000263	0.00204	0.000544	0	0.000146	0.00139	0.000215	0.000667	0	0.000134	0.000522	embryonic	embryonic	x	x	x	embryonic_general	x	x	x	x	embryonic_general	embryonic_general	x	x	x	0.2213	0.7029	0.3148	0.366444
FBgn0022942	0.000344	0	1.35e-05	0.000368	0.000198	0	0	0	6.14e-05	0	0	0	4.54e-05	embryonic	embryonic	embryonic	embryonic	x	embryonic_general	x	x	x	x	embryonic_general	x	x	x	x	0.02	1.7545	0.0114	0.381542
FBgn0022943	2.75e-05	5.44e-05	1.35e-05	1.6e-05	9.89e-05	9.56e-05	0	0	3.07e-05	0	0	8.36e-06	2.27e-05	larval_pupal	x	x	x	x	embryonic_gonadal	x	x	x	x	embryonic_gonadal	x	x	x	x	0.0373	2.2931	0.0163	0.219572
FBgn0022960	0.00011	0	6.74e-06	0.000128	0	0	0	0	0	0	0.00746	8.36e-06	0	embryonic	embryonic	embryonic	embryonic	x	embryonic_general	embryonic_general	embryonic_general	embryonic_general	x	embryonic_general	embryonic_general	embryonic_general	embryonic_general	x	0.0419	1.7982	0.0233	0.252542
FBgn0022985	0.000241	5.44e-05	4.72e-05	0.000264	9.89e-05	0	1.12e-05	0.000261	9.21e-05	0	0	8.36e-06	0.000136	embryonic	embryonic	embryonic	x	x	embryonic_general	x	x	x	x	embryonic_general	x	x	x	x	0.0489	1.1188	0.0437	0.249573
FBgn0022986	1.38e-05	0	4.05e-05	1.6e-05	0	0	6.74e-05	0	0	0	0	5.01e-05	0	adult	adult	x	x	x	adult_general	adult_general	x	x	x	adult_general	adult_general	x	x	x	0.0197	1.3378	0.0147	0.491542
FBgn0022987	0.000193	0	0	0.000224	0	0	0	0	0	0	0	0	0	embryonic	embryonic	embryonic	embryonic	embryonic	embryonic_general	embryonic_general	embryonic_general	embryonic_general	embryonic_general	embryonic_general	embryonic_general	embryonic_general	embryonic_general	embryonic_general	0.0595	1.5926	0.0373	0.491542
FBgn0023001	3.44e-05	0	6.74e-06	3.2e-05	4.95e-05	0	1.12e-05	0	0	0	0	8.36e-06	0	embryonic	embryonic	embryonic	x	x	embryonic_gonadal	x	x	x	x	embryonic_gonadal	x	x	x	x	0.0456	1.4794	0.0308	0.150828
FBgn0023023	4.13e-05	0.000163	3.37e-05	4.8e-05	0	0	5.61e-05	0	0	0	0	4.18e-05	0	larval_pupal	larval_pupal	x	x	x	x	x	x	x	x	x	x	x	x	x	0.0206	1.4574	0.0141	0.491542
FBgn0023077	0	0	7.42e-05	0	0	0	0.000123	0	0	0	0	9.19e-05	0	adult	adult	adult	adult	adult	adult_general	adult_general	adult_general	adult_general	adult_general	adult_general	adult_general	adult_general	adult_general	adult_general	0.0915	1.0622	0.0861	0.388564
FBgn0023081	6.19e-05	5.44e-05	2.7e-05	7.19e-05	0	0	2.25e-05	0	6.14e-05	0	0	1.67e-05	4.54e-05	embryonic	x	x	x	x	embryonic_general	x	x	x	x	embryonic_general	x	x	x	x	0.0256	1.4651	0.0175	0.262174
FBgn0023094	2.75e-05	0	2.7e-05	2.4e-05	4.95e-05	9.56e-05	1.12e-05	0.000174	0	0	0	1.67e-05	4.54e-05	embryonic	x	x	x	x	adult_ovary	adult_ovary	x	x	x	embryonic_gonadal	x	x	x	x	0.0332	2.3302	0.0142	0.491542
FBgn0023097	6.19e-05	0	2.7e-05	7.19e-05	0	0	2.25e-05	0	6.14e-05	0	0	1.67e-05	4.54e-05	embryonic	embryonic	x	x	x	embryonic_general	x	x	x	x	embryonic_general	x	x	x	x	0.04	1.4077	0.0284	0.12332
FBgn0023129	0.000124	0.000109	0.000378	0.000128	9.89e-05	0	0.000573	8.69e-05	0.000123	0	0	0.000426	0.000113	adult	adult	x	x	x	adult_general	adult_general	x	x	x	adult_general	adult_general	x	x	x	0.0604	1.702	0.0355	0.4339
FBgn0023130	8.94e-05	5.44e-05	6.74e-06	0.000104	0	0	0	8.69e-05	0	0	0	0	2.27e-05	embryonic	x	x	x	x	embryonic_general	x	x	x	x	embryonic_general	x	x	x	x	0.1966	1.2889	0.1525	0.315159
FBgn0023143	0.000619	0.000272	0.000304	0.000623	0.000594	9.56e-05	0.00018	0.00182	0.000154	0.000444	0	0.000159	0.00059	embryonic	embryonic	x	x	x	adult_ovary	adult_ovary	x	x	x	embryonic_general	x	x	x	x	0.0804	1.6536	0.0486	0.491542
FBgn0023167	6.19e-05	0	3.37e-05	6.39e-05	4.95e-05	0	2.25e-05	0.000261	0	0	0	1.67e-05	6.8e-05	embryonic	x	x	x	x	adult_ovary	adult_ovary	adult_ovary	x	x	adult_gonadal	x	x	x	x	0.0094	0.9129	0.0103	0.282308
FBgn0023169	0.000144	0.000109	0.000175	0.000168	0	0	0.000258	0.000174	3.07e-05	0	0	0.000192	6.8e-05	adult	x	x	x	x	adult_general	x	x	x	x	adult_general	x	x	x	x	0.0154	2.4921	0.0062	0.183362
FBgn0023170	9.63e-05	0.000218	0.000162	4.8e-05	0.000396	0.000956	0.000112	0.000174	3.07e-05	0	0.00746	0.000175	6.8e-05	larval_pupal	x	x	x	x	embryonic_gonadal	x	x	x	x	embryonic_gonadal	x	x	x	x	0	0.3912	0.0001	0.491542
FBgn0023171	5.5e-05	0	3.37e-05	4e-05	0.000148	0	0	0	0.000154	0	0	0	0.000113	embryonic	x	x	x	x	adult_testis	x	x	x	x	embryonic_gonadal	x	x	x	x	0.2135	2.0515	0.1041	0.342076
FBgn0023174	0.000117	0.000435	6.07e-05	0.00012	9.89e-05	0.000287	1.12e-05	0.000174	9.21e-05	0	0	3.34e-05	0.000113	larval_pupal	larval_pupal	x	x	x	x	x	x	x	x	x	x	x	x	x	0.0648	1.4891	0.0435	0.335977
FBgn0023175	0.000227	0.000218	0.000148	0.000208	0.000346	0	0.000123	8.69e-05	0.000307	0	0	9.19e-05	0.00025	embryonic	x	x	x	x	embryonic_gonadal	x	x	x	x	embryonic_gonadal	x	x	x	x	0.1014	2.2888	0.0443	0.491542
FBgn0023177	0.000372	0	5.4e-05	0.000432	0	0	5.61e-05	0.000261	0	0	0	4.18e-05	6.8e-05	embryonic	embryonic	embryonic	x	x	embryonic_general	x	x	x	x	embryonic_general	embryonic_general	embryonic_general	x	x	0.0081	2.0504	0.004	0.491542
FBgn0023178	0	0	7.42e-05	0	0	9.56e-05	0.000112	0	0	0	0	9.19e-05	0	adult	adult	adult	adult	adult	adult_general	adult_general	adult_general	adult_general	adult_general	adult_general	adult_general	adult_general	adult_general	adult_general	0.1511	1.9077	0.0792	0.111617
FBgn0023179	5.5e-05	0	2.7e-05	6.39e-05	0	0	4.49e-05	0	0	0	0	3.34e-05	0	embryonic	embryonic	x	x	x	embryonic_general	x	x	x	x	embryonic_general	x	x	x	x	0.0224	1.1007	0.0203	0.280795
FBgn0023180	2.75e-05	0	0	3.2e-05	0	0	0	0	0	0	0	0	0	embryonic	embryonic	embryonic	embryonic	embryonic	embryonic_general	embryonic_general	embryonic_general	embryonic_general	embryonic_general	embryonic_general	embryonic_general	embryonic_general	embryonic_general	embryonic_general	0.228	2.3842	0.0956	0.491542
FBgn0023181	2.06e-05	0	3.37e-05	2.4e-05	0	0	1.12e-05	0	0.000123	0	0	8.36e-06	9.07e-05	adult	x	x	x	x	adult_testis	adult_testis	adult_testis	x	x	adult_gonadal	adult_gonadal	x	x	x	0.1659	2.2975	0.0722	0.491542
FBgn0023197	0	0	1.35e-05	0	0	0.000191	0	0	0	0	0	1.67e-05	0	adult	adult	adult	adult	adult	adult_general	adult_general	adult_general	adult_general	adult_general	adult_general	adult_general	adult_general	adult_general	adult_general	0.2171	1.7454	0.1244	0.491542
FBgn0023211	0.000124	0	8.09e-05	6.39e-05	0.000495	0.000383	8.98e-05	0	0	0	0	0.0001	0	embryonic	x	x	x	x	embryonic_gonadal	embryonic_gonadal	embryonic_gonadal	x	x	embryonic_gonadal	embryonic_gonadal	embryonic_gonadal	x	x	0	0.549	0.0001	0.491542
FBgn0023212	0.000248	0.000109	0.000121	0.000264	0.000148	9.56e-05	0.000168	0	3.07e-05	0.000222	0	0.000142	2.27e-05	embryonic	embryonic	x	x	x	embryonic_general	x	x	x	x	embryonic_general	x	x	x	x	0.0152	1.2886	0.0118	0.491542
FBgn0023214	2.75e-05	0	0	3.2e-05	0	0	0	0	0	0	0	0	0	embryonic	embryonic	embryonic	embryonic	embryonic	embryonic_general	embryonic_general	embryonic_general	embryonic_general	embryonic_general	embryonic_general	embryonic_general	embryonic_general	embryonic_general	embryonic_general	0.1303	1.4338	0.0909	0.174613
FBgn0023216	0.000117	0	1.35e-05	0.000136	0	0	1.12e-05	0	3.07e-05	0	0	8.36e-06	2.27e-05	embryonic	embryonic	embryonic	embryonic	x	embryonic_general	embryonic_general	embryonic_general	x	x	embryonic_general	embryonic_general	embryonic_general	x	x	0.2012	1.7418	0.1155	0.491542
FBgn0023415	0	0	5.4e-05	0	0	0	0	0	0.000246	0	0	0	0.000181	adult	adult	adult	adult	adult	adult_testis	adult_testis	adult_testis	adult_testis	adult_testis	adult_gonadal	adult_gonadal	adult_gonadal	adult_gonadal	adult_gonadal	0.3349	1.0233	0.3272	0.0035476
FBgn0023416	2.06e-05	0	0	2.4e-05	0	0	0	0	0	0	0	0	0	embryonic	embryonic	embryonic	embryonic	embryonic	embryonic_general	embryonic_general	embryonic_general	embryonic_general	embryonic_general	embryonic_general	embryonic_general	embryonic_general	embryonic_general	embryonic_general	0.1017	1.5198	0.0669	0.491542
FBgn0023423	0.00011	0.000109	6.07e-05	0.000104	0.000148	9.56e-05	0	0.000261	0.000154	0	0	8.36e-06	0.000181	embryonic	x	x	x	x	adult_ovary	x	x	x	x	adult_gonadal	x	x	x	x	0.0101	0.9829	0.0103	0.491542
FBgn0023441	2.75e-05	0.000272	8.77e-05	3.2e-05	0	0	0.000135	0	3.07e-05	0	0	0.0001	2.27e-05	larval_pupal	larval_pupal	x	x	x	x	x	x	x	x	x	x	x	x	x	0.0518	1.4157	0.0366	0.491542
FBgn0023444	0.000282	5.44e-05	2.7e-05	0.000328	0	0	1.12e-05	8.69e-05	6.14e-05	0	0	8.36e-06	6.8e-05	embryonic	embryonic	embryonic	x	x	embryonic_general	embryonic_general	x	x	x	embryonic_general	embryonic_general	embryonic_general	x	x	0.0635	1.6418	0.0387	0.491542
FBgn0023489	0	0	2.7e-05	0	0	0	4.49e-05	0	0	0	0	3.34e-05	0	adult	adult	adult	adult	adult	adult_general	adult_general	adult_general	adult_general	adult_general	adult_general	adult_general	adult_general	adult_general	adult_general	0.0979	1.6579	0.059	0.491542
FBgn0023495	0	0	6.74e-06	0	0	9.56e-05	0	0	0	0	0	8.36e-06	0	adult	adult	adult	adult	adult	adult_general	adult_general	adult_general	adult_general	adult_general	adult_general	adult_general	adult_general	adult_general	adult_general	0.0714	1.5496	0.0461	0.491542
FBgn0023496	6.88e-05	0	0	5.59e-05	0.000148	0	0	0	0	0	0	0	0	embryonic	embryonic	embryonic	embryonic	embryonic	embryonic_gonadal	embryonic_gonadal	x	x	x	embryonic_gonadal	embryonic_gonadal	x	x	x	0.0504	1.6574	0.0304	0.491542
FBgn0023506	6.19e-05	5.44e-05	3.37e-05	7.19e-05	0	0	4.49e-05	0	3.07e-05	0	0	3.34e-05	2.27e-05	embryonic	x	x	x	x	embryonic_general	x	x	x	x	embryonic_general	x	x	x	x	0.1656	2.1354	0.0775	0.491542
FBgn0023507	4.13e-05	0.000326	0.000209	4.8e-05	0	0	0.000314	8.69e-05	6.14e-05	0	0	0.000234	6.8e-05	larval_pupal	x	x	x	x	x	x	x	x	x	x	x	x	x	x	0.0372	2.2574	0.0165	0.40711
FBgn0023508	3.44e-05	0.000109	3.37e-05	4e-05	0	0	5.61e-05	0	0	0	0	4.18e-05	0	larval_pupal	larval_pupal	x	x	x	x	x	x	x	x	x	x	x	x	x	0.1689	4.1038	0.0412	0.491542
FBgn0023509	0.000179	5.44e-05	0	0.000208	0	0	0	0	0	0	0	0	0	embryonic	embryonic	x	x	x	embryonic_general	embryonic_general	x	x	x	embryonic_general	embryonic_general	x	x	x	0.3399	2.3947	0.142	0.293915
FBgn0023511	6.88e-05	5.44e-05	3.37e-05	7.99e-05	0	0	3.37e-05	0	6.14e-05	0	0	2.51e-05	4.54e-05	embryonic	x	x	x	x	embryonic_general	x	x	x	x	embryonic_general	x	x	x	x	0.1486	1.6996	0.0874	0.144108
FBgn0023512	8.26e-05	0	4.05e-05	9.59e-05	0	0	6.74e-05	0	0	0	0	5.01e-05	0	embryonic	embryonic	x	x	x	embryonic_general	x	x	x	x	embryonic_general	x	x	x	x	0.1073	1.9695	0.0545	0.0320328
FBgn0023515	0.000179	0	5.4e-05	0.000208	0	0	0	0.000608	3.07e-05	0	0	0	0.000181	embryonic	embryonic	x	x	x	adult_ovary	adult_ovary	x	x	x	embryonic_general	x	x	x	x	0.2481	1.9674	0.1261	0.164988
FBgn0023517	0.000151	0	4.72e-05	0.00016	9.89e-05	0	4.49e-05	8.69e-05	6.14e-05	0	0	3.34e-05	6.8e-05	embryonic	embryonic	x	x	x	embryonic_general	x	x	x	x	embryonic_general	x	x	x	x	0.1111	2.1706	0.0512	0.491542
FBgn0023520	2.06e-05	5.44e-05	6.07e-05	2.4e-05	0	0	0.000101	0	0	0	0	7.52e-05	0	adult	x	x	x	x	adult_general	x	x	x	x	adult_general	x	x	x	x	0.2327	1.8737	0.1242	0.171385
FBgn0023521	2.06e-05	0	1.35e-05	2.4e-05	0	0	0	0	6.14e-05	0	0	0	4.54e-05	embryonic	x	x	x	x	adult_testis	adult_testis	x	x	x	adult_gonadal	x	x	x	x	0.1253	2.1092	0.0594	0.336615
FBgn0023522	0.000337	5.44e-05	2.02e-05	0.000392	0	0	0	0.000261	0	0	0	0	6.8e-05	embryonic	embryonic	embryonic	x	x	embryonic_general	x	x	x	x	embryonic_general	embryonic_general	embryonic_general	x	x	0.0831	1.4284	0.0582	0.491542
FBgn0023524	2.75e-05	0	2.7e-05	3.2e-05	0	0	4.49e-05	0	0	0	0	3.34e-05	0	embryonic	x	x	x	x	adult_general	x	x	x	x	adult_general	x	x	x	x	0.0968	1.7542	0.0552	0.491542
FBgn0023528	0.000165	5.44e-05	7.42e-05	0.000184	4.95e-05	0	0.000101	0.000174	0	0	0	7.52e-05	4.54e-05	embryonic	embryonic	x	x	x	embryonic_general	x	x	x	x	embryonic_general	embryonic_general	x	x	x	0.0113	1.0653	0.0106	0.491542
FBgn0023529	0.000144	0	0.000101	0.000168	0	0	8.98e-05	0.000261	0.000123	0	0	6.68e-05	0.000159	embryonic	x	x	x	x	adult_ovary	x	x	x	x	embryonic_general	x	x	x	x	0.1234	1.8112	0.0681	0.0555479
FBgn0023530	1.38e-05	0	4.05e-05	1.6e-05	0	0	5.61e-05	8.69e-05	0	0	0	4.18e-05	2.27e-05	adult	adult	x	x	x	adult_ovary	adult_ovary	x	x	x	adult_general	x	x	x	x	0.0596	1.9735	0.0302	0.100239
FBgn0023535	3.44e-05	0	2.7e-05	2.4e-05	9.89e-05	0	4.49e-05	0	0	0	0	3.34e-05	0	embryonic	x	x	x	x	embryonic_gonadal	embryonic_gonadal	x	x	x	embryonic_gonadal	embryonic_gonadal	x	x	x	0.0435	1.4249	0.0305	0.491542
FBgn0023536	2.06e-05	0	2.02e-05	2.4e-05	0	0	2.25e-05	8.69e-05	0	0	0	1.67e-05	2.27e-05	embryonic	x	x	x	x	adult_ovary	adult_ovary	x	x	x	embryonic_general	x	x	x	x	0.1065	1.7789	0.0599	0.364813
FBgn0023537	0.000557	0.000218	0.000256	0.000615	0.000198	0	0.000314	0.000869	0	0	0	0.000234	0.000227	embryonic	embryonic	x	x	x	adult_ovary	x	x	x	x	embryonic_general	embryonic_general	x	x	x	0.0221	1.4763	0.0149	0.26118
FBgn0023540	2.75e-05	0	5.4e-05	3.2e-05	0	0	8.98e-05	0	0	0	0	6.68e-05	0	adult	x	x	x	x	adult_general	adult_general	x	x	x	adult_general	adult_general	x	x	x	0.1386	1.0453	0.1326	0.242695
FBgn0023541	1.38e-05	0	4.05e-05	1.6e-05	0	0.000191	4.49e-05	0	0	0	0	5.01e-05	0	adult	adult	x	x	x	adult_general	adult_general	x	x	x	adult_general	adult_general	x	x	x	0.1762	1.7975	0.098	0.0966992
FBgn0023542	7.57e-05	0	9.44e-05	8.79e-05	0	0	6.74e-05	0.000695	0	0	0	5.01e-05	0.000181	adult	x	x	x	x	adult_ovary	adult_ovary	adult_ovary	x	x	adult_gonadal	adult_gonadal	x	x	x	0.0631	1.8743	0.0337	0.192426
FBgn0023545	2.06e-05	5.44e-05	3.37e-05	2.4e-05	0	0	3.37e-05	0	6.14e-05	0	0	2.51e-05	4.54e-05	larval_pupal	x	x	x	x	adult_testis	x	x	x	x	x	x	x	x	x	0.0669	1.8871	0.0354	0.491542
FBgn0023549	3.44e-05	0.000163	5.4e-05	4e-05	0	0.000191	3.37e-05	8.69e-05	6.14e-05	0	0	4.18e-05	6.8e-05	larval_pupal	larval_pupal	x	x	x	x	x	x	x	x	x	x	x	x	x	0.0734	1.7545	0.0418	0.417101
FBgn0024177	4.13e-05	0	6.74e-06	3.2e-05	9.89e-05	0	0	8.69e-05	0	0	0	0	2.27e-05	embryonic	embryonic	embryonic	x	x	embryonic_gonadal	x	x	x	x	embryonic_gonadal	embryonic_gonadal	x	x	x	0.1879	2.4003	0.0783	0.491542
FBgn0024179	6.88e-06	0	4.05e-05	7.99e-06	0	9.56e-05	5.61e-05	0	0	0	0	5.01e-05	0	adult	adult	adult	x	x	adult_general	adult_general	adult_general	x	x	adult_general	adult_general	adult_general	x	x	0.0845	1.7146	0.0493	0.181172
FBgn0024187	3.44e-05	0	1.35e-05	4e-05	0	0	2.25e-05	0	0	0	0	1.67e-05	0	embryonic	embryonic	x	x	x	embryonic_general	embryonic_general	x	x	x	embryonic_general	embryonic_general	x	x	x	0.0306	1.0777	0.0284	0.106412
FBgn0024188	2.06e-05	0	2.7e-05	7.99e-06	9.89e-05	0	0	0.000174	6.14e-05	0	0	0	9.07e-05	adult	x	x	x	x	adult_ovary	x	x	x	x	embryonic_gonadal	x	x	x	x	0.059	1.5827	0.0373	0.491542
FBgn0024191	2.06e-05	0	6.07e-05	2.4e-05	0	0	2.25e-05	0	0.000215	0	0	1.67e-05	0.000159	adult	adult	x	x	x	adult_testis	adult_testis	adult_testis	adult_testis	x	adult_gonadal	adult_gonadal	adult_gonadal	x	x	0.1323	2.0932	0.0632	0.236697
FBgn0024194	2.75e-05	0	0	1.6e-05	9.89e-05	0	0	0	0	0	0	0	0	embryonic	embryonic	embryonic	embryonic	embryonic	embryonic_gonadal	embryonic_gonadal	embryonic_gonadal	x	x	embryonic_gonadal	embryonic_gonadal	embryonic_gonadal	x	x	0.1607	2.2008	0.073	0.373165
FBgn0024211	0.000124	0.00087	0.000553	0.000136	4.95e-05	9.56e-05	0.000797	0.000261	0.000215	0	0	0.000602	0.000227	larval_pupal	x	x	x	x	x	x	x	x	x	x	x	x	x	x	0.0652	1.3975	0.0466	0.491542
FBgn0024222	6.19e-05	0	6.74e-06	6.39e-05	4.95e-05	0	0	8.69e-05	0	0	0	0	2.27e-05	embryonic	embryonic	embryonic	embryonic	x	adult_ovary	x	x	x	x	embryonic_general	x	x	x	x	0.4643	1.6384	0.2834	0.0831028
FBgn0024227	2.75e-05	0	2.02e-05	2.4e-05	4.95e-05	0	0	0.000261	0	0	0	0	6.8e-05	embryonic	x	x	x	x	adult_ovary	adult_ovary	adult_ovary	x	x	adult_gonadal	x	x	x	x	0.0728	3.3317	0.0218	0.491542
FBgn0024230	4.13e-05	5.44e-05	5.4e-05	4.8e-05	0	9.56e-05	4.49e-05	0	9.21e-05	0	0	4.18e-05	6.8e-05	larval_pupal	x	x	x	x	adult_testis	x	x	x	x	adult_gonadal	x	x	x	x	0.0405	1.3324	0.0304	0.491542
FBgn0024232	1.38e-05	0	4.05e-05	1.6e-05	0	0	6.74e-05	0	0	0	0	5.01e-05	0	adult	adult	x	x	x	adult_general	adult_general	x	x	x	adult_general	adult_general	x	x	x	0.0396	1.4845	0.0266	0.305647
FBgn0024234	0	0	2.02e-05	0	0	0	2.25e-05	8.69e-05	0	0	0	1.67e-05	2.27e-05	adult	adult	adult	adult	adult	adult_ovary	adult_ovary	adult_ovary	x	x	adult_gonadal	x	x	x	x	0.1098	3.4306	0.032	0.17546
FBgn0024236	3.44e-05	0	2.7e-05	4e-05	0	0	3.37e-05	0	0	0.000222	0	3.34e-05	0	embryonic	x	x	x	x	embryonic_general	x	x	x	x	embryonic_general	x	x	x	x	0.1455	1.2914	0.1127	0.491542
FBgn0024238	0.000317	0	8.09e-05	0.000352	9.89e-05	0.000383	8.98e-05	0	0	0	0	0.0001	0	embryonic	embryonic	x	x	x	embryonic_general	embryonic_general	x	x	x	embryonic_general	embryonic_general	x	x	x	0.0167	1.4633	0.0114	0.369522
FBgn0024244	7.57e-05	5.44e-05	5.4e-05	8.79e-05	0	0	8.98e-05	0	0	0	0	6.68e-05	0	embryonic	x	x	x	x	embryonic_general	x	x	x	x	embryonic_general	x	x	x	x	0	0.1657	0.0001	0.491542
FBgn0024248	5.5e-05	0	8.09e-05	6.39e-05	0	0	8.98e-05	0.000174	0	0.000444	0	8.36e-05	4.54e-05	adult	x	x	x	x	adult_ovary	adult_ovary	x	x	x	adult_general	x	x	x	x	0.1679	1.8373	0.0914	0.339728
FBgn0024250	3.44e-05	0	1.35e-05	4e-05	0	0	1.12e-05	8.69e-05	0	0	0	8.36e-06	2.27e-05	embryonic	embryonic	x	x	x	adult_ovary	adult_ovary	x	x	x	embryonic_general	x	x	x	x	0.1954	2.0194	0.0968	0.491542
FBgn0024251	3.44e-05	5.44e-05	0.000108	4e-05	0	9.56e-05	7.86e-05	0.000174	0.000184	0	0	6.68e-05	0.000181	adult	x	x	x	x	adult_testis	x	x	x	x	adult_gonadal	adult_gonadal	x	x	x	0.2068	1.2967	0.1595	0.346476
FBgn0024252	6.88e-06	0	4.72e-05	7.99e-06	0	0	7.86e-05	0	0	0	0	5.85e-05	0	adult	adult	adult	x	x	adult_general	adult_general	adult_general	x	x	adult_general	adult_general	adult_general	x	x	0.2896	1.7458	0.1659	0.205595
FBgn0024273	9.63e-05	0.000109	2.7e-05	0.000112	0	0	3.37e-05	0	3.07e-05	0	0	2.51e-05	2.27e-05	larval_pupal	x	x	x	x	embryonic_general	x	x	x	x	embryonic_general	x	x	x	x	0.1031	1.2883	0.08	0.335444
FBgn0024285	0.000193	0	4.72e-05	0.000224	0	0	6.74e-05	0	3.07e-05	0	0	5.01e-05	2.27e-05	embryonic	embryonic	embryonic	x	x	embryonic_general	embryonic_general	embryonic_general	x	x	embryonic_general	embryonic_general	embryonic_general	x	x	0.0286	1.8052	0.0158	0.164908
FBgn0024288	0	0	1.35e-05	0	0	0	2.25e-05	0	0	0	0	1.67e-05	0	adult	adult	adult	adult	adult	adult_general	adult_general	adult_general	adult_general	adult_general	adult_general	adult_general	adult_general	adult_general	adult_general	0.1581	1.4156	0.1117	0.0713554
FBgn0024290	8.26e-05	0	0.000223	9.59e-05	0	0	0.00037	0	0	0	0	0.000276	0	adult	adult	x	x	x	adult_general	adult_general	x	x	x	adult_general	adult_general	x	x	x	0.0154	0.6487	0.0238	0.38154
FBgn0024291	0.000144	0	0.000155	0.000168	0	9.56e-05	0.000191	0.000174	9.21e-05	0	0	0.00015	0.000113	adult	x	x	x	x	adult_ovary	x	x	x	x	embryonic_general	x	x	x	x	0.1322	1.6695	0.0792	0.491542
FBgn0024294	6.88e-06	0.000272	6.74e-05	7.99e-06	0	0	0.000101	0	0	0.000222	0	8.36e-05	0	larval_pupal	larval_pupal	larval_pupal	x	x	x	x	x	x	x	x	x	x	x	x	0.0522	1.6301	0.0321	0.491542
FBgn0024314	7.57e-05	0.000163	0.000148	8.79e-05	0	0	4.49e-05	0.000174	0.000491	0	0	3.34e-05	0.000408	larval_pupal	x	x	x	x	adult_testis	adult_testis	x	x	x	adult_gonadal	adult_gonadal	x	x	x	0.1634	2.0557	0.0795	0.0459568
FBgn0024315	4.82e-05	0.000381	0.000115	5.59e-05	0	0	0.00018	0	3.07e-05	0	0	0.000134	2.27e-05	larval_pupal	larval_pupal	x	x	x	x	x	x	x	x	x	x	x	x	x	0.046	1.2169	0.0378	0.491542
FBgn0024321	0	0	6.74e-06	0	0	0	0	0	3.07e-05	0	0	0	2.27e-05	adult	adult	adult	adult	adult	adult_testis	adult_testis	adult_testis	adult_testis	adult_testis	adult_gonadal	adult_gonadal	adult_gonadal	adult_gonadal	adult_gonadal	0.2066	2.1412	0.0965	0.21074
FBgn0024326	0.000117	5.44e-05	7.42e-05	0.00012	9.89e-05	0.000191	8.98e-05	8.69e-05	0	0	0	8.36e-05	2.27e-05	embryonic	x	x	x	x	embryonic_general	x	x	x	x	embryonic_general	x	x	x	x	0.0215	1.5575	0.0138	0.179027
FBgn0024332	8.94e-05	5.44e-05	0	8.79e-05	9.89e-05	0	0	0	0	0	0	0	0	embryonic	x	x	x	x	embryonic_gonadal	x	x	x	x	embryonic_gonadal	x	x	x	x	0.0454	2.0092	0.0226	0.440237
FBgn0024352	1.38e-05	0	4.05e-05	1.6e-05	0	0	6.74e-05	0	0	0	0	5.01e-05	0	adult	adult	x	x	x	adult_general	adult_general	x	x	x	adult_general	adult_general	x	x	x	0.056	2.4064	0.0233	0.356735
FBgn0024361	2.06e-05	5.44e-05	0	2.4e-05	0	0	0	0	0	0	0	0	0	larval_pupal	larval_pupal	x	x	x	x	x	x	x	x	x	x	x	x	x	0.0291	2.6025	0.0112	0.347811
FBgn0024362	0.000144	0.000163	8.09e-05	0.00016	4.95e-05	0	0.000135	0	0	0	0	0.0001	0	larval_pupal	x	x	x	x	x	x	x	x	x	x	x	x	x	x	0.1384	1.5897	0.0871	0.317116
FBgn0024371	8.94e-05	0	6.74e-05	8.79e-05	9.89e-05	0.000287	3.37e-05	8.69e-05	9.21e-05	0	0	5.01e-05	9.07e-05	embryonic	x	x	x	x	embryonic_gonadal	x	x	x	x	embryonic_gonadal	x	x	x	x	0.1035	1.5592	0.0664	0.491542
FBgn0024432	8.26e-05	5.44e-05	6.07e-05	3.2e-05	0.000396	0	2.25e-05	0	0.000215	0	0	1.67e-05	0.000159	embryonic	x	x	x	x	embryonic_gonadal	x	x	x	x	embryonic_gonadal	embryonic_gonadal	x	x	x	0.0071	1.4262	0.005	0.144108
FBgn0024491	8.26e-05	0	1.35e-05	4e-05	0.000346	9.56e-05	0	0	3.07e-05	0	0	8.36e-06	2.27e-05	embryonic	embryonic	embryonic	x	x	embryonic_gonadal	embryonic_gonadal	embryonic_gonadal	embryonic_gonadal	x	embryonic_gonadal	embryonic_gonadal	embryonic_gonadal	embryonic_gonadal	x	0.0283	2.2049	0.0128	0.491542
FBgn0024509	0.000151	0.000218	0.000101	0.000176	0	9.56e-05	8.98e-05	0.000261	9.21e-05	0	0	7.52e-05	0.000136	larval_pupal	x	x	x	x	adult_ovary	x	x	x	x	x	x	x	x	x	0.0299	1.782	0.0168	0.441131
FBgn0024510	0.000241	0.000544	0.000115	0.000256	0.000148	0	0.000101	8.69e-05	0.000215	0	0	7.52e-05	0.000181	larval_pupal	larval_pupal	x	x	x	x	x	x	x	x	x	x	x	x	x	0.2698	1.9277	0.1399	0.392029
FBgn0024542	8.26e-05	0	6.07e-05	9.59e-05	0	0	7.86e-05	0	6.14e-05	0	0	5.85e-05	4.54e-05	embryonic	x	x	x	x	embryonic_general	x	x	x	x	embryonic_general	x	x	x	x	0.1983	2.9928	0.0663	0.43221
FBgn0024555	0.000103	5.44e-05	2.02e-05	0.000104	9.89e-05	0	1.12e-05	0	6.14e-05	0	0	8.36e-06	4.54e-05	embryonic	x	x	x	x	embryonic_general	x	x	x	x	embryonic_general	x	x	x	x	0.0483	1.202	0.0402	0.183362
FBgn0024558	8.26e-05	0	5.4e-05	8.79e-05	4.95e-05	9.56e-05	4.49e-05	8.69e-05	6.14e-05	0	0	4.18e-05	6.8e-05	embryonic	x	x	x	x	embryonic_general	x	x	x	x	embryonic_general	x	x	x	x	0.0092	1.5663	0.0059	0.491542
FBgn0024689	0.000282	0.000109	4.72e-05	0.000328	0	0	3.37e-05	8.69e-05	9.21e-05	0	0	2.51e-05	9.07e-05	embryonic	embryonic	x	x	x	embryonic_general	embryonic_general	x	x	x	embryonic_general	embryonic_general	x	x	x	0.0539	1.9937	0.0271	0.371405
FBgn0024698	0.00022	0	1.35e-05	0.000256	0	0	1.12e-05	8.69e-05	0	0	0	8.36e-06	2.27e-05	embryonic	embryonic	embryonic	embryonic	x	embryonic_general	embryonic_general	x	x	x	embryonic_general	embryonic_general	embryonic_general	embryonic_general	x	0.0332	2.088	0.0159	0.193152
FBgn0024728	0.000151	0	5.4e-05	0.000176	0	0.000191	5.61e-05	0	3.07e-05	0	0	5.85e-05	2.27e-05	embryonic	embryonic	x	x	x	embryonic_general	embryonic_general	x	x	x	embryonic_general	embryonic_general	x	x	x	0.3532	1.9108	0.1849	0.0578779
FBgn0024732	9.63e-05	0	6.74e-06	0.000112	0	0	1.12e-05	0	0	0	0	8.36e-06	0	embryonic	embryonic	embryonic	embryonic	x	embryonic_general	embryonic_general	embryonic_general	embryonic_general	x	embryonic_general	embryonic_general	embryonic_general	embryonic_general	x	0.0664	1.3104	0.0507	0.172099
FBgn0024733	0.00222	0.00141	0.000992	0.00133	0.00767	0.00316	0.000842	0.00243	0.000246	0.000444	0.00746	0.000928	0.000817	embryonic	x	x	x	x	embryonic_gonadal	embryonic_gonadal	x	x	x	embryonic_gonadal	embryonic_gonadal	embryonic_gonadal	x	x	0.0124	1.467	0.0084	0.0320328
FBgn0024734	0.000482	0	5.4e-05	0.000464	0.000594	0	5.61e-05	0.000261	0	0	0	4.18e-05	6.8e-05	embryonic	embryonic	embryonic	embryonic	x	embryonic_gonadal	x	x	x	x	embryonic_gonadal	x	x	x	x	0.008	0.6534	0.0123	0.491542
FBgn0024753	0.000103	0.000272	6.74e-05	0.00012	0	9.56e-05	7.86e-05	0.000174	0	0	0	6.68e-05	4.54e-05	larval_pupal	larval_pupal	x	x	x	x	x	x	x	x	x	x	x	x	x	0.0116	1.0169	0.0114	0.238929
FBgn0024754	0.000103	0	0.000128	0.000104	9.89e-05	0	0.00018	8.69e-05	6.14e-05	0	0	0.000134	6.8e-05	adult	x	x	x	x	adult_general	x	x	x	x	adult_general	x	x	x	x	0.0213	1.2544	0.017	0.0578779
FBgn0024806	2.06e-05	0	2.02e-05	2.4e-05	0	9.56e-05	1.12e-05	8.69e-05	0	0	0	1.67e-05	2.27e-05	embryonic	x	x	x	x	adult_ovary	adult_ovary	x	x	x	embryonic_general	x	x	x	x	0.0293	1.5921	0.0184	0.170247
FBgn0024811	0.000103	0	2.7e-05	9.59e-05	0.000148	0.000191	0	0	6.14e-05	0	0	1.67e-05	4.54e-05	embryonic	embryonic	x	x	x	embryonic_gonadal	x	x	x	x	embryonic_gonadal	x	x	x	x	0.0744	2.4131	0.0309	0.391599
FBgn0024814	0.00022	0.000218	6.74e-05	0.00024	9.89e-05	0.000287	2.25e-05	0.000174	9.21e-05	0	0	4.18e-05	0.000113	embryonic	x	x	x	x	embryonic_general	x	x	x	x	embryonic_general	x	x	x	x	0.0614	2.0605	0.0298	0.279042
FBgn0024832	0.000103	0	9.44e-05	0.00012	0	0	0.000101	0.000261	3.07e-05	0	0.00746	8.36e-05	9.07e-05	embryonic	x	x	x	x	adult_ovary	adult_ovary	x	x	x	embryonic_general	x	x	x	x	0.0002	1.9997	0.0001	0.491542
FBgn0024833	0.000372	0.000109	5.4e-05	0.000432	0	9.56e-05	4.49e-05	0.000174	3.07e-05	0	0	4.18e-05	6.8e-05	embryonic	embryonic	x	x	x	embryonic_general	embryonic_general	x	x	x	embryonic_general	embryonic_general	x	x	x	0.0003	2.5687	0.0001	0.491542
FBgn0024841	6.88e-06	0.000109	2.02e-05	7.99e-06	0	0	2.25e-05	8.69e-05	0	0	0	1.67e-05	2.27e-05	larval_pupal	larval_pupal	larval_pupal	x	x	x	x	x	x	x	x	x	x	x	x	0.1662	0.814	0.2042	0.437806
FBgn0024846	4.13e-05	0	3.37e-05	4.8e-05	0	0	2.25e-05	0.000261	0	0	0	1.67e-05	6.8e-05	embryonic	x	x	x	x	adult_ovary	adult_ovary	adult_ovary	x	x	adult_gonadal	x	x	x	x	0.0164	2.5748	0.0064	0.491542
FBgn0024887	8.26e-05	5.44e-05	8.77e-05	9.59e-05	0	0	0.000123	0	6.14e-05	0	0	9.19e-05	4.54e-05	adult	x	x	x	x	embryonic_general	x	x	x	x	embryonic_general	x	x	x	x	0.053	1.991	0.0266	0.234535
FBgn0024889	0.000289	0.000218	0.00029	0.000336	0	9.56e-05	0.000337	0.000174	0.000123	0.00133	0	0.000309	0.000136	adult	x	x	x	x	embryonic_general	x	x	x	x	embryonic_general	x	x	x	x	0.1059	1.6596	0.0638	0.491542
FBgn0024891	4.82e-05	5.44e-05	4.72e-05	4e-05	9.89e-05	0	7.86e-05	0	0	0	0	5.85e-05	0	larval_pupal	x	x	x	x	embryonic_gonadal	x	x	x	x	embryonic_gonadal	x	x	x	x	0.0521	2.1987	0.0237	0.491542
FBgn0024897	5.5e-05	0	2.02e-05	6.39e-05	0	0	3.37e-05	0	0	0	0	2.51e-05	0	embryonic	embryonic	x	x	x	embryonic_general	embryonic_general	x	x	x	embryonic_general	embryonic_general	x	x	x	0.1198	2.0892	0.0573	0.0684429
FBgn0024909	7.57e-05	0	3.37e-05	8.79e-05	0	0	0	8.69e-05	0.000123	0	0	0	0.000113	embryonic	embryonic	x	x	x	adult_testis	x	x	x	x	adult_gonadal	x	x	x	x	0.1049	2.6839	0.0391	0.409856
FBgn0024912	6.88e-06	0	2.7e-05	7.99e-06	0	0	1.12e-05	0	9.21e-05	0	0	8.36e-06	6.8e-05	adult	adult	x	x	x	adult_testis	adult_testis	adult_testis	adult_testis	x	adult_gonadal	adult_gonadal	adult_gonadal	adult_gonadal	x	0.4468	1.8853	0.237	0.305797
FBgn0024913	1.38e-05	0	1.35e-05	1.6e-05	0	9.56e-05	1.12e-05	0	0	0	0	1.67e-05	0	embryonic	x	x	x	x	adult_general	x	x	x	x	adult_general	x	x	x	x	0.1851	1.4414	0.1284	0.491542
FBgn0024920	4.82e-05	5.44e-05	0	4.8e-05	4.95e-05	0	0	0	0	0	0	0	0	larval_pupal	x	x	x	x	x	x	x	x	x	x	x	x	x	x	0.1334	2.7171	0.0491	0.280795
FBgn0024923	0.000482	0.0012	0.000236	0.000535	0.000148	0	0.00018	0.000955	0.000246	0	0	0.000134	0.000431	larval_pupal	larval_pupal	x	x	x	x	x	x	x	x	x	x	x	x	x	0.009	1.1344	0.0079	0.491542
FBgn0024939	0.00204	0.00234	0.00241	0.00221	0.000989	0.000287	0.00296	0.00625	0.000553	0	0	0.00223	0.00204	adult	x	x	x	x	adult_ovary	adult_ovary	x	x	x	x	x	x	x	x	0.0085	0.4435	0.0192	0.206707
FBgn0024941	0	5.44e-05	0	0	0	0	0	0	0	0	0	0	0	larval_pupal	larval_pupal	larval_pupal	larval_pupal	larval_pupal	x	x	x	x	x	x	x	x	x	x	0.0586	1.9402	0.0302	0.279437
FBgn0024943	0	0	6.74e-06	0	0	0	1.12e-05	0	0	0	0	8.36e-06	0	adult	adult	adult	adult	adult	adult_general	adult_general	adult_general	adult_general	adult_general	adult_general	adult_general	adult_general	adult_general	adult_general	0.2251	1.7554	0.1282	0.301104
FBgn0024944	2.06e-05	0	2.7e-05	2.4e-05	0	0	4.49e-05	0	0	0	0	3.34e-05	0	adult	x	x	x	x	adult_general	x	x	x	x	adult_general	x	x	x	x	0.1217	1.2004	0.1014	0.268971
FBgn0024945	3.44e-05	5.44e-05	2.7e-05	4e-05	0	9.56e-05	0	8.69e-05	6.14e-05	0	0	8.36e-06	6.8e-05	larval_pupal	x	x	x	x	adult_ovary	x	x	x	x	adult_gonadal	x	x	x	x	0.1781	2.4871	0.0716	0.312561
FBgn0024947	0.000186	0.000109	0.000108	0.000216	0	0.000287	0.000146	0	0	0	0	0.000134	0	embryonic	x	x	x	x	embryonic_general	x	x	x	x	embryonic_general	x	x	x	x	0.0239	1.6632	0.0144	0.0831028
FBgn0024956	2.06e-05	0	5.4e-05	7.99e-06	9.89e-05	0	5.61e-05	0.000174	3.07e-05	0	0	4.18e-05	6.8e-05	adult	adult	x	x	x	adult_ovary	x	x	x	x	embryonic_gonadal	x	x	x	x	0.063	2.1946	0.0287	0.3375
FBgn0024963	0	0	1.35e-05	0	0	0	2.25e-05	0	0	0	0	1.67e-05	0	adult	adult	adult	adult	adult	adult_general	adult_general	adult_general	adult_general	adult_general	adult_general	adult_general	adult_general	adult_general	adult_general	0.0095	0.4726	0.0201	0.139415
FBgn0024980	1.38e-05	0	0	1.6e-05	0	0	0	0	0	0	0	0	0	embryonic	embryonic	embryonic	embryonic	embryonic	embryonic_general	embryonic_general	embryonic_general	embryonic_general	embryonic_general	embryonic_general	embryonic_general	embryonic_general	embryonic_general	embryonic_general	0.0896	1.3324	0.0673	0.491542
FBgn0024983	4.82e-05	5.44e-05	2.7e-05	5.59e-05	0	0	1.12e-05	0	9.21e-05	0	0	8.36e-06	6.8e-05	larval_pupal	x	x	x	x	adult_testis	x	x	x	x	adult_gonadal	x	x	x	x	0.1153	1.9559	0.0589	0.242695
FBgn0024986	4.82e-05	5.44e-05	3.37e-05	4.8e-05	4.95e-05	0	5.61e-05	0	0	0	0	4.18e-05	0	larval_pupal	x	x	x	x	x	x	x	x	x	x	x	x	x	x	0.0457	1.5328	0.0298	0.491542
FBgn0024987	0.000317	0	4.72e-05	0.000352	9.89e-05	0	4.49e-05	8.69e-05	6.14e-05	0	0	3.34e-05	6.8e-05	embryonic	embryonic	embryonic	x	x	embryonic_general	embryonic_general	x	x	x	embryonic_general	embryonic_general	x	x	x	0.1201	3.2814	0.0366	0.445012
FBgn0024992	4.82e-05	0	0.000135	5.59e-05	0	0	3.37e-05	0	0.000522	0	0	2.51e-05	0.000386	adult	adult	x	x	x	adult_testis	adult_testis	adult_testis	adult_testis	x	adult_gonadal	adult_gonadal	adult_gonadal	x	x	0.0838	1.6497	0.0508	0.134432
FBgn0024994	9.63e-05	0	2.7e-05	0.000112	0	9.56e-05	1.12e-05	0	6.14e-05	0	0	1.67e-05	4.54e-05	embryonic	embryonic	x	x	x	embryonic_general	x	x	x	x	embryonic_general	embryonic_general	x	x	x	0.0717	2.0466	0.0351	0.412623
FBgn0024995	6.88e-06	0	1.35e-05	7.99e-06	0	0	2.25e-05	0	0	0	0	1.67e-05	0	adult	x	x	x	x	adult_general	adult_general	x	x	x	adult_general	adult_general	x	x	x	0.0691	2.2351	0.0309	0.402317
FBgn0024996	1.38e-05	0	1.35e-05	1.6e-05	0	0	1.12e-05	0	3.07e-05	0	0	8.36e-06	2.27e-05	embryonic	x	x	x	x	adult_testis	x	x	x	x	adult_gonadal	x	x	x	x	0.0219	1.6635	0.0132	0.491542
FBgn0024997	0	0	1.35e-05	0	0	0	2.25e-05	0	0	0	0	1.67e-05	0	adult	adult	adult	adult	adult	adult_general	adult_general	adult_general	adult_general	adult_general	adult_general	adult_general	adult_general	adult_general	adult_general	0.1504	1.7306	0.0869	0.253506
FBgn0024998	6.19e-05	0	2.7e-05	7.19e-05	0	0	4.49e-05	0	0	0	0	3.34e-05	0	embryonic	embryonic	x	x	x	embryonic_general	embryonic_general	x	x	x	embryonic_general	embryonic_general	x	x	x	0.1808	1.4128	0.128	0.124038
FBgn0025109	6.88e-06	0	2.7e-05	7.99e-06	0	0.000191	0	8.69e-05	3.07e-05	0	0	1.67e-05	4.54e-05	adult	adult	x	x	x	adult_ovary	adult_ovary	x	x	x	adult_gonadal	adult_gonadal	x	x	x	0.0584	1.6886	0.0346	0.491542
FBgn0025117	0.000117	5.44e-05	0.000283	0.000112	0.000148	0	0.000269	0.000434	0.000399	0	0	0.000201	0.000408	adult	adult	x	x	x	adult_ovary	x	x	x	x	adult_gonadal	adult_gonadal	x	x	x	0.0462	1.8144	0.0255	0.216222
FBgn0025140	8.94e-05	0	8.09e-05	0.000104	0	0	0.000123	8.69e-05	0	0	0	9.19e-05	2.27e-05	embryonic	x	x	x	x	embryonic_general	x	x	x	x	embryonic_general	x	x	x	x	0.0693	2.0301	0.0342	0.491542
FBgn0025185	6.88e-05	0	6.74e-06	7.99e-05	0	0	1.12e-05	0	0	0	0	8.36e-06	0	embryonic	embryonic	embryonic	embryonic	x	embryonic_general	embryonic_general	embryonic_general	embryonic_general	x	embryonic_general	embryonic_general	embryonic_general	embryonic_general	x	0.1985	2.2957	0.0865	0.491542
FBgn0025186	7.57e-05	0	2.7e-05	8.79e-05	0	0	4.49e-05	0	0	0	0	3.34e-05	0	embryonic	embryonic	x	x	x	embryonic_general	embryonic_general	x	x	x	embryonic_general	embryonic_general	x	x	x	0.0141	1.3022	0.0108	0.347074
FBgn0025286	0.000372	0.000653	0.00119	0.000256	0.00109	0.00124	0.00162	0.00139	6.14e-05	0	0.00746	0.00132	0.000408	adult	x	x	x	x	adult_ovary	x	x	x	x	adult_general	x	x	x	x	0.0064	1.3332	0.0048	0.317116
FBgn0025335	6.19e-05	0.000272	2.7e-05	7.19e-05	0	0	3.37e-05	0	0	0.000222	0	3.34e-05	0	larval_pupal	larval_pupal	larval_pupal	x	x	x	x	x	x	x	x	x	x	x	x	0.0333	1.7386	0.0191	0.491542
FBgn0025336	3.44e-05	0	2.7e-05	4e-05	0	0	0	0.000174	6.14e-05	0	0	0	9.07e-05	embryonic	x	x	x	x	adult_ovary	adult_ovary	x	x	x	adult_gonadal	adult_gonadal	x	x	x	0.1802	1.5441	0.1167	0.0555479
FBgn0025352	0.000138	0.000163	0.000202	0.000144	9.89e-05	0	0.000213	0.000608	0.000123	0	0	0.000159	0.00025	adult	x	x	x	x	adult_ovary	adult_ovary	x	x	x	adult_gonadal	x	x	x	x	0.0299	1.8993	0.0157	0.308814
FBgn0025355	0.000186	0	2.02e-05	0.0002	9.89e-05	0	3.37e-05	0	0	0	0	2.51e-05	0	embryonic	embryonic	embryonic	embryonic	x	embryonic_general	embryonic_general	x	x	x	embryonic_general	embryonic_general	x	x	x	0.2636	1.7385	0.1516	0.0035476
FBgn0025373	0.000193	0	0.000135	0.000224	0	9.56e-05	0.000101	0.000261	0.000215	0	0	8.36e-05	0.000227	embryonic	x	x	x	x	adult_ovary	x	x	x	x	adult_gonadal	x	x	x	x	0.0408	1.4674	0.0278	0.197199
FBgn0025383	6.88e-06	0	6.74e-06	7.99e-06	0	0	0	8.69e-05	0	0	0	0	2.27e-05	embryonic	x	x	x	x	adult_ovary	adult_ovary	adult_ovary	adult_ovary	x	adult_gonadal	adult_gonadal	x	x	x	0.1977	2.8788	0.0687	0.177578
FBgn0025391	0	0	6.74e-06	0	0	0	1.12e-05	0	0	0	0	8.36e-06	0	adult	adult	adult	adult	adult	adult_general	adult_general	adult_general	adult_general	adult_general	adult_general	adult_general	adult_general	adult_general	adult_general	0.1236	1.1541	0.1071	0.491542
FBgn0025455	7.57e-05	0	0.000175	8.79e-05	0	0	4.49e-05	0.000174	0.000583	0.000222	0	4.18e-05	0.000476	adult	adult	x	x	x	adult_testis	adult_testis	x	x	x	adult_gonadal	adult_gonadal	adult_gonadal	x	x	0.1261	1.6321	0.0772	0.491542
FBgn0025456	0	0.000653	0.000169	0	0	0.00172	6.74e-05	0	3.07e-05	0	0	0.000201	2.27e-05	larval_pupal	larval_pupal	x	x	x	x	x	x	x	x	x	x	x	x	x	0.2193	1.8161	0.1208	0.12155
FBgn0025458	0.000144	0	6.74e-06	0.000152	9.89e-05	0	0	0	3.07e-05	0	0	0	2.27e-05	embryonic	embryonic	embryonic	embryonic	x	embryonic_general	x	x	x	x	embryonic_general	x	x	x	x	0.2733	1.9056	0.1434	0.0257581
FBgn0025463	0.000502	0	2.7e-05	0.000583	0	0	2.25e-05	0.000174	0	0	0	1.67e-05	4.54e-05	embryonic	embryonic	embryonic	embryonic	x	embryonic_general	embryonic_general	x	x	x	embryonic_general	embryonic_general	embryonic_general	embryonic_general	x	0.0214	1.519	0.0141	0.271617
FBgn0025469	0	0.000163	0	0	0	0	0	0	0	0	0	0	0	larval_pupal	larval_pupal	larval_pupal	larval_pupal	larval_pupal	x	x	x	x	x	x	x	x	x	x	0.0458	1.047	0.0438	0.2174
FBgn0025519	4.82e-05	5.44e-05	3.37e-05	5.59e-05	0	0	5.61e-05	0	0	0	0	4.18e-05	0	larval_pupal	x	x	x	x	embryonic_general	x	x	x	x	embryonic_general	x	x	x	x	0.0959	1.6153	0.0594	0.140482
FBgn0025558	6.88e-06	0	0	0	4.95e-05	0	0	0	0	0	0	0	0	embryonic	embryonic	embryonic	embryonic	embryonic	embryonic_gonadal	embryonic_gonadal	embryonic_gonadal	embryonic_gonadal	embryonic_gonadal	embryonic_gonadal	embryonic_gonadal	embryonic_gonadal	embryonic_gonadal	embryonic_gonadal	0.1517	3.6743	0.0413	0.162536
FBgn0025571	0.000131	0	4.72e-05	0.000152	0	0	2.25e-05	0.000347	3.07e-05	0	0	1.67e-05	0.000113	embryonic	embryonic	x	x	x	adult_ovary	adult_ovary	x	x	x	embryonic_general	x	x	x	x	0.0718	1.8645	0.0385	0.491542
FBgn0025573	6.88e-06	0	1.35e-05	7.99e-06	0	0	2.25e-05	0	0	0	0	1.67e-05	0	adult	x	x	x	x	adult_general	adult_general	x	x	x	adult_general	adult_general	x	x	x	0.1708	2.5818	0.0662	0.175416
FBgn0025574	0.000261	0	1.35e-05	0.000304	0	9.56e-05	0	8.69e-05	0	0	0	8.36e-06	2.27e-05	embryonic	embryonic	embryonic	embryonic	x	embryonic_general	embryonic_general	x	x	x	embryonic_general	embryonic_general	embryonic_general	embryonic_general	x	0.0031	0.6456	0.0048	0.491542
FBgn0025582	0.000241	0.000163	0.000142	0.000248	0.000198	9.56e-05	0.000101	0.000521	0.000154	0	0	8.36e-05	0.00025	embryonic	x	x	x	x	adult_ovary	adult_ovary	x	x	x	adult_gonadal	x	x	x	x	0.0055	1.4719	0.0038	0.144108
FBgn0025592	4.13e-05	0.000109	5.4e-05	4.8e-05	0	0	7.86e-05	0	3.07e-05	0	0	5.85e-05	2.27e-05	larval_pupal	larval_pupal	x	x	x	x	x	x	x	x	x	x	x	x	x	0.0651	2.4044	0.0271	0.491542
FBgn0025593	3.44e-05	0	5.4e-05	4e-05	0	9.56e-05	4.49e-05	0	9.21e-05	0	0	4.18e-05	6.8e-05	adult	x	x	x	x	adult_testis	adult_testis	x	x	x	adult_gonadal	x	x	x	x	0.0071	0.5595	0.0127	0.153529
FBgn0025595	0	0	6.07e-05	0	0	0.000287	6.74e-05	0	0	0	0	7.52e-05	0	adult	adult	adult	adult	adult	adult_general	adult_general	adult_general	adult_general	adult_general	adult_general	adult_general	adult_general	adult_general	adult_general	0.1088	1.5635	0.0696	0.219572
FBgn0025608	0.000372	0.000272	0.000121	0.000112	9.89e-05	0	6.74e-05	0.000521	0.000154	0.000222	0	5.85e-05	0.00025	embryonic	x	x	x	x	adult_ovary	x	x	x	x	x	x	x	x	x	0.0728	1.5726	0.0463	0.105756
FBgn0025612	0	0	7.42e-05	0	0	9.56e-05	0	0	0.000307	0	0	8.36e-06	0.000227	adult	adult	adult	adult	adult	adult_testis	adult_testis	adult_testis	adult_testis	x	adult_gonadal	adult_gonadal	adult_gonadal	adult_gonadal	x	0.3667	2.6982	0.1359	0.144108
FBgn0025615	3.44e-05	0	0	4e-05	0	0	0	0	0	0	0	0	0	embryonic	embryonic	embryonic	embryonic	embryonic	embryonic_general	embryonic_general	embryonic_general	embryonic_general	embryonic_general	embryonic_general	embryonic_general	embryonic_general	embryonic_general	embryonic_general	0.3427	1.9769	0.1734	0.104916
FBgn0025617	0.000186	0	9.44e-05	0.000216	0	9.56e-05	0.000146	0	0	0	0	0.000117	0	embryonic	x	x	x	x	embryonic_general	x	x	x	x	embryonic_general	x	x	x	x	0.0335	1.6901	0.0198	0.491542
FBgn0025620	0	0.000218	6.74e-06	0	0	9.56e-05	0	0	0	0	0	8.36e-06	0	larval_pupal	larval_pupal	larval_pupal	larval_pupal	x	x	x	x	x	x	x	x	x	x	x	0.0436	2.2242	0.0196	0.445833
FBgn0025625	6.88e-06	0	2.7e-05	7.99e-06	0	0	4.49e-05	0	0	0	0	3.34e-05	0	adult	adult	x	x	x	adult_general	adult_general	adult_general	x	x	adult_general	adult_general	adult_general	x	x	0.1061	1.6634	0.0638	0.23081
FBgn0025626	0.000261	0.000163	6.74e-05	0.000304	0	0	0.000112	0	0	0	0	8.36e-05	0	embryonic	x	x	x	x	embryonic_general	x	x	x	x	embryonic_general	x	x	x	x	0.1329	1.7879	0.0743	0.374076
FBgn0025627	3.44e-05	0	0	4e-05	0	0	0	0	0	0	0	0	0	embryonic	embryonic	embryonic	embryonic	embryonic	embryonic_general	embryonic_general	embryonic_general	embryonic_general	embryonic_general	embryonic_general	embryonic_general	embryonic_general	embryonic_general	embryonic_general	0.2629	2.0227	0.13	0.491542
FBgn0025629	1.38e-05	5.44e-05	2.02e-05	0	9.89e-05	0	0	0.000261	0	0	0	0	6.8e-05	larval_pupal	larval_pupal	x	x	x	adult_ovary	adult_ovary	x	x	x	embryonic_gonadal	x	x	x	x	0.1071	2.2771	0.047	0.198819
FBgn0025630	3.44e-05	0	4.05e-05	4e-05	0	0	5.61e-05	0	3.07e-05	0	0	4.18e-05	2.27e-05	adult	x	x	x	x	adult_general	x	x	x	x	adult_general	x	x	x	x	0.3245	2.0139	0.1611	0.339804
FBgn0025632	0	0	1.35e-05	0	0	0	0	0.000174	0	0	0	0	4.54e-05	adult	adult	adult	adult	adult	adult_ovary	adult_ovary	adult_ovary	adult_ovary	adult_ovary	adult_gonadal	adult_gonadal	adult_gonadal	adult_gonadal	adult_gonadal	0.1438	1.8165	0.0792	0.432059
FBgn0025633	6.19e-05	5.44e-05	5.4e-05	7.19e-05	0	0	7.86e-05	0	3.07e-05	0	0	5.85e-05	2.27e-05	embryonic	x	x	x	x	embryonic_general	x	x	x	x	embryonic_general	x	x	x	x	0.0571	1.4328	0.0398	0.150828
FBgn0025634	6.88e-06	5.44e-05	4.05e-05	7.99e-06	0	0	6.74e-05	0	0	0	0	5.01e-05	0	larval_pupal	x	x	x	x	x	x	x	x	x	x	x	x	x	x	0.253	1.9628	0.1289	0.107276
FBgn0025635	0.000131	5.44e-05	1.35e-05	0.000152	0	0	0	0.000174	0	0	0	0	4.54e-05	embryonic	embryonic	x	x	x	adult_ovary	x	x	x	x	embryonic_general	embryonic_general	x	x	x	0.1063	2.3942	0.0444	0.491542
FBgn0025637	0.000557	0.000163	0.000115	0.000527	0.000742	0.000383	0.000135	0	3.07e-05	0	0	0.000134	2.27e-05	embryonic	embryonic	x	x	x	embryonic_gonadal	x	x	x	x	embryonic_gonadal	x	x	x	x	0.0213	2.8536	0.0075	0.491542
FBgn0025639	6.88e-05	0.000163	2.02e-05	7.99e-05	0	0	1.12e-05	0.000174	0	0	0	8.36e-06	4.54e-05	larval_pupal	larval_pupal	x	x	x	adult_ovary	x	x	x	x	x	x	x	x	x	0.127	1.4756	0.086	0.491542
FBgn0025640	2.06e-05	0.000109	5.4e-05	2.4e-05	0	0	8.98e-05	0	0	0	0	6.68e-05	0	larval_pupal	larval_pupal	x	x	x	x	x	x	x	x	x	x	x	x	x	0.1933	1.8806	0.1028	0.197199
FBgn0025642	0	5.44e-05	0	0	0	0	0	0	0	0	0	0	0	larval_pupal	larval_pupal	larval_pupal	larval_pupal	larval_pupal	x	x	x	x	x	x	x	x	x	x	0.3663	2.1568	0.1698	0.128028
FBgn0025643	2.75e-05	0.000163	1.35e-05	3.2e-05	0	0	2.25e-05	0	0	0	0	1.67e-05	0	larval_pupal	larval_pupal	larval_pupal	x	x	x	x	x	x	x	x	x	x	x	x	0.1582	1.7065	0.0927	0.491542
FBgn0025674	0.000172	0	0.000101	0.0002	0	0	6.74e-05	0.000261	0.000184	0	0	5.01e-05	0.000204	embryonic	x	x	x	x	adult_ovary	x	x	x	x	adult_gonadal	x	x	x	x	0.1467	1.9633	0.0747	0.491542
FBgn0025678	0.000626	0.000653	9.44e-05	0.000711	9.89e-05	9.56e-05	4.49e-05	0.000261	0.000184	0	0	4.18e-05	0.000204	larval_pupal	x	x	x	x	embryonic_general	x	x	x	x	embryonic_general	x	x	x	x	0.0631	1.6	0.0395	0.491542
FBgn0025680	0	0	5.4e-05	0	0	0	5.61e-05	0	0	0.000667	0	6.68e-05	0	adult	adult	adult	adult	adult	adult_general	adult_general	adult_general	adult_general	adult_general	adult_general	adult_general	adult_general	adult_general	adult_general	0.1159	1.9398	0.0598	0.277375
FBgn0025681	0.000131	0.000272	8.77e-05	0.000152	0	9.56e-05	7.86e-05	0.000261	6.14e-05	0	0	6.68e-05	0.000113	larval_pupal	larval_pupal	x	x	x	x	x	x	x	x	x	x	x	x	x	0.0531	1.7709	0.03	0.445507
FBgn0025687	9.63e-05	0	2.7e-05	0.000112	0	0	3.37e-05	0	3.07e-05	0	0	2.51e-05	2.27e-05	embryonic	embryonic	x	x	x	embryonic_general	embryonic_general	x	x	x	embryonic_general	embryonic_general	embryonic_general	x	x	0.0288	1.6213	0.0178	0.204377
FBgn0025692	7.57e-05	5.44e-05	1.35e-05	8.79e-05	0	0	0	0	6.14e-05	0	0	0	4.54e-05	embryonic	x	x	x	x	embryonic_general	x	x	x	x	embryonic_general	x	x	x	x	0.0502	1.4709	0.0342	0.326665
FBgn0025693	8.26e-05	5.44e-05	0	8.79e-05	4.95e-05	0	0	0	0	0	0	0	0	embryonic	x	x	x	x	embryonic_general	x	x	x	x	embryonic_general	x	x	x	x	0.3693	1.8007	0.2051	0.144108
FBgn0025697	6.88e-06	5.44e-05	4.72e-05	7.99e-06	0	0.000191	5.61e-05	0	0	0	0	5.85e-05	0	larval_pupal	x	x	x	x	adult_general	x	x	x	x	adult_general	x	x	x	x	0.1013	1.7058	0.0594	0.491542
FBgn0025700	0.00011	0.000381	8.09e-05	0.000112	9.89e-05	0.000191	5.61e-05	8.69e-05	0.000123	0	0	5.85e-05	0.000113	larval_pupal	larval_pupal	x	x	x	x	x	x	x	x	x	x	x	x	x	0.0145	1.5341	0.0095	0.491542
FBgn0025702	1.38e-05	5.44e-05	8.09e-05	1.6e-05	0	0	4.49e-05	0	0.000246	0	0	3.34e-05	0.000181	adult	x	x	x	x	adult_testis	adult_testis	adult_testis	x	x	adult_gonadal	adult_gonadal	x	x	x	0.0278	1.9433	0.0143	0.491542
FBgn0025704	0.000193	0.000109	0.000115	0.000136	0.000544	0.000383	0.000123	0.000174	0	0	0	0.000125	4.54e-05	embryonic	x	x	x	x	embryonic_gonadal	embryonic_gonadal	x	x	x	embryonic_gonadal	embryonic_gonadal	x	x	x	0.0227	1.6305	0.0139	0.174771
FBgn0025709	4.13e-05	0.000109	2.7e-05	4.8e-05	0	0	4.49e-05	0	0	0	0	3.34e-05	0	larval_pupal	larval_pupal	x	x	x	x	x	x	x	x	x	x	x	x	x	0.141	1.7986	0.0784	0.201336
FBgn0025712	3.44e-05	0	0.000155	4e-05	0	0	0.000258	0	0	0	0	0.000192	0	adult	adult	adult	x	x	adult_general	adult_general	adult_general	x	x	adult_general	adult_general	adult_general	x	x	0.0302	1.213	0.0249	0.491542
FBgn0025716	0.000117	5.44e-05	2.02e-05	0.00012	9.89e-05	9.56e-05	0	0	6.14e-05	0	0	8.36e-06	4.54e-05	embryonic	embryonic	x	x	x	embryonic_general	x	x	x	x	embryonic_general	x	x	x	x	0.0076	1.7878	0.0042	0.413213
FBgn0025720	0.000227	5.44e-05	5.4e-05	0.000264	0	0	3.37e-05	0.000261	6.14e-05	0	0	2.51e-05	0.000113	embryonic	embryonic	embryonic	x	x	embryonic_general	x	x	x	x	embryonic_general	embryonic_general	x	x	x	0.2061	1.5716	0.1311	0.388564
FBgn0025724	0.000399	0.000218	0.000142	0.000464	0	0	0.000146	0.000608	3.07e-05	0	0	0.000109	0.000181	embryonic	x	x	x	x	adult_ovary	x	x	x	x	embryonic_general	embryonic_general	x	x	x	0.0367	1.9332	0.019	0.164845
FBgn0025725	0.000303	0.000435	0.000277	0.000352	0	0	0.000191	0.000347	0.000276	0.00244	0	0.000234	0.000295	larval_pupal	x	x	x	x	x	x	x	x	x	x	x	x	x	x	0.0167	1.8879	0.0088	0.491542
FBgn0025739	5.5e-05	0	6.74e-06	6.39e-05	0	0	1.12e-05	0	0	0	0	8.36e-06	0	embryonic	embryonic	embryonic	embryonic	x	embryonic_general	embryonic_general	embryonic_general	x	x	embryonic_general	embryonic_general	embryonic_general	x	x	0.2087	1.8962	0.1101	0.491542
FBgn0025742	5.5e-05	5.44e-05	6.74e-06	6.39e-05	0	0	1.12e-05	0	0	0	0	8.36e-06	0	embryonic	x	x	x	x	embryonic_general	x	x	x	x	embryonic_general	x	x	x	x	0.0282	3.2322	0.0087	0.491542
FBgn0025743	0.000144	0	1.35e-05	0.000168	0	0	2.25e-05	0	0	0	0	1.67e-05	0	embryonic	embryonic	embryonic	embryonic	x	embryonic_general	embryonic_general	embryonic_general	embryonic_general	x	embryonic_general	embryonic_general	embryonic_general	embryonic_general	x	0.0609	1.2832	0.0474	0.374076
FBgn0025776	0	0	1.35e-05	0	0	0	2.25e-05	0	0	0	0	1.67e-05	0	adult	adult	adult	adult	adult	adult_general	adult_general	adult_general	adult_general	adult_general	adult_general	adult_general	adult_general	adult_general	adult_general	0.0895	1.663	0.0538	0.210036
FBgn0025790	5.5e-05	5.44e-05	6.07e-05	6.39e-05	0	9.56e-05	8.98e-05	0	0	0	0	7.52e-05	0	adult	x	x	x	x	adult_general	x	x	x	x	adult_general	x	x	x	x	0.0619	2.0712	0.0299	0.491542
FBgn0025800	8.26e-05	5.44e-05	6.07e-05	7.99e-05	9.89e-05	0	8.98e-05	0	3.07e-05	0	0	6.68e-05	2.27e-05	embryonic	x	x	x	x	embryonic_gonadal	x	x	x	x	embryonic_gonadal	x	x	x	x	0.0281	1.1901	0.0236	0.375765
FBgn0025802	2.06e-05	0	6.74e-06	2.4e-05	0	0	0	0	3.07e-05	0	0	0	2.27e-05	embryonic	embryonic	x	x	x	adult_testis	x	x	x	x	embryonic_general	x	x	x	x	0.0478	1.752	0.0273	0.491542
FBgn0025806	6.19e-05	5.44e-05	3.37e-05	7.19e-05	0	0.000478	0	0	0	0	0	4.18e-05	0	embryonic	x	x	x	x	embryonic_general	x	x	x	x	embryonic_general	x	x	x	x	0	0.3955	0.0001	0.491542
FBgn0025808	4.82e-05	0	0	5.59e-05	0	0	0	0	0	0	0	0	0	embryonic	embryonic	embryonic	embryonic	embryonic	embryonic_general	embryonic_general	embryonic_general	embryonic_general	embryonic_general	embryonic_general	embryonic_general	embryonic_general	embryonic_general	embryonic_general	0.2278	2.5464	0.0894	0.491542
FBgn0025809	5.5e-05	5.44e-05	2.02e-05	6.39e-05	0	0.000191	0	8.69e-05	0	0	0	1.67e-05	2.27e-05	embryonic	x	x	x	x	adult_ovary	x	x	x	x	embryonic_general	x	x	x	x	0.1086	6.0013	0.0181	0.18515
FBgn0025814	4.82e-05	5.44e-05	0.000223	4e-05	9.89e-05	0.000191	0.000348	0	0	0	0	0.000276	0	adult	adult	adult	x	x	adult_general	adult_general	x	x	x	adult_general	adult_general	x	x	x	0.0944	1.9348	0.0488	0.491542
FBgn0025815	0.000557	5.44e-05	6.74e-06	0.000631	9.89e-05	0	0	8.69e-05	0	0	0	0	2.27e-05	embryonic	embryonic	embryonic	embryonic	x	embryonic_general	embryonic_general	embryonic_general	x	x	embryonic_general	embryonic_general	embryonic_general	x	x	0.0408	1.8577	0.022	NA
FBgn0025820	6.88e-06	0	1.35e-05	7.99e-06	0	0	2.25e-05	0	0	0	0	1.67e-05	0	adult	x	x	x	x	adult_general	adult_general	x	x	x	adult_general	adult_general	x	x	x	0.0763	2.5455	0.03	0.491542
FBgn0025825	9.63e-05	0.000109	2.7e-05	0.000112	0	0	1.12e-05	0	9.21e-05	0	0	8.36e-06	6.8e-05	larval_pupal	x	x	x	x	embryonic_general	x	x	x	x	embryonic_general	x	x	x	x	0.0205	2.5718	0.008	0.334389
FBgn0025830	3.44e-05	0	1.35e-05	4e-05	0	0	2.25e-05	0	0	0	0	1.67e-05	0	embryonic	embryonic	x	x	x	embryonic_general	embryonic_general	x	x	x	embryonic_general	embryonic_general	x	x	x	0.0803	1.8548	0.0433	0.291886
FBgn0025832	3.44e-05	0.000109	2.02e-05	0	0.000247	0.000191	0	8.69e-05	0	0	0	1.67e-05	2.27e-05	larval_pupal	larval_pupal	x	x	x	embryonic_gonadal	embryonic_gonadal	x	x	x	embryonic_gonadal	embryonic_gonadal	x	x	x	0.0425	2.0669	0.0206	0.144108
FBgn0025833	6.88e-06	0	6.74e-06	7.99e-06	0	0	1.12e-05	0	0	0	0	8.36e-06	0	embryonic	x	x	x	x	adult_general	x	x	x	x	adult_general	x	x	x	x	0.0686	1.1403	0.0602	0.491542
FBgn0025838	0	0	2.02e-05	0	0	0	1.12e-05	0	6.14e-05	0	0	8.36e-06	4.54e-05	adult	adult	adult	adult	adult	adult_testis	adult_testis	adult_testis	x	x	adult_gonadal	adult_gonadal	adult_gonadal	x	x	0.2954	2.2476	0.1314	0.0290363
FBgn0025839	3.44e-05	0	8.09e-05	4e-05	0	9.56e-05	0.000101	8.69e-05	3.07e-05	0	0	8.36e-05	4.54e-05	adult	adult	x	x	x	adult_ovary	x	x	x	x	adult_general	x	x	x	x	0.1183	1.4107	0.0839	0.491542
FBgn0025878	6.88e-06	0	2.7e-05	7.99e-06	0	0	4.49e-05	0	0	0	0	3.34e-05	0	adult	adult	x	x	x	adult_general	adult_general	adult_general	x	x	adult_general	adult_general	adult_general	x	x	0.1051	1.8037	0.0583	0.219572
FBgn0025879	0	0	7.42e-05	0	0	0	0.000112	0	0	0.000222	0	9.19e-05	0	adult	adult	adult	adult	adult	adult_general	adult_general	adult_general	adult_general	adult_general	adult_general	adult_general	adult_general	adult_general	adult_general	0.2828	1.3601	0.2079	0.237768
FBgn0025885	0.000378	0.000218	0.000648	0.00044	0	0.000287	0.000876	0.000434	0.000307	0	0	0.000677	0.00034	adult	x	x	x	x	adult_general	x	x	x	x	adult_general	x	x	x	x	0.0648	1.8137	0.0357	0.491542
FBgn0025937	5.5e-05	0.000218	0.000283	4.8e-05	9.89e-05	0	0.000427	0	9.21e-05	0.000222	0	0.000326	6.8e-05	adult	x	x	x	x	adult_general	x	x	x	x	adult_general	x	x	x	x	0.0214	2.1401	0.01	0.346754
FBgn0026015	0.000124	5.44e-05	2.7e-05	0.000144	0	0	1.12e-05	0.000174	3.07e-05	0	0	8.36e-06	6.8e-05	embryonic	embryonic	x	x	x	adult_ovary	x	x	x	x	embryonic_general	embryonic_general	x	x	x	0.0637	1.7287	0.0368	0.157818
FBgn0026056	3.44e-05	0	1.35e-05	3.2e-05	4.95e-05	0	2.25e-05	0	0	0	0	1.67e-05	0	embryonic	embryonic	x	x	x	embryonic_gonadal	x	x	x	x	embryonic_gonadal	x	x	x	x	0.1088	1.8127	0.06	0.196525
FBgn0026061	0.00011	0	4.05e-05	0.000128	0	0	2.25e-05	0.000347	0	0	0	1.67e-05	9.07e-05	embryonic	embryonic	x	x	x	adult_ovary	adult_ovary	x	x	x	embryonic_general	x	x	x	x	0.1181	2.4009	0.0492	0.491542
FBgn0026077	6.19e-05	0.00218	0.0013	6.39e-05	4.95e-05	0	0.000123	0	0	0.0402	0	0.0016	0	larval_pupal	x	x	x	x	x	x	x	x	x	x	x	x	x	x	0.01	0.8321	0.012	0.491542
FBgn0026079	0.000144	0.000109	4.72e-05	0.000168	0	0	2.25e-05	0.000434	0	0	0	1.67e-05	0.000113	embryonic	x	x	x	x	adult_ovary	adult_ovary	x	x	x	embryonic_general	x	x	x	x	0.0866	1.8743	0.0462	0.121008
FBgn0026080	4.82e-05	5.44e-05	6.74e-06	5.59e-05	0	0	1.12e-05	0	0	0	0	8.36e-06	0	larval_pupal	x	x	x	x	embryonic_general	x	x	x	x	embryonic_general	x	x	x	x	0.0339	2.0619	0.0164	0.0146067
FBgn0026083	8.94e-05	5.44e-05	4.72e-05	0.000104	0	0.000287	3.37e-05	0	3.07e-05	0	0	5.01e-05	2.27e-05	embryonic	x	x	x	x	embryonic_general	x	x	x	x	embryonic_general	x	x	x	x	0.2286	1.4758	0.1549	0.307256
FBgn0026084	0.000131	0.000326	0.000155	0.000152	0	0.000861	0.000146	0	3.07e-05	0	0	0.000184	2.27e-05	larval_pupal	larval_pupal	x	x	x	x	x	x	x	x	x	x	x	x	x	0.0376	0.7688	0.0489	0.491542
FBgn0026085	2.75e-05	0	0	3.2e-05	0	0	0	0	0	0	0	0	0	embryonic	embryonic	embryonic	embryonic	embryonic	embryonic_general	embryonic_general	embryonic_general	embryonic_general	embryonic_general	embryonic_general	embryonic_general	embryonic_general	embryonic_general	embryonic_general	0.4706	2.1402	0.2199	0.353738
FBgn0026086	5.5e-05	0	6.74e-06	6.39e-05	0	0	0	8.69e-05	0	0	0	0	2.27e-05	embryonic	embryonic	embryonic	embryonic	x	adult_ovary	x	x	x	x	embryonic_general	embryonic_general	x	x	x	0.0229	1.1325	0.0202	0.0320328
FBgn0026088	2.75e-05	5.44e-05	3.37e-05	3.2e-05	0	9.56e-05	4.49e-05	0	0	0	0	4.18e-05	0	larval_pupal	x	x	x	x	x	x	x	x	x	x	x	x	x	x	0.1143	1.3591	0.0841	0.491542
FBgn0026090	6.19e-05	0.000218	6.74e-06	1.6e-05	0.000346	0	0	0	3.07e-05	0	0	0	2.27e-05	larval_pupal	larval_pupal	x	x	x	embryonic_gonadal	x	x	x	x	embryonic_gonadal	x	x	x	x	0.1294	1.4858	0.0871	0.491542
FBgn0026136	0	0	2.7e-05	0	0	0	0	0	0.000123	0	0	0	9.07e-05	adult	adult	adult	adult	adult	adult_testis	adult_testis	adult_testis	adult_testis	adult_testis	adult_gonadal	adult_gonadal	adult_gonadal	adult_gonadal	adult_gonadal	0.1493	2.1534	0.0694	0.141863
FBgn0026143	7.57e-05	0	4.72e-05	8.79e-05	0	0	6.74e-05	8.69e-05	0	0	0	5.01e-05	2.27e-05	embryonic	x	x	x	x	embryonic_general	x	x	x	x	embryonic_general	x	x	x	x	0.0512	2.4837	0.0206	0.491542
FBgn0026148	2.75e-05	0	0	3.2e-05	0	0	0	0	0	0	0	0	0	embryonic	embryonic	embryonic	embryonic	embryonic	embryonic_general	embryonic_general	embryonic_general	embryonic_general	embryonic_general	embryonic_general	embryonic_general	embryonic_general	embryonic_general	embryonic_general	0.1845	2.2807	0.0809	0.0417159
FBgn0026149	0.000158	0	0	0.000168	9.89e-05	0	0	0	0	0	0	0	0	embryonic	embryonic	embryonic	embryonic	embryonic	embryonic_general	x	x	x	x	embryonic_general	x	x	x	x	0.04	2.0512	0.0195	0.491542
FBgn0026170	0.000626	0.000218	0.000108	0.000112	0.00381	0.000478	0	0.000695	6.14e-05	0	0.00746	5.01e-05	0.000227	embryonic	embryonic	x	x	x	embryonic_gonadal	embryonic_gonadal	embryonic_gonadal	x	x	embryonic_gonadal	embryonic_gonadal	embryonic_gonadal	embryonic_gonadal	x	0.0092	1.5343	0.006	0.0318152
FBgn0026173	0.000165	0	0.000263	0.000168	0.000148	0.000191	0.000112	0	0.000829	0	0	0.0001	0.000612	adult	x	x	x	x	adult_testis	adult_testis	adult_testis	x	x	adult_gonadal	adult_gonadal	x	x	x	0.1224	1.7416	0.0703	0.262174
FBgn0026181	7.57e-05	0	1.35e-05	6.39e-05	0.000148	0	0	0.000174	0	0	0	0	4.54e-05	embryonic	embryonic	embryonic	x	x	adult_ovary	x	x	x	x	embryonic_gonadal	embryonic_gonadal	x	x	x	0.0279	2.2638	0.0123	0.491542
FBgn0026188	0.000234	0.000109	0.000162	0.0002	0.000445	0	0.000112	8.69e-05	0.000399	0	0	8.36e-05	0.000318	embryonic	x	x	x	x	embryonic_gonadal	x	x	x	x	embryonic_gonadal	x	x	x	x	0.0369	0.6478	0.057	0.209897
FBgn0026192	0.000234	0	2.7e-05	0.000272	0	0	2.25e-05	0.000174	0	0	0	1.67e-05	4.54e-05	embryonic	embryonic	embryonic	embryonic	x	embryonic_general	x	x	x	x	embryonic_general	embryonic_general	embryonic_general	x	x	0.0263	1.7092	0.0154	0.491542
FBgn0026196	0.000406	0.000109	0.000297	0.000456	9.89e-05	0	4.49e-05	0.00226	0.00043	0	0	3.34e-05	0.000907	embryonic	x	x	x	x	adult_ovary	adult_ovary	adult_ovary	x	x	adult_gonadal	x	x	x	x	0.0241	1.6586	0.0146	0.445012
FBgn0026206	2.06e-05	0	3.37e-05	2.4e-05	0	0	3.37e-05	0	6.14e-05	0	0	2.51e-05	4.54e-05	adult	x	x	x	x	adult_testis	adult_testis	x	x	x	adult_gonadal	x	x	x	x	0.0984	1.879	0.0524	0.257234
FBgn0026207	0.000165	5.44e-05	7.42e-05	0.000192	0	9.56e-05	2.25e-05	0.000174	0.000184	0	0	2.51e-05	0.000181	embryonic	embryonic	x	x	x	embryonic_general	x	x	x	x	embryonic_general	x	x	x	x	0.1905	1.7268	0.1103	0.282984
FBgn0026208	9.63e-05	5.44e-05	0.000135	0.000104	4.95e-05	9.56e-05	0.000146	0.000174	9.21e-05	0.000222	0	0.000125	0.000113	adult	x	x	x	x	adult_ovary	x	x	x	x	adult_general	x	x	x	x	0.0407	1.445	0.0281	0.382717
FBgn0026250	0.0002	0.000326	0.000223	0.000192	0.000247	0.000287	0.000202	0.000434	9.21e-05	0.000667	0.00746	0.000209	0.000181	larval_pupal	x	x	x	x	adult_ovary	x	x	x	x	x	x	x	x	x	0.0001	0.8514	0.0001	0.491542
FBgn0026257	0.000103	0	6.74e-06	9.59e-05	0.000148	0	0	0	3.07e-05	0	0	0	2.27e-05	embryonic	embryonic	embryonic	embryonic	x	embryonic_gonadal	x	x	x	x	embryonic_gonadal	x	x	x	x	0.5835	1.6739	0.3486	0.12664
FBgn0026259	0.000117	0.000109	0.000182	7.99e-05	0.000346	0	0	0.000434	0.000675	0	0	0	0.000612	adult	x	x	x	x	adult_testis	x	x	x	x	adult_gonadal	x	x	x	x	0.0832	1.6152	0.0515	0.491542
FBgn0026261	3.44e-05	0	2.02e-05	4e-05	0	0	3.37e-05	0	0	0	0	2.51e-05	0	embryonic	x	x	x	x	embryonic_general	x	x	x	x	embryonic_general	x	x	x	x	0.1033	2.1461	0.0481	0.491542
FBgn0026263	2.06e-05	0	2.7e-05	2.4e-05	0	0	1.12e-05	0.000261	0	0	0	8.36e-06	6.8e-05	adult	x	x	x	x	adult_ovary	adult_ovary	adult_ovary	adult_ovary	x	adult_gonadal	adult_gonadal	x	x	x	0.1825	1.5819	0.1154	0.046258
FBgn0026268	1.38e-05	0	2.7e-05	0	9.89e-05	0	4.49e-05	0	0	0	0	3.34e-05	0	adult	x	x	x	x	embryonic_gonadal	embryonic_gonadal	x	x	x	embryonic_gonadal	embryonic_gonadal	x	x	x	0.0811	1.9168	0.0423	0.430444
FBgn0026309	6.88e-05	0	4.72e-05	4.8e-05	0.000198	9.56e-05	2.25e-05	0.000174	6.14e-05	0	0	2.51e-05	9.07e-05	embryonic	x	x	x	x	embryonic_gonadal	x	x	x	x	embryonic_gonadal	embryonic_gonadal	x	x	x	0.234	2.1524	0.1087	0.197199
FBgn0026315	9.63e-05	0	3.37e-05	0.000112	0	0	5.61e-05	0	0	0	0	4.18e-05	0	embryonic	embryonic	x	x	x	embryonic_general	embryonic_general	x	x	x	embryonic_general	embryonic_general	x	x	x	0.2674	1.3163	0.2032	0.491542
FBgn0026316	0.000144	0.000218	3.37e-05	0.00012	0.000297	0	3.37e-05	0.000174	0	0	0	2.51e-05	4.54e-05	larval_pupal	x	x	x	x	embryonic_gonadal	x	x	x	x	embryonic_gonadal	x	x	x	x	0.0221	1.3594	0.0163	0.130025
FBgn0026317	0.000124	0	4.05e-05	0.000144	0	0	3.37e-05	0	9.21e-05	0	0	2.51e-05	6.8e-05	embryonic	embryonic	x	x	x	embryonic_general	x	x	x	x	embryonic_general	embryonic_general	x	x	x	0.1061	1.8709	0.0567	0.247233
FBgn0026319	8.26e-05	5.44e-05	1.35e-05	9.59e-05	0	0	1.12e-05	0	3.07e-05	0	0	8.36e-06	2.27e-05	embryonic	x	x	x	x	embryonic_general	x	x	x	x	embryonic_general	x	x	x	x	0.0123	1.389	0.0089	0.491542
FBgn0026323	0.000117	0	2.02e-05	0.000128	4.95e-05	0	0	0.000261	0	0	0	0	6.8e-05	embryonic	embryonic	embryonic	x	x	adult_ovary	adult_ovary	x	x	x	embryonic_general	x	x	x	x	0.0853	1.2327	0.0692	0.406598
FBgn0026324	6.88e-06	5.44e-05	1.35e-05	7.99e-06	0	0	1.12e-05	0	3.07e-05	0	0	8.36e-06	2.27e-05	larval_pupal	larval_pupal	larval_pupal	x	x	x	x	x	x	x	x	x	x	x	x	0.1108	2.3376	0.0474	0.491542
FBgn0026326	0.000131	0	2.7e-05	0.000152	0	0	1.12e-05	0.000261	0	0	0	8.36e-06	6.8e-05	embryonic	embryonic	embryonic	x	x	adult_ovary	x	x	x	x	embryonic_general	embryonic_general	x	x	x	0.1905	1.9949	0.0955	0.228832
FBgn0026369	5.5e-05	0.000218	1.35e-05	6.39e-05	0	0	0	0.000174	0	0	0	0	4.54e-05	larval_pupal	larval_pupal	x	x	x	x	x	x	x	x	x	x	x	x	x	0.1306	1.6171	0.0808	0.214256
FBgn0026370	0.000144	0.000381	8.77e-05	0.000144	0.000148	0	1.12e-05	0.000261	0.000276	0	0	8.36e-06	0.000272	larval_pupal	larval_pupal	x	x	x	x	x	x	x	x	x	x	x	x	x	0.1865	1.3852	0.1347	0.111617
FBgn0026371	0.00011	0	1.35e-05	0.000128	0	9.56e-05	0	0	3.07e-05	0	0	8.36e-06	2.27e-05	embryonic	embryonic	embryonic	embryonic	x	embryonic_general	embryonic_general	embryonic_general	x	x	embryonic_general	embryonic_general	embryonic_general	x	x	0.1205	1.6079	0.075	0.308814
FBgn0026374	6.19e-05	5.44e-05	0	7.19e-05	0	0	0	0	0	0	0	0	0	embryonic	x	x	x	x	embryonic_general	x	x	x	x	embryonic_general	x	x	x	x	0.1482	5.5926	0.0265	0.40711
FBgn0026376	0.000124	0	0	0.000144	0	0	0	0	0	0	0	0	0	embryonic	embryonic	embryonic	embryonic	embryonic	embryonic_general	embryonic_general	embryonic_general	embryonic_general	embryonic_general	embryonic_general	embryonic_general	embryonic_general	embryonic_general	embryonic_general	0.0515	1.4661	0.0351	0.308814
FBgn0026378	6.88e-05	0	6.74e-06	7.99e-05	0	0	1.12e-05	0	0	0	0	8.36e-06	0	embryonic	embryonic	embryonic	embryonic	x	embryonic_general	embryonic_general	embryonic_general	embryonic_general	x	embryonic_general	embryonic_general	embryonic_general	embryonic_general	x	0.1152	1.7399	0.0662	0.491542
FBgn0026379	6.19e-05	5.44e-05	6.74e-06	7.19e-05	0	0	0	0	3.07e-05	0	0	0	2.27e-05	embryonic	x	x	x	x	embryonic_general	x	x	x	x	embryonic_general	x	x	x	x	0.1432	0.6569	0.2179	0.183362
FBgn0026380	0.000179	0.000272	6.74e-05	0.000176	0.000198	0.000383	2.25e-05	0	0.000123	0	0	5.01e-05	9.07e-05	larval_pupal	x	x	x	x	x	x	x	x	x	x	x	x	x	x	0.0313	1.9262	0.0162	0.491542
FBgn0026400	9.63e-05	0.000109	3.37e-05	9.59e-05	9.89e-05	0	1.12e-05	0.000174	6.14e-05	0	0	8.36e-06	9.07e-05	larval_pupal	x	x	x	x	adult_ovary	x	x	x	x	x	x	x	x	x	0.0508	4.6503	0.0109	0.491542
FBgn0026402	1.38e-05	0	2.7e-05	1.6e-05	0	9.56e-05	0	0	9.21e-05	0	0	8.36e-06	6.8e-05	adult	x	x	x	x	adult_testis	adult_testis	adult_testis	x	x	adult_gonadal	adult_gonadal	adult_gonadal	x	x	0.0573	1.8281	0.0313	0.188829
FBgn0026403	0.000103	0.000218	2.02e-05	0.000104	9.89e-05	0	3.37e-05	0	0	0	0	2.51e-05	0	larval_pupal	larval_pupal	x	x	x	x	x	x	x	x	x	x	x	x	x	0.1774	1.8205	0.0975	0.450516
FBgn0026404	0.000268	0.000272	3.37e-05	0.000312	0	0.000191	3.37e-05	0	0	0	0	4.18e-05	0	larval_pupal	x	x	x	x	embryonic_general	x	x	x	x	embryonic_general	x	x	x	x	0.4125	1.9249	0.2143	0.0290363
FBgn0026409	0.00125	0.000653	0.00383	0.00145	0	0.000287	0.00599	0.00139	0.000461	0	0	0.00449	0.000703	adult	adult	x	x	x	adult_general	adult_general	x	x	x	adult_general	adult_general	x	x	x	0.0583	1.0617	0.0549	0.430444
FBgn0026411	1.38e-05	0	3.37e-05	1.6e-05	0	0	4.49e-05	0	3.07e-05	0	0	3.34e-05	2.27e-05	adult	adult	x	x	x	adult_general	x	x	x	x	adult_general	x	x	x	x	0.0069	0.6006	0.0115	0.164305
FBgn0026417	4.82e-05	0	1.35e-05	4e-05	9.89e-05	0	0	8.69e-05	3.07e-05	0	0	0	4.54e-05	embryonic	embryonic	x	x	x	embryonic_gonadal	x	x	x	x	embryonic_gonadal	embryonic_gonadal	x	x	x	0.1389	2.0645	0.0673	0.491542
FBgn0026418	0.000186	0.000598	0.000202	0.0002	9.89e-05	0	0.000146	0.000521	0.000338	0	0	0.000109	0.000386	larval_pupal	larval_pupal	x	x	x	x	x	x	x	x	x	x	x	x	x	0.0506	1.2019	0.0421	0.1597
FBgn0026427	4.82e-05	0	6.74e-06	4e-05	9.89e-05	0	1.12e-05	0	0	0	0	8.36e-06	0	embryonic	embryonic	embryonic	x	x	embryonic_gonadal	embryonic_gonadal	x	x	x	embryonic_gonadal	embryonic_gonadal	x	x	x	0.5329	1.2295	0.4334	0.177109
FBgn0026430	7.57e-05	0.00664	0.000196	7.99e-05	4.95e-05	0	0	8.69e-05	0	0.00622	0	0.000234	2.27e-05	larval_pupal	larval_pupal	larval_pupal	larval_pupal	x	x	x	x	x	x	x	x	x	x	x	0.2208	1.687	0.1309	0.154076
FBgn0026431	6.19e-05	0	2.7e-05	7.19e-05	0	0	0	0.000261	3.07e-05	0	0	0	9.07e-05	embryonic	embryonic	x	x	x	adult_ovary	adult_ovary	x	x	x	adult_gonadal	x	x	x	x	0.3736	1.7604	0.2122	0.0896075
FBgn0026432	2.06e-05	5.44e-05	0	2.4e-05	0	0	0	0	0	0	0	0	0	larval_pupal	larval_pupal	x	x	x	x	x	x	x	x	x	x	x	x	x	0.312	1.9832	0.1573	0.282293
FBgn0026438	2.06e-05	0	0.000196	2.4e-05	0	0	0.000326	0	0	0	0	0.000242	0	adult	adult	adult	adult	x	adult_general	adult_general	adult_general	adult_general	x	adult_general	adult_general	adult_general	adult_general	x	0.0306	1.6191	0.0189	0.452504
FBgn0026439	6.88e-06	0	0.000148	7.99e-06	0	0	0.000225	0	0	0.000444	0	0.000184	0	adult	adult	adult	adult	x	adult_general	adult_general	adult_general	adult_general	x	adult_general	adult_general	adult_general	adult_general	x	0.0111	1.3642	0.0081	0.491542
FBgn0026441	6.88e-05	0	8.77e-05	7.99e-05	0	0	5.61e-05	8.69e-05	0.000215	0	0	4.18e-05	0.000181	adult	x	x	x	x	adult_testis	adult_testis	x	x	x	adult_gonadal	adult_gonadal	x	x	x	0.1832	2.2756	0.0805	0.40711
FBgn0026533	0.000695	0.000109	0.000128	0.000775	0.000198	0	4.49e-05	0.000347	0.000338	0	0	3.34e-05	0.00034	embryonic	embryonic	embryonic	x	x	embryonic_general	embryonic_general	x	x	x	embryonic_general	embryonic_general	x	x	x	0.1316	1.5873	0.0829	NA
FBgn0026562	0.000392	0.000381	0.000357	0.000432	0.000148	9.56e-05	0.000449	0.000695	0.000123	0	0	0.000343	0.000272	embryonic	x	x	x	x	adult_ovary	x	x	x	x	embryonic_general	x	x	x	x	0.1007	2.2437	0.0449	0.252942
FBgn0026563	0	0	0.000108	0	0	0	7.86e-05	0	0.000276	0	0	5.85e-05	0.000204	adult	adult	adult	adult	adult	adult_testis	adult_testis	adult_testis	x	x	adult_gonadal	adult_gonadal	x	x	x	0.7256	2.075	0.3497	0.105756
FBgn0026565	0	5.44e-05	0	0	0	0	0	0	0	0	0	0	0	larval_pupal	larval_pupal	larval_pupal	larval_pupal	larval_pupal	x	x	x	x	x	x	x	x	x	x	0.1351	1.9629	0.0688	0.167685
FBgn0026566	0.000151	0	7.42e-05	0.00016	9.89e-05	0	7.86e-05	8.69e-05	9.21e-05	0	0	5.85e-05	9.07e-05	embryonic	embryonic	x	x	x	embryonic_general	x	x	x	x	embryonic_general	x	x	x	x	0.1509	1.9558	0.0771	0.491542
FBgn0026567	0.000144	0.000163	8.77e-05	7.19e-05	0.000594	0.000191	5.61e-05	0.000261	9.21e-05	0	0	5.85e-05	0.000136	larval_pupal	x	x	x	x	embryonic_gonadal	embryonic_gonadal	x	x	x	embryonic_gonadal	embryonic_gonadal	x	x	x	0.0046	1.3592	0.0034	0.491542
FBgn0026573	0.000255	0.000163	6.74e-05	0.00028	9.89e-05	0	8.98e-05	0.000174	0	0	0	6.68e-05	4.54e-05	embryonic	x	x	x	x	embryonic_general	x	x	x	x	embryonic_general	x	x	x	x	0.175	2.0637	0.0848	0.403523
FBgn0026576	0.000206	0.000109	0.000148	0.00024	0	0	0.000247	0	0	0	0	0.000184	0	embryonic	x	x	x	x	embryonic_general	x	x	x	x	embryonic_general	x	x	x	x	0.0921	1.8955	0.0486	0.183791
FBgn0026577	0.000131	0.000163	2.7e-05	0.000152	0	0	2.25e-05	8.69e-05	3.07e-05	0	0	1.67e-05	4.54e-05	larval_pupal	x	x	x	x	x	x	x	x	x	x	x	x	x	x	0.2038	1.8423	0.1106	0.044513
FBgn0026582	4.82e-05	0	0	5.59e-05	0	0	0	0	0	0	0	0	0	embryonic	embryonic	embryonic	embryonic	embryonic	embryonic_general	embryonic_general	embryonic_general	embryonic_general	embryonic_general	embryonic_general	embryonic_general	embryonic_general	embryonic_general	embryonic_general	0.1979	2.4229	0.0817	0.491542
FBgn0026585	0.000124	0.000163	2.7e-05	0.00012	0.000148	0	3.37e-05	8.69e-05	0	0	0	2.51e-05	2.27e-05	larval_pupal	x	x	x	x	x	x	x	x	x	x	x	x	x	x	0.1654	1.9064	0.0868	0.10255
FBgn0026592	0	0	4.72e-05	0	0	0	6.74e-05	0	3.07e-05	0	0	5.01e-05	2.27e-05	adult	adult	adult	adult	adult	adult_general	x	x	x	x	adult_general	adult_general	x	x	x	0.0883	2.0341	0.0434	0.395855
FBgn0026593	1.38e-05	0	2.7e-05	1.6e-05	0	0	4.49e-05	0	0	0	0	3.34e-05	0	adult	x	x	x	x	adult_general	adult_general	x	x	x	adult_general	adult_general	x	x	x	0.0762	1.6549	0.0461	0.434489
FBgn0026597	0.000241	0	6.07e-05	0.00028	0	0	8.98e-05	0	3.07e-05	0	0	6.68e-05	2.27e-05	embryonic	embryonic	x	x	x	embryonic_general	embryonic_general	embryonic_general	x	x	embryonic_general	embryonic_general	embryonic_general	x	x	0.0277	0.6348	0.0437	0.386292
FBgn0026602	0	5.44e-05	1.35e-05	0	0	0	0	0.000174	0	0	0	0	4.54e-05	larval_pupal	larval_pupal	larval_pupal	x	x	adult_ovary	adult_ovary	x	x	x	x	x	x	x	x	0.1299	2.2915	0.0567	0.216165
FBgn0026611	0.000275	0.000109	3.37e-05	0.000224	0.000594	9.56e-05	0	8.69e-05	9.21e-05	0	0	8.36e-06	9.07e-05	embryonic	embryonic	x	x	x	embryonic_gonadal	embryonic_gonadal	x	x	x	embryonic_gonadal	embryonic_gonadal	x	x	x	0.0045	1.2012	0.0037	0.491542
FBgn0026619	6.88e-05	5.44e-05	6.74e-05	7.99e-05	0	0	0.000101	0	3.07e-05	0	0	7.52e-05	2.27e-05	embryonic	x	x	x	x	embryonic_general	x	x	x	x	embryonic_general	x	x	x	x	0.1996	1.9154	0.1042	0.236329
FBgn0026620	0.000103	0	8.09e-05	0.00012	0	0.000191	4.49e-05	0.000174	0.000123	0	0	5.01e-05	0.000136	embryonic	x	x	x	x	adult_ovary	x	x	x	x	adult_gonadal	x	x	x	x	0.3356	1.4308	0.2346	0.382825
FBgn0026634	7.57e-05	5.44e-05	0	7.99e-05	4.95e-05	0	0	0	0	0	0	0	0	embryonic	x	x	x	x	embryonic_general	x	x	x	x	embryonic_general	x	x	x	x	0.116	2.054	0.0565	0.183362
FBgn0026664	8.94e-05	0	1.35e-05	9.59e-05	4.95e-05	0	1.12e-05	8.69e-05	0	0	0	8.36e-06	2.27e-05	embryonic	embryonic	embryonic	x	x	embryonic_general	x	x	x	x	embryonic_general	x	x	x	x	0.0316	1.69	0.0187	0.491542
FBgn0026666	6.88e-06	0	2.7e-05	0	4.95e-05	0	0	8.69e-05	9.21e-05	0	0	0	9.07e-05	adult	adult	x	x	x	adult_testis	x	x	x	x	adult_gonadal	x	x	x	x	0.0034	1.5309	0.0022	0.491542
FBgn0026680	0.000213	5.44e-05	4.72e-05	0.00024	4.95e-05	0	1.12e-05	0.000521	0	0	0	8.36e-06	0.000136	embryonic	embryonic	x	x	x	adult_ovary	adult_ovary	x	x	x	embryonic_general	x	x	x	x	0.1723	1.5614	0.1104	0.450516
FBgn0026702	6.88e-05	0	2.02e-05	7.99e-05	0	0	2.25e-05	8.69e-05	0	0	0	1.67e-05	2.27e-05	embryonic	embryonic	x	x	x	adult_ovary	x	x	x	x	embryonic_general	embryonic_general	x	x	x	0.2438	1.8444	0.1322	0.491542
FBgn0026718	1.38e-05	5.44e-05	4.72e-05	1.6e-05	0	9.56e-05	2.25e-05	8.69e-05	9.21e-05	0	0	2.51e-05	9.07e-05	larval_pupal	x	x	x	x	adult_testis	x	x	x	x	adult_gonadal	x	x	x	x	0.0648	2.0164	0.0322	0.491542
FBgn0026721	0.00022	0.000163	0.000256	0.000248	4.95e-05	0.000191	0.000393	8.69e-05	0	0	0	0.000309	2.27e-05	adult	x	x	x	x	adult_general	x	x	x	x	adult_general	x	x	x	x	0.1105	1.5625	0.0707	0.0578779
FBgn0026722	6.88e-05	0.000109	0	7.99e-05	0	0	0	0	0	0	0	0	0	larval_pupal	x	x	x	x	x	x	x	x	x	x	x	x	x	x	0.1	2.4969	0.0401	0.491542
FBgn0026737	2.75e-05	0	0	1.6e-05	9.89e-05	0	0	0	0	0	0	0	0	embryonic	embryonic	embryonic	embryonic	embryonic	embryonic_gonadal	embryonic_gonadal	embryonic_gonadal	x	x	embryonic_gonadal	embryonic_gonadal	embryonic_gonadal	x	x	0.482	1.7245	0.2795	0.150828
FBgn0026741	4.13e-05	0	2.02e-05	3.2e-05	9.89e-05	0	2.25e-05	0	3.07e-05	0	0	1.67e-05	2.27e-05	embryonic	embryonic	x	x	x	embryonic_gonadal	embryonic_gonadal	x	x	x	embryonic_gonadal	embryonic_gonadal	x	x	x	0.1268	1.9313	0.0656	0.491542
FBgn0026749	4.13e-05	0	2.02e-05	4.8e-05	0	0	3.37e-05	0	0	0	0	2.51e-05	0	embryonic	embryonic	x	x	x	embryonic_general	x	x	x	x	embryonic_general	x	x	x	x	0.0107	1.38	0.0077	0.388564
FBgn0026751	0.000103	0	0	0.000112	4.95e-05	0	0	0	0	0	0	0	0	embryonic	embryonic	embryonic	embryonic	embryonic	embryonic_general	embryonic_general	x	x	x	embryonic_general	embryonic_general	x	x	x	0.2889	1.9843	0.1456	0.28318
FBgn0026753	0.000193	0.000326	0.000196	0.000144	0.000495	9.56e-05	0.000292	0	6.14e-05	0	0	0.000226	4.54e-05	larval_pupal	x	x	x	x	embryonic_gonadal	x	x	x	x	embryonic_gonadal	x	x	x	x	0.0168	1.1915	0.0141	0.491542
FBgn0026761	0.000117	5.44e-05	0.000304	0.000136	0	0	0.000191	0.000608	0.000645	0	0	0.000142	0.000635	adult	adult	x	x	x	adult_testis	x	x	x	x	adult_gonadal	adult_gonadal	adult_gonadal	x	x	0.0945	2.3527	0.0402	0.293915
FBgn0026777	0.00031	0	7.42e-05	0.000312	0.000297	0.000669	1.12e-05	0.000261	0	0	0	6.68e-05	6.8e-05	embryonic	embryonic	embryonic	x	x	embryonic_general	x	x	x	x	embryonic_general	x	x	x	x	0.2105	2.2141	0.0951	0.0355904
FBgn0026787	6.88e-06	0.000163	2.02e-05	7.99e-06	0	0	3.37e-05	0	0	0	0	2.51e-05	0	larval_pupal	larval_pupal	larval_pupal	larval_pupal	x	x	x	x	x	x	x	x	x	x	x	0.0698	2.0454	0.0341	0.400961
FBgn0026869	3.44e-05	5.44e-05	1.35e-05	7.99e-06	0.000198	0	1.12e-05	8.69e-05	0	0	0	8.36e-06	2.27e-05	larval_pupal	x	x	x	x	embryonic_gonadal	embryonic_gonadal	x	x	x	embryonic_gonadal	embryonic_gonadal	x	x	x	0.3114	1.631	0.1909	0.491542
FBgn0026876	5.5e-05	0	6.74e-06	6.39e-05	0	0	0	8.69e-05	0	0	0	0	2.27e-05	embryonic	embryonic	embryonic	embryonic	x	adult_ovary	x	x	x	x	embryonic_general	embryonic_general	x	x	x	0.3335	3.0282	0.1101	0.361825
FBgn0027049	0.000447	0	2.7e-05	0.000504	9.89e-05	0	1.12e-05	8.69e-05	6.14e-05	0	0	8.36e-06	6.8e-05	embryonic	embryonic	embryonic	embryonic	x	embryonic_general	embryonic_general	embryonic_general	x	x	embryonic_general	embryonic_general	embryonic_general	x	x	0.0411	1.8522	0.0222	0.40711
FBgn0027052	0.000117	0	2.02e-05	7.99e-05	0.000346	9.56e-05	2.25e-05	0	0	0	0	2.51e-05	0	embryonic	embryonic	embryonic	x	x	embryonic_gonadal	embryonic_gonadal	embryonic_gonadal	x	x	embryonic_gonadal	embryonic_gonadal	embryonic_gonadal	x	x	0.0364	1.5256	0.0238	0.491542
FBgn0027053	4.13e-05	0	2.02e-05	4.8e-05	0	0	3.37e-05	0	0	0	0	2.51e-05	0	embryonic	embryonic	x	x	x	embryonic_general	x	x	x	x	embryonic_general	x	x	x	x	0.0052	1.6454	0.0032	0.491542
FBgn0027054	8.94e-05	5.44e-05	8.77e-05	0.000104	0	0	3.37e-05	8.69e-05	0.000276	0	0	2.51e-05	0.000227	embryonic	x	x	x	x	adult_testis	adult_testis	x	x	x	adult_gonadal	adult_gonadal	x	x	x	0.0388	1.9911	0.0195	0.175627
FBgn0027055	0.000268	5.44e-05	4.72e-05	0.000296	9.89e-05	9.56e-05	1.12e-05	0.000174	9.21e-05	0	0	1.67e-05	0.000113	embryonic	embryonic	embryonic	x	x	embryonic_general	x	x	x	x	embryonic_general	embryonic_general	x	x	x	0.0508	1.2229	0.0416	0.442944
FBgn0027074	0	0	2.02e-05	0	0	0	3.37e-05	0	0	0	0	2.51e-05	0	adult	adult	adult	adult	adult	adult_general	adult_general	adult_general	adult_general	adult_general	adult_general	adult_general	adult_general	adult_general	adult_general	0.1906	1.5634	0.1219	0.130203
FBgn0027081	0.000385	5.44e-05	0.000162	0.000448	0	0	0.000101	0.000434	0.000184	0.000889	0	0.000109	0.00025	embryonic	embryonic	x	x	x	embryonic_general	x	x	x	x	embryonic_general	x	x	x	x	0.0343	1.5007	0.0229	0.377739
FBgn0027082	0	0	2.7e-05	0	0	0	0	0.000174	6.14e-05	0	0	0	9.07e-05	adult	adult	adult	adult	adult	adult_ovary	adult_ovary	x	x	x	adult_gonadal	adult_gonadal	adult_gonadal	adult_gonadal	adult_gonadal	0.1479	1.7533	0.0844	0.153529
FBgn0027083	0.000103	5.44e-05	2.02e-05	0.00012	0	0	2.25e-05	8.69e-05	0	0	0	1.67e-05	2.27e-05	embryonic	x	x	x	x	embryonic_general	x	x	x	x	embryonic_general	embryonic_general	x	x	x	0.1214	1.1718	0.1036	0.36783
FBgn0027084	0.000275	5.44e-05	8.09e-05	0.000304	9.89e-05	0	6.74e-05	0.000434	3.07e-05	0	0	5.01e-05	0.000136	embryonic	embryonic	x	x	x	adult_ovary	x	x	x	x	embryonic_general	embryonic_general	x	x	x	0.0436	1.5782	0.0276	0.0320328
FBgn0027085	4.13e-05	0.000109	2.02e-05	4.8e-05	0	0	1.12e-05	0.000174	0	0	0	8.36e-06	4.54e-05	larval_pupal	larval_pupal	x	x	x	adult_ovary	x	x	x	x	x	x	x	x	x	0.0877	1.9532	0.0449	0.342611
FBgn0027086	0.000495	0.000163	4.05e-05	0.000575	0	0	0	0.000434	3.07e-05	0	0	0	0.000136	embryonic	embryonic	x	x	x	embryonic_general	x	x	x	x	embryonic_general	embryonic_general	x	x	x	0.0879	1.8867	0.0466	0.0320328
FBgn0027087	2.06e-05	5.44e-05	8.77e-05	2.4e-05	0	0	2.25e-05	0.000782	6.14e-05	0	0	1.67e-05	0.00025	adult	x	x	x	x	adult_ovary	adult_ovary	adult_ovary	adult_ovary	x	adult_gonadal	adult_gonadal	adult_gonadal	x	x	0.0435	1.704	0.0255	0.491542
FBgn0027088	0.000172	0.000109	0.000115	0.0002	0	0	6.74e-05	0.000782	6.14e-05	0	0	5.01e-05	0.00025	embryonic	x	x	x	x	adult_ovary	adult_ovary	x	x	x	adult_gonadal	x	x	x	x	0.057	1.3112	0.0435	0.216165
FBgn0027090	0.000103	0.000109	0.000162	0.00012	0	0	0.000135	0.000695	0.000123	0	0	0.0001	0.000272	adult	x	x	x	x	adult_ovary	adult_ovary	adult_ovary	x	x	adult_gonadal	adult_gonadal	x	x	x	0.0753	2.4602	0.0306	0.491542
FBgn0027091	9.63e-05	0	9.44e-05	0.000112	0	0	0.000146	8.69e-05	0	0	0	0.000109	2.27e-05	embryonic	x	x	x	x	embryonic_general	x	x	x	x	embryonic_general	x	x	x	x	0.0564	1.8514	0.0305	0.105756
FBgn0027093	0.000138	5.44e-05	4.72e-05	0.000144	9.89e-05	0	3.37e-05	0.000261	3.07e-05	0	0	2.51e-05	9.07e-05	embryonic	embryonic	x	x	x	adult_ovary	x	x	x	x	embryonic_general	x	x	x	x	0.1418	2.0075	0.0707	0.102702
FBgn0027094	0.000296	0.000272	0.000189	0.000344	0	0	0.000202	0.000608	9.21e-05	0	0	0.00015	0.000227	embryonic	x	x	x	x	adult_ovary	x	x	x	x	embryonic_general	x	x	x	x	0.0327	2.3019	0.0142	0.491542
FBgn0027095	0.000165	0.000109	3.37e-05	0.000104	0.000544	0	3.37e-05	0	3.07e-05	0.000222	0	3.34e-05	2.27e-05	embryonic	x	x	x	x	embryonic_gonadal	embryonic_gonadal	embryonic_gonadal	x	x	embryonic_gonadal	embryonic_gonadal	embryonic_gonadal	x	x	0.0901	2.8964	0.0311	0.491542
FBgn0027103	6.19e-05	5.44e-05	5.4e-05	7.19e-05	0	0	6.74e-05	0	6.14e-05	0	0	5.01e-05	4.54e-05	embryonic	x	x	x	x	embryonic_general	x	x	x	x	embryonic_general	x	x	x	x	0.0231	2.2248	0.0104	0.32946
FBgn0027106	8.26e-05	5.44e-05	3.37e-05	9.59e-05	0	0	4.49e-05	0	3.07e-05	0	0	3.34e-05	2.27e-05	embryonic	x	x	x	x	embryonic_general	x	x	x	x	embryonic_general	x	x	x	x	0.1305	2.0769	0.0628	0.491542
FBgn0027108	0.00133	0.000218	8.09e-05	0.00153	9.89e-05	0.000383	7.86e-05	0	3.07e-05	0	0	9.19e-05	2.27e-05	embryonic	embryonic	embryonic	x	x	embryonic_general	embryonic_general	embryonic_general	x	x	embryonic_general	embryonic_general	embryonic_general	x	x	0.0198	1.37	0.0145	0.491542
FBgn0027109	0	0	6.74e-06	0	0	0	1.12e-05	0	0	0	0	8.36e-06	0	adult	adult	adult	adult	adult	adult_general	adult_general	adult_general	adult_general	adult_general	adult_general	adult_general	adult_general	adult_general	adult_general	0.1432	1.7953	0.0798	0.388564
FBgn0027111	0.000103	0.000109	0.000155	0.00012	0	0	0.000258	0	0	0	0	0.000192	0	adult	x	x	x	x	adult_general	x	x	x	x	adult_general	x	x	x	x	0.0277	1.3119	0.0211	0.491542
FBgn0027259	2.75e-05	0	0	3.2e-05	0	0	0	0	0	0	0	0	0	embryonic	embryonic	embryonic	embryonic	embryonic	embryonic_general	embryonic_general	embryonic_general	embryonic_general	embryonic_general	embryonic_general	embryonic_general	embryonic_general	embryonic_general	embryonic_general	0.599	2.6854	0.223	0.153529
FBgn0027280	0.000206	0.000109	6.07e-05	0.000232	4.95e-05	0.000287	6.74e-05	0	0	0	0	7.52e-05	0	embryonic	x	x	x	x	embryonic_general	embryonic_general	x	x	x	embryonic_general	embryonic_general	x	x	x	0.122	2.0105	0.0607	0.23081
FBgn0027287	4.82e-05	5.44e-05	2.7e-05	5.59e-05	0	0	1.12e-05	0.000261	0	0	0	8.36e-06	6.8e-05	larval_pupal	x	x	x	x	adult_ovary	adult_ovary	adult_ovary	x	x	adult_gonadal	x	x	x	x	0.2169	2.6156	0.0829	NA
FBgn0027291	0.000241	0.000163	0.000277	0.000248	0.000198	0	0.000303	0.000521	0.000246	0	0	0.000226	0.000318	adult	x	x	x	x	adult_ovary	adult_ovary	x	x	x	adult_gonadal	x	x	x	x	0.0228	1.4507	0.0157	0.247233
FBgn0027296	0.000124	0	4.72e-05	0.000144	0	0	6.74e-05	0	3.07e-05	0	0	5.01e-05	2.27e-05	embryonic	embryonic	x	x	x	embryonic_general	embryonic_general	x	x	x	embryonic_general	embryonic_general	x	x	x	0.1224	1.5629	0.0783	0.375512
FBgn0027321	4.82e-05	0	1.35e-05	5.59e-05	0	0	1.12e-05	0	3.07e-05	0	0	8.36e-06	2.27e-05	embryonic	embryonic	x	x	x	embryonic_general	x	x	x	x	embryonic_general	embryonic_general	x	x	x	0.1228	1.5967	0.0769	0.20186
FBgn0027330	2.06e-05	0	0	2.4e-05	0	0	0	0	0	0	0	0	0	embryonic	embryonic	embryonic	embryonic	embryonic	embryonic_general	embryonic_general	embryonic_general	embryonic_general	embryonic_general	embryonic_general	embryonic_general	embryonic_general	embryonic_general	embryonic_general	0.055	2.3829	0.0231	0.298871
FBgn0027334	2.75e-05	0	2.02e-05	3.2e-05	0	0	0	0.000261	0	0	0	0	6.8e-05	embryonic	x	x	x	x	adult_ovary	adult_ovary	adult_ovary	adult_ovary	x	adult_gonadal	adult_gonadal	x	x	x	0.0454	2.6536	0.0171	0.491542
FBgn0027335	9.63e-05	0.000109	8.77e-05	0.000104	4.95e-05	0	7.86e-05	0.000261	9.21e-05	0	0	5.85e-05	0.000136	larval_pupal	x	x	x	x	adult_ovary	adult_ovary	x	x	x	adult_gonadal	x	x	x	x	0.1365	1.4294	0.0955	0.124892
FBgn0027338	0.00106	0.000109	0.000128	0.00121	0.000148	9.56e-05	0.000101	0.000434	0.000123	0	0	8.36e-05	0.000204	embryonic	embryonic	embryonic	embryonic	x	embryonic_general	embryonic_general	x	x	x	embryonic_general	embryonic_general	embryonic_general	x	x	0.0378	1.0762	0.0351	0.491542
FBgn0027339	3.44e-05	0.000109	4.72e-05	2.4e-05	9.89e-05	0	5.61e-05	0.000174	0	0	0	4.18e-05	4.54e-05	larval_pupal	larval_pupal	x	x	x	adult_ovary	x	x	x	x	x	x	x	x	x	0.0658	2.3364	0.0282	NA
FBgn0027342	2.75e-05	0	0	3.2e-05	0	0	0	0	0	0	0	0	0	embryonic	embryonic	embryonic	embryonic	embryonic	embryonic_general	embryonic_general	embryonic_general	embryonic_general	embryonic_general	embryonic_general	embryonic_general	embryonic_general	embryonic_general	embryonic_general	0.0966	1.889	0.0512	0.491542
FBgn0027343	6.88e-06	5.44e-05	6.74e-06	7.99e-06	0	0	0	0	3.07e-05	0	0	0	2.27e-05	larval_pupal	larval_pupal	larval_pupal	x	x	x	x	x	x	x	x	x	x	x	x	0.0944	2.1085	0.0448	0.452504
FBgn0027348	0.000151	0.000109	7.42e-05	0.000176	0	0	8.98e-05	0.000261	0	0	0	6.68e-05	6.8e-05	embryonic	x	x	x	x	adult_ovary	x	x	x	x	embryonic_general	x	x	x	x	0.0459	1.5682	0.0292	0.491542
FBgn0027356	0.00011	0	4.72e-05	0.000112	9.89e-05	0	5.61e-05	0	3.07e-05	0.000222	0	5.01e-05	2.27e-05	embryonic	embryonic	x	x	x	embryonic_general	x	x	x	x	embryonic_general	x	x	x	x	0.0891	0.7488	0.119	0.134432
FBgn0027358	4.82e-05	0	9.44e-05	3.2e-05	0.000148	0	5.61e-05	0	0.000276	0	0	4.18e-05	0.000204	adult	x	x	x	x	adult_testis	x	x	x	x	adult_gonadal	x	x	x	x	0.1211	1.5873	0.0763	0.164908
FBgn0027360	0.000131	5.44e-05	5.4e-05	7.19e-05	0.000495	0.000191	1.12e-05	0	0.000154	0	0	2.51e-05	0.000113	embryonic	embryonic	x	x	x	embryonic_gonadal	embryonic_gonadal	x	x	x	embryonic_gonadal	embryonic_gonadal	embryonic_gonadal	x	x	0.0126	1.3287	0.0095	0.234439
FBgn0027363	0.000103	5.44e-05	5.4e-05	0.000104	9.89e-05	0	7.86e-05	0	3.07e-05	0	0	5.85e-05	2.27e-05	embryonic	x	x	x	x	embryonic_general	x	x	x	x	embryonic_general	x	x	x	x	0.1005	1.8181	0.0553	0.448801
FBgn0027375	2.75e-05	0	1.35e-05	3.2e-05	0	0	2.25e-05	0	0	0	0	1.67e-05	0	embryonic	embryonic	x	x	x	embryonic_general	x	x	x	x	embryonic_general	x	x	x	x	0.1499	1.9565	0.0766	0.0721835
FBgn0027376	0	0	4.72e-05	0	0	0	2.25e-05	0	0.000154	0	0	1.67e-05	0.000113	adult	adult	adult	adult	adult	adult_testis	adult_testis	adult_testis	adult_testis	x	adult_gonadal	adult_gonadal	adult_gonadal	x	x	0.2955	1.8036	0.1638	0.164305
FBgn0027378	0.000138	0	2.02e-05	0.00016	0	0	3.37e-05	0	0	0	0	2.51e-05	0	embryonic	embryonic	embryonic	x	x	embryonic_general	embryonic_general	embryonic_general	x	x	embryonic_general	embryonic_general	embryonic_general	x	x	0.1035	1.7229	0.0601	0.204735
FBgn0027453	9.63e-05	0	4.72e-05	0.000112	0	0	4.49e-05	0	6.14e-05	0.000222	0	4.18e-05	4.54e-05	embryonic	embryonic	x	x	x	embryonic_general	x	x	x	x	embryonic_general	embryonic_general	x	x	x	0.0221	1.8493	0.0119	0.491542
FBgn0027490	2.06e-05	0	4.72e-05	2.4e-05	0	0	6.74e-05	8.69e-05	0	0	0	5.01e-05	2.27e-05	adult	adult	x	x	x	adult_ovary	x	x	x	x	adult_general	adult_general	x	x	x	0.2376	1.6914	0.1405	0.150828
FBgn0027491	0	0	1.35e-05	0	0	0	2.25e-05	0	0	0	0	1.67e-05	0	adult	adult	adult	adult	adult	adult_general	adult_general	adult_general	adult_general	adult_general	adult_general	adult_general	adult_general	adult_general	adult_general	0.0323	1.6984	0.019	0.491542
FBgn0027492	0.000165	0.000163	0.000209	0.000192	0	0	2.25e-05	0.000174	0	0.006	0	0.000242	4.54e-05	adult	x	x	x	x	adult_general	x	x	x	x	adult_general	x	x	x	x	0.0078	0.6575	0.0118	0.491542
FBgn0027493	0.000667	0.000218	0.000101	0.000759	9.89e-05	0	6.74e-05	0.000695	3.07e-05	0	0	5.01e-05	0.000204	embryonic	embryonic	x	x	x	embryonic_general	x	x	x	x	embryonic_general	embryonic_general	x	x	x	0.0209	1.507	0.0138	0.134432
FBgn0027495	0.000255	0	4.72e-05	0.000296	0	0	3.37e-05	0.000174	6.14e-05	0	0	2.51e-05	9.07e-05	embryonic	embryonic	embryonic	x	x	embryonic_general	x	x	x	x	embryonic_general	embryonic_general	x	x	x	0.1126	1.6429	0.0686	0.403361
FBgn0027496	0.000103	5.44e-05	0.000108	0.000112	4.95e-05	0	8.98e-05	0.000174	0.000184	0	0	6.68e-05	0.000181	adult	x	x	x	x	adult_testis	x	x	x	x	adult_gonadal	x	x	x	x	0.0272	3.0923	0.0088	0.491542
FBgn0027497	0.000124	5.44e-05	9.44e-05	0.000144	0	0	8.98e-05	0.000174	0.000123	0	0	6.68e-05	0.000136	embryonic	x	x	x	x	adult_ovary	x	x	x	x	embryonic_general	x	x	x	x	0.0475	1.358	0.035	0.326166
FBgn0027498	2.06e-05	0	4.05e-05	2.4e-05	0	0	0	0	0.000184	0	0	0	0.000136	adult	x	x	x	x	adult_testis	adult_testis	adult_testis	x	x	adult_gonadal	adult_gonadal	adult_gonadal	x	x	0.0566	1.5345	0.0369	0.491542
FBgn0027499	8.26e-05	0.000163	2.02e-05	6.39e-05	0.000198	0	1.12e-05	8.69e-05	3.07e-05	0	0	8.36e-06	4.54e-05	larval_pupal	x	x	x	x	embryonic_gonadal	x	x	x	x	embryonic_gonadal	x	x	x	x	0.414	1.5534	0.2665	0.417101
FBgn0027504	0.000241	0	2.02e-05	0.000264	9.89e-05	0	0	0.000174	3.07e-05	0	0	0	6.8e-05	embryonic	embryonic	embryonic	embryonic	x	embryonic_general	x	x	x	x	embryonic_general	embryonic_general	x	x	x	0.1599	1.7894	0.0893	0.0497889
FBgn0027505	7.57e-05	0	0.00027	8.79e-05	0	9.56e-05	1.12e-05	0	0.00117	0	0	1.67e-05	0.000862	adult	adult	x	x	x	adult_testis	adult_testis	adult_testis	adult_testis	x	adult_gonadal	adult_gonadal	adult_gonadal	adult_gonadal	x	0.1105	1.7924	0.0617	0.411869
FBgn0027507	4.82e-05	0	6.74e-06	5.59e-05	0	0	0	8.69e-05	0	0	0	0	2.27e-05	embryonic	embryonic	embryonic	x	x	adult_ovary	x	x	x	x	embryonic_general	embryonic_general	x	x	x	0.3367	2.1904	0.1537	0.119548
FBgn0027508	8.94e-05	0.000109	2.7e-05	0.000104	0	0	2.25e-05	0	6.14e-05	0	0	1.67e-05	4.54e-05	larval_pupal	x	x	x	x	x	x	x	x	x	x	x	x	x	x	0.0167	1.5432	0.0108	0.491542
FBgn0027509	8.94e-05	0	1.35e-05	0.000104	0	9.56e-05	1.12e-05	0	0	0	0	1.67e-05	0	embryonic	embryonic	embryonic	x	x	embryonic_general	embryonic_general	embryonic_general	x	x	embryonic_general	embryonic_general	embryonic_general	x	x	0.1072	1.9127	0.056	0.130203
FBgn0027512	0.000103	5.44e-05	8.09e-05	0.00012	0	0	2.25e-05	0	0.000307	0	0	1.67e-05	0.000227	embryonic	x	x	x	x	adult_testis	adult_testis	x	x	x	adult_gonadal	x	x	x	x	0.3026	1.3616	0.2223	0.0035476
FBgn0027513	7.57e-05	0	1.35e-05	7.19e-05	9.89e-05	0	1.12e-05	0	3.07e-05	0	0	8.36e-06	2.27e-05	embryonic	embryonic	embryonic	x	x	embryonic_gonadal	x	x	x	x	embryonic_gonadal	x	x	x	x	0.2253	1.7091	0.1318	0.491542
FBgn0027514	0.000103	0	1.35e-05	0.00012	0	0	1.12e-05	0	3.07e-05	0	0	8.36e-06	2.27e-05	embryonic	embryonic	embryonic	x	x	embryonic_general	embryonic_general	x	x	x	embryonic_general	embryonic_general	embryonic_general	x	x	0.1812	2.3392	0.0775	0.0497889
FBgn0027515	0.000103	0	5.4e-05	0.00012	0	0	4.49e-05	0	0.000123	0	0	3.34e-05	9.07e-05	embryonic	x	x	x	x	adult_testis	x	x	x	x	embryonic_general	x	x	x	x	0.0513	1.2336	0.0415	0.046258
FBgn0027518	8.94e-05	0	8.09e-05	0.000104	0	0	0.000135	0	0	0	0	0.0001	0	embryonic	x	x	x	x	embryonic_general	x	x	x	x	embryonic_general	x	x	x	x	0.0335	2.0823	0.0161	0.491542
FBgn0027521	0.000241	0	6.74e-06	0.00028	0	0	0	0	3.07e-05	0	0	0	2.27e-05	embryonic	embryonic	embryonic	embryonic	x	embryonic_general	embryonic_general	embryonic_general	embryonic_general	x	embryonic_general	embryonic_general	embryonic_general	embryonic_general	x	0.4179	1.9929	0.2097	0.173794
FBgn0027524	7.57e-05	0	1.35e-05	7.99e-05	4.95e-05	0	0	8.69e-05	3.07e-05	0	0	0	4.54e-05	embryonic	embryonic	embryonic	x	x	adult_ovary	x	x	x	x	embryonic_general	x	x	x	x	0.0642	2.5376	0.0253	0.311267
FBgn0027525	0.000248	0.000326	0.000425	0.000288	0	9.56e-05	0.000617	0.000521	3.07e-05	0	0	0.000468	0.000159	adult	x	x	x	x	adult_ovary	x	x	x	x	adult_general	x	x	x	x	0.069	2.2607	0.0305	0.308814
FBgn0027527	0.000881	0.00087	6.74e-06	0.000999	0.000148	0	0	0	0	0.000222	0	8.36e-06	0	embryonic	x	x	x	x	embryonic_general	x	x	x	x	embryonic_general	x	x	x	x	0.0248	0.8523	0.0291	0.457611
FBgn0027528	8.94e-05	0	0	9.59e-05	4.95e-05	0	0	0	0	0	0	0	0	embryonic	embryonic	embryonic	embryonic	embryonic	embryonic_general	x	x	x	x	embryonic_general	x	x	x	x	0.082	1.4221	0.0577	0.491542
FBgn0027529	0.000124	0.000163	6.74e-05	0.00012	0.000148	0	8.98e-05	0.000174	0	0	0	6.68e-05	4.54e-05	larval_pupal	x	x	x	x	adult_ovary	x	x	x	x	x	x	x	x	x	0.2932	1.8947	0.1547	0.12882
FBgn0027532	0.0002	5.44e-05	2.7e-05	0.000216	9.89e-05	0	3.37e-05	8.69e-05	0	0	0	2.51e-05	2.27e-05	embryonic	embryonic	x	x	x	embryonic_general	embryonic_general	x	x	x	embryonic_general	embryonic_general	x	x	x	0.2766	1.8453	0.1499	0.18515
FBgn0027534	0.000124	0.000109	4.72e-05	0.000144	0	0	5.61e-05	0	6.14e-05	0	0	4.18e-05	4.54e-05	embryonic	x	x	x	x	embryonic_general	x	x	x	x	embryonic_general	x	x	x	x	0.0961	1.4039	0.0684	0.21074
FBgn0027535	0.000131	5.44e-05	6.74e-06	0.000152	0	0	1.12e-05	0	0	0	0	8.36e-06	0	embryonic	embryonic	x	x	x	embryonic_general	embryonic_general	x	x	x	embryonic_general	embryonic_general	x	x	x	0.0563	2.6991	0.0209	0.491542
FBgn0027538	6.88e-05	0	6.74e-06	7.99e-05	0	0	1.12e-05	0	0	0	0	8.36e-06	0	embryonic	embryonic	embryonic	embryonic	x	embryonic_general	embryonic_general	embryonic_general	embryonic_general	x	embryonic_general	embryonic_general	embryonic_general	embryonic_general	x	0.0891	0.9805	0.0909	0.43417
FBgn0027539	0.000158	0	2.7e-05	0.000176	4.95e-05	0	2.25e-05	0	6.14e-05	0	0	1.67e-05	4.54e-05	embryonic	embryonic	embryonic	x	x	embryonic_general	embryonic_general	x	x	x	embryonic_general	embryonic_general	x	x	x	0.0422	0.9843	0.0429	0.429935
FBgn0027542	9.63e-05	0.000272	4.72e-05	6.39e-05	0.000297	0	5.61e-05	0.000174	0	0	0	4.18e-05	4.54e-05	larval_pupal	larval_pupal	x	x	x	embryonic_gonadal	x	x	x	x	embryonic_gonadal	x	x	x	x	0.2191	2.2071	0.0993	0.491542
FBgn0027546	2.75e-05	0	2.02e-05	3.2e-05	0	0	3.37e-05	0	0	0	0	2.51e-05	0	embryonic	x	x	x	x	embryonic_general	x	x	x	x	embryonic_general	x	x	x	x	0.0314	1.7954	0.0175	0.491542
FBgn0027547	6.88e-05	0.000109	3.37e-05	5.59e-05	0.000148	9.56e-05	3.37e-05	8.69e-05	0	0	0	3.34e-05	2.27e-05	larval_pupal	x	x	x	x	embryonic_gonadal	x	x	x	x	embryonic_gonadal	x	x	x	x	0.132	1.9984	0.066	0.491542
FBgn0027548	0.000124	0	3.37e-05	0.000144	0	0	3.37e-05	0.000174	0	0	0	2.51e-05	4.54e-05	embryonic	embryonic	x	x	x	adult_ovary	x	x	x	x	embryonic_general	embryonic_general	x	x	x	0.0229	1.8591	0.0123	0.491542
FBgn0027549	0.000165	0.000109	0.000128	0.000176	9.89e-05	0	5.61e-05	0	0.00043	0	0	4.18e-05	0.000318	embryonic	x	x	x	x	adult_testis	adult_testis	x	x	x	adult_gonadal	x	x	x	x	0.0882	1.919	0.0459	0.491542
FBgn0027550	0	0	8.77e-05	0	0	0	0.000146	0	0	0	0	0.000109	0	adult	adult	adult	adult	adult	adult_general	adult_general	adult_general	adult_general	adult_general	adult_general	adult_general	adult_general	adult_general	adult_general	0.1667	1.5389	0.1083	0.491542
FBgn0027552	3.44e-05	0.000218	0.000196	3.2e-05	4.95e-05	0.000191	0.000292	8.69e-05	0	0	0	0.000234	2.27e-05	larval_pupal	x	x	x	x	adult_general	x	x	x	x	adult_general	x	x	x	x	0.0549	1.9218	0.0286	0.491542
FBgn0027554	6.19e-05	0.000109	0.000587	7.19e-05	0	0	0.000157	0.000174	0.0015	0.00489	0	0.000301	0.00116	adult	adult	adult	x	x	adult_testis	adult_testis	adult_testis	x	x	adult_gonadal	adult_gonadal	x	x	x	0.272	1.6687	0.163	0.491542
FBgn0027556	1.38e-05	0.000109	1.35e-05	0	9.89e-05	0	2.25e-05	0	0	0	0	1.67e-05	0	larval_pupal	larval_pupal	larval_pupal	x	x	x	x	x	x	x	x	x	x	x	x	0.008	0.974	0.0082	0.491542
FBgn0027558	0.000165	0.000163	0.000108	0.000184	4.95e-05	0	2.25e-05	0	0	0.00311	0	0.000134	0	embryonic	x	x	x	x	embryonic_general	x	x	x	x	embryonic_general	x	x	x	x	0.0497	2.0996	0.0237	0.491542
FBgn0027559	1.38e-05	0	2.02e-05	1.6e-05	0	0	2.25e-05	8.69e-05	0	0	0	1.67e-05	2.27e-05	adult	x	x	x	x	adult_ovary	adult_ovary	adult_ovary	x	x	adult_gonadal	x	x	x	x	0.3058	1.5487	0.1974	0.17501
FBgn0027560	9.63e-05	0.000381	0.000911	0.000112	0	0	0.0015	0	0	0.000222	0	0.00113	0	adult	adult	x	x	x	adult_general	adult_general	x	x	x	adult_general	adult_general	x	x	x	0.0202	1.842	0.0109	0.198819
FBgn0027561	0.000151	0.000163	0.000162	0.00016	9.89e-05	0	5.61e-05	0	0.000583	0	0	4.18e-05	0.000431	larval_pupal	x	x	x	x	adult_testis	adult_testis	x	x	x	adult_gonadal	adult_gonadal	x	x	x	0.1075	1.3864	0.0776	0.239462
FBgn0027562	0	0	5.4e-05	0	0	9.56e-05	4.49e-05	0	9.21e-05	0	0	4.18e-05	6.8e-05	adult	adult	adult	adult	adult	adult_testis	adult_testis	x	x	x	adult_gonadal	x	x	x	x	0.1532	1.8706	0.0819	0.491542
FBgn0027563	0	0	2.7e-05	0	0	0	4.49e-05	0	0	0	0	3.34e-05	0	adult	adult	adult	adult	adult	adult_general	adult_general	adult_general	adult_general	adult_general	adult_general	adult_general	adult_general	adult_general	adult_general	0.3913	2.1416	0.1827	0.0035476
FBgn0027564	7.57e-05	0	1.35e-05	7.19e-05	9.89e-05	0	2.25e-05	0	0	0	0	1.67e-05	0	embryonic	embryonic	embryonic	x	x	embryonic_gonadal	x	x	x	x	embryonic_gonadal	x	x	x	x	0.06	2.1523	0.0279	0.491542
FBgn0027565	3.44e-05	0	3.37e-05	2.4e-05	9.89e-05	0	2.25e-05	0	9.21e-05	0	0	1.67e-05	6.8e-05	embryonic	x	x	x	x	embryonic_gonadal	x	x	x	x	embryonic_gonadal	x	x	x	x	0.2413	1.5331	0.1574	0.491542
FBgn0027567	0.000557	0.000163	0.000182	0.000631	9.89e-05	0	0.000157	0.000695	0.000154	0	0	0.000117	0.000295	embryonic	embryonic	x	x	x	adult_ovary	x	x	x	x	embryonic_general	embryonic_general	x	x	x	0.1308	1.6777	0.078	0.178578
FBgn0027568	6.88e-05	0	4.72e-05	7.99e-05	0	9.56e-05	2.25e-05	0	0.000123	0	0	2.51e-05	9.07e-05	embryonic	x	x	x	x	adult_testis	x	x	x	x	adult_gonadal	x	x	x	x	0.0235	1.6212	0.0145	0.382825
FBgn0027569	0.000117	0	6.74e-05	0.000136	0	0	0.000101	0	3.07e-05	0	0	7.52e-05	2.27e-05	embryonic	x	x	x	x	embryonic_general	x	x	x	x	embryonic_general	x	x	x	x	0.0229	1.4166	0.0161	0.491542
FBgn0027570	8.94e-05	0.000272	4.72e-05	0.000104	0	0	5.61e-05	0	6.14e-05	0	0	4.18e-05	4.54e-05	larval_pupal	larval_pupal	x	x	x	x	x	x	x	x	x	x	x	x	x	0.0651	2.1975	0.0296	0.0592147
FBgn0027574	9.63e-05	0	2.7e-05	9.59e-05	9.89e-05	0	2.25e-05	0	6.14e-05	0	0	1.67e-05	4.54e-05	embryonic	embryonic	x	x	x	embryonic_gonadal	x	x	x	x	embryonic_gonadal	x	x	x	x	0.1854	2.1953	0.0844	0.366131
FBgn0027579	0.000117	0.000109	0.000344	0.000136	0	0	0.000483	8.69e-05	0.000215	0	0	0.000359	0.000181	adult	adult	x	x	x	adult_general	x	x	x	x	adult_general	x	x	x	x	0.0775	1.436	0.054	0.491542
FBgn0027581	3.44e-05	0	4.72e-05	4e-05	0	0	5.61e-05	0.000174	0	0	0	4.18e-05	4.54e-05	adult	x	x	x	x	adult_ovary	adult_ovary	adult_ovary	x	x	adult_gonadal	x	x	x	x	0.0765	1.1051	0.0693	0.491542
FBgn0027582	8.26e-05	0.000109	0.000209	9.59e-05	0	0	4.49e-05	0	0.000829	0	0	3.34e-05	0.000612	adult	x	x	x	x	adult_testis	adult_testis	adult_testis	x	x	adult_gonadal	adult_gonadal	adult_gonadal	x	x	0.0933	1.9184	0.0486	0.0318075
FBgn0027583	5.5e-05	0	5.4e-05	6.39e-05	0	0	7.86e-05	0	3.07e-05	0	0	5.85e-05	2.27e-05	embryonic	x	x	x	x	embryonic_general	x	x	x	x	embryonic_general	x	x	x	x	0.0524	1.6215	0.0323	0.187638
FBgn0027584	0	0	0.00027	0	0	0	0.000449	0	0	0	0	0.000334	0	adult	adult	adult	adult	adult	adult_general	adult_general	adult_general	adult_general	adult_general	adult_general	adult_general	adult_general	adult_general	adult_general	0.1546	1.932	0.08	0.491542
FBgn0027585	0	0.00087	0.000128	0	0	0	0.000213	0	0	0	0	0.000159	0	larval_pupal	larval_pupal	larval_pupal	x	x	x	x	x	x	x	x	x	x	x	x	0.0995	1.8609	0.0534	0.046258
FBgn0027586	0	0	0.000175	0	0	0	0.000281	8.69e-05	0	0	0	0.000209	2.27e-05	adult	adult	adult	adult	adult	adult_general	adult_general	x	x	x	adult_general	adult_general	adult_general	adult_general	x	0.0916	1.3807	0.0663	0.491542
FBgn0027587	0.000131	0	3.37e-05	0.000152	0	0	4.49e-05	0	3.07e-05	0	0	3.34e-05	2.27e-05	embryonic	embryonic	x	x	x	embryonic_general	embryonic_general	embryonic_general	x	x	embryonic_general	embryonic_general	embryonic_general	x	x	0.115	1.9699	0.0584	0.491542
FBgn0027589	0	0	6.07e-05	0	0	0	0.000101	0	0	0	0	7.52e-05	0	adult	adult	adult	adult	adult	adult_general	adult_general	adult_general	adult_general	adult_general	adult_general	adult_general	adult_general	adult_general	adult_general	0.1448	1.1296	0.1282	0.16133
FBgn0027590	1.38e-05	0.000109	0.000121	0	9.89e-05	0.000478	0.000112	0.000261	0	0	0	0.000125	6.8e-05	adult	x	x	x	x	adult_ovary	adult_ovary	x	x	x	adult_general	x	x	x	x	0.044	2.0427	0.0216	0.491542
FBgn0027592	0.000289	0	3.37e-05	0.000336	0	9.56e-05	4.49e-05	0	0	0	0	4.18e-05	0	embryonic	embryonic	embryonic	embryonic	x	embryonic_general	embryonic_general	embryonic_general	embryonic_general	x	embryonic_general	embryonic_general	embryonic_general	embryonic_general	x	0.0509	1.6841	0.0302	0.491542
FBgn0027593	6.88e-06	0.000163	0.000142	7.99e-06	0	0	0.000236	0	0	0	0	0.000175	0	larval_pupal	x	x	x	x	adult_general	x	x	x	x	adult_general	x	x	x	x	0.0941	1.6812	0.056	0.321406
FBgn0027594	4.13e-05	0	6.07e-05	1.6e-05	0.000198	0	0.000101	0	0	0	0	7.52e-05	0	adult	x	x	x	x	embryonic_gonadal	embryonic_gonadal	x	x	x	embryonic_gonadal	embryonic_gonadal	x	x	x	0.0765	2.1454	0.0356	0.343952
FBgn0027595	3.44e-05	0	2.7e-05	4e-05	0	0	2.25e-05	0.000174	0	0	0	1.67e-05	4.54e-05	embryonic	x	x	x	x	adult_ovary	adult_ovary	adult_ovary	x	x	adult_gonadal	x	x	x	x	0.0122	0.7892	0.0154	0.141863
FBgn0027596	3.44e-05	0	0.000115	4e-05	0	0	0.000101	8.69e-05	0.000215	0	0	7.52e-05	0.000181	adult	adult	x	x	x	adult_testis	adult_testis	x	x	x	adult_gonadal	adult_gonadal	x	x	x	0.1332	1.5471	0.0861	0.400961
FBgn0027597	6.88e-05	0	5.4e-05	7.19e-05	4.95e-05	0	8.98e-05	0	0	0	0	6.68e-05	0	embryonic	x	x	x	x	embryonic_general	x	x	x	x	embryonic_general	x	x	x	x	0.0191	2.1064	0.009	0.491542
FBgn0027600	2.06e-05	0.000381	3.37e-05	2.4e-05	0	0	5.61e-05	0	0	0	0	4.18e-05	0	larval_pupal	larval_pupal	larval_pupal	larval_pupal	x	x	x	x	x	x	x	x	x	x	x	0.0728	1.5259	0.0477	0.491542
FBgn0027601	0.000131	0	0.000182	0.000152	0	9.56e-05	0.000258	0	0	0.000667	0	0.000226	0	adult	x	x	x	x	adult_general	x	x	x	x	adult_general	x	x	x	x	0.1002	1.727	0.058	0.491542
FBgn0027602	0.000131	0	2.7e-05	0.000152	0	0	2.25e-05	0.000174	0	0	0	1.67e-05	4.54e-05	embryonic	embryonic	embryonic	x	x	adult_ovary	x	x	x	x	embryonic_general	embryonic_general	x	x	x	0.1401	1.4732	0.0951	0.128028
FBgn0027605	0.000124	5.44e-05	6.07e-05	0.000144	0	0	8.98e-05	0	3.07e-05	0	0	6.68e-05	2.27e-05	embryonic	embryonic	x	x	x	embryonic_general	embryonic_general	x	x	x	embryonic_general	embryonic_general	x	x	x	0.0093	1.1187	0.0083	0.491542
FBgn0027607	0.000103	0	5.4e-05	0.00012	0	9.56e-05	4.49e-05	0	9.21e-05	0	0	4.18e-05	6.8e-05	embryonic	x	x	x	x	embryonic_general	x	x	x	x	embryonic_general	x	x	x	x	0.0338	2.1486	0.0157	0.491542
FBgn0027608	1.38e-05	0.000381	0.000324	1.6e-05	0	0	0.000326	0	0.000491	0.000667	0	0.000267	0.000363	larval_pupal	x	x	x	x	adult_testis	x	x	x	x	x	x	x	x	x	0.0221	1.2814	0.0173	0.349347
FBgn0027609	3.44e-05	0	8.09e-05	2.4e-05	9.89e-05	0	7.86e-05	0.000174	9.21e-05	0	0	5.85e-05	0.000113	adult	adult	x	x	x	adult_ovary	x	x	x	x	adult_gonadal	x	x	x	x	0.0942	1.9806	0.0476	0.107276
FBgn0027610	4.82e-05	5.44e-05	6.74e-05	5.59e-05	0	0	8.98e-05	0.000174	0	0	0	6.68e-05	4.54e-05	adult	x	x	x	x	adult_ovary	adult_ovary	x	x	x	adult_general	x	x	x	x	0.1661	2.5057	0.0663	0.0966992
FBgn0027615	3.44e-05	5.44e-05	8.77e-05	4e-05	0	0	2.25e-05	0.000174	0.000276	0	0	1.67e-05	0.00025	adult	x	x	x	x	adult_testis	x	x	x	x	adult_gonadal	adult_gonadal	adult_gonadal	x	x	0.1261	2.1907	0.0575	0.491542
FBgn0027616	0.00011	0	0.000162	0.000128	0	0	0.000247	0	6.14e-05	0	0	0.000184	4.54e-05	adult	x	x	x	x	adult_general	x	x	x	x	adult_general	x	x	x	x	0.1076	1.5726	0.0684	0.491542
FBgn0027617	4.13e-05	0	3.37e-05	3.2e-05	9.89e-05	0	4.49e-05	0	3.07e-05	0	0	3.34e-05	2.27e-05	embryonic	x	x	x	x	embryonic_gonadal	embryonic_gonadal	x	x	x	embryonic_gonadal	embryonic_gonadal	x	x	x	0.1063	1.9067	0.0557	0.491542
FBgn0027619	9.63e-05	5.44e-05	0.000229	5.59e-05	0.000346	0.000383	0.000269	0.000261	9.21e-05	0	0	0.000234	0.000136	adult	adult	x	x	x	embryonic_gonadal	x	x	x	x	embryonic_gonadal	x	x	x	x	0.0931	2.6342	0.0353	0.312561
FBgn0027620	3.44e-05	0.000163	1.35e-05	4e-05	0	0	0	0	6.14e-05	0	0	0	4.54e-05	larval_pupal	larval_pupal	larval_pupal	x	x	x	x	x	x	x	x	x	x	x	x	0.1793	2.6076	0.0688	0.491542
FBgn0027654	1.38e-05	0	7.42e-05	1.6e-05	0	0	0.000123	0	0	0	0	9.19e-05	0	adult	adult	adult	x	x	adult_general	adult_general	adult_general	x	x	adult_general	adult_general	adult_general	x	x	0.0339	1.0074	0.0337	0.491542
FBgn0027657	9.63e-05	0.000109	0.000621	8.79e-05	0.000148	0.000191	0.000965	0.000174	6.14e-05	0	0	0.000735	9.07e-05	adult	adult	adult	x	x	adult_general	adult_general	adult_general	x	x	adult_general	adult_general	adult_general	x	x	0.0981	0.8867	0.1107	0.491542
FBgn0027659	0	0	0.000121	0	0	9.56e-05	0	0	0.000522	0	0	8.36e-06	0.000386	adult	adult	adult	adult	adult	adult_testis	adult_testis	adult_testis	adult_testis	x	adult_gonadal	adult_gonadal	adult_gonadal	adult_gonadal	x	0.2012	2.6533	0.0758	0.491542
FBgn0027660	0.00011	0.000109	2.02e-05	0.00012	4.95e-05	9.56e-05	1.12e-05	0	3.07e-05	0	0	1.67e-05	2.27e-05	embryonic	x	x	x	x	embryonic_general	x	x	x	x	embryonic_general	x	x	x	x	0.0743	1.6221	0.0458	0.327425
FBgn0027779	0.00033	0.000109	0.000384	0.00036	0.000148	0.000191	0.000427	0.000174	0.000461	0	0	0.000334	0.000386	adult	x	x	x	x	adult_testis	x	x	x	x	adult_gonadal	x	x	x	x	0.0306	1.0207	0.03	0.491542
FBgn0027780	5.5e-05	5.44e-05	6.74e-06	6.39e-05	0	0	1.12e-05	0	0	0	0	8.36e-06	0	embryonic	x	x	x	x	embryonic_general	x	x	x	x	embryonic_general	x	x	x	x	0.2281	1.8418	0.1239	0.308814
FBgn0027784	7.57e-05	0	6.74e-06	8.79e-05	0	0	1.12e-05	0	0	0	0	8.36e-06	0	embryonic	embryonic	embryonic	embryonic	x	embryonic_general	embryonic_general	embryonic_general	embryonic_general	x	embryonic_general	embryonic_general	embryonic_general	embryonic_general	x	0.0331	2.4569	0.0135	0.491542
FBgn0027785	6.88e-05	5.44e-05	0.000162	2.4e-05	0.000346	9.56e-05	0.000236	0.000174	0	0	0	0.000184	4.54e-05	adult	adult	x	x	x	embryonic_gonadal	x	x	x	x	embryonic_gonadal	x	x	x	x	0.0839	1.7017	0.0493	0.491542
FBgn0027786	0.00011	0.000109	0.000142	9.59e-05	0.000198	0	8.98e-05	8.69e-05	0.000368	0	0	6.68e-05	0.000295	adult	x	x	x	x	adult_testis	x	x	x	x	adult_gonadal	x	x	x	x	0.0969	1.4654	0.0661	0.356943
FBgn0027788	0	0	6.74e-06	0	0	0	1.12e-05	0	0	0	0	8.36e-06	0	adult	adult	adult	adult	adult	adult_general	adult_general	adult_general	adult_general	adult_general	adult_general	adult_general	adult_general	adult_general	adult_general	0.0981	2.5751	0.0381	0.491542
FBgn0027790	0	5.44e-05	4.72e-05	0	0	0	5.61e-05	0.000174	0	0	0	4.18e-05	4.54e-05	larval_pupal	x	x	x	x	adult_ovary	adult_ovary	x	x	x	x	x	x	x	x	0.0816	1.114	0.0732	0.205947
FBgn0027791	2.06e-05	0.000109	2.7e-05	2.4e-05	0	0	3.37e-05	8.69e-05	0	0	0	2.51e-05	2.27e-05	larval_pupal	larval_pupal	larval_pupal	x	x	x	x	x	x	x	x	x	x	x	x	0.1768	2.6023	0.0679	0.457611
FBgn0027793	6.88e-06	5.44e-05	2.7e-05	0	4.95e-05	0	4.49e-05	0	0	0	0	3.34e-05	0	larval_pupal	larval_pupal	x	x	x	x	x	x	x	x	x	x	x	x	x	0.3292	2.3738	0.1387	0.491542
FBgn0027794	2.75e-05	0	6.07e-05	1.6e-05	9.89e-05	0	3.37e-05	0.000261	9.21e-05	0	0	2.51e-05	0.000136	adult	adult	x	x	x	adult_ovary	adult_ovary	x	x	x	adult_gonadal	x	x	x	x	0.2839	2.7673	0.1026	0.190522
FBgn0027835	0.000702	0.000381	0.000128	0.000767	0.000297	0	0.000191	8.69e-05	0	0.000222	0	0.00015	2.27e-05	embryonic	x	x	x	x	embryonic_general	embryonic_general	x	x	x	embryonic_general	embryonic_general	x	x	x	0.0871	1.2953	0.0672	0.0290363
FBgn0027836	0.000131	0	4.05e-05	0.000152	0	0	5.61e-05	0	3.07e-05	0	0	4.18e-05	2.27e-05	embryonic	embryonic	x	x	x	embryonic_general	embryonic_general	x	x	x	embryonic_general	embryonic_general	x	x	x	0.0596	1.807	0.033	0.491542
FBgn0027841	6.88e-06	0	6.74e-06	7.99e-06	0	0	1.12e-05	0	0	0	0	8.36e-06	0	embryonic	x	x	x	x	adult_general	x	x	x	x	adult_general	x	x	x	x	0.0562	2.2173	0.0253	0.190052
FBgn0027842	0.000399	0.000163	0.00025	0.000448	9.89e-05	0.000191	0.000393	0	0	0	0	0.000309	0	embryonic	x	x	x	x	embryonic_general	x	x	x	x	embryonic_general	x	x	x	x	0.0369	1.4178	0.026	0.161932
FBgn0027843	3.44e-05	0.000163	0.000135	4e-05	0	0	0.000225	0	0	0	0	0.000167	0	larval_pupal	x	x	x	x	adult_general	x	x	x	x	adult_general	x	x	x	x	0.1684	1.9094	0.0882	0.491542
FBgn0027844	2.06e-05	0.000109	0.00025	2.4e-05	0	0	0.000415	0	0	0	0	0.000309	0	adult	adult	x	x	x	adult_general	adult_general	x	x	x	adult_general	adult_general	x	x	x	0.0293	1.361	0.0215	0.491542
FBgn0027865	0.000303	5.44e-05	0	0.000352	0	0	0	0	0	0	0	0	0	embryonic	embryonic	embryonic	x	x	embryonic_general	embryonic_general	embryonic_general	x	x	embryonic_general	embryonic_general	embryonic_general	x	x	0.0813	1.4925	0.0545	0.491542
FBgn0027866	0.000248	0	4.05e-05	0.000288	0	9.56e-05	0	8.69e-05	0.000123	0	0	8.36e-06	0.000113	embryonic	embryonic	embryonic	x	x	embryonic_general	embryonic_general	x	x	x	embryonic_general	embryonic_general	x	x	x	0.2875	1.6967	0.1694	0.233271
FBgn0027868	9.63e-05	5.44e-05	8.09e-05	8.79e-05	0.000148	0	0	0.000347	0.000246	0	0	0	0.000272	embryonic	x	x	x	x	adult_ovary	x	x	x	x	adult_gonadal	x	x	x	x	0.1796	2.5055	0.0717	0.0492438
FBgn0027872	4.13e-05	0	6.74e-06	4.8e-05	0	0	1.12e-05	0	0	0	0	8.36e-06	0	embryonic	embryonic	embryonic	x	x	embryonic_general	embryonic_general	embryonic_general	x	x	embryonic_general	embryonic_general	embryonic_general	x	x	0.0761	1.3085	0.0582	0.357352
FBgn0027885	0.000261	0.000218	8.09e-05	0.00028	0.000148	0	0.000101	8.69e-05	6.14e-05	0	0	7.52e-05	6.8e-05	embryonic	x	x	x	x	embryonic_general	x	x	x	x	embryonic_general	x	x	x	x	0.0511	1.6886	0.0303	0.327398
FBgn0027903	6.88e-06	5.44e-05	1.35e-05	7.99e-06	0	0	1.12e-05	0	3.07e-05	0	0	8.36e-06	2.27e-05	larval_pupal	larval_pupal	larval_pupal	x	x	x	x	x	x	x	x	x	x	x	x	0.1188	1.8994	0.0626	0.491542
FBgn0027914	4.13e-05	0	6.74e-06	4.8e-05	0	0	0	8.69e-05	0	0	0	0	2.27e-05	embryonic	embryonic	embryonic	x	x	adult_ovary	x	x	x	x	embryonic_general	embryonic_general	x	x	x	0.1228	2.1087	0.0582	0.491542
FBgn0027929	0	0	2.02e-05	0	0	0	3.37e-05	0	0	0	0	2.51e-05	0	adult	adult	adult	adult	adult	adult_general	adult_general	adult_general	adult_general	adult_general	adult_general	adult_general	adult_general	adult_general	adult_general	0.2013	2.0595	0.0977	0.0972407
FBgn0027932	0.000991	0.000761	0.000304	0.00109	0.000396	0	0.000258	0.000521	0.000491	0	0	0.000192	0.000499	embryonic	x	x	x	x	embryonic_general	x	x	x	x	embryonic_general	x	x	x	x	0.2563	0.9714	0.2638	0.164305
FBgn0027936	2.06e-05	5.44e-05	4.05e-05	0	0.000148	0.000191	0	0	9.21e-05	0.000222	0	2.51e-05	6.8e-05	larval_pupal	x	x	x	x	embryonic_gonadal	x	x	x	x	embryonic_gonadal	embryonic_gonadal	x	x	x	0.0144	1.2601	0.0114	0.491542
FBgn0027948	4.82e-05	5.44e-05	9.44e-05	5.59e-05	0	9.56e-05	8.98e-05	8.69e-05	0.000123	0	0	7.52e-05	0.000113	adult	x	x	x	x	adult_testis	x	x	x	x	adult_gonadal	x	x	x	x	0.081	2.0826	0.0389	0.0680205
FBgn0027949	0.000186	5.44e-05	2.02e-05	0.000216	0	0	1.12e-05	8.69e-05	3.07e-05	0	0	8.36e-06	4.54e-05	embryonic	embryonic	x	x	x	embryonic_general	embryonic_general	x	x	x	embryonic_general	embryonic_general	x	x	x	0.2161	1.9848	0.1089	0.416164
FBgn0027950	6.19e-05	0	2.7e-05	7.19e-05	0	0.000191	1.12e-05	8.69e-05	0	0	0	2.51e-05	2.27e-05	embryonic	embryonic	x	x	x	adult_ovary	x	x	x	x	embryonic_general	embryonic_general	x	x	x	0.1332	1.4739	0.0904	0.327425
FBgn0027951	0.00031	0.000109	4.72e-05	0.00036	0	0	3.37e-05	0.000261	3.07e-05	0	0	2.51e-05	9.07e-05	embryonic	embryonic	x	x	x	embryonic_general	x	x	x	x	embryonic_general	embryonic_general	x	x	x	0.0429	0.9352	0.0459	0.183362
FBgn0028292	0.000165	0	8.77e-05	0.000192	0	0	6.74e-05	0	0.000215	0	0	5.01e-05	0.000159	embryonic	x	x	x	x	adult_testis	x	x	x	x	embryonic_general	x	x	x	x	0.0524	1.7986	0.0291	0.276142
FBgn0028325	0.000158	0.000163	0.00029	0.000184	0	0	0.000382	0.000782	0	0	0	0.000284	0.000204	adult	x	x	x	x	adult_ovary	adult_ovary	x	x	x	adult_general	x	x	x	x	0.0238	1.1698	0.0203	0.260082
FBgn0028331	0.000722	0.000326	0.000661	0.000783	0.000346	9.56e-05	0.000943	0.000695	0.000154	0	0	0.00071	0.000295	embryonic	x	x	x	x	embryonic_general	x	x	x	x	embryonic_general	x	x	x	x	0.2577	1.5833	0.1627	0.166594
FBgn0028342	8.26e-05	0	6.74e-05	5.59e-05	0.000247	0	0.000112	0	0	0	0	8.36e-05	0	embryonic	x	x	x	x	embryonic_gonadal	embryonic_gonadal	x	x	x	embryonic_gonadal	embryonic_gonadal	x	x	x	0.0616	1.1846	0.052	0.371405
FBgn0028360	4.82e-05	0.000163	2.02e-05	5.59e-05	0	0	0	0	9.21e-05	0	0	0	6.8e-05	larval_pupal	larval_pupal	x	x	x	x	x	x	x	x	x	x	x	x	x	0.224	1.8574	0.1206	0.279437
FBgn0028370	0	0	2.7e-05	0	0	0	4.49e-05	0	0	0	0	3.34e-05	0	adult	adult	adult	adult	adult	adult_general	adult_general	adult_general	adult_general	adult_general	adult_general	adult_general	adult_general	adult_general	adult_general	0.0806	1.9605	0.0411	0.491542
FBgn0028372	2.75e-05	0	3.37e-05	3.2e-05	0	0	1.12e-05	0	0.000123	0	0	8.36e-06	9.07e-05	adult	x	x	x	x	adult_testis	adult_testis	x	x	x	adult_gonadal	adult_gonadal	x	x	x	0.0848	1.5021	0.0565	0.214256
FBgn0028373	0.000351	0.000109	9.44e-05	0.000408	0	0.000383	0.000112	0	0	0	0	0.000117	0	embryonic	embryonic	x	x	x	embryonic_general	embryonic_general	x	x	x	embryonic_general	embryonic_general	x	x	x	0.0312	1.1385	0.0274	0.270105
FBgn0028374	2.06e-05	5.44e-05	0.000182	2.4e-05	0	0	0.000303	0	0	0	0	0.000226	0	adult	adult	x	x	x	adult_general	adult_general	adult_general	x	x	adult_general	adult_general	adult_general	x	x	0.1238	0.6744	0.1836	0.491542
FBgn0028375	0.000296	0	1.35e-05	0.000344	0	0	1.12e-05	0	3.07e-05	0	0	8.36e-06	2.27e-05	embryonic	embryonic	embryonic	embryonic	x	embryonic_general	embryonic_general	embryonic_general	embryonic_general	x	embryonic_general	embryonic_general	embryonic_general	embryonic_general	x	0.0699	1.1812	0.0592	0.288224
FBgn0028379	0	0	7.42e-05	0	0	0.000287	0	0	0.000246	0	0	2.51e-05	0.000181	adult	adult	adult	adult	adult	adult_testis	adult_testis	adult_testis	adult_testis	x	adult_gonadal	adult_gonadal	adult_gonadal	x	x	0.4612	1.8483	0.2495	0.353291
FBgn0028380	0.00011	0	4.05e-05	0.000128	0	0.000383	0	0	6.14e-05	0	0	3.34e-05	4.54e-05	embryonic	embryonic	x	x	x	embryonic_general	embryonic_general	x	x	x	embryonic_general	embryonic_general	x	x	x	0.2889	1.5963	0.181	0.491542
FBgn0028381	6.88e-06	5.44e-05	2.02e-05	7.99e-06	0	9.56e-05	0	0	6.14e-05	0	0	8.36e-06	4.54e-05	larval_pupal	larval_pupal	x	x	x	adult_testis	x	x	x	x	x	x	x	x	x	0.0671	2.5379	0.0264	0.491542
FBgn0028382	4.82e-05	0	0	5.59e-05	0	0	0	0	0	0	0	0	0	embryonic	embryonic	embryonic	embryonic	embryonic	embryonic_general	embryonic_general	embryonic_general	embryonic_general	embryonic_general	embryonic_general	embryonic_general	embryonic_general	embryonic_general	embryonic_general	0.0293	2.1619	0.0136	0.491542
FBgn0028386	2.75e-05	0	2.02e-05	2.4e-05	4.95e-05	9.56e-05	2.25e-05	0	0	0	0	2.51e-05	0	embryonic	x	x	x	x	embryonic_gonadal	x	x	x	x	embryonic_gonadal	x	x	x	x	0.107	1.3099	0.0817	0.186804
FBgn0028387	2.75e-05	0	2.02e-05	3.2e-05	0	0	3.37e-05	0	0	0	0	2.51e-05	0	embryonic	x	x	x	x	embryonic_general	x	x	x	x	embryonic_general	x	x	x	x	0.0844	1.872	0.0451	0.445749
FBgn0028388	0.00109	0.000381	0.000142	0.00127	0	0	0.00018	0.000347	0	0.000222	0	0.000142	9.07e-05	embryonic	embryonic	x	x	x	embryonic_general	embryonic_general	x	x	x	embryonic_general	embryonic_general	x	x	x	0.0981	1.0454	0.0938	0.29515
FBgn0028394	3.44e-05	0.000272	2.02e-05	4e-05	0	0	3.37e-05	0	0	0	0	2.51e-05	0	larval_pupal	larval_pupal	larval_pupal	x	x	x	x	x	x	x	x	x	x	x	x	0.0386	1.3912	0.0277	0.446608
FBgn0028398	2.75e-05	0	7.42e-05	1.6e-05	9.89e-05	9.56e-05	0.000101	8.69e-05	0	0	0	8.36e-05	2.27e-05	adult	adult	x	x	x	embryonic_gonadal	x	x	x	x	embryonic_gonadal	x	x	x	x	0.1839	2.3393	0.0786	0.111617
FBgn0028402	4.82e-05	5.44e-05	4.72e-05	4.8e-05	4.95e-05	0	4.49e-05	8.69e-05	6.14e-05	0	0	3.34e-05	6.8e-05	larval_pupal	x	x	x	x	adult_ovary	x	x	x	x	adult_gonadal	x	x	x	x	0.0937	2.0198	0.0464	0.491542
FBgn0028406	0	0	6.74e-06	0	0	0	1.12e-05	0	0	0	0	8.36e-06	0	adult	adult	adult	adult	adult	adult_general	adult_general	adult_general	adult_general	adult_general	adult_general	adult_general	adult_general	adult_general	adult_general	0.1409	1.8068	0.078	0.153529
FBgn0028407	0	0	8.09e-05	0	0	9.56e-05	2.25e-05	0	0.000276	0	0	2.51e-05	0.000204	adult	adult	adult	adult	adult	adult_testis	adult_testis	adult_testis	adult_testis	x	adult_gonadal	adult_gonadal	adult_gonadal	adult_gonadal	x	0.128	1.134	0.1129	0.164305
FBgn0028408	0.000227	0	4.72e-05	0.000264	0	0	1.12e-05	0.000174	0.000123	0	0	8.36e-06	0.000136	embryonic	embryonic	embryonic	x	x	embryonic_general	x	x	x	x	embryonic_general	x	x	x	x	0.0162	0.7404	0.0219	0.340069
FBgn0028410	0	0	6.74e-06	0	0	0	0	0	3.07e-05	0	0	0	2.27e-05	adult	adult	adult	adult	adult	adult_testis	adult_testis	adult_testis	adult_testis	adult_testis	adult_gonadal	adult_gonadal	adult_gonadal	adult_gonadal	adult_gonadal	0.396	1.7116	0.2314	0.241656
FBgn0028411	9.63e-05	0	6.74e-06	4e-05	0.000445	0	0	8.69e-05	0	0	0	0	2.27e-05	embryonic	embryonic	embryonic	embryonic	x	embryonic_gonadal	embryonic_gonadal	embryonic_gonadal	x	x	embryonic_gonadal	embryonic_gonadal	embryonic_gonadal	embryonic_gonadal	x	0.1752	2.1854	0.0802	0.491542
FBgn0028418	0	0	2.02e-05	0	0	9.56e-05	1.12e-05	0	3.07e-05	0	0	1.67e-05	2.27e-05	adult	adult	adult	adult	adult	adult_testis	x	x	x	x	adult_gonadal	x	x	x	x	0.1867	1.8775	0.0994	0.491542
FBgn0028419	0.000255	0.000109	5.4e-05	0.000296	0	9.56e-05	3.37e-05	0.000174	6.14e-05	0	0	3.34e-05	9.07e-05	embryonic	embryonic	x	x	x	embryonic_general	x	x	x	x	embryonic_general	embryonic_general	x	x	x	0.0783	1.4432	0.0543	0.491542
FBgn0028420	8.26e-05	5.44e-05	6.74e-06	9.59e-05	0	9.56e-05	0	0	0	0	0	8.36e-06	0	embryonic	x	x	x	x	embryonic_general	x	x	x	x	embryonic_general	x	x	x	x	0.1488	1.5368	0.0968	0.450516
FBgn0028421	4.82e-05	5.44e-05	1.35e-05	5.59e-05	0	0	2.25e-05	0	0	0	0	1.67e-05	0	larval_pupal	x	x	x	x	embryonic_general	x	x	x	x	embryonic_general	x	x	x	x	0.0321	1.5034	0.0214	0.491542
FBgn0028424	0.000103	0.000109	0.000182	0.00012	0	0	0.000281	0	6.14e-05	0	0	0.000209	4.54e-05	adult	x	x	x	x	adult_general	x	x	x	x	adult_general	x	x	x	x	0.337	2.4687	0.1365	0.105756
FBgn0028425	0.000413	0	3.37e-05	0.00048	0	0	2.25e-05	8.69e-05	6.14e-05	0	0	1.67e-05	6.8e-05	embryonic	embryonic	embryonic	embryonic	x	embryonic_general	embryonic_general	embryonic_general	x	x	embryonic_general	embryonic_general	embryonic_general	x	x	0.0955	1.3609	0.0702	0.0966992
FBgn0028426	1.38e-05	0	6.74e-06	1.6e-05	0	0	0	8.69e-05	0	0	0	0	2.27e-05	embryonic	embryonic	x	x	x	adult_ovary	adult_ovary	adult_ovary	x	x	adult_gonadal	x	x	x	x	0.1358	1.9556	0.0694	0.170769
FBgn0028428	1.38e-05	5.44e-05	2.02e-05	1.6e-05	0	0	3.37e-05	0	0	0	0	2.51e-05	0	larval_pupal	larval_pupal	x	x	x	x	x	x	x	x	x	x	x	x	x	0.0374	0.5957	0.0628	0.308345
FBgn0028429	8.94e-05	5.44e-05	2.02e-05	0.000104	0	0	2.25e-05	0	3.07e-05	0	0	1.67e-05	2.27e-05	embryonic	x	x	x	x	embryonic_general	x	x	x	x	embryonic_general	x	x	x	x	0.0746	1.365	0.0547	0.491542
FBgn0028433	2.75e-05	0	0.0013	3.2e-05	0	0	0.00216	0	0	0.000222	0	0.00161	0	adult	adult	adult	adult	x	adult_general	adult_general	adult_general	adult_general	x	adult_general	adult_general	adult_general	adult_general	x	0.0382	0.3367	0.1133	0.0064309
FBgn0028434	0	0	1.35e-05	0	0	0	0	0.000174	0	0	0	0	4.54e-05	adult	adult	adult	adult	adult	adult_ovary	adult_ovary	adult_ovary	adult_ovary	adult_ovary	adult_gonadal	adult_gonadal	adult_gonadal	adult_gonadal	adult_gonadal	0.1131	2.3698	0.0477	0.491542
FBgn0028436	4.82e-05	0	0	5.59e-05	0	0	0	0	0	0	0	0	0	embryonic	embryonic	embryonic	embryonic	embryonic	embryonic_general	embryonic_general	embryonic_general	embryonic_general	embryonic_general	embryonic_general	embryonic_general	embryonic_general	embryonic_general	embryonic_general	0.1143	1.9561	0.0584	0.166594
FBgn0028467	2.75e-05	5.44e-05	2.02e-05	3.2e-05	0	9.56e-05	1.12e-05	8.69e-05	0	0	0	1.67e-05	2.27e-05	larval_pupal	x	x	x	x	adult_ovary	x	x	x	x	x	x	x	x	x	0.163	2.0821	0.0783	0.491542
FBgn0028468	0.000227	0	0	0.000264	0	0	0	0	0	0	0	0	0	embryonic	embryonic	embryonic	embryonic	embryonic	embryonic_general	embryonic_general	embryonic_general	embryonic_general	embryonic_general	embryonic_general	embryonic_general	embryonic_general	embryonic_general	embryonic_general	0.0698	1.4717	0.0474	0.491542
FBgn0028469	8.26e-05	0.000163	5.4e-05	9.59e-05	0	9.56e-05	2.25e-05	0	0.000154	0	0	2.51e-05	0.000113	larval_pupal	x	x	x	x	x	x	x	x	x	x	x	x	x	x	0.1381	1.9092	0.0723	0.0472655
FBgn0028470	0.000227	5.44e-05	1.35e-05	0.000264	0	0	2.25e-05	0	0	0	0	1.67e-05	0	embryonic	embryonic	embryonic	x	x	embryonic_general	embryonic_general	embryonic_general	x	x	embryonic_general	embryonic_general	embryonic_general	x	x	0.1197	1.8978	0.0631	0.491542
FBgn0028471	0.000213	0	1.35e-05	0.000248	0	0	2.25e-05	0	0	0	0	1.67e-05	0	embryonic	embryonic	embryonic	embryonic	x	embryonic_general	embryonic_general	embryonic_general	embryonic_general	x	embryonic_general	embryonic_general	embryonic_general	embryonic_general	x	0.1781	2.0891	0.0852	0.491542
FBgn0028473	0.00216	0.000544	0.000884	0.00247	0.000247	9.56e-05	0.00109	0.00261	9.21e-05	0	0	0.000819	0.000749	embryonic	embryonic	x	x	x	adult_ovary	x	x	x	x	embryonic_general	embryonic_general	x	x	x	0.0341	1.5203	0.0224	0.408836
FBgn0028474	0.000275	0	2.7e-05	0.00032	0	0	2.25e-05	0	6.14e-05	0	0	1.67e-05	4.54e-05	embryonic	embryonic	embryonic	embryonic	x	embryonic_general	embryonic_general	embryonic_general	x	x	embryonic_general	embryonic_general	embryonic_general	x	x	0.1314	1.6372	0.0803	0.21331
FBgn0028475	0.000103	0.000163	3.37e-05	0.00012	0	9.56e-05	2.25e-05	0	6.14e-05	0	0	2.51e-05	4.54e-05	larval_pupal	x	x	x	x	x	x	x	x	x	x	x	x	x	x	0.1421	1.362	0.1043	0.0721835
FBgn0028476	8.26e-05	5.44e-05	3.37e-05	9.59e-05	0	0	2.25e-05	0	9.21e-05	0	0	1.67e-05	6.8e-05	embryonic	x	x	x	x	embryonic_general	x	x	x	x	embryonic_general	x	x	x	x	0.148	1.4767	0.1002	0.491542
FBgn0028479	0.000317	0.000163	0.000256	0.000344	0.000148	0	0.000281	0.000608	0.000184	0	0	0.000209	0.000295	embryonic	x	x	x	x	adult_ovary	x	x	x	x	embryonic_general	x	x	x	x	0.042	1.4427	0.0291	0.353383
FBgn0028480	0.000186	0.000163	0.00027	0.000216	0	0	0.000314	0.000434	0.000215	0	0	0.000234	0.000272	adult	x	x	x	x	adult_ovary	x	x	x	x	adult_gonadal	x	x	x	x	0.103	1.7983	0.0573	0.0035476
FBgn0028481	1.38e-05	0	6.74e-05	1.6e-05	0	0	0.000112	0	0	0	0	8.36e-05	0	adult	adult	adult	x	x	adult_general	adult_general	adult_general	x	x	adult_general	adult_general	adult_general	x	x	0.1003	1.4215	0.0706	0.491542
FBgn0028482	5.5e-05	5.44e-05	0.000108	6.39e-05	0	0	0.00018	0	0	0	0	0.000134	0	adult	x	x	x	x	adult_general	adult_general	x	x	x	adult_general	adult_general	x	x	x	0.0645	1.7505	0.0368	0.491542
FBgn0028484	4.13e-05	5.44e-05	0.000162	4.8e-05	0	0	0.000101	0	0.000461	0	0	7.52e-05	0.00034	adult	adult	x	x	x	adult_testis	adult_testis	adult_testis	x	x	adult_gonadal	adult_gonadal	adult_gonadal	x	x	0.0915	1.6435	0.0557	0.491542
FBgn0028485	0.000124	0	2.7e-05	0.000128	9.89e-05	0	2.25e-05	8.69e-05	3.07e-05	0	0	1.67e-05	4.54e-05	embryonic	embryonic	embryonic	x	x	embryonic_general	x	x	x	x	embryonic_general	x	x	x	x	0.1622	1.4819	0.1094	0.312665
FBgn0028487	4.82e-05	5.44e-05	0.000175	5.59e-05	0	0	8.98e-05	0	0.000553	0	0	6.68e-05	0.000408	adult	adult	x	x	x	adult_testis	adult_testis	adult_testis	adult_testis	x	adult_gonadal	adult_gonadal	adult_gonadal	x	x	0.1426	1.5226	0.0937	0.0320328
FBgn0028490	0.000261	5.44e-05	0.000216	0.000304	0	0.000191	0.000303	0.000174	3.07e-05	0	0	0.000242	6.8e-05	embryonic	x	x	x	x	embryonic_general	x	x	x	x	embryonic_general	x	x	x	x	0.2828	1.3569	0.2084	0.226442
FBgn0028494	5.5e-05	0.000163	0.000229	1.6e-05	0.000297	0	0.000359	0.000174	0	0	0	0.000267	4.54e-05	adult	x	x	x	x	embryonic_gonadal	x	x	x	x	embryonic_gonadal	x	x	x	x	0.0566	1.3846	0.0409	0.226993
FBgn0028495	6.88e-05	0	4.72e-05	6.39e-05	9.89e-05	0	5.61e-05	8.69e-05	3.07e-05	0	0	4.18e-05	4.54e-05	embryonic	x	x	x	x	embryonic_gonadal	x	x	x	x	embryonic_gonadal	x	x	x	x	0.0938	1.9303	0.0486	0.305647
FBgn0028496	0	0	4.72e-05	0	0	0	5.61e-05	0	6.14e-05	0	0	4.18e-05	4.54e-05	adult	adult	adult	adult	adult	adult_testis	x	x	x	x	adult_gonadal	x	x	x	x	0.0554	1.6089	0.0344	0.491542
FBgn0028497	0.000165	5.44e-05	9.44e-05	0.000192	0	0	0.000157	0	0	0	0	0.000117	0	embryonic	x	x	x	x	embryonic_general	x	x	x	x	embryonic_general	x	x	x	x	0.027	1.5162	0.0178	0.491542
FBgn0028499	0	0	2.7e-05	0	0	0	3.37e-05	8.69e-05	0	0	0	2.51e-05	2.27e-05	adult	adult	adult	adult	adult	adult_ovary	adult_ovary	x	x	x	adult_general	x	x	x	x	0.0791	1.8177	0.0435	0.356735
FBgn0028504	2.75e-05	0	2.7e-05	3.2e-05	0	0	4.49e-05	0	0	0	0	3.34e-05	0	embryonic	x	x	x	x	adult_general	x	x	x	x	adult_general	x	x	x	x	0.4851	1.7788	0.2727	0.491542
FBgn0028506	0.000124	0	0	0.000144	0	0	0	0	0	0	0	0	0	embryonic	embryonic	embryonic	embryonic	embryonic	embryonic_general	embryonic_general	embryonic_general	embryonic_general	embryonic_general	embryonic_general	embryonic_general	embryonic_general	embryonic_general	embryonic_general	0.132	1.4997	0.088	0.242527
FBgn0028507	2.06e-05	5.44e-05	4.72e-05	2.4e-05	0	0	7.86e-05	0	0	0	0	5.85e-05	0	larval_pupal	x	x	x	x	adult_general	x	x	x	x	adult_general	x	x	x	x	0.0101	1.945	0.0052	0.491542
FBgn0028509	0.000103	0	1.35e-05	0.00012	0	0	0	0.000174	0	0	0	0	4.54e-05	embryonic	embryonic	embryonic	x	x	adult_ovary	x	x	x	x	embryonic_general	embryonic_general	x	x	x	0.0286	1.4596	0.0196	0.491542
FBgn0028515	5.5e-05	0.000109	4.72e-05	6.39e-05	0	0	4.49e-05	0	9.21e-05	0	0	3.34e-05	6.8e-05	larval_pupal	x	x	x	x	x	x	x	x	x	x	x	x	x	x	0.2287	2.7205	0.0841	0.0035476
FBgn0028516	1.38e-05	5.44e-05	8.09e-05	1.6e-05	0	0	1.12e-05	0.000521	0.000154	0	0	8.36e-06	0.00025	adult	x	x	x	x	adult_ovary	adult_ovary	x	x	x	adult_gonadal	adult_gonadal	adult_gonadal	x	x	0.0467	0.914	0.0511	0.491542
FBgn0028518	6.19e-05	0.000218	7.42e-05	7.19e-05	0	9.56e-05	0.000112	0	0	0	0	9.19e-05	0	larval_pupal	larval_pupal	x	x	x	x	x	x	x	x	x	x	x	x	x	0.1873	2.0121	0.0931	0.281805
FBgn0028519	0.000124	5.44e-05	3.37e-05	0.000144	0	0.000191	3.37e-05	0	0	0	0	4.18e-05	0	embryonic	embryonic	x	x	x	embryonic_general	embryonic_general	x	x	x	embryonic_general	embryonic_general	x	x	x	0.1348	2.2349	0.0603	0.174771
FBgn0028520	0	0	3.37e-05	0	0	0	2.25e-05	0	9.21e-05	0	0	1.67e-05	6.8e-05	adult	adult	adult	adult	adult	adult_testis	adult_testis	adult_testis	x	x	adult_gonadal	adult_gonadal	adult_gonadal	x	x	0.2352	2.0285	0.1159	0.191269
FBgn0028523	8.94e-05	0	2.02e-05	0.000104	0	0	3.37e-05	0	0	0	0	2.51e-05	0	embryonic	embryonic	embryonic	x	x	embryonic_general	embryonic_general	embryonic_general	x	x	embryonic_general	embryonic_general	embryonic_general	x	x	0.1229	3.3997	0.0362	0.491542
FBgn0028525	0	0	1.35e-05	0	0	0	0	0.000174	0	0	0	0	4.54e-05	adult	adult	adult	adult	adult	adult_ovary	adult_ovary	adult_ovary	adult_ovary	adult_ovary	adult_gonadal	adult_gonadal	adult_gonadal	adult_gonadal	adult_gonadal	0.584	2.0116	0.2903	0.200336
[truncated: 5,347 more rows]
