# Supplementary material for: Ontogeny and phylogeny: molecular signatures of selection, constraint, and temporal pleiotropy in the development of Drosophila
Source: BMC Biol. 2009 Jul 21;7:42. doi: 10.1186/1741-7007-7-42 (PMC2722573; doi:10.1186/1741-7007-7-42)
Supplement: Additional file 5 — Gene ontology terms over-represented in pairwise comparisons between the three stage classifications at each classification threshold using FatiGO. [file 1741-7007-7-42-S5.xls]

## Sheet: Sheet1
Supplementary Table 2:	Gene Ontology terms over-represented in pairwise comparisons between the three stage classifications
	at each classification threshold using FatiGO. Significantly over-represented terms at GO levels 3
	and 4 are shown along with the direction of the over-representation as is reported in the FatiGO
	software. FDR adjusted p-values as reported in Fatigo are also shown. 'NA' indicates that no significant
	terms were found.
No Specificity Threshold
Embryonic vs. Larval/Pupal			Embryonic vs. Adult			Larval/Pupal vs. Adult
GO Term	#1 vs. #2	Adjusted p-value	GO Term	#1 vs. #2	Adjusted p-value	GO Term	#1 vs. #2	Adjusted p-value
Level 3			Level 3			Level 3
regulation of biological process (GO:0050789)	58.94% 41.06%	0.000545338	regulation of biological process (GO:0050789)	65.7% 34.3%	3.21707e-16	anatomical structure development (GO:0048856)	62.95% 37.05%	0.000287547
cell cycle (GO:0007049)	69.31% 30.69%	0.000982934	cellular component organization and biogenesis (GO:0016043)	64.59% 35.41%	7.83471e-12	death (GO:0016265)	75.12% 24.88%	0.00289364
cellular component organization and biogenesis (GO:0016043)	56.87% 43.13%	0.0294568	anatomical structure development (GO:0048856)	65.19% 34.81%	1.4258e-10	multicellular organismal development (GO:0007275)	58.8% 41.2%	0.00668432
cell division (GO:0051301)	70.91% 29.09%	0.0294568	cellular developmental process (GO:0048869)	65.01% 34.99%	1.11383e-09	cellular developmental process (GO:0048869)	60.75% 39.25%	0.00781074
nitrogen compound metabolic process (GO:0006807)	36.11% 63.89%	0.0398403	multicellular organismal development (GO:0007275)	61.84% 38.16%	2.66902e-09	detection of stimulus (GO:0051606)	8.83% 91.17%	0.0336623
			cell cycle (GO:0007049)	73.23% 26.77%	4.70495e-08	cell adhesion (GO:0007155)	70.4% 29.6%	0.0337463
Level 4			sexual reproduction (GO:0019953)	69.6% 30.4%	6.43863e-07	response to external stimulus (GO:0009605)	20.85% 79.15%	0.0337463
biopolymer metabolic process (GO:0043283)	60.63% 39.37%	8.89216e-09	macromolecule metabolic process (GO:0043170)	55.02% 44.98%	2.47106e-06	response to abiotic stimulus (GO:0009628)	20.85% 79.15%	0.0337463
generation of precursor metabolites and energy (GO:0006091)	31.27% 68.73%	7.96097e-06	cell division (GO:0051301)	78.75% 21.25%	5.18153e-06	cellular component organization and biogenesis (GO:0016043)	58.04% 41.96%	0.0337463
nucleotide and nucleic acid metabolic process (GO:0006139)	60.57% 39.43%	7.96097e-06	catabolic process (GO:0009056)	31.13% 68.87%	4.96821e-05	sexual reproduction (GO:0019953)	63.72% 36.28%	0.0337463
regulation of cellular process (GO:0050794)	62.29% 37.71%	7.96097e-06	protein localization (GO:0008104)	65.56% 34.44%	0.00160488	regulation of biological process (GO:0050789)	57.17% 42.83%	0.0337463
regulation of metabolic process (GO:0019222)	63.62% 36.38%	2.36504e-05	detection of stimulus (GO:0051606)	16.44% 83.56%	0.00309949
carbohydrate metabolic process (GO:0005975)	29.39% 70.61%	0.00024783	establishment of localization (GO:0051234)	43.58% 56.42%	0.00394309	Level 4
mitotic cell cycle (GO:0000278)	78.59% 21.41%	0.000823959	cell communication (GO:0007154)	57.4% 42.6%	0.00588206	post-embryonic development (GO:0009791)	70.64% 29.36%	0.000669675
phosphorus metabolic process (GO:0006793)	68.45% 31.55%	0.00131106	cell proliferation (GO:0008283)	78.63% 21.37%	0.00588206	anatomical structure morphogenesis (GO:0009653)	64.84% 35.16%	0.00309025
organelle organization and biogenesis (GO:0006996)	63.18% 36.82%	0.00288844	neurological process (GO:0050877)	35.15% 64.85%	0.00590053	system development (GO:0048731)	62.64% 37.36%	0.00309025
alcohol metabolic process (GO:0006066)	22.21% 77.79%	0.00455672	response to abiotic stimulus (GO:0009628)	27.25% 72.75%	0.0097425	response to radiation (GO:0009314)	0% 100%	0.00853372
cell cycle process (GO:0022402)	67.1% 32.9%	0.0065695	localization of cell (GO:0051674)	66.42% 33.58%	0.0107448	cell differentiation (GO:0030154)	60.71% 39.29%	0.0129105
negative regulation of biological process (GO:0048519)	67.1% 32.9%	0.0106585	primary metabolic process (GO:0044238)	52.31% 47.69%	0.0147757	phosphorus metabolic process (GO:0006793)	32.66% 67.34%	0.0146394
amine metabolic process (GO:0009308)	35.6% 64.4%	0.0272884	regulation of a molecular function (GO:0065009)	73.48% 26.52%	0.0307877	cytokinesis (GO:0000910)	93.62% 6.38%	0.0188123
cellular catabolic process (GO:0044248)	33.76% 66.24%	0.0458478	autophagy (GO:0006914)	100% 0%	0.0397156	positive regulation of biological process (GO:0048518)	74.42% 25.58%	0.0188123
						sensory perception (GO:0007600)	20.29% 79.71%	0.0230849
			Level 4			pattern specification process (GO:0007389)	68.48% 31.52%	0.02649
			biopolymer metabolic process (GO:0043283)	61.35% 38.65%	3.19552e-14	detection of external stimulus (GO:0009581)	8.75% 91.25%	0.0287991
			regulation of cellular process (GO:0050794)	66.82% 33.18%	3.19552e-14	detection of abiotic stimulus (GO:0009582)	8.75% 91.25%	0.0287991
			generation of precursor metabolites and energy (GO:0006091)	28.23% 71.77%	6.34051e-12
			regulation of metabolic process (GO:0019222)	66.45% 33.55%	2.22856e-10
			nucleobase	nucleoside	61.64% 38.36%
			anatomical structure morphogenesis (GO:0009653)	68.44% 31.56%	8.58451e-10
			cell differentiation (GO:0030154)	64.78% 35.22%	3.95197e-09
			system development (GO:0048731)	64.31% 35.69%	1.77547e-07
			embryonic development (GO:0009790)	72.52% 27.48%	1.88524e-07
			cell cycle process (GO:0022402)	74.01% 25.99%	4.14544e-07
			organelle organization and biogenesis (GO:0006996)	66.38% 33.62%	1.4683e-06
			positive regulation of biological process (GO:0048518)	79.16% 20.84%	1.47993e-06
			gametogenesis (GO:0007276)	68.9% 31.1%	2.90766e-06
			pattern specification process (GO:0007389)	72.66% 27.34%	4.80371e-06
			mitotic cell cycle (GO:0000278)	77.36% 22.64%	2.41088e-05
			cofactor metabolic process (GO:0051186)	22.17% 77.83%	2.41088e-05
			negative regulation of biological process (GO:0048519)	70.22% 29.78%	3.98274e-05
			cellular catabolic process (GO:0044248)	29.35% 70.65%	5.96109e-05
			regulation of developmental process (GO:0050793)	76.35% 23.65%	6.42005e-05
			carbohydrate metabolic process (GO:0005975)	31.58% 68.42%	0.000107916
			alcohol metabolic process (GO:0006066)	21.99% 78.01%	0.000186941
			sensory perception (GO:0007600)	22.52% 77.48%	0.00030715
			cytokinesis (GO:0000910)	93.6% 6.4%	0.000858965
			detection of external stimulus (GO:0009581)	13.52% 86.48%	0.000858965
			detection of abiotic stimulus (GO:0009582)	13.52% 86.48%	0.000858965
			signal transduction (GO:0007165)	59.54% 40.46%	0.00126777
			transport (GO:0006810)	42.95% 57.05%	0.00136025
			appendage development (GO:0048736)	74.22% 25.78%	0.00186351
			response to radiation (GO:0009314)	20.54% 79.46%	0.00693821
			tube development (GO:0035295)	75.45% 24.55%	0.00822354
			establishment of protein localization (GO:0045184)	64.19% 35.81%	0.0134537
			cellular localization (GO:0051641)	60.92% 39.08%	0.0204385
			post-embryonic development (GO:0009791)	61.74% 38.26%	0.0261285
			macromolecule catabolic process (GO:0009057)	35.53% 64.47%	0.044274
			cell motility (GO:0006928)	64.54% 35.46%	0.049836
Greater than 2 fold Proportional Representation
Embryonic vs. Larval/Pupal			Embryonic vs. Adult			Larval/Pupal vs. Adult
GO Term	#1 vs. #2	Adjusted p-value	GO Term	#1 vs. #2	Adjusted p-value	GO Term	#1 vs. #2	Adjusted p-value
Level 4			Level 3			Level 3
biopolymer metabolic process (GO:0043283)	63.62% 36.38%	1.46239e-07	cellular component organization and biogenesis (GO:0016043)	70.38% 29.62%	7.05132e-14	death (GO:0016265)	80.28% 19.72%	0.00991743
nucleotide and nucleic acid metabolic process (GO:0006139)	65.31% 34.69%	2.32089e-06	regulation of biological process (GO:0050789)	67.26% 32.74%	4.07882e-13	cell adhesion (GO:0007155)	78.12% 21.88%	0.0231005
generation of precursor metabolites and energy (GO:0006091)	25.15% 74.85%	8.54573e-06	cell cycle (GO:0007049)	83.11% 16.89%	7.39953e-10	response to external stimulus (GO:0009605)	8.87% 91.13%	0.0231005
carbohydrate metabolic process (GO:0005975)	25.64% 74.36%	0.000251068	cellular developmental process (GO:0048869)	68.77% 31.23%	2.88993e-09	cellular component organization and biogenesis (GO:0016043)	62.23% 37.77%	0.0231005
regulation of metabolic process (GO:0019222)	65.47% 34.53%	0.000800479	anatomical structure development (GO:0048856)	67.41% 32.59%	5.99414e-09	anatomical structure development (GO:0048856)	63.07% 36.93%	0.0231005
regulation of cellular process (GO:0050794)	63.09% 36.91%	0.000800479	macromolecule metabolic process (GO:0043170)	57.38% 42.62%	3.09017e-08	cellular developmental process (GO:0048869)	63.59% 36.41%	0.0231005
mitotic cell cycle (GO:0000278)	83.94% 16.06%	0.0130481	multicellular organismal development (GO:0007275)	63.45% 36.55%	3.46425e-08	regulation of biological process (GO:0050789)	60.47% 39.53%	0.0231005
amine metabolic process (GO:0009308)	30.2% 69.8%	0.0130481	sexual reproduction (GO:0019953)	74.89% 25.11%	6.43941e-07	nitrogen compound metabolic process (GO:0006807)	68.99% 31.01%	0.025577
negative regulation of biological process (GO:0048519)	72.96% 27.04%	0.0216296	cell division (GO:0051301)	90.23% 9.77%	4.06224e-06	detection of stimulus (GO:0051606)	0% 100%	0.0287789
alcohol metabolic process (GO:0006066)	20.1% 79.9%	0.0258612	protein localization (GO:0008104)	72.52% 27.48%	0.000345676	sexual reproduction (GO:0019953)	69.09% 30.91%	0.0333677
organelle organization and biogenesis (GO:0006996)	64.04% 35.96%	0.0451829	catabolic process (GO:0009056)	28.93% 71.07%	0.00054809	macromolecule metabolic process (GO:0043170)	54.91% 45.09%	0.0353717
lipid metabolic process (GO:0006629)	29.08% 70.92%	0.0458779	localization of cell (GO:0051674)	75.36% 24.64%	0.00096416
phosphorus metabolic process (GO:0006793)	69.62% 30.38%	0.0458779	detection of stimulus (GO:0051606)	14.16% 85.84%	0.00144096	Level 4
			establishment of localization (GO:0051234)	41.54% 58.46%	0.00171496	post-embryonic development (GO:0009791)	75.95% 24.05%	0.00284473
			primary metabolic process (GO:0044238)	53.56% 46.44%	0.00240228	anatomical structure morphogenesis (GO:0009653)	67.17% 32.83%	0.0296639
			response to abiotic stimulus (GO:0009628)	20.88% 79.12%	0.00282989	cytokinesis (GO:0000910)	100% 0%	0.040719
			neurological process (GO:0050877)	32.03% 67.97%	0.0046089	sensory perception (GO:0007600)	14.13% 85.87%	0.040719
			chromosome segregation (GO:0007059)	86.24% 13.76%	0.0106677	amine metabolic process (GO:0009308)	68.95% 31.05%	0.040719
			response to external stimulus (GO:0009605)	26.46% 73.54%	0.0128261	response to radiation (GO:0009314)	0% 100%	0.040719
						detection of external stimulus (GO:0009581)	0% 100%	0.040719
			Level 4			detection of abiotic stimulus (GO:0009582)	0% 100%	0.040719
			biopolymer metabolic process (GO:0043283)	63.36% 36.64%	4.11411e-13	cell differentiation (GO:0030154)	63.56% 36.44%	0.040719
			regulation of cellular process (GO:0050794)	69.04% 30.96%	3.2383e-12	positive regulation of biological process (GO:0048518)	76.24% 23.76%	0.040719
			generation of precursor metabolites and energy (GO:0006091)	23.79% 76.21%	3.28921e-11	appendage development (GO:0048736)	83.7% 16.3%	0.040719
			nucleobase	nucleoside	64.74% 35.26%	cellular macromolecule metabolic process (GO:0044260)	57.34% 42.66%	0.0412047
			cell cycle process (GO:0022402)	84.97% 15.03%	2.76072e-09	gametogenesis (GO:0007276)	69.06% 30.94%	0.0485403
			regulation of metabolic process (GO:0019222)	68.22% 31.78%	5.71763e-09	system development (GO:0048731)	63.01% 36.99%	0.0485403
			cell differentiation (GO:0030154)	68.3% 31.7%	9.35382e-09
			mitotic cell cycle (GO:0000278)	94.37% 5.63%	2.11693e-08
			anatomical structure morphogenesis (GO:0009653)	70.48% 29.52%	4.91586e-08
			system development (GO:0048731)	68.04% 31.96%	1.35553e-07
			organelle organization and biogenesis (GO:0006996)	71.74% 28.26%	2.25317e-07
			negative regulation of biological process (GO:0048519)	79.99% 20.01%	7.27353e-07
			embryonic development (GO:0009790)	75.42% 24.58%	1.52668e-06
			gametogenesis (GO:0007276)	74.28% 25.72%	2.52319e-06
			pattern specification process (GO:0007389)	75.26% 24.74%	5.61424e-05
			positive regulation of biological process (GO:0048518)	77.71% 22.29%	0.000446411
			regulation of developmental process (GO:0050793)	79.44% 20.56%	0.000446411
			sensory perception (GO:0007600)	20.19% 79.81%	0.000596614
			cellular catabolic process (GO:0044248)	26.56% 73.44%	0.000596614
			transport (GO:0006810)	40.8% 59.2%	0.000855676
			detection of external stimulus (GO:0009581)	10.98% 89.02%	0.000855676
			detection of abiotic stimulus (GO:0009582)	10.98% 89.02%	0.000855676
			response to radiation (GO:0009314)	14.12% 85.88%	0.00160721
			appendage development (GO:0048736)	81.27% 18.73%	0.00302475
			lipid metabolic process (GO:0006629)	29.9% 70.1%	0.00394903
			cofactor metabolic process (GO:0051186)	23.01% 76.99%	0.00419922
			cellular localization (GO:0051641)	66.36% 33.64%	0.00503255
			cell motility (GO:0006928)	73.33% 26.67%	0.00586591
			post-embryonic development (GO:0009791)	67.72% 32.28%	0.00699578
			cytokinesis (GO:0000910)	100% 0%	0.0103621
			alcohol metabolic process (GO:0006066)	23.75% 76.25%	0.0117089
			signal transduction (GO:0007165)	58.99% 41.01%	0.0130953
			ribonucleoprotein complex biogenesis and assembly (GO:0022613)	82.83% 17.17%	0.0130953
			establishment of protein localization (GO:0045184)	68.94% 31.06%	0.013762
			regulation of growth (GO:0040008)	90.8% 9.2%	0.0149141
			macromolecule catabolic process (GO:0009057)	29.28% 70.72%	0.0150674
			meiotic cell cycle (GO:0051321)	76.07% 23.93%	0.0166601
			stem cell division (GO:0017145)	90.2% 9.8%	0.0229415
			tube development (GO:0035295)	79.09% 20.91%	0.0274782
			establishment of RNA localization (GO:0051236)	100% 0%	0.0428594
Greater than 4 fold Proportional Representation
Embryonic vs. Larval/Pupal			Embryonic vs. Adult			Larval/Pupal vs. Adult
GO Term	#1 vs. #2	Adjusted p-value	GO Term	#1 vs. #2	Adjusted p-value	GO Term	#1 vs. #2	Adjusted p-value
Level 3			Level 3			Level 3
regulation of biological process (GO:0050789)	64.48% 35.52%	0.0134354	regulation of biological process (GO:0050789)	70.79% 29.21%	1.19728e-12	nitrogen compound metabolic process (GO:0006807)	76.95% 23.05%	0.036278
nitrogen compound metabolic process (GO:0006807)	24.94% 75.06%	0.0217042	macromolecule metabolic process (GO:0043170)	60.2% 39.8%	4.70214e-10	macromolecule metabolic process (GO:0043170)	57.77% 42.23%	0.036278
cell division (GO:0051301)	100% 0%	0.0217042	cellular component organization and biogenesis (GO:0016043)	71.58% 28.42%	6.90794e-10
cellular developmental process (GO:0048869)	65.83% 34.17%	0.0368417	multicellular organismal development (GO:0007275)	66.39% 33.61%	2.63055e-08	Leve 4
multicellular organismal development (GO:0007275)	61.66% 38.34%	0.0388696	anatomical structure development (GO:0048856)	69.67% 30.33%	6.85252e-08	polysaccharide metabolic process (GO:0005976)	85.54% 14.46%	0.0372309
			cell cycle (GO:0007049)	85.39% 14.61%	7.41763e-08
Level 4			cellular developmental process (GO:0048869)	69.78% 30.22%	1.44215e-07
biopolymer metabolic process (GO:0043283)	66.51% 33.49%	5.63721e-06	primary metabolic process (GO:0044238)	55.76% 44.24%	4.51734e-05
nucleotide and nucleic acid metabolic process (GO:0006139)	69.99% 30.01%	1.19876e-05	cell division (GO:0051301)	89.11% 10.89%	7.02187e-05
generation of precursor metabolites and energy (GO:0006091)	22.04% 77.96%	0.000143071	establishment of localization (GO:0051234)	38.05% 61.95%	0.000243263
carbohydrate metabolic process (GO:0005975)	22.98% 77.02%	0.00103857	localization of cell (GO:0051674)	83.94% 16.06%	0.000243263
regulation of cellular process (GO:0050794)	67.86% 32.14%	0.00103857	sexual reproduction (GO:0019953)	72.99% 27.01%	0.000476646
regulation of metabolic process (GO:0019222)	69.29% 30.71%	0.00249526	protein localization (GO:0008104)	72.71% 27.29%	0.0122511
amine metabolic process (GO:0009308)	23.06% 76.94%	0.0115507	response to abiotic stimulus (GO:0009628)	17.44% 82.56%	0.0163856
organelle organization and biogenesis (GO:0006996)	73.77% 26.23%	0.0343028	catabolic process (GO:0009056)	30.29% 69.71%	0.0179394
			response to endogenous stimulus (GO:0009719)	77.71% 22.29%	0.0221793
			neurological process (GO:0050877)	31.99% 68.01%	0.0311841
			cellular metabolic process (GO:0044237)	52.94% 47.06%	0.0478335
			Level 4
			biopolymer metabolic process (GO:0043283)	67.04% 32.96%	4.75158e-15
			regulation of cellular process (GO:0050794)	73.26% 26.74%	4.70091e-13
			nucleotide and nucleic acid metabolic process (GO:0006139)	68.2% 31.8%	7.80531e-12
			regulation of metabolic process (GO:0019222)	73.61% 26.39%	7.5302e-11
			generation of precursor metabolites and energy (GO:0006091)	23.48% 76.52%	1.2034e-07
			cell cycle process (GO:0022402)	87.45% 12.55%	1.77304e-07
			mitotic cell cycle (GO:0000278)	96.6% 3.4%	2.73111e-07
			anatomical structure morphogenesis (GO:0009653)	72.77% 27.23%	8.55676e-07
			cell differentiation (GO:0030154)	69.07% 30.93%	9.85514e-07
			embryonic development (GO:0009790)	78.15% 21.85%	3.09148e-06
			system development (GO:0048731)	68.92% 31.08%	7.81351e-06
			transport (GO:0006810)	36.69% 63.31%	7.28662e-05
			negative regulation of biological process (GO:0048519)	79.11% 20.89%	0.000142841
			pattern specification process (GO:0007389)	77.5% 22.5%	0.000306486
			organelle organization and biogenesis (GO:0006996)	69.51% 30.49%	0.000390251
			cell motility (GO:0006928)	83.03% 16.97%	0.000844823
			positive regulation of biological process (GO:0048518)	81.72% 18.28%	0.000844823
			gametogenesis (GO:0007276)	72.22% 27.78%	0.00134046
			response to radiation (GO:0009314)	6.17% 93.83%	0.00234654
			regulation of developmental process (GO:0050793)	81.55% 18.45%	0.00307632
			lipid metabolic process (GO:0006629)	23.28% 76.72%	0.00493037
			sensory perception (GO:0007600)	22.3% 77.7%	0.00664541
			cytokinesis (GO:0000910)	100% 0%	0.00849927
			cellular catabolic process (GO:0044248)	26.81% 73.19%	0.00951826
			cofactor metabolic process (GO:0051186)	21.78% 78.22%	0.022252
			appendage development (GO:0048736)	82.56% 17.44%	0.0280203
			detection of external stimulus (GO:0009581)	16.48% 83.52%	0.0281294
			detection of abiotic stimulus (GO:0009582)	16.48% 83.52%	0.0281294
			alcohol metabolic process (GO:0006066)	22.84% 77.16%	0.032337
Greater than 8 fold Proportional Representation
Embryonic vs. Larval/Pupal			Embryonic vs. Adult			Larval/Pupal vs. Adult
GO Term	#1 vs. #2	Adjusted p-value	GO Term	#1 vs. #2	Adjusted p-value	GO Term	#1 vs. #2	Adjusted p-value
Level 4			Level 3			NA
nucleotide and nucleic acid metabolic process (GO:0006139)	77.3% 22.7%	0.000441152	regulation of biological process (GO:0050789)	71.67% 28.33%	7.22298e-09
biopolymer metabolic process (GO:0043283)	70.59% 29.41%	0.00117788	cell cycle (GO:0007049)	87.05% 12.95%	2.52424e-06
regulation of metabolic process (GO:0019222)	77.16% 22.84%	0.032289	multicellular organismal development (GO:0007275)	66.84% 33.16%	4.48287e-06
regulation of cellular process (GO:0050794)	72.13% 27.87%	0.0359394	macromolecule metabolic process (GO:0043170)	58.98% 41.02%	5.713e-06
			anatomical structure development (GO:0048856)	70.98% 29.02%	5.713e-06
			cellular component organization and biogenesis (GO:0016043)	69.06% 30.94%	1.95804e-05
			cellular developmental process (GO:0048869)	69.33% 30.67%	3.09913e-05
			cell division (GO:0051301)	87.83% 12.17%	0.000916454
			localization of cell (GO:0051674)	85.51% 14.49%	0.000916454
			establishment of localization (GO:0051234)	37.82% 62.18%	0.00162829
			primary metabolic process (GO:0044238)	55.34% 44.66%	0.00182932
			sexual reproduction (GO:0019953)	75.79% 24.21%	0.00183212
			response to abiotic stimulus (GO:0009628)	11.6% 88.4%	0.00480127
			catabolic process (GO:0009056)	25.4% 74.6%	0.0124542
			RNA localization (GO:0006403)	100% 0%	0.0287834
			Level 4
			regulation of cellular process (GO:0050794)	73.13% 26.87%	1.71165e-08
			nucleotide and nucleic acid metabolic process (GO:0006139)	68.03% 31.97%	2.88476e-08
			biopolymer metabolic process (GO:0043283)	64.88% 35.12%	2.88476e-08
			mitotic cell cycle (GO:0000278)	100% 0%	1.13379e-06
			regulation of metabolic process (GO:0019222)	72.23% 27.77%	1.13379e-06
			cell cycle process (GO:0022402)	87.57% 12.43%	8.69803e-06
			generation of precursor metabolites and energy (GO:0006091)	22.91% 77.09%	1.66511e-05
			pattern specification process (GO:0007389)	86.6% 13.4%	3.91237e-05
			embryonic development (GO:0009790)	79.65% 20.35%	5.89996e-05
			anatomical structure morphogenesis (GO:0009653)	73.61% 26.39%	0.000148111
			cell differentiation (GO:0030154)	68.45% 31.55%	0.000180479
			transport (GO:0006810)	35.76% 64.24%	0.000334899
			system development (GO:0048731)	69.07% 30.93%	0.000344149
			negative regulation of biological process (GO:0048519)	82.04% 17.96%	0.00120995
			cell motility (GO:0006928)	84.33% 15.67%	0.00338088
			gametogenesis (GO:0007276)	75.16% 24.84%	0.00432829
			cellular catabolic process (GO:0044248)	20.34% 79.66%	0.00712878
			macromolecule catabolic process (GO:0009057)	14.73% 85.27%	0.00746047
			response to radiation (GO:0009314)	7.54% 92.46%	0.00917077
			lipid metabolic process (GO:0006629)	21.07% 78.93%	0.0100899
			sensory perception (GO:0007600)	19.66% 80.34%	0.0105754
			positive regulation of biological process (GO:0048518)	83.92% 16.08%	0.019907
			regulation of developmental process (GO:0050793)	83.92% 16.08%	0.019907
			alcohol metabolic process (GO:0006066)	14.03% 85.97%	0.0279291
			detection of external stimulus (GO:0009581)	14.03% 85.97%	0.0279291
			detection of abiotic stimulus (GO:0009582)	14.03% 85.97%	0.0279291
			organelle organization and biogenesis (GO:0006996)	65.23% 34.77%	0.0361255
			stem cell division (GO:0017145)	90.73% 9.27%	0.045442
Unique Representation
Embryonic vs. Larval/Pupal			Embryonic vs. Adult			Larval/Pupal vs. Adult
GO Term	#1 vs. #2	Adjusted p-value	GO Term	#1 vs. #2	Adjusted p-value	GO Term	#1 vs. #2	Adjusted p-value
Level 4			Level 3
biopolymer metabolic process (GO:0043283)	81.51% 18.49%	0.0226865	multicellular organismal development (GO:0007275)	69.63% 30.37%	1.18052e-06	NA
			anatomical structure development (GO:0048856)	73.4% 26.6%	5.02082e-06
			regulation of biological process (GO:0050789)	68.67% 31.33%	4.65063e-05
			cell cycle (GO:0007049)	83.62% 16.38%	0.000692672
			macromolecule metabolic process (GO:0043170)	57.72% 42.28%	0.00156661
			cellular developmental process (GO:0048869)	68.15% 31.85%	0.00156661
			establishment of localization (GO:0051234)	36.54% 63.46%	0.0031961
			localization of cell (GO:0051674)	83.62% 16.38%	0.00780883
			cellular component organization and biogenesis (GO:0016043)	64.29% 35.71%	0.0160807
			Level 4
			nucleotide and nucleic acid metabolic process (GO:0006139)	66.61% 33.39%	3.56584e-05
			regulation of cellular process (GO:0050794)	71.06% 28.94%	3.63565e-05
			regulation of metabolic process (GO:0019222)	71.88% 28.12%	3.93355e-05
			pattern specification process (GO:0007389)	86.92% 13.08%	0.000104294
			system development (GO:0048731)	72.24% 27.76%	0.000147934
			mitotic cell cycle (GO:0000278)	100% 0%	0.00015346
			biopolymer metabolic process (GO:0043283)	62.45% 37.55%	0.000160259
			generation of precursor metabolites and energy (GO:0006091)	25.24% 74.76%	0.000663769
			anatomical structure morphogenesis (GO:0009653)	73.86% 26.14%	0.000813715
			transport (GO:0006810)	34.7% 65.3%	0.00105725
			embryonic development (GO:0009790)	77.71% 22.29%	0.00133506
			cell cycle process (GO:0022402)	84.3% 15.7%	0.00142932
			cell differentiation (GO:0030154)	67.4% 32.6%	0.00299045
			negative regulation of biological process (GO:0048519)	80.35% 19.65%	0.0243513
			macromolecule catabolic process (GO:0009057)	13.78% 86.22%	0.0267315
			cell motility (GO:0006928)	81.73% 18.27%	0.0438782
