# Supplementary material for: Ontogeny and phylogeny: molecular signatures of selection, constraint, and temporal pleiotropy in the development of Drosophila
Source: BMC Biol. 2009 Jul 21;7:42. doi: 10.1186/1741-7007-7-42 (PMC2722573; doi:10.1186/1741-7007-7-42)
Supplement: Additional file 6 — Pairwise permuted Kruskal-Wallis rank sum tests of the significance of the distribution between different stages for dN, dS, and dN/dS based on arbitrary cut-offs of expressed sequence tag (EST) library representation data. [file 1741-7007-7-42-S6.xls]

## Sheet: Sheet1
Supplementary Table 3:			Pairwise permuted Kruskal-Wallis rank sum tests of the significance of the distribution between different
			stages for dN, dS, and dN/dS based on arbitrary cut-offs of EST library representation data (see Methods).
			df = 1 for all tests. All p values are Bonferroni corrected. Larval_pupal represents the pooled larval
			and pupal stages.
No threshold
		Larval_pupal		Adult
		p value	χ2 value	p value	χ2 value
Embryo	dN	0.5775	1.679	< 2.2e-16	128.822
	dS	< 2.2e-16	21.4017	0.0021	10.3349
	dN/dS	0.0267	7.0048	< 2.2e-16	109.721
Larval_pupal	dN			< 2.2e-16	60.2825
	dS			< 2.2e-16	46.685
	dN/dS			< 2.2e-16	33.688
Greater than 2-fold proportional representation
		Larval_pupal		Adult
		p value	χ2 value	p value	χ2 value
Embryo	dN	0.03	6.494	< 2.2e-16	154.485
	dS	0.0003	13.9911	< 2.2e-16	18.9053
	dN/dS	0.0006	13.2028	< 2.2e-16	123.494
Larval_pupal	dN			< 2.2e-16	46.9608
	dS			< 2.2e-16	46.2581
	dN/dS			< 2.2e-16	22.8224
Greater than 4-fold proportional representation
		Larval_pupal		Adult
		p value	χ2 value	p value	χ2 value
Embryo	dN	0.0396	6.1772	< 2.2e-16	131.064
	dS	0.0003	14.1773	< 2.2e-16	19.746
	dN/dS	0.0012	12.0288	< 2.2e-16	96.6924
Larval_pupal	dN			< 2.2e-16	28.5357
	dS			< 2.2e-16	45.36
	dN/dS			0.0036	10.9461
Greater than 8-fold proportional representation
		Larval_pupal		Adult
		p value	χ2 value	p value	χ2 value
Embryo	dN	0.0021	11.3203	< 2.2e-16	112.748
	dS	0.03	6.4233	< 2.2e-16	22.8802
	dN/dS	< 2.2e-16	17.3665	< 2.2e-16	72.855
Larval_pupal	dN			0.0075	8.8559
	dS			< 2.2e-16	28.0858
	dN/dS			1	0.8896
Unique to single stage
		Larval_pupal		Adult
		p value	χ2 value	p value	χ2 value
Embryo	dN	0.1677	3.5493	< 2.2e-16	90.1373
	dS	0.0621	5.2903	< 2.2e-16	23.9387
	dN/dS	0.0321	6.6968	< 2.2e-16	51.8736
Larval_pupal	dN			0.0192	7.4877
	dS			< 2.2e-16	19.9801
	dN/dS			1	0.7212
