# Supplementary material for: Ontogeny and phylogeny: molecular signatures of selection, constraint, and temporal pleiotropy in the development of Drosophila
Source: BMC Biol. 2009 Jul 21;7:42. doi: 10.1186/1741-7007-7-42 (PMC2722573; doi:10.1186/1741-7007-7-42)
Supplement: Additional file 7 — Pairwise permuted Kruskal-Wallis rank sum tests of the significance of the distribution between different arbitrary specificity thresholds within each stage for non-synonymous site divergence (dN), synonymous site divergence (dS), and dN/dS based on expressed sequence tag (EST) library representation data. [file 1741-7007-7-42-S7.xls]

## Sheet: Sheet1
Supplementary Table 4:		Pairwise permuted Kruskal-Wallis rank sum tests of the significance of the distribution between different
		specificity thresholds within each stage for dN, dS, and dN/dS based on arbitrary cut-offs of EST library
		representation data (see Methods). df = 1 for all tests. All p values are Bonferroni corrected.
Embryo
		dN		dS		dN/dS
Thresholds compared		p value	χ2 value	p value	χ2 value	p value	χ2 value
no threshold	two-fold	0.019	9.6824	1	0.3411	0.02	9.5352
no threshold	four-fold	< 2.2e-16	40.2717	1	2.3551	< 2.2e-16	39.5479
no threshold	eight-fold	< 2.2e-16	64.679	0.921	2.8384	< 2.2e-16	64.8083
no threshold	unique	< 2.2e-16	73.1844	1	1.6731	< 2.2e-16	75.341
two-fold	four-fold	0.05	11.6469	1	0.9106	0.004	11.4275
two-fold	eight-fold	< 2.2e-16	28.8739	1	1.3329	< 2.2e-16	29.3514
two-fold	unique	< 2.2e-16	37.5524	1	0.7083	< 2.2e-16	39.6445
four-fold	eight-fold	0.287	4.6403	1	0.0737	0.267	5.0002
four-fold	unique	0.015	9.8311	1	0.0029	0.008	11.2764
eight-fold	unique	1	1.1108	1	0.0349	1	1.4495
Larval/Pupal
		dN		dS		dN/dS
Thresholds compared		p value	χ2 value	p value	χ2 value	p value	χ2 value
no threshold	two-fold	0.012	11.6074	1	0.0925	0.005	11.9267
no threshold	four-fold	< 2.2e-16	28.5614	1	0.0042	< 2.2e-16	30.5254
no threshold	eight-fold	< 2.2e-16	46.3489	1	0.1384	< 2.2e-16	49.9282
no threshold	unique	< 2.2e-16	24.7414	1	0.1042	< 2.2e-16	28.323
two-fold	four-fold	0.121	6.2034	1	0.0906	0.124	6.6554
two-fold	eight-fold	< 2.2e-16	21.2268	1	0.0408	< 2.2e-16	22.8701
two-fold	unique	0.011	11.6003	1	0.1937	0.002	13.7051
four-fold	eight-fold	0.173	5.7056	1	0.18	0.12	6.357
four-fold	unique	0.813	3.0782	1	0.0654	0.423	4.1445
eight-fold	unique	1	0.0227	1	0.2821	1	0.0001
Adult
		dN		dS		dN/dS
Thresholds compared		p value	χ2 value	p value	χ2 value	p value	χ2 value
no threshold	two-fold	< 2.2e-16	29.3621	0.289	4.8197	< 2.2e-16	25.1325
no threshold	four-fold	< 2.2e-16	82.9314	0.003	14.9575	< 2.2e-16	69.0361
no threshold	eight-fold	< 2.2e-16	127.906	< 2.2e-16	25.1232	< 2.2e-16	101.875
no threshold	unique	< 2.2e-16	140.547	< 2.2e-16	28.1889	< 2.2e-16	111.193
two-fold	four-fold	0.002	15.1467	0.816	2.9475	0.004	12.2547
two-fold	eight-fold	< 2.2e-16	38.4277	0.048	8.2223	< 2.2e-16	29.085
two-fold	unique	< 2.2e-16	46.4477	0.014	10.113	< 2.2e-16	34.9093
four-fold	eight-fold	0.217	5.2694	1	1.2893	0.603	3.5968
four-fold	unique	0.033	8.6145	1	2.1117	0.157	5.9336
eight-fold	unique	1	0.4266	1	0.1049	1	0.3008
