# Supplementary material for: Ontogeny and phylogeny: molecular signatures of selection, constraint, and temporal pleiotropy in the development of Drosophila
Source: BMC Biol. 2009 Jul 21;7:42. doi: 10.1186/1741-7007-7-42 (PMC2722573; doi:10.1186/1741-7007-7-42)
Supplement: Additional file 9 — χ2 Tests of the significance of the difference in the proportion of genes showing significant evidence of positive selection in pairwise comparisons between expressed sequence tag (EST) data classified stages and stages/organs for each specificity threshold. [file 1741-7007-7-42-S9.xls]

## Sheet: Sheet1
Supplementary Table 5:			Chi-square tests of the significance of the difference in the proportion of genes showing significant evidence of positive selection
			in pairwise comparisons between EST data classified stages and stages/organs for each specificity threshold. df = 1 for all tests.
			All p values are Bonferroni corrected. Larval_pupal represents the pooled larval and pupal stages. Embryo Gen, Embryo Gon, Adult Gen,
			Adult Gon, Adult Ov, and Adult Te represent the Embryonic General, Embryonic Gonads, Adult General, Adult Gonads, Adult Ovary,
			and Adult Testis categories.
			No Cut Off		2-Fold		4-Fold		8-Fold		Unique
Stages Compared		Models	p value	χ2 value	p value	χ2 value	p value	χ2 value	p value	χ2 value	p value	χ2 value
Embryo	Larval_pupal	M7vsM8	0.802221	1.23	0.154679	3.79	1	0.55	1	0.47	1	0.01
Embryo	Adult	M7vsM8	1	0.01	1	0.04	1	0	1	0.76	1	0
Larval_pupal	Adult	M7vsM8	0.944708	1.01	0.22227	3.19	1	0.58	1	0.05	1	0.02
			No Cut Off		2-Fold		4-Fold		8-Fold		Unique
Stages/Organ Compared		Models	p value	χ2 value	p value	χ2 value	p value	χ2 value	p value	χ2 value	p value	χ2 value
Embryo Gen	Embryo Gon	M7vsM8	1	1.53	0.661766	2.55	1	0.11	1	0.12	1	0.02
Embryo Gen	Adult Gen	M7vsM8	0.189607	4.62	0.956342	1.98	1	0.27	1	1.79	1	1.18
Embryo Gen	Adult Gon	M7vsM8	1	0.61	1	0.53	1	1.37	1	0.04	1	1.75
Embryo Gon	Adult Gen	M7vsM8	1	0.08	1	0.15	1	0.01	1	0.23	1	0.08
Embryo Gon	Adult Gon	M7vsM8	0.455562	3.15	0.23138	4.28	1	1.26	1	0.21	1	0.36
Adult Gen	Adult Gon	M7vsM8	0.126492	5.32	0.291446	3.89	0.723374	2.41	0.709657	2.44	0.144385	5.09
			No Cut Off		2-Fold		4-Fold		8-Fold		Unique
Stages/Organ Compared		Models	p value	χ2 value	p value	χ2 value	p value	χ2 value	p value	χ2 value	p value	χ2 value
Embryo Gen	Embryo Gon	M7vsM8	1	2.3	1	1.44	1	0.02	1	0.62	1	0.01
Embryo Gen	Adult Gen	M7vsM8	1	2.13	1	0.72	1	0.13	1	0.7	1	0.96
Embryo Gen	Adult Ov	M7vsM8	1	1.6	1	0.47	1	0.01	1	0.24	1	0.15
Embryo Gen	Adult Te	M7vsM8	1	1.48	1	1.61	1	2.66	1	1.89	0.281313	4.82
Embryo Gon	Adult Gen	M7vsM8	1	0.06	1	0.26	1	0.16	1	0.12	1	0.08
Embryo Gon	Adult Ov	M7vsM8	1	0.13	1	0.24	1	0.04	1	0.05	1	0.07
Embryo Gon	Adult Te	M7vsM8	0.186931	5.53	0.418812	4.14	1	0.85	1	1.95	1	0.73
Adult Gen	Adult Ov	M7vsM8	1	0.02	1	0.01	1	0.02	1	0	1	0.01
Adult Gen	Adult Te	M7vsM8	0.15401	5.87	0.701289	3.28	0.651964	3.4	0.374462	4.33	0.0307909	8.76
Adult Ov	Adult Te	M7vsM8	0.267016	4.91	1	2.54	1	1.22	1	1.17	1	0.92
																6.70088	6.07087	6.05769	6.09223	6.00532
																6.86434	6.54331	6.88889	7.28754	5.99454
																8.76197	9.26966	8.65905	8.48663	7.7013
																8.61248	7.25378	6.07831	6.6875	4.11111
																6.49147	6.08889	6.16532	6.16256	6.00532
																7.554	7.50898	6.52846	4.55769	4.84615
																6.80472	6.76994	7.12	7.23718	5.54217
																8.96172	9.5104	8.425	8.22841	7.7013
																8.72692	7.56654	5.87121	6.75	4.11111
														Gonads Com
Mean number of interactions per stage/gonads (adult combined):
														Adult Gen
			No Cut Off		2-Fold		4-Fold		8-Fold		Unique			Adult Gon
Stages/Organ Compared			p value	c2 value	p value	c2 value	p value	c2 value	p value	c2 value	p value	c2 value		Embryo Gen
														Embryo Gon
Embryo Gen	Embryo Gon
Embryo Gen	Adult Gen													Gonads Sep
Embryo Gen	Adult Gon
Embryo Gon	Adult Gen													Adult Gen
Embryo Gon	Adult Gon													Adult Ov
Adult Gen	Adult Gon													Adult Te
														Embryo Gen
														Embryo Gon
Mean number of interactions per stage/gonads (adult ovary and testis separated):
			No Cut Off		2-Fold		4-Fold		8-Fold		Unique
Stages/Organ Compared			p value	c2 value	p value	c2 value	p value	c2 value	p value	c2 value	p value	c2 value
Embryo Gen	Embryo Gon
Embryo Gen	Adult Gen
Embryo Gen	Adult Ovary
Embryo Gen	Adult Testis
Embryo Gon	Adult Gen
Embryo Gon	Adult Ovary
Embryo Gon	Adult Testis
Adult Gen	Adult Ovary
Adult Gen	Adult Testis
Adult Ov	Adult Testis

## Sheet: Sheet2
dN_0	dS_0	w1_0	dN_05	dS_05	w1_05	dN_1	dS_1	w1_1	dN_15	dS_15	w1_15
0.4025	0.3121	0.5296	0.9103	0.08661	0.4334	0.3062	0.02035	0.0923	0.22	0.4346	0.07221
0.2435	0.1811	0.4919	0.1526	0	0.6024	0.688	0.0005	0.3589	0.729	0.0063	0.6804
0.5856	0.06241	0.815	0	0.0281	0	0	0.0244	0	0	0.0375	0.0001
0.06231	0.1327	0.2827	0.242	0.0029	0.8966	0.2586	0.0197	0.7558	0.2568	0.2557	0.418
0.8032	0.1373	0.438	0	0	0	0	0.0003	0	0	0.0087	0
0.1481	0.104	0.3173	0.375	0.3426	0.6812	0.2814	0.8854	0.1896	0.2116	0.8122	0.1001
0.287	0.05721	0.646	0.0201	0.0123	0.1405	0.4068	0.0502	0.9605	0.7322	0.1958	0.727
0.0368	0.07221	0.2133	0.3775	0.6103	0.4807	0.1261	0.926	0.1058	0.0929	0.9937	0.0309
0.5487	0.0889	0.883	0.0014	0.0008001	0.0368	0.1557	0.016	0.7104	0.4964	0.1382	0.9775
0.5732	0.7641	0.4389	0	0	0.0039	0	0	0.0051	0	0	0.0012
0.2631	0.4989	0.563	0.7938	0.655	0.6769	0.4626	0.8866	0.4301	0.3883	0.5387	0.2767
0.252	0.9393	0.2429	0	0	0.0002	0	0	0.0003	0	0	0
0.0743	0.551	0.1941	0	0	0.0031	0	0	0.0007	0	0.0104	0.0002
