# Supplementary material for: Ontogeny and phylogeny: molecular signatures of selection, constraint, and temporal pleiotropy in the development of Drosophila
Source: BMC Biol. 2009 Jul 21;7:42. doi: 10.1186/1741-7007-7-42 (PMC2722573; doi:10.1186/1741-7007-7-42)
Supplement: Additional file 11 — Pairwise permuted Kruskal-Wallis rank sum tests of the significance of the distribution between gonadal and non-gonadal tissue at adult and embryonic stages for non-synonymous site divergence (dN), synonymous site divergence (dS), and dN/dS based on arbitrary cut-offs of expressed sequence tag (EST) library representation data. [file 1741-7007-7-42-S11.xls]

## Sheet: Sheet1
Supplementary Table 6:		Pairwise permuted Kruskal-Wallis rank sum tests of the significance of the distribution between gonadal
		and non-gonadal tissue at adult and embryonic stages for dN, dS, and dN/dS based on arbitrary cut-offs of
		EST library representation data (see Methods). Separate tables are presented for pooled adult
		gonad or testis and ovary tested independently. df = 1 for all tests. All p values are Bonferroni corrected.
No threshold - adult gonads combined									No threshold - adult gonads separated
		Embryonic Gonads		Adult General		Adult Gonads					Embryonic Gonads		Adult General		Adult Ovary		Adult Testis
		p value	χ2 value	p value	χ2 value	p value	χ2 value				p value	χ2 value	p value	χ2 value	p value	χ2 value	p value	χ2 value
Embryonic General	dN	0.0006	17.8573	1	0.7292	< 2.2e-16	265.689		Embryonic General	dN	0.002	14.1429	1	0.1053	1	2.4247	< 2.2e-16	327.945
	dS	1	0.1181	0.0006	16.5146	< 2.2e-16	120.037			dS	1	0.3502	0.083	6.9541	0.017	10.0468	< 2.2e-16	123.271
	dN/dS	< 2.2e-16	21.8872	1	0.4606	< 2.2e-16	156.926			dN/dS	< 2.2e-16	18.4883	0.1437	2.1019	0.0004	11.0515	< 2.2e-16	210.106
Embryonic Gonads	dN			0.0054	10.2771	< 2.2e-16	246.272		Embryonic Gonads	dN			0.003	13.7314	0.309	4.8292	< 2.2e-16	276.795
	dS			0.0030006	11.0908	< 2.2e-16	59.8152			dS			0.129	6.0918	0.583	3.5781	< 2.2e-16	58.8185
	dN/dS			< 2.2e-16	23.2499	< 2.2e-16	182.706			dN/dS			< 2.2e-16	26.1251	1	1.8891	< 2.2e-16	214.035
Adult General	dN					< 2.2e-16	213.169		Adult General	dN					0.9031	2.7878	< 2.2e-16	239.016
	dS					< 2.2e-16	170.279			dS					< 2.2e-16	25.6885	< 2.2e-16	142.83
	dN/dS					< 2.2e-16	156.926			dN/dS					< 2.2e-16	18.702	< 2.2e-16	133.105
									Adult Ovary	dN							< 2.2e-16	283.613
										dS							< 2.2e-16	43.3259
										dN/dS							< 2.2e-16	234.387
Greater than 2-fold proportional representation - adult gonads combined									Greater than 2-fold proportional representation - adult gonads separated
		Embryonic Gonads		Adult General		Adult Gonads					Embryonic Gonads		Adult General		Adult Ovary		Adult Testis
		p value	χ2 value	p value	χ2 value	p value	χ2 value				p value	χ2 value	p value	χ2 value	p value	χ2 value	p value	χ2 value
Embryonic General	dN	0.0126	9.9264	1	0.1903	< 2.2e-16	274.501		Embryonic General	dN	< 2.2e-16	15.8051	1	1.7206	0.358	4.3863	< 2.2e-16	268.326
	dS	0.726	2.4886	0.0198	8.6127	< 2.2e-16	135.076			dS	1	0.9555	0.04	8.1409	0.001	15.6602	< 2.2e-16	119.372
	dN/dS	0.0012	14.6174	1	0.4588	< 2.2e-16	156.542			dN/dS	< 2.2e-16	19.3763	1	0.1261	< 2.2e-16	15.2156	< 2.2e-16	154.758
Embryonic Gonads	dN			0.0558	6.7471	< 2.2e-16	206.978		Embryonic Gonads	dN			0.05001	7.55	0.698	3.254	< 2.2e-16	212.64
	dS			0.0018	12.4737	< 2.2e-16	47.4863			dS			0.046	8.3486	0.322	4.7031	< 2.2e-16	45.4169
	dN/dS			< 2.2e-16	16.8035	< 2.2e-16	151.425			dN/dS			0.001	15.8579	1	0.7984	< 2.2e-16	157.421
Adult General	dN					< 2.2e-16	202.1		Adult General	dN					1	0.6754	< 2.2e-16	229.26
	dS					< 2.2e-16	151.887			dS					< 2.2e-16	33.2221	< 2.2e-16	143.732
	dN/dS					< 2.2e-16	100.866			dN/dS					< 2.2e-16	11.77	< 2.2e-16	125.983
									Adult Ovary	dN							< 2.2e-16	208.658
										dS							< 2.2e-16	23.1586
										dN/dS							< 2.2e-16	169.423
Greater than 4-fold proportional representation - adult gonads combined									Greater than 4-fold proportional representation - adult gonads separated
		Embryonic Gonads		Adult General		Adult Gonads					Embryonic Gonads		Adult General		Adult Ovary		Adult Testis
		p value	χ2 value	p value	χ2 value	p value	χ2 value				p value	χ2 value	p value	χ2 value	p value	χ2 value	p value	χ2 value
Embryonic General	dN	0.0054	10.0606	1	1.5543	< 2.2e-16	232.601		Embryonic General	dN	0.096	6.7021	1	2.1603	1	0.0014	< 2.2e-16	241.641
	dS	1	0.7287	0.0192	8.8599	< 2.2e-16	107.893			dS	1	1.1473	0.069	7.4261	< 2.2e-16	23.8701	< 2.2e-16	92.7069
	dN/dS	0.0024	14.2181	1	0.0258	< 2.2e-16	131.928			dN/dS	0.008	9.6668	1	0.3353	0.446	4.1854	< 2.2e-16	138.762
Embryonic Gonads	dN			0.1782	4.801	< 2.2e-16	153.301		Embryonic Gonads	dN			1	2.1237	0.404	4.2282	< 2.2e-16	138.54
	dS			0.0342	7.7516	< 2.2e-16	35.892			dS			0.041	7.72	0.037	8.5483	< 2.2e-16	26.5515
	dN/dS			0.0036006	12.2869	< 2.2e-16	114.088			dN/dS			0.077	6.9613	1	0.8731	< 2.2e-16	102.139
Adult General	dN					< 2.2e-16	195.15		Adult General	dN					1	1.0181	< 2.2e-16	210.897
	dS					< 2.2e-16	137.064			dS					< 2.2e-16	39.7757	< 2.2e-16	121.698
	dN/dS					< 2.2e-16	103.025			dN/dS					1	2.6206	< 2.2e-16	119.123
									Adult Ovary	dN							< 2.2e-16	101.288
										dS							1	2.4957
										dN/dS							< 2.2e-16	84.1719
Greater than 8-fold proportional representation – adult gonads combined									Greater than 8-fold proportional representation – adult gonads seperated
		Embryonic Gonads		Adult General		Adult Gonads					Embryonic Gonads		Adult General		Adult Ovary		Adult Testis
		p value	χ2 value	p value	χ2 value	p value	χ2 value				p value	χ2 value	p value	χ2 value	p value	χ2 value	p value	χ2 value
Embryonic General	dN	0.30366	3.8767	1	0.4487	< 2.2e-16	213.299		Embryonic General	dN	1	1.9735	1	0.7324	1	0.3281	< 2.2e-16	222.093
	dS	0.45606	3.1487	0.3162	3.7459	< 2.2e-16	85.9489			dS	1	1.7318	0.669	3.3605	0.004	12.2063	< 2.2e-16	87.2288
	dN/dS	0.0354	7.502	1	0.0607	< 2.2e-16	120.587			dN/dS	0.603	3.5361	1	0.2482	1	1.4248	< 2.2e-16	126.688
Embryonic Gonads	dN			0.684	2.4801	< 2.2e-16	77.1729		Embryonic Gonads	dN			1	0.8419	1	1.7673	< 2.2e-16	65.4038
	dS			0.0354	7.2839	0.0096	9.7675			dS			0.297	4.8492	1	2.3649	0.005	12.5683
	dN/dS			0.0702	6.426	< 2.2e-16	59.8794			dN/dS			1	2.5148	1	0.2742	< 2.2e-16	47.9282
Adult General	dN					< 2.2e-16	173.405		Adult General	dN					1	0.8319	< 2.2e-16	184.028
	dS					< 2.2e-16	102.739			dS					< 2.2e-16	19.19	< 2.2e-16	102.169
	dN/dS					< 2.2e-16	100.03			dN/dS					1	0.9839	< 2.2e-16	109.456
									Adult Ovary	dN							< 2.2e-16	49.8485
										dS							1	2.6229
										dN/dS							< 2.2e-16	41.8884
Unique to single stage – adult gonads combined									Unique to single stage – adult gonads seperated
		Embryonic Gonads		Adult General		Adult Gonads					Embryonic Gonads		Adult General		Adult Ovary		Adult Testis
		p value	χ2 value	p value	χ2 value	p value	χ2 value				p value	χ2 value	p value	χ2 value	p value	χ2 value	p value	χ2 value
Embryonic General	dN	1	0.6644	1	1.3858	< 2.2e-16	179.245		Embryonic General	dN	1	0.6644	1	1.3858	0.638	3.5757	< 2.2e-16	193.394
	dS	0.4596	3.0254	1	1.6214	< 2.2e-16	54.3869			dS	0.849	3.0254	1	1.6214	0.038	8.1885	< 2.2e-16	51.039
	dN/dS	1	0	1	1.1655	< 2.2e-16	106.284			dN/dS	1	0	1	1.1655	1	0.7611	< 2.2e-16	118.699
Embryonic Gonads	dN			1	1.1656	0.0012	13.7808		Embryonic Gonads	dN			1	1.1656	1	0.6858	< 2.2e-16	15.8801
	dS			0.189	4.682	1	0.995			dS			0.306	4.682	1	0.7522	1	0.985
	dN/dS			1	0.0986	0.0054	10.1582			dN/dS			1	0.0986	1	0.3444	0.006	11.8604
Adult General	dN					< 2.2e-16	159.817		Adult General	dN					0.366	4.482	< 2.2e-16	171.056
	dS					< 2.2e-16	63.1274			dS					0.006	10.2522	< 2.2e-16	59.2905
	dN/dS					< 2.2e-16	104.347			dN/dS					1	1.1485	< 2.2e-16	115.947
									Adult Ovary	dN							0.019	9.6976
										dS							1	0.0313
										dN/dS							0.058	7.5957

## Sheet: Sheet2
c_dN_0	c_dS_0	c_w1_0	c_dN_2	c_dS_2	c_w1_2	c_dN_4	c_dS_4	c_w1_4	c_dN_8	c_dS_8	c_w1_8	c_dN_u	c_dS_u	c_w1_u
0.0001	0.7386	0	0.0021	0.121	0.0002	0.0009	0.3888	0.0004	0.05061	0.07601	0.0059	0.4123	0.0766	0.9977
0.393	0.0001	0.4994	0.6644	0.0033	0.5024	0.2053	0.0032	0.872	0.5009	0.0527	0.8106	0.2332	0.2103	0.28
0	0	0	0	0	0	0	0	0	0	0	0	0	0	0
0.0009	0.0005001	0	0.0093	0.0003	0	0.0297	0.0057	0.0006001	0.114	0.0059	0.0117	0.2803	0.0315	0.755
0	0	0	0	0	0	0	0	0	0	0.0016	0	0.0002	0.3275	0.0009
0	0	0	0	0	0	0	0	0	0	0	0	0	0	0

## Sheet: Sheet3
s_dN_0	s_dS_0	s_w1_0	s_dN_2	s_dS_2	s_w1_2	s_dN_4	s_dS_4	s_w1_4	s_dN_8	s_dS_8	s_w1_8	s_dN_u	s_dS_u	s_w1_u
0.0002	0.5592	0	0	0.3289	0	0.0096	0.2782	0.0008001	0.1646	0.188	0.06031	0.423	0.0849	0.9975
0.7406	0.0083	0.1437	0.1936	0.004	0.7337	0.1352	0.0069	0.5536	0.3947	0.0669	0.612	0.2402	0.205	0.275
0.1224	0.0017	0.0004	0.0358	0.0001	0	0.9693	0	0.0446	0.5651	0.0004	0.2294	0.06381	0.0038	0.3926
0	0	0	0	0	0	0	0	0	0	0	0	0	0	0
0.0003	0.0129	0	0.005001	0.0046	0.0001	0.1458	0.0041	0.007701	0.3617	0.0297	0.1099	0.2863	0.0306	0.7608
0.0309	0.0583	0.1641	0.0698	0.0322	0.3783	0.0404	0.0037	0.3556	0.1873	0.1227	0.5994	0.4147	0.389	0.5665
0	0	0	0	0	0	0	0	0	0	0.0005001	0	0	0.3217	0.0006001
0.09031	0	0	0.4016	0	0	0.3187	0	0.1076	0.3594	0	0.3274	0.0366	0.0006001	0.2863
0	0	0	0	0	0	0	0	0	0	0	0	0	0	0
0	0	0	0	0	0	0	0.1152	0	0	0.1071	0	0.0019	0.8646	0.0058
