# Supplementary material for: Ontogeny and phylogeny: molecular signatures of selection, constraint, and temporal pleiotropy in the development of Drosophila
Source: BMC Biol. 2009 Jul 21;7:42. doi: 10.1186/1741-7007-7-42 (PMC2722573; doi:10.1186/1741-7007-7-42)
Supplement: Additional file 12 — Genes from the expressed sequence tag (EST) dataset for which BioGRID interaction information was available. [file 1741-7007-7-42-S12.xls]

## Sheet: Sheet1
Supplementary Table 7:			Genes from the EST dataset for which Biogrid interaction information was available.
#FBGN	Flybase gene number
#stage_no_cut	Stage classification (as per Materials and Methods) using no proportional representation threshold cut off
#stage_2fold	Stage classification using a greater than 2 fold proportional representation threshold cut off
#stage_4fold	Stage classification using a greater than 4 fold proportional representation threshold cut off
#stage_8fold	Stage classification using a greater than 8 fold proportional representation threshold cut off
#stage_unique	Stage classification of genes represented only in a single stage
#gonsep_no_cut	Stage and gonadal or non-gonadal classification for embryonic and adult (testis and ovary as separate classes) stages using no proportional representation threshold cut off
#gonsep_2fold	Stage and gonadal or non-gonadal classification for embryonic and adult (testis and ovary as separate classes) stages using a greater than 2 fold proportional representation threshold cut off
#gonsep_4fold	Stage and gonadal or non-gonadal classification for embryonic and adult (testis and ovary as separate classes) stages using a greater than 4 fold proportional representation threshold cut off
#gonsep_8fold	Stage and gonadal or non-gonadal classification for embryonic and adult (testis and ovary as separate classes) stages using a greater than 8 fold proportional representation threshold cut off
#gonsep_unique	Stage and gonadal or non-gonadal classification for embryonic and adult (testis and ovary as separate classes) stages represented only in a single stage
#goncom_no_cut	Stage and gonadal or non-gonadal classification for embryonic and adult (testis and ovary combined as 'adult_gonads') stages using no proportional representation threshold cut off
#goncom_2fold	Stage and gonadal or non-gonadal classification for embryonic and adult (testis and ovary combined as 'adult_gonads') stages using a greater than 2 fold proportional representation threshold cut off
#goncom_4fold	Stage and gonadal or non-gonadal classification for embryonic and adult (testis and ovary combined as 'adult_gonads') stages using a greater than 4 fold proportional representation threshold cut off
#goncom_8fold	Stage and gonadal or non-gonadal classification for embryonic and adult (testis and ovary combined as 'adult_gonads') stages using a greater than 8 fold proportional representation threshold cut off
#goncom_unique	Stage and gonadal or non-gonadal classification for embryonic and adult (testis and ovary combined as 'adult_gonads') stages represented only in a single stage
#interactions	Total number of interactions gene is involved in according to the Biogrid database
#interactions_y2h	Number of Yeast Two-Hybrid interactions gene is involved in according to the Biogrid database
#interactions_y2h_HighConf	Number of High Confidence Yeast Two-Hybrid interactions gene is involved in according to the Giot et al. 2003
#dN_M0	PAML computer dN under model zero according to the Drosophila 12 Genomes Consortium (2007) dataset using 6 species of the D. melanogaster group
#dS_M0	PAML computer dS under model zero
#w1_M0	PAML computer omega (dN/dS) under model zero
FBGN	stage_no_cut	stage_2fold	stage_4fold	stage_8fold	stage_unique	gonsep_no_cut	gonsep_2fold	gonsep_4fold	gonsep_8fold	gonsep_unique	goncom_no_cut	goncom_2fold	goncom_4fold	goncom_8fold	goncom_unique	interactions	interactions_y2h	interactions_y2h_HighConf	dN_M0	dS_M0	w1_M0
FBgn0000015	embryonic	embryonic	embryonic	embryonic	embryonic	embryonic_gonads	embryonic_gonads	embryonic_gonads	embryonic_gonads	x	embryonic_gonads	embryonic_gonads	embryonic_gonads	embryonic_gonads	x	28	13	1	0.0889	0.8901	0.0999
FBgn0000039	larval_pupal	larval_pupal	x	x	x	x	x	x	x	x	x	x	x	x	x	2	2	1	0.0143	1.1693	0.0123
FBgn0000052	larval_pupal	larval_pupal	x	x	x	x	x	x	x	x	x	x	x	x	x	3	x	1	0.1314	2.087	0.063
FBgn0000054	embryonic	x	x	x	x	embryonic_gonads	x	x	x	x	embryonic_gonads	x	x	x	x	12	11	7	0.0051	1.3904	0.0036
FBgn0000061	embryonic	embryonic	x	x	x	embryonic_general	embryonic_general	x	x	x	embryonic_general	embryonic_general	x	x	x	7	2	1	0.0559	0.8645	0.0646
FBgn0000064	embryonic	embryonic	embryonic	embryonic	embryonic	embryonic_general	embryonic_general	embryonic_general	embryonic_general	embryonic_general	embryonic_general	embryonic_general	embryonic_general	embryonic_general	embryonic_general	16	11	1	0.0381	1.0793	0.0353
FBgn0000071	larval_pupal	x	x	x	x	x	x	x	x	x	x	x	x	x	x	12	12	1	0.1196	1.9266	0.0621
FBgn0000099	embryonic	embryonic	x	x	x	embryonic_general	embryonic_general	x	x	x	embryonic_general	embryonic_general	embryonic_general	x	x	33	17	1	0.0248	1.0764	0.023
FBgn0000100	adult	x	x	x	x	adult_ovary	adult_ovary	x	x	x	adult_gonads	x	x	x	x	10	7	2	0.0105	1.0344	0.0101
FBgn0000109	larval_pupal	larval_pupal	x	x	x	x	x	x	x	x	x	x	x	x	x	1	x	1	0.0885	1.5104	0.0586
FBgn0000115	adult	x	x	x	x	adult_ovary	adult_ovary	adult_ovary	adult_ovary	x	adult_gonads	adult_gonads	x	x	x	7	7	1	0.0046	1.002	0.0046
FBgn0000117	embryonic	embryonic	x	x	x	embryonic_general	embryonic_general	x	x	x	embryonic_general	embryonic_general	x	x	x	121	40	3	0.011	1.0998	0.01
FBgn0000120	adult	adult	adult	adult	adult	adult_general	adult_general	adult_general	adult_general	adult_general	adult_general	adult_general	adult_general	adult_general	adult_general	20	14	7	0.0069	1.5195	0.0045
FBgn0000142	adult	adult	x	x	x	adult_testis	x	x	x	x	adult_gonads	x	x	x	x	20	10	1	0.1539	1.3176	0.1168
FBgn0000157	larval_pupal	larval_pupal	larval_pupal	larval_pupal	larval_pupal	x	x	x	x	x	x	x	x	x	x	31	18	2	0.0065	0.431	0.015
FBgn0000166	embryonic	embryonic	embryonic	embryonic	x	embryonic_general	embryonic_general	embryonic_general	embryonic_general	x	embryonic_general	embryonic_general	embryonic_general	embryonic_general	x	66	49	3	0.0678	1.0147	0.0668
FBgn0000181	larval_pupal	x	x	x	x	adult_ovary	adult_ovary	x	x	x	adult_gonads	x	x	x	x	18	11	3	0.0297	1.3911	0.0213
FBgn0000182	embryonic	x	x	x	x	adult_testis	x	x	x	x	adult_gonads	x	x	x	x	12	4	2	0.0473	1.1828	0.04
FBgn0000221	embryonic	x	x	x	x	adult_testis	adult_testis	x	x	x	adult_gonads	x	x	x	x	3	2	1	0.1401	2.2928	0.0611
FBgn0000228	embryonic	embryonic	embryonic	x	x	embryonic_general	x	x	x	x	embryonic_general	embryonic_general	x	x	x	20	6	3	0.0904	1.7218	0.0525
FBgn0000229	embryonic	embryonic	x	x	x	embryonic_general	x	x	x	x	embryonic_general	x	x	x	x	67	41	4	0.0073	0.8221	0.0089
FBgn0000239	embryonic	embryonic	x	x	x	embryonic_general	x	x	x	x	embryonic_general	embryonic_general	x	x	x	10	6	1	0.0287	1.2289	0.0233
FBgn0000250	embryonic	embryonic	x	x	x	embryonic_general	embryonic_general	x	x	x	embryonic_general	embryonic_general	x	x	x	49	18	6	0.1008	0.8824	0.1142
FBgn0000251	embryonic	embryonic	embryonic	x	x	embryonic_general	embryonic_general	x	x	x	embryonic_general	embryonic_general	embryonic_general	x	x	17	9	1	0.0582	1.6356	0.0356
FBgn0000253	adult	x	x	x	x	embryonic_gonads	embryonic_gonads	x	x	x	embryonic_gonads	embryonic_gonads	x	x	x	21	9	6	0	0.309	0.0001
FBgn0000259	embryonic	embryonic	x	x	x	embryonic_gonads	x	x	x	x	embryonic_gonads	x	x	x	x	42	41	5	0.0131	0.5102	0.0257
FBgn0000274	larval_pupal	x	x	x	x	adult_testis	adult_testis	x	x	x	adult_gonads	adult_gonads	x	x	x	2	2	2	0.0963	3.0361	0.0317
FBgn0000275	embryonic	x	x	x	x	embryonic_general	embryonic_general	x	x	x	embryonic_general	embryonic_general	x	x	x	12	7	1	0.0121	0.901	0.0134
FBgn0000289	embryonic	embryonic	x	x	x	embryonic_gonads	x	x	x	x	embryonic_gonads	x	x	x	x	14	9	1	0.0282	0.9044	0.0312
FBgn0000318	larval_pupal	larval_pupal	x	x	x	adult_ovary	x	x	x	x	x	x	x	x	x	1	1	1	0.0493	1.4884	0.0331
FBgn0000319	larval_pupal	larval_pupal	x	x	x	x	x	x	x	x	x	x	x	x	x	17	10	1	0.0183	3.3065	0.0056
FBgn0000320	adult	x	x	x	x	adult_ovary	adult_ovary	adult_ovary	x	x	adult_gonads	x	x	x	x	28	8	3	0.0493	1.1728	0.0421
FBgn0000377	larval_pupal	x	x	x	x	adult_ovary	x	x	x	x	x	x	x	x	x	55	47	10	0.0429	1.8087	0.0237
FBgn0000382	embryonic	embryonic	x	x	x	embryonic_gonads	embryonic_gonads	x	x	x	embryonic_gonads	embryonic_gonads	x	x	x	41	23	3	0.0768	1.5696	0.0489
FBgn0000392	adult	x	x	x	x	adult_testis	adult_testis	x	x	x	adult_gonads	adult_gonads	adult_gonads	x	x	30	25	2	0.2109	1.8577	0.1135
FBgn0000406	adult	adult	adult	x	x	adult_general	adult_general	adult_general	adult_general	x	adult_general	adult_general	adult_general	adult_general	x	1	1	1	0.059	1.5153	0.0389
FBgn0000409	adult	adult	adult	x	x	adult_general	adult_general	x	x	x	adult_general	adult_general	adult_general	x	x	21	8	1	0.0001	0.5967	0.0001
FBgn0000413	adult	x	x	x	x	adult_general	x	x	x	x	adult_general	x	x	x	x	32	19	3	0.0757	1.3181	0.0574
FBgn0000422	adult	x	x	x	x	adult_general	x	x	x	x	adult_general	x	x	x	x	3	1	1	0.0466	1.2656	0.0369
FBgn0000447	adult	x	x	x	x	adult_testis	adult_testis	adult_testis	x	x	adult_gonads	adult_gonads	x	x	x	2	1	1	0.1393	2.8212	0.0494
FBgn0000454	larval_pupal	larval_pupal	larval_pupal	x	x	x	x	x	x	x	x	x	x	x	x	15	8	4	0.0757	1.6542	0.0458
FBgn0000462	embryonic	embryonic	embryonic	x	x	embryonic_general	embryonic_general	x	x	x	embryonic_general	embryonic_general	embryonic_general	x	x	57	41	2	0.0262	1.2067	0.0218
FBgn0000463	embryonic	embryonic	x	x	x	embryonic_gonads	embryonic_gonads	x	x	x	embryonic_gonads	embryonic_gonads	x	x	x	83	28	1	0.0548	1.358	0.0404
FBgn0000472	embryonic	x	x	x	x	adult_ovary	x	x	x	x	embryonic_gonads	embryonic_gonads	x	x	x	35	18	10	0.2964	2.3619	0.1255
FBgn0000477	larval_pupal	larval_pupal	larval_pupal	x	x	x	x	x	x	x	x	x	x	x	x	6	1	2	0.1348	1.8478	0.0729
FBgn0000482	embryonic	embryonic	embryonic	embryonic	x	embryonic_general	x	x	x	x	embryonic_general	embryonic_general	embryonic_general	x	x	10	8	1	0.1957	3.8317	0.0511
FBgn0000486	larval_pupal	x	x	x	x	adult_testis	x	x	x	x	adult_gonads	x	x	x	x	2	2	2	0.0171	2.1241	0.0081
FBgn0000520	embryonic	embryonic	embryonic	x	x	embryonic_general	embryonic_general	embryonic_general	x	x	embryonic_general	embryonic_general	embryonic_general	x	x	10	4	1	0.1516	2.4289	0.0624
FBgn0000524	adult	x	x	x	x	adult_ovary	x	x	x	x	adult_general	x	x	x	x	69	28	5	0.0559	1.5416	0.0363
FBgn0000527	larval_pupal	larval_pupal	larval_pupal	larval_pupal	x	x	x	x	x	x	x	x	x	x	x	3	2	1	0.0252	1.9411	0.013
FBgn0000536	embryonic	x	x	x	x	embryonic_general	x	x	x	x	embryonic_general	x	x	x	x	4	1	2	0.1074	1.1391	0.0942
FBgn0000546	embryonic	embryonic	embryonic	x	x	embryonic_general	embryonic_general	embryonic_general	x	x	embryonic_general	embryonic_general	embryonic_general	x	x	37	22	1	0.0702	1.2181	0.0576
FBgn0000551	larval_pupal	larval_pupal	larval_pupal	larval_pupal	larval_pupal	x	x	x	x	x	x	x	x	x	x	1	1	1	0.0743	1.7497	0.0425
FBgn0000559	embryonic	embryonic	x	x	x	embryonic_general	x	x	x	x	embryonic_general	embryonic_general	x	x	x	41	37	3	0.0112	1.137	0.0099
FBgn0000566	embryonic	x	x	x	x	embryonic_general	embryonic_general	x	x	x	embryonic_general	embryonic_general	x	x	x	4	3	2	0.0648	2.0501	0.0316
FBgn0000570	embryonic	x	x	x	x	embryonic_general	x	x	x	x	embryonic_general	x	x	x	x	5	x	3	0.0212	1.6503	0.0128
FBgn0000575	embryonic	embryonic	x	x	x	embryonic_general	x	x	x	x	embryonic_general	x	x	x	x	35	11	3	0.0806	1.0182	0.0792
FBgn0000577	embryonic	x	x	x	x	adult_testis	x	x	x	x	adult_gonads	x	x	x	x	22	9	2	0.0479	1.4045	0.0341
FBgn0000578	embryonic	embryonic	x	x	x	embryonic_general	x	x	x	x	embryonic_general	embryonic_general	x	x	x	51	38	3	0.0509	1.4415	0.0353
FBgn0000581	adult	x	x	x	x	adult_general	x	x	x	x	adult_general	x	x	x	x	19	9	1	0.1201	1.3064	0.0919
FBgn0000611	embryonic	embryonic	x	x	x	embryonic_general	x	x	x	x	embryonic_general	embryonic_general	x	x	x	30	22	4	0.0084	3.5703	0.0024
FBgn0000625	adult	adult	adult	adult	adult	adult_testis	adult_testis	adult_testis	adult_testis	adult_testis	adult_gonads	adult_gonads	adult_gonads	adult_gonads	adult_gonads	34	27	2	0.0616	1.0113	0.0609
FBgn0000629	embryonic	embryonic	x	x	x	adult_ovary	x	x	x	x	adult_gonads	x	x	x	x	74	29	1	0.0455	1.9122	0.0238
FBgn0000659	embryonic	embryonic	embryonic	embryonic	embryonic	embryonic_gonads	embryonic_gonads	x	x	x	embryonic_gonads	embryonic_gonads	x	x	x	18	17	1	0.011	1.3663	0.008
FBgn0000662	embryonic	embryonic	embryonic	embryonic	x	embryonic_general	embryonic_general	x	x	x	embryonic_general	embryonic_general	x	x	x	21	17	3	0.1279	1.4653	0.0873
FBgn0000723	adult	x	x	x	x	adult_testis	x	x	x	x	adult_gonads	x	x	x	x	5	5	3	0.0646	1.2896	0.0501
FBgn0000986	embryonic	x	x	x	x	adult_ovary	adult_ovary	x	x	x	embryonic_gonads	x	x	x	x	4	3	2	0.0625	1.8456	0.0338
FBgn0000996	embryonic	embryonic	embryonic	embryonic	x	embryonic_general	embryonic_general	embryonic_general	embryonic_general	x	embryonic_general	embryonic_general	embryonic_general	embryonic_general	x	10	3	1	0.1068	1.5106	0.0707
FBgn0001078	embryonic	embryonic	embryonic	embryonic	embryonic	embryonic_gonads	embryonic_gonads	x	x	x	embryonic_gonads	embryonic_gonads	x	x	x	31	22	1	0.1009	0.9821	0.1028
FBgn0001079	embryonic	embryonic	embryonic	embryonic	embryonic	embryonic_general	embryonic_general	embryonic_general	embryonic_general	embryonic_general	embryonic_general	embryonic_general	embryonic_general	embryonic_general	embryonic_general	19	8	1	0.1271	2.4102	0.0527
FBgn0001085	embryonic	embryonic	embryonic	embryonic	x	embryonic_general	embryonic_general	embryonic_general	x	x	embryonic_general	embryonic_general	embryonic_general	x	x	50	17	1	0.0105	1.3858	0.0076
FBgn0001108	adult	adult	adult	adult	adult	adult_general	x	x	x	x	adult_general	x	x	x	x	14	5	1	0.067	1.6902	0.0396
FBgn0001120	embryonic	embryonic	embryonic	x	x	adult_ovary	adult_ovary	x	x	x	embryonic_general	x	x	x	x	37	30	5	0.2952	1.3723	0.2151
FBgn0001122	embryonic	embryonic	x	x	x	embryonic_general	x	x	x	x	embryonic_general	embryonic_general	x	x	x	12	3	3	0.0064	0.3827	0.0166
FBgn0001133	embryonic	x	x	x	x	adult_ovary	adult_ovary	x	x	x	embryonic_gonads	x	x	x	x	15	13	4	0.0604	2.4092	0.0251
FBgn0001137	embryonic	embryonic	embryonic	embryonic	embryonic	embryonic_general	embryonic_general	embryonic_general	embryonic_general	embryonic_general	embryonic_general	embryonic_general	embryonic_general	embryonic_general	embryonic_general	23	12	2	0.2011	1.2209	0.1647
FBgn0001139	embryonic	embryonic	x	x	x	embryonic_general	x	x	x	x	embryonic_general	embryonic_general	x	x	x	44	16	9	0.0037	0.6227	0.006
FBgn0001147	embryonic	embryonic	embryonic	embryonic	embryonic	embryonic_general	embryonic_general	embryonic_general	embryonic_general	embryonic_general	embryonic_general	embryonic_general	embryonic_general	embryonic_general	embryonic_general	1	x	1	0.0327	1.5543	0.021
FBgn0001149	larval_pupal	x	x	x	x	adult_ovary	x	x	x	x	embryonic_gonads	x	x	x	x	8	8	2	0.0332	1.0537	0.0315
FBgn0001169	adult	adult	adult	x	x	embryonic_general	embryonic_general	x	x	x	embryonic_general	embryonic_general	x	x	x	124	48	1	0.1885	1.2596	0.1497
FBgn0001170	embryonic	embryonic	embryonic	embryonic	embryonic	embryonic_general	embryonic_general	embryonic_general	embryonic_general	embryonic_general	embryonic_general	embryonic_general	embryonic_general	embryonic_general	embryonic_general	27	27	1	0.2128	1.8178	0.1171
FBgn0001185	embryonic	embryonic	embryonic	embryonic	embryonic	embryonic_general	embryonic_general	embryonic_general	embryonic_general	embryonic_general	embryonic_general	embryonic_general	embryonic_general	embryonic_general	embryonic_general	1	1	1	0.3536	1.9681	0.1797
FBgn0001189	embryonic	embryonic	x	x	x	embryonic_general	embryonic_general	x	x	x	embryonic_general	embryonic_general	x	x	x	1	1	1	0.0903	2.5704	0.0351
FBgn0001202	adult	adult	adult	adult	adult	embryonic_general	embryonic_general	x	x	x	embryonic_general	embryonic_general	x	x	x	18	18	2	0.057	2.4124	0.0236
FBgn0001203	embryonic	x	x	x	x	x	x	x	x	x	x	x	x	x	x	8	5	2	0.0467	1.4542	0.0321
FBgn0001204	embryonic	embryonic	embryonic	embryonic	embryonic	embryonic_general	embryonic_general	embryonic_general	embryonic_general	embryonic_general	embryonic_general	embryonic_general	embryonic_general	embryonic_general	embryonic_general	12	7	1	0.1372	2.0351	0.0674
FBgn0001206	embryonic	embryonic	x	x	x	embryonic_general	embryonic_general	x	x	x	embryonic_general	embryonic_general	x	x	x	1	1	1	0.506	1.7465	0.2897
FBgn0001208	larval_pupal	x	x	x	x	adult_general	x	x	x	x	adult_general	x	x	x	x	41	29	11	0.022	1.4762	0.0149
FBgn0001220	adult	x	x	x	x	adult_ovary	x	x	x	x	adult_gonads	x	x	x	x	5	4	1	0.023	1.1444	0.0201
FBgn0001224	larval_pupal	larval_pupal	larval_pupal	x	x	x	x	x	x	x	x	x	x	x	x	19	11	2	0.0919	1.6755	0.0549
FBgn0001226	larval_pupal	larval_pupal	larval_pupal	x	x	x	x	x	x	x	x	x	x	x	x	14	8	1	0.115	1.3035	0.0882
FBgn0001227	larval_pupal	larval_pupal	x	x	x	x	x	x	x	x	x	x	x	x	x	36	22	1	0.252	1.2758	0.1975
FBgn0001229	adult	adult	x	x	x	embryonic_gonads	x	x	x	x	embryonic_gonads	x	x	x	x	3	3	2	0.0942	1.5501	0.0608
FBgn0001233	larval_pupal	larval_pupal	x	x	x	adult_ovary	adult_ovary	x	x	x	x	x	x	x	x	28	25	1	0.0088	0.9541	0.0093
FBgn0001235	embryonic	embryonic	x	x	x	embryonic_gonads	x	x	x	x	embryonic_gonads	x	x	x	x	26	18	2	0	0.1986	0.0001
FBgn0001248	larval_pupal	x	x	x	x	x	x	x	x	x	x	x	x	x	x	6	4	2	0.0735	1.2977	0.0566
FBgn0001254	larval_pupal	larval_pupal	larval_pupal	larval_pupal	x	x	x	x	x	x	x	x	x	x	x	1	1	1	0.2485	1.6894	0.1471
FBgn0001258	larval_pupal	larval_pupal	larval_pupal	x	x	x	x	x	x	x	x	x	x	x	x	5	5	1	0.0147	1.0961	0.0134
FBgn0001263	adult	adult	adult	adult	adult	adult_general	adult_general	adult_general	adult_general	adult_general	adult_general	adult_general	adult_general	adult_general	adult_general	15	7	2	0.0546	1.5299	0.0357
FBgn0001269	larval_pupal	x	x	x	x	adult_testis	x	x	x	x	adult_gonads	x	x	x	x	21	15	5	0.0998	1.3937	0.0716
FBgn0001291	embryonic	x	x	x	x	embryonic_gonads	x	x	x	x	embryonic_gonads	x	x	x	x	68	32	4	0.1822	1.8386	0.0991
FBgn0001297	larval_pupal	x	x	x	x	embryonic_gonads	x	x	x	x	embryonic_gonads	x	x	x	x	26	11	2	0.2076	1.5288	0.1358
FBgn0001301	larval_pupal	x	x	x	x	adult_ovary	x	x	x	x	x	x	x	x	x	5	2	1	0.1175	1.4267	0.0824
FBgn0001308	embryonic	x	x	x	x	adult_ovary	adult_ovary	x	x	x	embryonic_gonads	x	x	x	x	29	17	2	0.0235	2.0102	0.0117
FBgn0001316	embryonic	x	x	x	x	adult_ovary	adult_ovary	x	x	x	adult_gonads	x	x	x	x	11	8	1	0.1815	1.8008	0.1008
FBgn0001320	adult	x	x	x	x	adult_general	adult_general	x	x	x	adult_general	adult_general	x	x	x	22	14	3	0.0974	1.5013	0.0649
FBgn0001325	embryonic	embryonic	embryonic	embryonic	embryonic	embryonic_general	embryonic_general	embryonic_general	embryonic_general	embryonic_general	embryonic_general	embryonic_general	embryonic_general	embryonic_general	embryonic_general	53	21	1	0.0744	1.5656	0.0475
FBgn0001332	embryonic	x	x	x	x	adult_ovary	adult_ovary	x	x	x	embryonic_general	x	x	x	x	6	2	2	0.1777	1.7256	0.103
FBgn0001404	embryonic	x	x	x	x	embryonic_general	x	x	x	x	embryonic_general	x	x	x	x	1	x	1	0.014	1.6514	0.0085
FBgn0001612	embryonic	embryonic	x	x	x	embryonic_gonads	x	x	x	x	embryonic_gonads	embryonic_gonads	x	x	x	6	2	1	0.2898	1.7025	0.1702
FBgn0001965	embryonic	x	x	x	x	embryonic_general	x	x	x	x	embryonic_general	x	x	x	x	9	3	4	0.0608	1.7014	0.0357
FBgn0001967	adult	x	x	x	x	adult_general	adult_general	x	x	x	adult_general	adult_general	x	x	x	2	2	2	0.1257	1.8308	0.0687
FBgn0001974	embryonic	embryonic	embryonic	embryonic	x	embryonic_general	x	x	x	x	embryonic_general	embryonic_general	embryonic_general	x	x	2	1	2	0.1295	1.8816	0.0688
FBgn0001977	larval_pupal	x	x	x	x	adult_ovary	adult_ovary	x	x	x	embryonic_general	x	x	x	x	2	1	1	0.0537	1.8494	0.029
FBgn0001978	embryonic	embryonic	x	x	x	adult_testis	x	x	x	x	embryonic_general	x	x	x	x	21	13	2	0.1027	1.7782	0.0578
FBgn0001981	embryonic	embryonic	embryonic	embryonic	x	embryonic_gonads	embryonic_gonads	embryonic_gonads	embryonic_gonads	x	embryonic_gonads	embryonic_gonads	embryonic_gonads	embryonic_gonads	x	35	20	5	0.0825	1.9081	0.0432
FBgn0001983	embryonic	embryonic	embryonic	embryonic	embryonic	embryonic_general	embryonic_general	embryonic_general	embryonic_general	embryonic_general	embryonic_general	embryonic_general	embryonic_general	embryonic_general	embryonic_general	1	1	1	0.0995	1.8661	0.0533
FBgn0001992	embryonic	x	x	x	x	adult_general	x	x	x	x	adult_general	x	x	x	x	1	1	1	0.0675	1.7708	0.0381
FBgn0002022	embryonic	embryonic	x	x	x	embryonic_general	embryonic_general	x	x	x	embryonic_general	embryonic_general	x	x	x	3	3	1	0.1126	1.7797	0.0633
FBgn0002023	adult	x	x	x	x	adult_testis	adult_testis	x	x	x	adult_gonads	adult_gonads	x	x	x	25	23	9	0.0321	1.2528	0.0256
FBgn0002031	adult	x	x	x	x	adult_ovary	adult_ovary	x	x	x	adult_gonads	adult_gonads	x	x	x	4	4	1	0.0079	1.14	0.0069
FBgn0002044	embryonic	embryonic	x	x	x	embryonic_general	embryonic_general	embryonic_general	x	x	embryonic_general	embryonic_general	embryonic_general	x	x	1	1	1	0.0939	1.6396	0.0573
FBgn0002069	larval_pupal	x	x	x	x	adult_ovary	x	x	x	x	x	x	x	x	x	9	6	1	0.0368	1.338	0.0275
FBgn0002174	adult	adult	adult	x	x	adult_testis	adult_testis	x	x	x	adult_gonads	adult_gonads	adult_gonads	x	x	3	1	1	0.057	1.9434	0.0293
FBgn0002283	embryonic	x	x	x	x	adult_general	x	x	x	x	adult_general	x	x	x	x	3	1	3	0.0054	1.1194	0.0049
FBgn0002284	embryonic	x	x	x	x	adult_ovary	x	x	x	x	embryonic_gonads	x	x	x	x	15	8	1	0.1081	3.1409	0.0344
FBgn0002306	larval_pupal	larval_pupal	x	x	x	x	x	x	x	x	x	x	x	x	x	1	1	1	0.132	1.1502	0.1147
FBgn0002466	embryonic	x	x	x	x	adult_ovary	x	x	x	x	embryonic_general	x	x	x	x	2	2	1	0.0842	2.2134	0.038
FBgn0002527	embryonic	embryonic	x	x	x	embryonic_gonads	x	x	x	x	embryonic_gonads	embryonic_gonads	x	x	x	15	12	1	0.0974	2.1269	0.0458
FBgn0002528	larval_pupal	larval_pupal	x	x	x	x	x	x	x	x	x	x	x	x	x	2	2	1	0.0696	1.7769	0.0392
FBgn0002542	embryonic	embryonic	embryonic	x	x	embryonic_general	x	x	x	x	embryonic_general	x	x	x	x	1	1	1	0.2043	2.0046	0.1019
FBgn0002552	larval_pupal	x	x	x	x	x	x	x	x	x	x	x	x	x	x	5	3	1	0.085	1.9345	0.0439
FBgn0002565	larval_pupal	larval_pupal	larval_pupal	larval_pupal	x	x	x	x	x	x	x	x	x	x	x	1	1	1	0.0936	1.807	0.0518
FBgn0002593	adult	x	x	x	x	embryonic_gonads	embryonic_gonads	x	x	x	embryonic_gonads	embryonic_gonads	x	x	x	46	34	5	0.0233	0.7641	0.0305
FBgn0002607	adult	x	x	x	x	adult_ovary	x	x	x	x	adult_general	x	x	x	x	17	4	4	0.002	0.763	0.0026
FBgn0002609	embryonic	embryonic	embryonic	embryonic	embryonic	embryonic_general	embryonic_general	embryonic_general	embryonic_general	embryonic_general	embryonic_general	embryonic_general	embryonic_general	embryonic_general	embryonic_general	7	4	2	0.0632	1.2305	0.0513
FBgn0002622	adult	x	x	x	x	adult_ovary	x	x	x	x	adult_general	x	x	x	x	71	55	1	0.0135	0.9284	0.0145
FBgn0002626	larval_pupal	x	x	x	x	adult_general	x	x	x	x	adult_general	x	x	x	x	5	2	1	0.0059	0.8247	0.0071
FBgn0002631	embryonic	embryonic	embryonic	embryonic	embryonic	embryonic_general	embryonic_general	embryonic_general	embryonic_general	embryonic_general	embryonic_general	embryonic_general	embryonic_general	embryonic_general	embryonic_general	5	3	3	0.1024	1.4111	0.0726
FBgn0002638	embryonic	embryonic	embryonic	x	x	embryonic_general	embryonic_general	x	x	x	embryonic_general	embryonic_general	embryonic_general	x	x	10	8	4	0.1996	3.283	0.0608
FBgn0002715	embryonic	x	x	x	x	embryonic_general	x	x	x	x	embryonic_general	x	x	x	x	36	22	5	0.5636	2.4019	0.2347
FBgn0002723	embryonic	embryonic	embryonic	x	x	embryonic_gonads	embryonic_gonads	embryonic_gonads	x	x	embryonic_gonads	embryonic_gonads	embryonic_gonads	x	x	4	3	1	0.0867	1.5235	0.0569
FBgn0002733	adult	adult	adult	adult	x	adult_general	adult_general	adult_general	adult_general	x	adult_general	adult_general	adult_general	adult_general	x	14	8	2	0.0414	1.1672	0.0355
FBgn0002734	adult	adult	adult	adult	adult	adult_general	adult_general	adult_general	adult_general	adult_general	adult_general	adult_general	adult_general	adult_general	adult_general	13	6	3	0.0889	1.9024	0.0467
FBgn0002736	embryonic	embryonic	x	x	x	embryonic_gonads	embryonic_gonads	x	x	x	embryonic_gonads	embryonic_gonads	x	x	x	8	5	1	0.0002	1.5124	0.0001
FBgn0002773	larval_pupal	x	x	x	x	adult_general	x	x	x	x	adult_general	x	x	x	x	12	11	2	0.0086	0.134	0.0642
FBgn0002774	embryonic	x	x	x	x	adult_ovary	x	x	x	x	embryonic_general	embryonic_general	x	x	x	20	11	4	0.1519	1.8475	0.0822
FBgn0002775	embryonic	embryonic	embryonic	embryonic	embryonic	embryonic_general	embryonic_general	embryonic_general	embryonic_general	embryonic_general	embryonic_general	embryonic_general	embryonic_general	embryonic_general	embryonic_general	2	1	1	0.1893	2.9826	0.0635
FBgn0002787	larval_pupal	larval_pupal	x	x	x	adult_ovary	x	x	x	x	adult_gonads	x	x	x	x	1	1	1	0.0265	2.0022	0.0132
FBgn0002789	larval_pupal	x	x	x	x	x	x	x	x	x	x	x	x	x	x	5	5	1	0.1056	0.7253	0.1456
FBgn0002791	embryonic	embryonic	embryonic	embryonic	x	embryonic_general	embryonic_general	embryonic_general	embryonic_general	x	embryonic_general	embryonic_general	embryonic_general	embryonic_general	x	9	7	2	0.0932	2.0085	0.0464
FBgn0002901	embryonic	x	x	x	x	adult_testis	x	x	x	x	embryonic_general	x	x	x	x	36	27	2	0.2008	1.9731	0.1018
FBgn0002914	embryonic	embryonic	embryonic	x	x	embryonic_general	embryonic_general	x	x	x	embryonic_general	embryonic_general	x	x	x	16	10	1	0.272	2.0704	0.1314
FBgn0002924	embryonic	embryonic	x	x	x	embryonic_general	embryonic_general	x	x	x	embryonic_general	embryonic_general	x	x	x	12	5	1	0.1031	2.0865	0.0494
FBgn0002932	embryonic	x	x	x	x	adult_testis	x	x	x	x	adult_gonads	x	x	x	x	15	8	2	0.0302	1.4255	0.0212
FBgn0002940	adult	adult	adult	adult	x	adult_general	adult_general	adult_general	adult_general	x	adult_general	adult_general	adult_general	adult_general	x	35	18	1	0.0065	0.7566	0.0086
FBgn0002962	adult	x	x	x	x	adult_testis	adult_testis	adult_testis	x	x	adult_gonads	adult_gonads	x	x	x	35	20	2	0.2135	1.5153	0.1409
FBgn0002968	larval_pupal	x	x	x	x	x	x	x	x	x	x	x	x	x	x	9	5	1	0.06	1.4987	0.04
FBgn0002973	embryonic	embryonic	embryonic	x	x	embryonic_gonads	x	x	x	x	embryonic_gonads	x	x	x	x	22	14	3	0.0391	0.9361	0.0418
FBgn0002985	embryonic	embryonic	embryonic	x	x	embryonic_general	embryonic_general	x	x	x	embryonic_general	embryonic_general	x	x	x	16	10	3	0.0553	1.3812	0.04
FBgn0002989	larval_pupal	larval_pupal	larval_pupal	x	x	x	x	x	x	x	x	x	x	x	x	6	3	2	0.0912	2.2429	0.0407
FBgn0003002	embryonic	embryonic	embryonic	embryonic	embryonic	embryonic_general	embryonic_general	embryonic_general	embryonic_general	embryonic_general	embryonic_general	embryonic_general	embryonic_general	embryonic_general	embryonic_general	31	31	5	0.0481	2.1521	0.0223
FBgn0003015	embryonic	embryonic	x	x	x	adult_ovary	adult_ovary	adult_ovary	x	x	adult_gonads	x	x	x	x	55	11	1	0.2482	1.4716	0.1687
FBgn0003022	embryonic	embryonic	x	x	x	adult_ovary	adult_ovary	x	x	x	embryonic_general	x	x	x	x	2	1	1	0.3082	1.8623	0.1655
FBgn0003028	embryonic	x	x	x	x	adult_ovary	adult_ovary	x	x	x	embryonic_gonads	x	x	x	x	21	12	1	0.0612	1.5476	0.0395
FBgn0003031	embryonic	embryonic	x	x	x	embryonic_general	x	x	x	x	embryonic_general	x	x	x	x	20	18	4	0.0477	1.3719	0.0348
FBgn0003041	larval_pupal	larval_pupal	x	x	x	x	x	x	x	x	x	x	x	x	x	13	7	1	0.067	1.2345	0.0543
FBgn0003062	adult	x	x	x	x	adult_ovary	adult_ovary	adult_ovary	adult_ovary	x	adult_gonads	adult_gonads	x	x	x	4	2	1	0.0197	1.0746	0.0183
FBgn0003079	larval_pupal	x	x	x	x	embryonic_general	x	x	x	x	embryonic_general	x	x	x	x	94	37	1	0.0278	2.0513	0.0136
FBgn0003082	embryonic	x	x	x	x	adult_testis	adult_testis	x	x	x	adult_gonads	adult_gonads	x	x	x	5	5	3	0.1275	2.1421	0.0595
FBgn0003093	adult	x	x	x	x	adult_general	adult_general	x	x	x	adult_general	adult_general	x	x	x	16	15	1	0.0265	1.0858	0.0244
FBgn0003124	embryonic	embryonic	embryonic	embryonic	x	embryonic_general	x	x	x	x	embryonic_general	embryonic_general	embryonic_general	x	x	15	12	1	0.0203	1.8368	0.011
FBgn0003137	adult	x	x	x	x	adult_ovary	adult_ovary	adult_ovary	x	x	adult_gonads	x	x	x	x	22	13	3	0.1893	1.7564	0.1078
FBgn0003138	embryonic	embryonic	x	x	x	embryonic_general	embryonic_general	x	x	x	embryonic_general	embryonic_general	x	x	x	7	5	3	0.1079	1.7248	0.0625
FBgn0003150	larval_pupal	larval_pupal	larval_pupal	x	x	x	x	x	x	x	x	x	x	x	x	4	3	1	0.0253	2.2214	0.0114
FBgn0003162	adult	x	x	x	x	adult_general	x	x	x	x	adult_general	x	x	x	x	3	x	1	0.0044	1.4554	0.003
FBgn0003169	embryonic	x	x	x	x	embryonic_general	x	x	x	x	embryonic_general	x	x	x	x	16	6	1	0.1008	2.2442	0.0449
FBgn0003204	larval_pupal	x	x	x	x	adult_ovary	adult_ovary	x	x	x	x	x	x	x	x	9	6	2	0.0273	1.5642	0.0175
FBgn0003210	embryonic	embryonic	x	x	x	embryonic_general	x	x	x	x	embryonic_general	x	x	x	x	21	21	2	0.0781	1.8376	0.0425
FBgn0003227	adult	adult	adult	adult	adult	adult_ovary	adult_ovary	adult_ovary	adult_ovary	adult_ovary	adult_gonads	adult_gonads	adult_gonads	adult_gonads	adult_gonads	1	1	1	0.2155	1.8515	0.1164
FBgn0003231	embryonic	x	x	x	x	embryonic_general	x	x	x	x	embryonic_general	x	x	x	x	9	7	2	0.2972	1.5705	0.1893
FBgn0003248	adult	adult	adult	adult	adult	adult_general	adult_general	adult_general	adult_general	adult_general	adult_general	adult_general	adult_general	adult_general	adult_general	3	3	1	0.0466	1.761	0.0264
FBgn0003254	embryonic	embryonic	embryonic	x	x	embryonic_general	x	x	x	x	embryonic_general	embryonic_general	x	x	x	4	1	2	0.09	1.8427	0.0489
FBgn0003274	adult	x	x	x	x	adult_ovary	x	x	x	x	embryonic_gonads	x	x	x	x	16	14	1	0.1573	4.0873	0.0385
FBgn0003275	embryonic	embryonic	x	x	x	embryonic_gonads	embryonic_gonads	embryonic_gonads	x	x	embryonic_gonads	embryonic_gonads	embryonic_gonads	embryonic_gonads	x	4	4	2	0.0484	2.6046	0.0186
FBgn0003300	embryonic	x	x	x	x	adult_general	x	x	x	x	adult_general	x	x	x	x	34	10	2	0.0811	1.8971	0.0428
FBgn0003321	embryonic	embryonic	embryonic	x	x	embryonic_gonads	embryonic_gonads	embryonic_gonads	x	x	embryonic_gonads	embryonic_gonads	embryonic_gonads	x	x	1	1	1	0.1764	1.6351	0.1079
FBgn0003326	larval_pupal	x	x	x	x	x	x	x	x	x	x	x	x	x	x	12	7	1	0.0915	1.4278	0.0641
FBgn0003330	embryonic	embryonic	x	x	x	embryonic_general	embryonic_general	x	x	x	embryonic_general	embryonic_general	x	x	x	17	9	2	0.0448	2.1197	0.0211
FBgn0003346	embryonic	embryonic	embryonic	x	x	adult_ovary	adult_ovary	x	x	x	embryonic_general	x	x	x	x	8	3	2	0.2399	1.7763	0.135
FBgn0003380	adult	adult	adult	x	x	adult_general	adult_general	adult_general	x	x	adult_general	adult_general	adult_general	x	x	18	7	2	0.046	0.1985	0.2316
FBgn0003410	embryonic	embryonic	embryonic	x	x	embryonic_general	embryonic_general	x	x	x	embryonic_general	embryonic_general	x	x	x	93	49	10	0.0068	1.2227	0.0056
FBgn0003430	embryonic	x	x	x	x	embryonic_general	x	x	x	x	embryonic_general	x	x	x	x	6	5	2	0.0998	2.0312	0.0492
FBgn0003435	adult	adult	x	x	x	adult_testis	adult_testis	adult_testis	x	x	adult_gonads	adult_gonads	adult_gonads	x	x	7	4	3	0.0193	0.8216	0.0235
FBgn0003444	embryonic	embryonic	x	x	x	embryonic_general	embryonic_general	x	x	x	embryonic_general	embryonic_general	embryonic_general	x	x	15	7	1	0.0803	1.9487	0.0412
FBgn0003448	embryonic	embryonic	embryonic	embryonic	embryonic	embryonic_general	embryonic_general	embryonic_general	embryonic_general	embryonic_general	embryonic_general	embryonic_general	embryonic_general	embryonic_general	embryonic_general	4	2	1	0.0874	1.8539	0.0471
FBgn0003449	embryonic	x	x	x	x	embryonic_gonads	x	x	x	x	embryonic_gonads	x	x	x	x	10	6	1	0.0231	2.2017	0.0105
FBgn0003463	larval_pupal	larval_pupal	larval_pupal	larval_pupal	x	x	x	x	x	x	x	x	x	x	x	25	7	1	0.0586	1.9781	0.0296
FBgn0003464	embryonic	x	x	x	x	embryonic_general	x	x	x	x	embryonic_general	x	x	x	x	74	74	10	0.093	1.76	0.0529
FBgn0003475	adult	adult	x	x	x	adult_testis	adult_testis	x	x	x	adult_gonads	adult_gonads	x	x	x	13	9	3	0.0568	1.0739	0.0529
FBgn0003480	embryonic	embryonic	embryonic	embryonic	embryonic	embryonic_general	embryonic_general	embryonic_general	embryonic_general	embryonic_general	embryonic_general	embryonic_general	embryonic_general	embryonic_general	embryonic_general	20	10	4	0.2377	5.8676	0.0405
FBgn0003501	embryonic	embryonic	embryonic	x	x	embryonic_general	embryonic_general	x	x	x	embryonic_general	embryonic_general	embryonic_general	x	x	55	27	5	0.0061	0.9416	0.0065
FBgn0003502	embryonic	embryonic	embryonic	x	x	embryonic_general	x	x	x	x	embryonic_general	x	x	x	x	15	7	1	0.0158	0.8738	0.0181
FBgn0003510	embryonic	embryonic	embryonic	embryonic	embryonic	embryonic_general	embryonic_general	x	x	x	embryonic_general	embryonic_general	x	x	x	34	19	3	0.1727	2.2749	0.0759
FBgn0003511	embryonic	embryonic	embryonic	x	x	embryonic_general	x	x	x	x	embryonic_general	embryonic_general	embryonic_general	x	x	6	4	4	0.0834	3.8458	0.0217
FBgn0003525	embryonic	embryonic	embryonic	embryonic	x	embryonic_general	embryonic_general	x	x	x	embryonic_general	embryonic_general	x	x	x	35	20	2	0.08	1.2019	0.0666
FBgn0003545	embryonic	embryonic	embryonic	embryonic	x	embryonic_general	embryonic_general	x	x	x	embryonic_general	embryonic_general	x	x	x	8	5	2	0.1501	2.7635	0.0543
FBgn0003567	embryonic	embryonic	x	x	x	embryonic_general	embryonic_general	x	x	x	embryonic_general	embryonic_general	x	x	x	37	15	1	0.1556	2.8227	0.0551
FBgn0003598	embryonic	embryonic	embryonic	embryonic	x	embryonic_general	embryonic_general	x	x	x	embryonic_general	embryonic_general	embryonic_general	x	x	6	3	2	0.305	1.7326	0.1761
FBgn0003600	adult	x	x	x	x	adult_ovary	adult_ovary	x	x	x	adult_gonads	x	x	x	x	11	x	2	0.0874	1.6594	0.0527
FBgn0003607	embryonic	embryonic	embryonic	x	x	embryonic_gonads	x	x	x	x	embryonic_gonads	x	x	x	x	26	10	8	0.1749	2.6926	0.065
FBgn0003638	adult	adult	adult	x	x	adult_testis	x	x	x	x	adult_gonads	x	x	x	x	6	6	4	0.1308	1.6939	0.0772
FBgn0003659	embryonic	embryonic	x	x	x	embryonic_gonads	x	x	x	x	embryonic_gonads	x	x	x	x	25	11	7	0.0197	0.8385	0.0235
FBgn0003687	embryonic	embryonic	embryonic	embryonic	x	adult_ovary	x	x	x	x	embryonic_general	embryonic_general	x	x	x	4	2	1	0.0469	1.8236	0.0257
FBgn0003721	embryonic	embryonic	x	x	x	embryonic_general	embryonic_general	x	x	x	embryonic_general	embryonic_general	x	x	x	17	12	5	0.1066	1.115	0.0956
FBgn0003731	larval_pupal	larval_pupal	larval_pupal	larval_pupal	x	x	x	x	x	x	x	x	x	x	x	140	29	1	0.08	1.905	0.042
FBgn0003742	embryonic	embryonic	embryonic	x	x	embryonic_gonads	embryonic_gonads	x	x	x	embryonic_gonads	embryonic_gonads	x	x	x	7	5	2	0.3042	1.9116	0.1591
FBgn0003744	adult	x	x	x	x	adult_testis	x	x	x	x	adult_gonads	x	x	x	x	4	3	1	0.0121	1.3825	0.0087
FBgn0003748	larval_pupal	x	x	x	x	x	x	x	x	x	x	x	x	x	x	1	1	1	0.1931	2.9749	0.0649
FBgn0003866	larval_pupal	x	x	x	x	embryonic_gonads	embryonic_gonads	x	x	x	embryonic_gonads	embryonic_gonads	x	x	x	20	12	1	0.0903	1.7154	0.0526
FBgn0003882	embryonic	x	x	x	x	adult_ovary	x	x	x	x	embryonic_general	x	x	x	x	7	3	2	0.2888	1.5601	0.1851
FBgn0003896	embryonic	embryonic	embryonic	x	x	embryonic_general	embryonic_general	embryonic_general	x	x	embryonic_general	embryonic_general	embryonic_general	x	x	17	12	5	0.0189	0.6306	0.03
FBgn0003941	embryonic	embryonic	embryonic	x	x	embryonic_gonads	embryonic_gonads	embryonic_gonads	embryonic_gonads	x	embryonic_gonads	embryonic_gonads	embryonic_gonads	embryonic_gonads	x	18	18	2	0.0031	1.0494	0.003
FBgn0003944	embryonic	embryonic	embryonic	embryonic	embryonic	embryonic_general	embryonic_general	embryonic_general	embryonic_general	embryonic_general	embryonic_general	embryonic_general	embryonic_general	embryonic_general	embryonic_general	90	48	1	0.0175	0.6229	0.028
FBgn0003961	adult	adult	adult	adult	adult	adult_general	adult_general	adult_general	adult_general	adult_general	adult_general	adult_general	adult_general	adult_general	adult_general	13	12	7	0.0839	1.6713	0.0502
FBgn0003964	larval_pupal	x	x	x	x	x	x	x	x	x	x	x	x	x	x	7	5	2	0.0669	1.992	0.0336
FBgn0003996	adult	adult	adult	adult	adult	adult_ovary	adult_ovary	x	x	x	adult_gonads	adult_gonads	adult_gonads	adult_gonads	adult_gonads	97	25	1	0.0307	1.6008	0.0192
FBgn0003997	larval_pupal	larval_pupal	x	x	x	adult_testis	x	x	x	x	adult_gonads	x	x	x	x	60	32	2	0.1115	0.878	0.127
FBgn0004002	embryonic	embryonic	embryonic	embryonic	embryonic	embryonic_general	embryonic_general	embryonic_general	embryonic_general	embryonic_general	embryonic_general	embryonic_general	embryonic_general	embryonic_general	embryonic_general	1	1	1	0.088	1.9264	0.0457
FBgn0004050	larval_pupal	x	x	x	x	x	x	x	x	x	x	x	x	x	x	57	19	1	0.1052	2.2075	0.0477
FBgn0004087	larval_pupal	larval_pupal	larval_pupal	x	x	x	x	x	x	x	x	x	x	x	x	3	3	1	0.2163	2.3523	0.092
FBgn0004133	larval_pupal	larval_pupal	larval_pupal	x	x	x	x	x	x	x	x	x	x	x	x	11	10	1	0.1285	1.7865	0.0719
FBgn0004145	embryonic	x	x	x	x	embryonic_general	x	x	x	x	embryonic_general	x	x	x	x	7	7	1	0.0059	0.3098	0.0191
FBgn0004177	larval_pupal	x	x	x	x	x	x	x	x	x	x	x	x	x	x	52	40	1	0.0001	0.6229	0.0001
FBgn0004198	embryonic	embryonic	embryonic	x	x	embryonic_general	embryonic_general	x	x	x	embryonic_general	embryonic_general	x	x	x	46	7	1	0.1271	2.0987	0.0606
FBgn0004242	adult	adult	x	x	x	adult_general	adult_general	x	x	x	adult_general	adult_general	x	x	x	5	3	1	0.0129	0.7228	0.0179
FBgn0004359	larval_pupal	larval_pupal	x	x	x	adult_ovary	x	x	x	x	embryonic_gonads	x	x	x	x	1	1	1	0.0713	1.677	0.0425
FBgn0004362	embryonic	embryonic	embryonic	x	x	embryonic_gonads	embryonic_gonads	x	x	x	embryonic_gonads	embryonic_gonads	x	x	x	2	x	1	0.0261	1.0001	0.0261
FBgn0004372	embryonic	embryonic	x	x	x	adult_testis	x	x	x	x	adult_gonads	x	x	x	x	2	1	1	0.4691	2.1755	0.2157
FBgn0004395	embryonic	x	x	x	x	embryonic_general	x	x	x	x	embryonic_general	x	x	x	x	1	1	1	0.0227	1.1248	0.0202
FBgn0004413	adult	x	x	x	x	adult_ovary	x	x	x	x	adult_general	x	x	x	x	36	36	3	0.0102	1.2472	0.0082
FBgn0004419	embryonic	embryonic	embryonic	embryonic	x	embryonic_general	x	x	x	x	embryonic_general	embryonic_general	x	x	x	9	9	3	0.0097	0.7654	0.0127
FBgn0004510	larval_pupal	larval_pupal	x	x	x	x	x	x	x	x	x	x	x	x	x	12	9	2	0.1598	1.8251	0.0875
FBgn0004516	larval_pupal	larval_pupal	x	x	x	x	x	x	x	x	x	x	x	x	x	2	2	1	0.0081	1.4442	0.0056
FBgn0004597	embryonic	embryonic	embryonic	embryonic	x	embryonic_gonads	x	x	x	x	embryonic_gonads	x	x	x	x	31	20	4	0.0081	2.4572	0.0033
FBgn0004603	embryonic	embryonic	embryonic	x	x	embryonic_general	embryonic_general	embryonic_general	x	x	embryonic_general	embryonic_general	embryonic_general	x	x	52	22	4	0.0143	1.2864	0.0111
FBgn0004638	embryonic	embryonic	x	x	x	embryonic_general	embryonic_general	x	x	x	embryonic_general	embryonic_general	x	x	x	26	13	2	0.0063	0.4791	0.0132
FBgn0004643	embryonic	x	x	x	x	embryonic_general	x	x	x	x	embryonic_general	x	x	x	x	8	7	1	0.208	2.3186	0.0897
FBgn0004646	embryonic	x	x	x	x	embryonic_general	x	x	x	x	embryonic_general	x	x	x	x	2	2	1	0.027	1.2832	0.0211
FBgn0004648	larval_pupal	x	x	x	x	x	x	x	x	x	x	x	x	x	x	5	1	1	0.1242	2.4706	0.0503
FBgn0004649	adult	x	x	x	x	adult_ovary	adult_ovary	adult_ovary	adult_ovary	x	adult_gonads	adult_gonads	x	x	x	7	6	1	0.2025	2.2175	0.0913
FBgn0004687	embryonic	embryonic	x	x	x	embryonic_general	x	x	x	x	embryonic_general	embryonic_general	x	x	x	9	7	1	0.0001	1.3618	0.0001
FBgn0004837	embryonic	x	x	x	x	adult_ovary	x	x	x	x	embryonic_general	x	x	x	x	49	25	3	0.0215	1.4184	0.0152
FBgn0004838	embryonic	embryonic	x	x	x	adult_ovary	x	x	x	x	embryonic_general	embryonic_general	x	x	x	18	14	2	0.0084	1.2532	0.0067
FBgn0004856	embryonic	embryonic	x	x	x	embryonic_general	x	x	x	x	embryonic_general	embryonic_general	x	x	x	11	8	1	0.0287	1.7963	0.016
FBgn0004859	adult	x	x	x	x	adult_ovary	adult_ovary	x	x	x	embryonic_gonads	x	x	x	x	39	19	1	0.2804	1.8083	0.1551
FBgn0004867	embryonic	x	x	x	x	adult_ovary	adult_ovary	x	x	x	adult_gonads	x	x	x	x	21	13	6	0.0115	0.6158	0.0187
FBgn0004868	larval_pupal	x	x	x	x	adult_ovary	adult_ovary	x	x	x	adult_gonads	x	x	x	x	1	1	1	0.0072	0.8418	0.0085
FBgn0004889	embryonic	x	x	x	x	adult_ovary	x	x	x	x	adult_gonads	x	x	x	x	18	7	1	0.0087	0.7507	0.0116
FBgn0004893	embryonic	embryonic	x	x	x	embryonic_general	embryonic_general	x	x	x	embryonic_general	embryonic_general	x	x	x	13	8	3	0.0654	1.4557	0.0449
FBgn0004903	adult	x	x	x	x	adult_testis	adult_testis	adult_testis	adult_testis	x	adult_gonads	adult_gonads	adult_gonads	x	x	2	2	2	0.198	1.4595	0.1357
FBgn0004907	embryonic	x	x	x	x	embryonic_gonads	x	x	x	x	embryonic_gonads	x	x	x	x	47	32	5	0.0052	0.197	0.0263
FBgn0004913	adult	adult	x	x	x	adult_testis	x	x	x	x	adult_gonads	adult_gonads	adult_gonads	x	x	1	1	1	0.1786	1.9673	0.0908
FBgn0004914	adult	x	x	x	x	adult_ovary	adult_ovary	x	x	x	embryonic_general	x	x	x	x	3	2	1	0.0813	1.4325	0.0568
FBgn0004915	embryonic	x	x	x	x	adult_testis	x	x	x	x	adult_gonads	x	x	x	x	5	4	1	0.0042	1.471	0.0029
FBgn0004925	larval_pupal	x	x	x	x	adult_ovary	x	x	x	x	x	x	x	x	x	2	x	1	0.0431	1.9428	0.0222
FBgn0004926	larval_pupal	x	x	x	x	adult_ovary	x	x	x	x	x	x	x	x	x	3	3	1	0.0528	1.1653	0.0453
FBgn0004957	larval_pupal	x	x	x	x	adult_testis	x	x	x	x	x	x	x	x	x	7	2	3	0.2812	2.5416	0.1106
FBgn0005278	embryonic	embryonic	x	x	x	embryonic_general	x	x	x	x	embryonic_general	x	x	x	x	19	7	6	0.0213	1.5734	0.0136
FBgn0005355	embryonic	embryonic	x	x	x	embryonic_general	x	x	x	x	embryonic_general	embryonic_general	x	x	x	12	6	3	0.0995	3.5213	0.0282
FBgn0005386	embryonic	x	x	x	x	adult_ovary	x	x	x	x	embryonic_general	x	x	x	x	40	20	1	0.1126	1.9677	0.0572
FBgn0005391	adult	adult	adult	adult	adult	adult_general	adult_general	adult_general	adult_general	adult_general	adult_general	adult_general	adult_general	adult_general	adult_general	7	6	2	0.106	1.5547	0.0682
FBgn0005411	embryonic	embryonic	x	x	x	embryonic_general	x	x	x	x	embryonic_general	x	x	x	x	5	2	4	0.0033	2.0107	0.0016
FBgn0005427	larval_pupal	x	x	x	x	embryonic_gonads	x	x	x	x	embryonic_gonads	x	x	x	x	61	49	7	0.0291	1.7638	0.0165
FBgn0005536	adult	adult	x	x	x	adult_general	x	x	x	x	adult_general	x	x	x	x	22	18	2	0.0755	0.9104	0.0829
FBgn0005585	embryonic	x	x	x	x	embryonic_general	x	x	x	x	embryonic_general	x	x	x	x	8	7	2	0.03	1.6046	0.0187
FBgn0005596	embryonic	embryonic	embryonic	x	x	adult_ovary	x	x	x	x	embryonic_general	embryonic_general	x	x	x	3	2	2	0.194	1.8815	0.1031
FBgn0005619	embryonic	x	x	x	x	adult_ovary	x	x	x	x	x	x	x	x	x	2	2	2	0.0694	1.3667	0.0508
FBgn0005626	larval_pupal	larval_pupal	x	x	x	x	x	x	x	x	x	x	x	x	x	24	20	1	0.0384	0.9381	0.041
FBgn0005642	embryonic	embryonic	embryonic	x	x	embryonic_general	embryonic_general	embryonic_general	x	x	embryonic_general	embryonic_general	embryonic_general	x	x	6	6	1	0.091	1.6259	0.056
FBgn0005648	embryonic	embryonic	x	x	x	embryonic_gonads	x	x	x	x	embryonic_gonads	x	x	x	x	7	6	2	0.0172	1.3224	0.013
FBgn0005654	larval_pupal	larval_pupal	x	x	x	adult_ovary	x	x	x	x	x	x	x	x	x	1	x	1	0.1734	2.4366	0.0712
FBgn0005655	embryonic	embryonic	embryonic	x	x	adult_ovary	x	x	x	x	embryonic_gonads	x	x	x	x	21	11	3	0.0016	1.7701	0.0009
FBgn0005671	larval_pupal	x	x	x	x	adult_ovary	x	x	x	x	x	x	x	x	x	7	5	1	0.0009	0.5971	0.0014
FBgn0005672	embryonic	x	x	x	x	embryonic_general	x	x	x	x	embryonic_general	x	x	x	x	37	7	2	0.087	1.5456	0.0563
FBgn0005683	embryonic	embryonic	embryonic	embryonic	embryonic	embryonic_gonads	embryonic_gonads	x	x	x	embryonic_gonads	embryonic_gonads	x	x	x	35	31	2	0.5123	3.0016	0.1707
FBgn0005695	embryonic	embryonic	embryonic	x	x	embryonic_gonads	x	x	x	x	embryonic_gonads	x	x	x	x	3	2	1	0.0781	1.8919	0.0413
FBgn0005696	embryonic	embryonic	embryonic	x	x	adult_ovary	x	x	x	x	embryonic_general	embryonic_general	x	x	x	16	6	1	0.1665	2.1887	0.0761
FBgn0005771	larval_pupal	x	x	x	x	x	x	x	x	x	x	x	x	x	x	20	16	3	0.0296	1.1823	0.025
FBgn0005778	adult	adult	adult	adult	adult	adult_general	adult_general	adult_general	adult_general	adult_general	adult_general	adult_general	adult_general	adult_general	adult_general	1	1	1	0.1851	2.316	0.0799
FBgn0008635	larval_pupal	x	x	x	x	x	x	x	x	x	x	x	x	x	x	3	1	1	0.0236	1.9678	0.012
FBgn0008649	embryonic	x	x	x	x	embryonic_general	x	x	x	x	embryonic_general	x	x	x	x	23	13	4	0.1685	2.0544	0.082
FBgn0010053	adult	adult	x	x	x	embryonic_gonads	x	x	x	x	embryonic_gonads	x	x	x	x	1	x	1	0.0906	1.531	0.0591
FBgn0010078	adult	adult	x	x	x	adult_general	x	x	x	x	adult_general	x	x	x	x	14	8	1	0	0.5129	0.0001
FBgn0010083	embryonic	embryonic	x	x	x	embryonic_gonads	x	x	x	x	embryonic_gonads	x	x	x	x	35	23	3	0.024	1.4042	0.0171
FBgn0010105	embryonic	embryonic	x	x	x	embryonic_general	embryonic_general	x	x	x	embryonic_general	embryonic_general	x	x	x	15	8	1	0.0947	0.8467	0.1118
FBgn0010109	embryonic	embryonic	embryonic	embryonic	embryonic	embryonic_general	embryonic_general	embryonic_general	embryonic_general	embryonic_general	embryonic_general	embryonic_general	embryonic_general	embryonic_general	embryonic_general	13	8	2	0.0715	1.2814	0.0558
FBgn0010113	adult	adult	adult	x	x	embryonic_general	embryonic_general	embryonic_general	x	x	embryonic_general	embryonic_general	embryonic_general	x	x	4	4	2	0.091	1.538	0.0591
FBgn0010114	adult	x	x	x	x	adult_general	x	x	x	x	adult_general	x	x	x	x	1	1	1	0.0522	1.0902	0.0478
FBgn0010218	adult	adult	adult	adult	adult	adult_general	adult_general	adult_general	adult_general	adult_general	adult_general	adult_general	adult_general	adult_general	adult_general	25	22	2	0.8761	1.3872	0.6315
FBgn0010229	embryonic	embryonic	embryonic	x	x	embryonic_general	embryonic_general	embryonic_general	x	x	embryonic_general	embryonic_general	embryonic_general	x	x	15	11	1	0.1182	1.644	0.0719
FBgn0010235	embryonic	embryonic	x	x	x	embryonic_general	x	x	x	x	embryonic_general	x	x	x	x	53	8	7	0.0134	1.1469	0.0117
FBgn0010238	embryonic	embryonic	x	x	x	embryonic_general	embryonic_general	x	x	x	embryonic_general	embryonic_general	x	x	x	4	4	1	0.0265	1.1876	0.0223
FBgn0010258	adult	adult	adult	adult	adult	adult_testis	adult_testis	adult_testis	adult_testis	adult_testis	adult_gonads	adult_gonads	adult_gonads	adult_gonads	adult_gonads	25	13	2	0.3134	1.401	0.2237
FBgn0010263	adult	adult	adult	x	x	adult_general	x	x	x	x	adult_general	x	x	x	x	18	11	4	0.0611	1.484	0.0412
FBgn0010280	embryonic	x	x	x	x	adult_ovary	adult_ovary	x	x	x	adult_gonads	x	x	x	x	11	5	1	0.0666	1.2002	0.0555
FBgn0010282	embryonic	x	x	x	x	adult_ovary	x	x	x	x	embryonic_gonads	x	x	x	x	1	1	1	0.0471	3.3962	0.0139
FBgn0010316	embryonic	embryonic	x	x	x	embryonic_general	embryonic_general	x	x	x	embryonic_general	embryonic_general	x	x	x	57	36	1	0.1136	1.2919	0.0879
FBgn0010339	embryonic	x	x	x	x	adult_ovary	x	x	x	x	adult_gonads	adult_gonads	x	x	x	4	4	3	0.0082	1.3847	0.0059
FBgn0010342	embryonic	embryonic	x	x	x	embryonic_general	embryonic_general	x	x	x	embryonic_general	embryonic_general	x	x	x	14	12	3	0.1231	2.1751	0.0566
FBgn0010348	embryonic	x	x	x	x	embryonic_gonads	x	x	x	x	embryonic_gonads	x	x	x	x	6	3	3	0.0001	0.5828	0.0001
FBgn0010350	adult	adult	x	x	x	adult_general	adult_general	x	x	x	adult_general	adult_general	x	x	x	2	1	2	0.0303	1.4565	0.0208
FBgn0010379	larval_pupal	x	x	x	x	x	x	x	x	x	x	x	x	x	x	58	36	3	0.0586	1.0491	0.0558
FBgn0010382	embryonic	embryonic	embryonic	embryonic	x	embryonic_general	embryonic_general	embryonic_general	embryonic_general	x	embryonic_general	embryonic_general	embryonic_general	embryonic_general	x	146	54	1	0.1414	1.2712	0.1112
FBgn0010408	adult	x	x	x	x	adult_ovary	adult_ovary	x	x	x	embryonic_gonads	x	x	x	x	12	12	3	0.0022	0.4333	0.0051
FBgn0010409	adult	x	x	x	x	embryonic_gonads	x	x	x	x	embryonic_gonads	embryonic_gonads	x	x	x	15	11	1	0.0088	0.8902	0.0098
FBgn0010415	larval_pupal	x	x	x	x	x	x	x	x	x	x	x	x	x	x	2	2	1	0.2102	0.7104	0.2959
FBgn0010417	embryonic	x	x	x	x	adult_ovary	x	x	x	x	embryonic_general	x	x	x	x	9	5	1	0.0418	2.0733	0.0202
FBgn0010423	larval_pupal	x	x	x	x	x	x	x	x	x	x	x	x	x	x	1	x	1	0.0271	0.9906	0.0273
FBgn0010434	embryonic	x	x	x	x	embryonic_general	x	x	x	x	embryonic_general	x	x	x	x	3	1	1	0.0463	1.2756	0.0363
FBgn0010435	adult	x	x	x	x	adult_testis	x	x	x	x	adult_gonads	x	x	x	x	3	3	1	0.0246	1.7014	0.0145
FBgn0010516	adult	x	x	x	x	adult_general	x	x	x	x	adult_general	x	x	x	x	6	5	2	0.0282	1.0594	0.0266
FBgn0010548	embryonic	embryonic	x	x	x	embryonic_general	embryonic_general	x	x	x	embryonic_general	embryonic_general	x	x	x	6	6	1	0.0729	0.9297	0.0785
FBgn0010551	adult	adult	x	x	x	adult_ovary	x	x	x	x	adult_gonads	x	x	x	x	1	1	1	0.0163	0.9373	0.0174
FBgn0010583	larval_pupal	x	x	x	x	embryonic_general	x	x	x	x	embryonic_general	x	x	x	x	28	18	6	0.0268	0.9584	0.028
FBgn0010590	larval_pupal	larval_pupal	larval_pupal	x	x	x	x	x	x	x	x	x	x	x	x	3	2	1	0.0948	2.3057	0.0411
FBgn0010602	larval_pupal	x	x	x	x	adult_ovary	adult_ovary	x	x	x	adult_gonads	x	x	x	x	43	37	3	0.0025	2.0311	0.0012
FBgn0010607	embryonic	embryonic	x	x	x	embryonic_general	embryonic_general	x	x	x	embryonic_general	embryonic_general	x	x	x	7	3	3	0.3826	2.9745	0.1286
FBgn0010612	adult	adult	adult	x	x	adult_general	x	x	x	x	adult_general	x	x	x	x	4	4	3	0.0043	0.8094	0.0053
FBgn0010622	adult	x	x	x	x	adult_ovary	x	x	x	x	adult_general	x	x	x	x	13	8	7	0.0837	2.2335	0.0375
FBgn0010660	embryonic	embryonic	x	x	x	embryonic_general	embryonic_general	x	x	x	embryonic_general	embryonic_general	x	x	x	4	3	2	0.2721	1.4912	0.1825
FBgn0010704	embryonic	embryonic	x	x	x	embryonic_general	embryonic_general	x	x	x	embryonic_general	embryonic_general	x	x	x	1	1	1	0.0182	0.9398	0.0194
FBgn0010709	embryonic	embryonic	x	x	x	embryonic_gonads	x	x	x	x	embryonic_gonads	x	x	x	x	1	1	1	0.0354	3.0043	0.0118
FBgn0010747	embryonic	embryonic	x	x	x	embryonic_general	x	x	x	x	embryonic_general	embryonic_general	x	x	x	1	1	1	0.0191	1.6394	0.0117
FBgn0010762	embryonic	embryonic	x	x	x	embryonic_general	x	x	x	x	embryonic_general	embryonic_general	x	x	x	1	1	1	0.0571	1.1772	0.0485
FBgn0010772	larval_pupal	x	x	x	x	x	x	x	x	x	x	x	x	x	x	2	1	1	0.1151	1.6966	0.0679
FBgn0010774	embryonic	embryonic	x	x	x	embryonic_general	embryonic_general	x	x	x	embryonic_general	embryonic_general	embryonic_general	x	x	5	5	4	0.1072	1.3423	0.0798
FBgn0010808	larval_pupal	x	x	x	x	embryonic_gonads	x	x	x	x	embryonic_gonads	x	x	x	x	2	1	2	0.1372	0.9367	0.1464
FBgn0011020	adult	adult	adult	adult	adult	adult_ovary	adult_ovary	adult_ovary	adult_ovary	adult_ovary	adult_gonads	adult_gonads	adult_gonads	adult_gonads	adult_gonads	5	5	5	0.1604	2.2253	0.0721
FBgn0011202	larval_pupal	x	x	x	x	x	x	x	x	x	x	x	x	x	x	7	2	1	0.0628	1.7039	0.0369
FBgn0011207	embryonic	x	x	x	x	adult_ovary	x	x	x	x	adult_gonads	adult_gonads	x	x	x	3	2	3	0.025	1.5594	0.016
FBgn0011211	adult	x	x	x	x	adult_ovary	x	x	x	x	adult_general	x	x	x	x	11	9	3	0.0123	0.6205	0.0198
FBgn0011217	embryonic	embryonic	x	x	x	embryonic_general	x	x	x	x	embryonic_general	x	x	x	x	38	24	1	0	0.1002	0.0001
FBgn0011224	embryonic	embryonic	embryonic	x	x	embryonic_general	x	x	x	x	embryonic_general	x	x	x	x	24	17	3	0.0473	0.767	0.0616
FBgn0011227	adult	adult	adult	adult	adult	adult_testis	x	x	x	x	adult_gonads	adult_gonads	x	x	x	5	3	1	0.0838	0.8022	0.1045
FBgn0011230	adult	x	x	x	x	adult_testis	adult_testis	x	x	x	adult_gonads	x	x	x	x	7	5	1	0.0735	2.1373	0.0344
FBgn0011236	embryonic	x	x	x	x	adult_ovary	adult_ovary	x	x	x	adult_gonads	x	x	x	x	2	1	1	0.0395	1.6166	0.0245
FBgn0011272	adult	x	x	x	x	adult_ovary	adult_ovary	x	x	x	x	x	x	x	x	11	10	1	0.0315	0.9481	0.0332
FBgn0011273	adult	x	x	x	x	adult_testis	adult_testis	adult_testis	x	x	adult_gonads	adult_gonads	x	x	x	26	24	4	0.0878	2.9293	0.03
FBgn0011276	adult	adult	adult	adult	adult	adult_general	adult_general	adult_general	adult_general	adult_general	adult_general	adult_general	adult_general	adult_general	adult_general	8	8	1	0.1579	2.203	0.0717
FBgn0011285	embryonic	x	x	x	x	embryonic_general	x	x	x	x	embryonic_general	x	x	x	x	9	2	1	0.0486	1.8461	0.0263
FBgn0011290	embryonic	x	x	x	x	embryonic_gonads	embryonic_gonads	embryonic_gonads	x	x	embryonic_gonads	embryonic_gonads	embryonic_gonads	x	x	36	34	4	0.0833	1.3287	0.0627
FBgn0011291	larval_pupal	larval_pupal	larval_pupal	larval_pupal	larval_pupal	x	x	x	x	x	x	x	x	x	x	7	7	3	0.0776	2.7232	0.0285
FBgn0011296	adult	adult	x	x	x	adult_ovary	x	x	x	x	adult_general	x	x	x	x	13	8	1	0.0316	1.3504	0.0234
FBgn0011297	embryonic	x	x	x	x	adult_ovary	x	x	x	x	embryonic_general	x	x	x	x	2	x	1	0.1119	2.3628	0.0474
FBgn0011300	larval_pupal	larval_pupal	x	x	x	x	x	x	x	x	x	x	x	x	x	10	7	3	0.0933	1.5647	0.0596
FBgn0011305	adult	x	x	x	x	embryonic_gonads	x	x	x	x	embryonic_gonads	x	x	x	x	4	2	1	0.0603	2.5807	0.0234
FBgn0011361	embryonic	x	x	x	x	embryonic_gonads	embryonic_gonads	x	x	x	embryonic_gonads	embryonic_gonads	x	x	x	13	11	4	0.0577	0.6753	0.0855
FBgn0011481	embryonic	embryonic	x	x	x	adult_ovary	x	x	x	x	embryonic_gonads	x	x	x	x	6	5	2	0.0032	1.001	0.0032
FBgn0011556	larval_pupal	larval_pupal	x	x	x	x	x	x	x	x	x	x	x	x	x	2	2	2	0.2653	1.6625	0.1596
FBgn0011570	larval_pupal	x	x	x	x	x	x	x	x	x	x	x	x	x	x	28	21	2	0.0102	2.8653	0.0036
FBgn0011573	embryonic	x	x	x	x	adult_ovary	x	x	x	x	embryonic_general	x	x	x	x	29	24	1	0.0619	3.6723	0.0169
FBgn0011586	embryonic	embryonic	x	x	x	embryonic_gonads	x	x	x	x	embryonic_gonads	x	x	x	x	21	16	4	0.0191	3.5955	0.0053
FBgn0011638	embryonic	x	x	x	x	adult_ovary	x	x	x	x	embryonic_gonads	x	x	x	x	8	8	2	0.1178	2.3029	0.0512
FBgn0011648	embryonic	embryonic	x	x	x	embryonic_general	embryonic_general	x	x	x	embryonic_general	embryonic_general	x	x	x	63	48	3	0.0063	1.35	0.0046
FBgn0011661	larval_pupal	x	x	x	x	x	x	x	x	x	x	x	x	x	x	11	4	1	0.0117	0.9502	0.0124
FBgn0011674	embryonic	embryonic	embryonic	embryonic	embryonic	embryonic_general	embryonic_general	embryonic_general	embryonic_general	embryonic_general	embryonic_general	embryonic_general	embryonic_general	embryonic_general	embryonic_general	12	5	1	0.0875	1.6101	0.0543
FBgn0011676	embryonic	embryonic	embryonic	embryonic	embryonic	embryonic_general	embryonic_general	embryonic_general	embryonic_general	embryonic_general	embryonic_general	embryonic_general	embryonic_general	embryonic_general	embryonic_general	1	x	1	0.0575	1.0124	0.0568
FBgn0011692	embryonic	embryonic	embryonic	x	x	embryonic_general	embryonic_general	x	x	x	embryonic_general	embryonic_general	x	x	x	1	1	1	0.0488	2.0468	0.0239
FBgn0011693	adult	adult	adult	adult	adult	adult_general	adult_general	adult_general	adult_general	adult_general	adult_general	adult_general	adult_general	adult_general	adult_general	1	1	1	0.0263	1.5271	0.0172
FBgn0011695	adult	adult	adult	adult	adult	adult_general	adult_general	adult_general	adult_general	adult_general	adult_general	adult_general	adult_general	adult_general	adult_general	11	11	2	0.1071	2.3107	0.0464
FBgn0011704	embryonic	embryonic	embryonic	x	x	embryonic_general	embryonic_general	x	x	x	embryonic_general	embryonic_general	x	x	x	6	6	3	0.0298	2.3814	0.0125
FBgn0011715	embryonic	embryonic	embryonic	x	x	adult_ovary	x	x	x	x	embryonic_general	embryonic_general	x	x	x	47	38	3	0.0023	2.3986	0.001
FBgn0011722	larval_pupal	larval_pupal	larval_pupal	x	x	x	x	x	x	x	x	x	x	x	x	2	2	3	0.1732	2.9641	0.0584
FBgn0011737	embryonic	embryonic	x	x	x	embryonic_general	x	x	x	x	embryonic_general	embryonic_general	x	x	x	20	13	1	0.0568	1.4705	0.0386
FBgn0011741	embryonic	embryonic	embryonic	x	x	embryonic_general	embryonic_general	embryonic_general	x	x	embryonic_general	embryonic_general	embryonic_general	x	x	22	22	1	0.0618	2.2967	0.0269
FBgn0011744	embryonic	embryonic	x	x	x	embryonic_general	x	x	x	x	embryonic_general	x	x	x	x	6	4	2	0.0063	1.2543	0.0051
FBgn0011745	adult	adult	x	x	x	adult_general	adult_general	x	x	x	adult_general	adult_general	x	x	x	9	8	2	0.0129	1.0349	0.0125
FBgn0011746	adult	adult	adult	adult	adult	adult_testis	x	x	x	x	adult_gonads	x	x	x	x	1	1	1	0.206	2.0529	0.1003
FBgn0011762	embryonic	embryonic	embryonic	embryonic	x	adult_ovary	x	x	x	x	embryonic_general	x	x	x	x	3	3	2	0.1055	2.017	0.0523
FBgn0011763	larval_pupal	larval_pupal	larval_pupal	x	x	x	x	x	x	x	x	x	x	x	x	41	20	2	0.115	1.4531	0.0792
FBgn0011766	embryonic	embryonic	x	x	x	embryonic_general	x	x	x	x	embryonic_general	embryonic_general	x	x	x	45	18	1	0.1264	1.1676	0.1083
FBgn0011768	adult	x	x	x	x	adult_ovary	x	x	x	x	adult_general	x	x	x	x	1	1	1	0.0252	1.8939	0.0133
FBgn0011770	adult	adult	x	x	x	adult_general	adult_general	x	x	x	adult_general	adult_general	x	x	x	6	5	2	0.07	2.5861	0.0271
FBgn0011787	larval_pupal	larval_pupal	larval_pupal	x	x	adult_ovary	adult_ovary	x	x	x	x	x	x	x	x	1	1	1	0.0455	1.7692	0.0257
FBgn0011802	embryonic	embryonic	embryonic	embryonic	embryonic	embryonic_general	embryonic_general	embryonic_general	embryonic_general	embryonic_general	embryonic_general	embryonic_general	embryonic_general	embryonic_general	embryonic_general	3	2	2	0.372	1.9349	0.1923
FBgn0011823	embryonic	embryonic	x	x	x	adult_ovary	adult_ovary	x	x	x	adult_gonads	x	x	x	x	34	20	1	0.0462	1.5434	0.03
FBgn0012058	embryonic	x	x	x	x	adult_testis	x	x	x	x	adult_gonads	x	x	x	x	1	1	2	0.0566	1.6989	0.0333
FBgn0013263	embryonic	embryonic	x	x	x	adult_ovary	x	x	x	x	embryonic_general	x	x	x	x	30	14	4	0.0505	0.8513	0.0593
FBgn0013325	adult	adult	x	x	x	embryonic_gonads	x	x	x	x	embryonic_gonads	x	x	x	x	6	3	2	0.0325	0.9838	0.033
FBgn0013334	adult	x	x	x	x	x	x	x	x	x	x	x	x	x	x	13	9	1	0.1471	0.4905	0.2998
FBgn0013347	embryonic	embryonic	embryonic	embryonic	x	embryonic_gonads	embryonic_gonads	embryonic_gonads	embryonic_gonads	x	embryonic_gonads	embryonic_gonads	embryonic_gonads	embryonic_gonads	x	10	6	1	0.0113	1.5765	0.0072
FBgn0013348	adult	adult	adult	adult	adult	adult_general	adult_general	adult_general	adult_general	adult_general	adult_general	adult_general	adult_general	adult_general	adult_general	1	1	1	0.006	7.0717	0.0009
FBgn0013433	embryonic	embryonic	embryonic	embryonic	embryonic	embryonic_general	embryonic_general	embryonic_general	embryonic_general	embryonic_general	embryonic_general	embryonic_general	embryonic_general	embryonic_general	embryonic_general	8	x	1	0.138	0.9169	0.1505
FBgn0013531	embryonic	embryonic	embryonic	x	x	embryonic_gonads	embryonic_gonads	embryonic_gonads	x	x	embryonic_gonads	embryonic_gonads	embryonic_gonads	x	x	9	4	2	0.0863	2.2958	0.0376
FBgn0013725	adult	adult	adult	x	x	adult_general	adult_general	adult_general	x	x	adult_general	adult_general	adult_general	x	x	52	37	5	0.1828	1.2324	0.1483
FBgn0013726	embryonic	x	x	x	x	embryonic_general	x	x	x	x	embryonic_general	embryonic_general	x	x	x	6	4	1	0.0263	1.6981	0.0155
FBgn0013746	embryonic	embryonic	x	x	x	embryonic_general	x	x	x	x	embryonic_general	x	x	x	x	10	7	3	0.0029	2.0761	0.0014
FBgn0013749	embryonic	embryonic	embryonic	x	x	embryonic_gonads	embryonic_gonads	embryonic_gonads	embryonic_gonads	x	embryonic_gonads	embryonic_gonads	embryonic_gonads	embryonic_gonads	x	3	3	1	0.0204	2.0019	0.0102
FBgn0013753	embryonic	embryonic	embryonic	embryonic	x	embryonic_general	embryonic_general	x	x	x	embryonic_general	embryonic_general	x	x	x	6	1	1	0.0076	2.1283	0.0036
FBgn0013762	embryonic	x	x	x	x	embryonic_gonads	embryonic_gonads	x	x	x	embryonic_gonads	embryonic_gonads	x	x	x	43	14	2	0.0059	1.7552	0.0034
FBgn0013764	embryonic	embryonic	x	x	x	embryonic_general	embryonic_general	x	x	x	embryonic_general	embryonic_general	x	x	x	41	16	12	0.014	1.3323	0.0105
FBgn0013765	adult	x	x	x	x	adult_testis	adult_testis	adult_testis	x	x	adult_gonads	adult_gonads	x	x	x	50	25	5	0.1932	1.5448	0.1251
FBgn0013770	larval_pupal	x	x	x	x	x	x	x	x	x	x	x	x	x	x	7	4	1	0.0589	1.2139	0.0486
FBgn0013773	larval_pupal	x	x	x	x	embryonic_general	x	x	x	x	embryonic_general	x	x	x	x	1	1	1	0.125	2.237	0.0559
FBgn0013799	embryonic	x	x	x	x	embryonic_general	embryonic_general	x	x	x	embryonic_general	embryonic_general	x	x	x	6	5	3	0.0433	1.4532	0.0298
FBgn0013954	embryonic	x	x	x	x	embryonic_gonads	embryonic_gonads	embryonic_gonads	x	x	embryonic_gonads	embryonic_gonads	embryonic_gonads	x	x	13	13	1	0.0115	0.8741	0.0131
FBgn0013969	embryonic	embryonic	x	x	x	embryonic_general	embryonic_general	x	x	x	embryonic_general	embryonic_general	x	x	x	3	3	2	0.0151	1.1807	0.0128
FBgn0013983	larval_pupal	larval_pupal	x	x	x	x	x	x	x	x	x	x	x	x	x	18	8	3	0.1167	1.5997	0.073
FBgn0014001	embryonic	embryonic	embryonic	embryonic	x	embryonic_general	embryonic_general	embryonic_general	x	x	embryonic_general	embryonic_general	embryonic_general	x	x	41	34	1	0.0464	1.1933	0.0389
FBgn0014009	embryonic	x	x	x	x	embryonic_gonads	x	x	x	x	embryonic_gonads	x	x	x	x	3	3	1	0.0001	1.2123	0.0001
FBgn0014020	embryonic	x	x	x	x	embryonic_gonads	x	x	x	x	embryonic_gonads	x	x	x	x	45	15	1	0	0.2773	0.0001
FBgn0014022	adult	adult	x	x	x	adult_ovary	adult_ovary	adult_ovary	adult_ovary	x	adult_gonads	adult_gonads	adult_gonads	x	x	2	1	1	0.2604	1.9133	0.1361
FBgn0014092	embryonic	embryonic	x	x	x	embryonic_gonads	embryonic_gonads	x	x	x	embryonic_gonads	embryonic_gonads	x	x	x	2	1	1	0.2201	1.914	0.115
FBgn0014163	embryonic	x	x	x	x	embryonic_gonads	x	x	x	x	embryonic_gonads	x	x	x	x	10	8	1	0.0551	1.3165	0.0419
FBgn0014189	embryonic	embryonic	x	x	x	embryonic_general	x	x	x	x	embryonic_general	embryonic_general	x	x	x	6	4	1	0.004	1.2926	0.0031
FBgn0014269	embryonic	embryonic	x	x	x	embryonic_general	x	x	x	x	embryonic_general	embryonic_general	x	x	x	7	2	2	0.1037	2.0698	0.0501
FBgn0014366	embryonic	embryonic	x	x	x	adult_ovary	x	x	x	x	embryonic_general	x	x	x	x	33	25	4	0.0237	3.247	0.0073
FBgn0014395	adult	adult	adult	adult	adult	adult_testis	adult_testis	adult_testis	adult_testis	x	adult_gonads	adult_gonads	adult_gonads	adult_gonads	x	2	1	2	0.1966	2.3448	0.0838
FBgn0014427	larval_pupal	x	x	x	x	adult_ovary	x	x	x	x	x	x	x	x	x	8	8	2	0.0692	1.9618	0.0353
FBgn0014455	adult	adult	adult	x	x	adult_ovary	adult_ovary	adult_ovary	adult_ovary	x	adult_gonads	adult_gonads	x	x	x	4	4	2	0.0289	1.5416	0.0187
FBgn0014861	embryonic	embryonic	embryonic	embryonic	x	embryonic_general	embryonic_general	x	x	x	embryonic_general	embryonic_general	x	x	x	1	1	1	0.0117	1.7517	0.0067
FBgn0014863	larval_pupal	x	x	x	x	x	x	x	x	x	x	x	x	x	x	26	26	7	0.0109	1.1945	0.0092
FBgn0014879	embryonic	x	x	x	x	adult_ovary	x	x	x	x	embryonic_general	x	x	x	x	4	4	1	0.0296	1.2215	0.0242
FBgn0014906	adult	x	x	x	x	adult_testis	adult_testis	x	x	x	adult_gonads	adult_gonads	x	x	x	2	1	1	0.0353	1.7655	0.02
FBgn0015025	larval_pupal	x	x	x	x	adult_ovary	x	x	x	x	x	x	x	x	x	4	2	1	0.629	1.8674	0.3369
FBgn0015222	embryonic	x	x	x	x	embryonic_general	x	x	x	x	embryonic_general	x	x	x	x	18	8	5	0.12	1.4843	0.0808
FBgn0015229	embryonic	x	x	x	x	embryonic_gonads	x	x	x	x	embryonic_gonads	embryonic_gonads	x	x	x	4	1	1	0.6874	1.7528	0.3922
FBgn0015277	adult	x	x	x	x	adult_testis	adult_testis	x	x	x	adult_gonads	adult_gonads	x	x	x	1	x	1	0.0248	3.034	0.0082
FBgn0015282	larval_pupal	x	x	x	x	x	x	x	x	x	x	x	x	x	x	5	4	1	0.0029	1.5162	0.0019
FBgn0015286	embryonic	x	x	x	x	embryonic_general	x	x	x	x	embryonic_general	x	x	x	x	12	9	1	0.0058	0.3517	0.0166
FBgn0015287	adult	adult	adult	x	x	adult_testis	adult_testis	adult_testis	adult_testis	x	adult_gonads	adult_gonads	adult_gonads	adult_gonads	x	4	3	1	0.0439	1.8583	0.0236
FBgn0015296	larval_pupal	larval_pupal	larval_pupal	x	x	x	x	x	x	x	x	x	x	x	x	6	4	1	0.0477	1.7388	0.0274
FBgn0015320	embryonic	embryonic	embryonic	x	x	embryonic_general	x	x	x	x	embryonic_general	embryonic_general	x	x	x	15	11	4	0.0804	0.8351	0.0963
FBgn0015324	embryonic	x	x	x	x	embryonic_general	embryonic_general	x	x	x	embryonic_general	embryonic_general	x	x	x	14	14	2	0.0466	0.9469	0.0493
FBgn0015331	larval_pupal	larval_pupal	x	x	x	x	x	x	x	x	x	x	x	x	x	7	x	1	0.0551	2.1591	0.0255
FBgn0015336	adult	adult	adult	adult	adult	adult_testis	adult_testis	adult_testis	adult_testis	adult_testis	adult_gonads	adult_gonads	adult_gonads	adult_gonads	adult_gonads	11	7	3	0.3206	1.8926	0.1694
FBgn0015359	adult	x	x	x	x	adult_testis	adult_testis	x	x	x	adult_gonads	adult_gonads	x	x	x	2	2	1	0.182	1.6202	0.1123
FBgn0015371	embryonic	x	x	x	x	embryonic_general	x	x	x	x	embryonic_general	x	x	x	x	9	9	1	0.0661	0.8866	0.0745
FBgn0015379	adult	x	x	x	x	adult_ovary	x	x	x	x	adult_gonads	x	x	x	x	14	8	3	0.093	1.6432	0.0566
FBgn0015393	embryonic	embryonic	x	x	x	embryonic_gonads	embryonic_gonads	x	x	x	embryonic_gonads	embryonic_gonads	embryonic_gonads	x	x	7	6	1	0.0034	1.7561	0.0019
FBgn0015521	adult	adult	adult	x	x	adult_general	adult_general	x	x	x	adult_general	adult_general	x	x	x	18	15	1	0.0144	0.7371	0.0196
FBgn0015544	adult	adult	x	x	x	adult_testis	adult_testis	adult_testis	adult_testis	x	adult_gonads	adult_gonads	adult_gonads	adult_gonads	x	5	5	4	0.2132	1.5978	0.1334
FBgn0015546	embryonic	embryonic	x	x	x	adult_ovary	adult_ovary	x	x	x	embryonic_general	x	x	x	x	1	x	1	0.0811	1.9669	0.0413
FBgn0015550	embryonic	embryonic	embryonic	x	x	embryonic_general	embryonic_general	embryonic_general	x	x	embryonic_general	embryonic_general	embryonic_general	x	x	5	3	2	0.1318	2.0488	0.0643
FBgn0015553	embryonic	embryonic	embryonic	embryonic	embryonic	embryonic_general	embryonic_general	embryonic_general	embryonic_general	embryonic_general	embryonic_general	embryonic_general	embryonic_general	embryonic_general	embryonic_general	32	32	1	0.1931	1.8857	0.1024
FBgn0015584	adult	x	x	x	x	adult_general	x	x	x	x	adult_general	x	x	x	x	2	1	1	0.6173	1.7054	0.362
FBgn0015610	embryonic	embryonic	embryonic	x	x	embryonic_general	x	x	x	x	embryonic_general	embryonic_general	x	x	x	12	7	1	0.001	2.1892	0.0005
FBgn0015615	embryonic	embryonic	x	x	x	embryonic_general	x	x	x	x	embryonic_general	x	x	x	x	3	2	3	0.0202	2.7723	0.0073
FBgn0015621	embryonic	x	x	x	x	adult_testis	x	x	x	x	embryonic_gonads	x	x	x	x	18	13	3	0.0408	2.6109	0.0156
FBgn0015657	larval_pupal	x	x	x	x	x	x	x	x	x	x	x	x	x	x	34	34	2	0.1318	1.7193	0.0767
FBgn0015664	embryonic	embryonic	embryonic	x	x	embryonic_general	embryonic_general	embryonic_general	x	x	embryonic_general	embryonic_general	embryonic_general	x	x	10	2	2	0.1132	2.1152	0.0535
FBgn0015721	embryonic	x	x	x	x	embryonic_general	x	x	x	x	embryonic_general	x	x	x	x	8	6	3	0.0197	1.5066	0.0131
FBgn0015754	embryonic	x	x	x	x	embryonic_general	x	x	x	x	embryonic_general	x	x	x	x	16	10	1	0.0175	0.7308	0.024
FBgn0015756	adult	x	x	x	x	adult_ovary	x	x	x	x	embryonic_gonads	x	x	x	x	11	5	1	0.0219	1.367	0.016
FBgn0015773	embryonic	embryonic	embryonic	embryonic	embryonic	embryonic_general	embryonic_general	embryonic_general	embryonic_general	embryonic_general	embryonic_general	embryonic_general	embryonic_general	embryonic_general	embryonic_general	7	5	1	0.1278	1.5094	0.0847
FBgn0015803	embryonic	embryonic	embryonic	x	x	embryonic_general	embryonic_general	x	x	x	embryonic_general	embryonic_general	embryonic_general	embryonic_general	x	28	28	7	0.0381	1.1147	0.0342
FBgn0015828	adult	adult	x	x	x	adult_ovary	x	x	x	x	adult_general	adult_general	x	x	x	2	2	1	0.0482	2.0319	0.0237
FBgn0015872	larval_pupal	x	x	x	x	adult_ovary	x	x	x	x	x	x	x	x	x	1	x	1	0.1105	0.8542	0.1293
FBgn0015903	embryonic	embryonic	x	x	x	embryonic_general	x	x	x	x	embryonic_general	embryonic_general	x	x	x	15	6	3	0.0958	1.576	0.0608
FBgn0015919	larval_pupal	larval_pupal	larval_pupal	x	x	x	x	x	x	x	x	x	x	x	x	4	2	2	0.0877	1.138	0.077
FBgn0015933	adult	adult	adult	x	x	adult_testis	adult_testis	adult_testis	adult_testis	x	adult_gonads	adult_gonads	adult_gonads	adult_gonads	x	22	10	1	0.0495	1.8402	0.0269
FBgn0015946	embryonic	embryonic	embryonic	embryonic	embryonic	embryonic_general	embryonic_general	embryonic_general	embryonic_general	embryonic_general	embryonic_general	embryonic_general	embryonic_general	embryonic_general	embryonic_general	25	9	1	0.1803	1.0752	0.1677
FBgn0015949	larval_pupal	larval_pupal	x	x	x	x	x	x	x	x	x	x	x	x	x	11	2	1	0.0803	1.2803	0.0628
FBgn0016031	larval_pupal	larval_pupal	x	x	x	x	x	x	x	x	x	x	x	x	x	4	4	2	0.1375	1.8479	0.0744
FBgn0016059	larval_pupal	larval_pupal	larval_pupal	x	x	x	x	x	x	x	x	x	x	x	x	1	x	1	0.0897	1.6418	0.0546
FBgn0016119	adult	adult	x	x	x	adult_general	x	x	x	x	adult_general	x	x	x	x	2	1	2	0.0973	1.3754	0.0707
FBgn0016120	larval_pupal	x	x	x	x	embryonic_gonads	embryonic_gonads	embryonic_gonads	x	x	embryonic_gonads	embryonic_gonads	embryonic_gonads	x	x	10	10	1	0.052	1.4357	0.0362
FBgn0016131	embryonic	x	x	x	x	adult_ovary	adult_ovary	adult_ovary	x	x	adult_gonads	x	x	x	x	81	30	2	0.1321	2.3191	0.057
FBgn0016641	embryonic	embryonic	embryonic	x	x	embryonic_general	embryonic_general	x	x	x	embryonic_general	embryonic_general	x	x	x	11	4	1	0.1197	2.0965	0.0571
FBgn0016684	larval_pupal	x	x	x	x	x	x	x	x	x	x	x	x	x	x	1	1	1	0.1138	1.7702	0.0643
FBgn0016685	embryonic	x	x	x	x	adult_ovary	adult_ovary	x	x	x	adult_gonads	x	x	x	x	3	1	2	0.0382	1.1796	0.0324
FBgn0016687	larval_pupal	x	x	x	x	adult_ovary	x	x	x	x	x	x	x	x	x	15	14	1	0.0392	1.5883	0.0247
FBgn0016697	larval_pupal	x	x	x	x	adult_ovary	x	x	x	x	adult_gonads	x	x	x	x	1	1	1	0.0864	1.8939	0.0456
FBgn0016726	larval_pupal	x	x	x	x	adult_ovary	x	x	x	x	x	x	x	x	x	5	5	1	0.0479	1.8339	0.0261
FBgn0016754	larval_pupal	larval_pupal	x	x	x	x	x	x	x	x	x	x	x	x	x	5	5	2	0.1655	1.208	0.137
FBgn0016756	embryonic	x	x	x	x	adult_testis	x	x	x	x	adult_gonads	x	x	x	x	10	4	3	0.1048	1.7744	0.0591
FBgn0016762	adult	adult	x	x	x	adult_ovary	x	x	x	x	embryonic_gonads	x	x	x	x	4	4	1	0.2625	2.0805	0.1262
FBgn0016794	embryonic	embryonic	embryonic	x	x	embryonic_general	embryonic_general	x	x	x	embryonic_general	embryonic_general	embryonic_general	x	x	9	2	1	0.0914	1.4502	0.0631
FBgn0016926	embryonic	x	x	x	x	embryonic_general	x	x	x	x	embryonic_general	x	x	x	x	10	1	1	0.0991	0.5955	0.1664
FBgn0016940	embryonic	embryonic	embryonic	embryonic	embryonic	embryonic_general	embryonic_general	embryonic_general	embryonic_general	embryonic_general	embryonic_general	embryonic_general	embryonic_general	embryonic_general	embryonic_general	2	2	2	0.0036	1.2669	0.0029
FBgn0016983	embryonic	embryonic	embryonic	x	x	embryonic_gonads	x	x	x	x	embryonic_gonads	x	x	x	x	4	4	1	0.1056	1.7961	0.0588
FBgn0017397	embryonic	embryonic	embryonic	embryonic	embryonic	embryonic_gonads	x	x	x	x	embryonic_gonads	x	x	x	x	13	12	2	0.0626	0.6416	0.0976
FBgn0017414	larval_pupal	x	x	x	x	adult_general	x	x	x	x	adult_general	x	x	x	x	2	1	1	0.3238	3.3713	0.0961
FBgn0017430	embryonic	embryonic	embryonic	x	x	embryonic_gonads	x	x	x	x	embryonic_gonads	x	x	x	x	1	1	1	0.0285	1.9151	0.0149
FBgn0017453	larval_pupal	larval_pupal	x	x	x	x	x	x	x	x	x	x	x	x	x	9	7	2	0.066	1.6631	0.0397
FBgn0017456	embryonic	x	x	x	x	embryonic_gonads	x	x	x	x	embryonic_gonads	embryonic_gonads	x	x	x	9	9	4	0.0516	2.3551	0.0219
FBgn0017457	embryonic	embryonic	embryonic	x	x	embryonic_general	embryonic_general	x	x	x	embryonic_general	embryonic_general	x	x	x	4	3	3	0.0186	2.4155	0.0077
FBgn0017551	embryonic	embryonic	x	x	x	embryonic_general	embryonic_general	x	x	x	embryonic_general	embryonic_general	x	x	x	25	19	12	0.2346	1.9037	0.1233
FBgn0017561	adult	x	x	x	x	adult_ovary	adult_ovary	x	x	x	adult_general	x	x	x	x	1	1	1	0.0799	2.1669	0.0369
FBgn0017567	embryonic	embryonic	embryonic	x	x	embryonic_gonads	embryonic_gonads	embryonic_gonads	embryonic_gonads	x	embryonic_gonads	embryonic_gonads	embryonic_gonads	embryonic_gonads	x	2	x	1	0.0236	1.6609	0.0142
FBgn0017577	embryonic	embryonic	embryonic	embryonic	x	embryonic_general	embryonic_general	x	x	x	embryonic_general	embryonic_general	x	x	x	11	6	2	0.0221	1.8962	0.0117
FBgn0017581	larval_pupal	x	x	x	x	x	x	x	x	x	x	x	x	x	x	20	19	1	0.1101	1.0751	0.1024
FBgn0019624	adult	adult	x	x	x	adult_general	x	x	x	x	adult_general	x	x	x	x	10	10	3	0.071	1.491	0.0476
FBgn0019644	adult	x	x	x	x	adult_ovary	x	x	x	x	adult_general	x	x	x	x	13	7	1	0.0157	0.8538	0.0184
FBgn0019932	adult	adult	x	x	x	adult_general	adult_general	x	x	x	adult_general	adult_general	x	x	x	2	1	1	0.0872	2.3284	0.0374
FBgn0019936	embryonic	embryonic	x	x	x	embryonic_gonads	embryonic_gonads	embryonic_gonads	x	x	embryonic_gonads	embryonic_gonads	embryonic_gonads	embryonic_gonads	x	30	28	1	0.0066	0.5854	0.0112
FBgn0019948	embryonic	embryonic	embryonic	embryonic	embryonic	embryonic_general	embryonic_general	embryonic_general	embryonic_general	embryonic_general	embryonic_general	embryonic_general	embryonic_general	embryonic_general	embryonic_general	5	3	1	0.1399	1.4346	0.0975
FBgn0019949	embryonic	x	x	x	x	adult_ovary	adult_ovary	x	x	x	embryonic_general	x	x	x	x	2	1	1	0.0138	1.9522	0.0071
FBgn0019957	embryonic	x	x	x	x	embryonic_general	x	x	x	x	embryonic_general	x	x	x	x	5	3	1	0.0771	1.6208	0.0476
FBgn0019990	embryonic	x	x	x	x	adult_ovary	x	x	x	x	adult_gonads	x	x	x	x	1	1	1	0.065	2.3302	0.0279
FBgn0020236	larval_pupal	x	x	x	x	x	x	x	x	x	x	x	x	x	x	6	6	5	0.0205	1.8136	0.0113
FBgn0020238	embryonic	embryonic	x	x	x	embryonic_general	x	x	x	x	embryonic_general	x	x	x	x	15	8	1	0.0177	0.5053	0.035
FBgn0020240	embryonic	embryonic	embryonic	embryonic	embryonic	embryonic_general	x	x	x	x	embryonic_general	x	x	x	x	1	1	1	0.0457	1.8825	0.0243
FBgn0020249	embryonic	x	x	x	x	embryonic_general	x	x	x	x	embryonic_general	x	x	x	x	36	21	3	0.0132	1.6732	0.0079
FBgn0020255	embryonic	embryonic	x	x	x	adult_ovary	x	x	x	x	embryonic_general	x	x	x	x	5	4	1	0.0077	1.1815	0.0065
FBgn0020257	embryonic	embryonic	embryonic	embryonic	x	embryonic_general	embryonic_general	embryonic_general	embryonic_general	x	embryonic_general	embryonic_general	embryonic_general	embryonic_general	x	1	1	1	0.023	1.424	0.0162
FBgn0020381	larval_pupal	larval_pupal	x	x	x	x	x	x	x	x	x	x	x	x	x	3	2	3	0.3298	2.0564	0.1604
FBgn0020385	larval_pupal	x	x	x	x	x	x	x	x	x	x	x	x	x	x	1	x	1	0.0629	2.128	0.0296
FBgn0020386	embryonic	x	x	x	x	adult_testis	x	x	x	x	embryonic_general	x	x	x	x	17	9	3	0.1034	1.5629	0.0661
FBgn0020388	embryonic	embryonic	embryonic	x	x	embryonic_general	x	x	x	x	embryonic_general	embryonic_general	embryonic_general	x	x	4	2	1	0.057	1.7015	0.0335
FBgn0020399	adult	adult	adult	adult	adult	adult_testis	adult_testis	adult_testis	adult_testis	x	adult_gonads	adult_gonads	adult_gonads	adult_gonads	x	16	12	1	0.6343	1.7193	0.3689
FBgn0020407	embryonic	x	x	x	x	adult_testis	x	x	x	x	embryonic_general	x	x	x	x	1	1	1	0.0835	1.9951	0.0418
FBgn0020415	larval_pupal	x	x	x	x	embryonic_gonads	x	x	x	x	embryonic_gonads	x	x	x	x	2	2	1	0.1111	1.825	0.0609
FBgn0020443	embryonic	embryonic	x	x	x	adult_ovary	x	x	x	x	embryonic_general	x	x	x	x	2	x	1	0.0479	0.8508	0.0563
FBgn0020445	larval_pupal	x	x	x	x	x	x	x	x	x	x	x	x	x	x	3	2	1	0.0771	1.0206	0.0756
FBgn0020496	embryonic	embryonic	x	x	x	embryonic_general	x	x	x	x	embryonic_general	x	x	x	x	57	38	18	0.0111	0.5765	0.0192
FBgn0020497	embryonic	embryonic	x	x	x	embryonic_general	x	x	x	x	embryonic_general	embryonic_general	x	x	x	5	4	1	0.0147	1.3966	0.0105
FBgn0020510	embryonic	embryonic	embryonic	x	x	embryonic_general	embryonic_general	embryonic_general	x	x	embryonic_general	embryonic_general	embryonic_general	x	x	8	5	3	0.016	1.6025	0.01
FBgn0020513	adult	x	x	x	x	adult_general	x	x	x	x	adult_general	x	x	x	x	2	x	1	0.0437	2.0476	0.0213
FBgn0020521	larval_pupal	larval_pupal	x	x	x	x	x	x	x	x	x	x	x	x	x	3	2	1	0.0485	1.3365	0.0363
FBgn0020611	adult	x	x	x	x	adult_ovary	x	x	x	x	adult_general	x	x	x	x	2	2	1	0.0096	1.105	0.0087
FBgn0020615	embryonic	x	x	x	x	embryonic_general	x	x	x	x	embryonic_general	x	x	x	x	8	2	3	0.0022	2.0154	0.0011
FBgn0020621	adult	adult	adult	x	x	adult_general	adult_general	adult_general	x	x	adult_general	adult_general	adult_general	x	x	5	2	1	0.064	1.2924	0.0495
FBgn0020622	larval_pupal	x	x	x	x	x	x	x	x	x	x	x	x	x	x	15	4	4	0.1651	2.4142	0.0684
FBgn0020626	embryonic	x	x	x	x	embryonic_general	x	x	x	x	embryonic_general	x	x	x	x	2	x	1	0.0694	2.7722	0.025
FBgn0020647	larval_pupal	larval_pupal	x	x	x	adult_testis	x	x	x	x	x	x	x	x	x	1	1	1	0.0519	1.0981	0.0473
FBgn0020756	embryonic	embryonic	embryonic	embryonic	embryonic	embryonic_general	embryonic_general	embryonic_general	embryonic_general	embryonic_general	embryonic_general	embryonic_general	embryonic_general	embryonic_general	embryonic_general	1	1	1	0.0383	2.191	0.0175
FBgn0020766	embryonic	embryonic	x	x	x	adult_ovary	x	x	x	x	embryonic_general	embryonic_general	x	x	x	1	1	1	0.0608	1.7342	0.0351
FBgn0020767	larval_pupal	x	x	x	x	x	x	x	x	x	x	x	x	x	x	5	5	1	0.0177	0.5595	0.0317
FBgn0020907	adult	adult	adult	x	x	adult_general	adult_general	adult_general	x	x	adult_general	adult_general	adult_general	x	x	17	4	1	0.0279	0.9917	0.0282
FBgn0020910	larval_pupal	larval_pupal	x	x	x	adult_ovary	adult_ovary	x	x	x	x	x	x	x	x	50	37	1	0.0145	0.7886	0.0184
FBgn0021750	embryonic	embryonic	x	x	x	adult_ovary	adult_ovary	x	x	x	embryonic_general	x	x	x	x	2	2	1	0.1034	1.5581	0.0664
FBgn0021765	adult	x	x	x	x	adult_general	x	x	x	x	adult_general	x	x	x	x	9	7	2	0.0266	1.6326	0.0163
FBgn0021795	larval_pupal	x	x	x	x	embryonic_gonads	embryonic_gonads	x	x	x	embryonic_gonads	embryonic_gonads	x	x	x	7	5	2	0.0288	1.2442	0.0232
FBgn0021825	adult	x	x	x	x	adult_ovary	adult_ovary	adult_ovary	x	x	adult_gonads	adult_gonads	x	x	x	10	4	3	0.0355	2.2083	0.0161
FBgn0021856	larval_pupal	x	x	x	x	embryonic_gonads	x	x	x	x	embryonic_gonads	embryonic_gonads	embryonic_gonads	x	x	3	3	1	0.1077	1.9423	0.0555
FBgn0021874	embryonic	embryonic	x	x	x	adult_ovary	adult_ovary	x	x	x	adult_gonads	x	x	x	x	5	3	1	0.038	1.7024	0.0223
FBgn0021875	larval_pupal	larval_pupal	x	x	x	adult_ovary	adult_ovary	x	x	x	adult_gonads	x	x	x	x	2	1	2	0.178	2.2538	0.079
FBgn0021944	larval_pupal	x	x	x	x	adult_ovary	x	x	x	x	adult_gonads	adult_gonads	x	x	x	2	1	1	0.0813	2.7061	0.03
FBgn0021979	larval_pupal	larval_pupal	larval_pupal	larval_pupal	x	x	x	x	x	x	x	x	x	x	x	3	3	1	0.0823	1.3999	0.0588
FBgn0022023	adult	x	x	x	x	adult_ovary	x	x	x	x	embryonic_gonads	x	x	x	x	4	4	2	0.0206	1.7429	0.0118
FBgn0022027	adult	adult	adult	adult	adult	adult_ovary	adult_ovary	x	x	x	adult_general	x	x	x	x	9	9	4	0.1312	2.2352	0.0587
FBgn0022029	embryonic	embryonic	x	x	x	adult_ovary	x	x	x	x	embryonic_general	embryonic_general	x	x	x	11	11	3	0.0456	0.993	0.0459
FBgn0022069	embryonic	embryonic	embryonic	x	x	embryonic_general	embryonic_general	x	x	x	embryonic_general	embryonic_general	x	x	x	2	2	1	0.1733	2.0211	0.0858
FBgn0022073	adult	x	x	x	x	adult_general	x	x	x	x	adult_general	x	x	x	x	5	4	2	0.0335	2.0465	0.0164
FBgn0022085	adult	x	x	x	x	adult_testis	x	x	x	x	adult_gonads	x	x	x	x	13	11	1	0.0439	0.8917	0.0492
FBgn0022131	adult	x	x	x	x	adult_general	x	x	x	x	adult_general	x	x	x	x	15	13	1	0.0194	0.8751	0.0222
FBgn0022213	embryonic	embryonic	embryonic	embryonic	x	adult_ovary	x	x	x	x	embryonic_general	embryonic_general	x	x	x	11	11	2	0.0968	1.8443	0.0525
FBgn0022238	embryonic	embryonic	x	x	x	embryonic_gonads	embryonic_gonads	x	x	x	embryonic_gonads	embryonic_gonads	x	x	x	17	9	6	0	0.4496	0.0001
FBgn0022246	adult	adult	x	x	x	adult_general	adult_general	adult_general	x	x	adult_general	adult_general	adult_general	x	x	1	1	1	0.1544	1.9748	0.0782
FBgn0022338	embryonic	embryonic	x	x	x	embryonic_general	x	x	x	x	embryonic_general	embryonic_general	embryonic_general	x	x	4	3	1	0.0657	2.0092	0.0327
FBgn0022343	adult	adult	x	x	x	adult_ovary	adult_ovary	x	x	x	adult_gonads	adult_gonads	x	x	x	1	1	1	0.1398	1.5107	0.0925
FBgn0022344	embryonic	x	x	x	x	adult_ovary	adult_ovary	adult_ovary	x	x	adult_gonads	x	x	x	x	3	3	1	0.0916	2.7854	0.0329
FBgn0022382	adult	x	x	x	x	adult_testis	x	x	x	x	adult_gonads	adult_gonads	adult_gonads	x	x	7	6	2	0.0195	0.7244	0.0269
FBgn0022720	embryonic	embryonic	x	x	x	embryonic_general	x	x	x	x	embryonic_general	x	x	x	x	13	9	1	0.0688	1.9846	0.0347
FBgn0022724	embryonic	x	x	x	x	adult_ovary	adult_ovary	x	x	x	adult_gonads	x	x	x	x	3	2	1	0.0999	1.7462	0.0572
FBgn0022764	larval_pupal	x	x	x	x	adult_testis	x	x	x	x	adult_gonads	x	x	x	x	25	16	2	0.1008	1.4347	0.0702
FBgn0022943	larval_pupal	x	x	x	x	embryonic_gonads	x	x	x	x	embryonic_gonads	x	x	x	x	2	2	1	0.0373	2.2931	0.0163
FBgn0022986	adult	adult	x	x	x	adult_general	adult_general	x	x	x	adult_general	adult_general	x	x	x	15	12	1	0.0197	1.3378	0.0147
FBgn0022987	embryonic	embryonic	embryonic	embryonic	embryonic	embryonic_general	embryonic_general	embryonic_general	embryonic_general	embryonic_general	embryonic_general	embryonic_general	embryonic_general	embryonic_general	embryonic_general	2	x	1	0.0595	1.5926	0.0373
FBgn0023130	embryonic	x	x	x	x	embryonic_general	x	x	x	x	embryonic_general	x	x	x	x	9	8	3	0.1966	1.2889	0.1525
FBgn0023143	embryonic	embryonic	x	x	x	adult_ovary	adult_ovary	x	x	x	embryonic_general	x	x	x	x	4	x	1	0.0804	1.6536	0.0486
FBgn0023174	larval_pupal	larval_pupal	x	x	x	x	x	x	x	x	x	x	x	x	x	8	4	1	0.0648	1.4891	0.0435
FBgn0023175	embryonic	x	x	x	x	embryonic_gonads	x	x	x	x	embryonic_gonads	x	x	x	x	2	2	2	0.1014	2.2888	0.0443
FBgn0023211	embryonic	x	x	x	x	embryonic_gonads	embryonic_gonads	embryonic_gonads	x	x	embryonic_gonads	embryonic_gonads	embryonic_gonads	x	x	20	13	6	0	0.549	0.0001
FBgn0023212	embryonic	embryonic	x	x	x	embryonic_general	x	x	x	x	embryonic_general	x	x	x	x	3	3	2	0.0152	1.2886	0.0118
FBgn0023216	embryonic	embryonic	embryonic	embryonic	x	embryonic_general	embryonic_general	embryonic_general	x	x	embryonic_general	embryonic_general	embryonic_general	x	x	1	1	1	0.2012	1.7418	0.1155
FBgn0023506	embryonic	x	x	x	x	embryonic_general	x	x	x	x	embryonic_general	x	x	x	x	31	31	2	0.1656	2.1354	0.0775
FBgn0023508	larval_pupal	larval_pupal	x	x	x	x	x	x	x	x	x	x	x	x	x	1	1	1	0.1689	4.1038	0.0412
FBgn0023511	embryonic	x	x	x	x	embryonic_general	x	x	x	x	embryonic_general	x	x	x	x	7	4	1	0.1486	1.6996	0.0874
FBgn0023512	embryonic	embryonic	x	x	x	embryonic_general	x	x	x	x	embryonic_general	x	x	x	x	1	x	1	0.1073	1.9695	0.0545
FBgn0023515	embryonic	embryonic	x	x	x	adult_ovary	adult_ovary	x	x	x	embryonic_general	x	x	x	x	2	2	1	0.2481	1.9674	0.1261
FBgn0023517	embryonic	embryonic	x	x	x	embryonic_general	x	x	x	x	embryonic_general	x	x	x	x	15	13	2	0.1111	2.1706	0.0512
FBgn0023522	embryonic	embryonic	embryonic	x	x	embryonic_general	x	x	x	x	embryonic_general	embryonic_general	embryonic_general	x	x	3	3	1	0.0831	1.4284	0.0582
FBgn0023524	embryonic	x	x	x	x	adult_general	x	x	x	x	adult_general	x	x	x	x	9	9	1	0.0968	1.7542	0.0552
FBgn0023528	embryonic	embryonic	x	x	x	embryonic_general	x	x	x	x	embryonic_general	embryonic_general	x	x	x	2	2	1	0.0113	1.0653	0.0106
FBgn0023537	embryonic	embryonic	x	x	x	adult_ovary	x	x	x	x	embryonic_general	embryonic_general	x	x	x	2	1	1	0.0221	1.4763	0.0149
FBgn0023540	adult	x	x	x	x	adult_general	adult_general	x	x	x	adult_general	adult_general	x	x	x	8	8	2	0.1386	1.0453	0.1326
FBgn0023542	adult	x	x	x	x	adult_ovary	adult_ovary	adult_ovary	x	x	adult_gonads	adult_gonads	x	x	x	2	1	2	0.0631	1.8743	0.0337
FBgn0024191	adult	adult	x	x	x	adult_testis	adult_testis	adult_testis	adult_testis	x	adult_gonads	adult_gonads	adult_gonads	x	x	40	25	1	0.1323	2.0932	0.0632
FBgn0024194	embryonic	embryonic	embryonic	embryonic	embryonic	embryonic_gonads	embryonic_gonads	embryonic_gonads	x	x	embryonic_gonads	embryonic_gonads	embryonic_gonads	x	x	2	2	1	0.1607	2.2008	0.073
FBgn0024227	embryonic	x	x	x	x	adult_ovary	adult_ovary	adult_ovary	x	x	adult_gonads	x	x	x	x	2	2	1	0.0728	3.3317	0.0218
FBgn0024234	adult	adult	adult	adult	adult	adult_ovary	adult_ovary	adult_ovary	x	x	adult_gonads	x	x	x	x	15	10	1	0.1098	3.4306	0.032
FBgn0024236	embryonic	x	x	x	x	embryonic_general	x	x	x	x	embryonic_general	x	x	x	x	8	5	1	0.1455	1.2914	0.1127
FBgn0024244	embryonic	x	x	x	x	embryonic_general	x	x	x	x	embryonic_general	x	x	x	x	5	4	2	0	0.1657	0.0001
FBgn0024248	adult	x	x	x	x	adult_ovary	adult_ovary	x	x	x	adult_general	x	x	x	x	7	4	1	0.1679	1.8373	0.0914
FBgn0024250	embryonic	embryonic	x	x	x	adult_ovary	adult_ovary	x	x	x	embryonic_general	x	x	x	x	63	39	10	0.1954	2.0194	0.0968
FBgn0024252	adult	adult	adult	x	x	adult_general	adult_general	adult_general	x	x	adult_general	adult_general	adult_general	x	x	19	9	1	0.2896	1.7458	0.1659
FBgn0024273	larval_pupal	x	x	x	x	embryonic_general	x	x	x	x	embryonic_general	x	x	x	x	10	8	3	0.1031	1.2883	0.08
FBgn0024285	embryonic	embryonic	embryonic	x	x	embryonic_general	embryonic_general	embryonic_general	x	x	embryonic_general	embryonic_general	embryonic_general	x	x	14	9	6	0.0286	1.8052	0.0158
FBgn0024288	adult	adult	adult	adult	adult	adult_general	adult_general	adult_general	adult_general	adult_general	adult_general	adult_general	adult_general	adult_general	adult_general	2	1	1	0.1581	1.4156	0.1117
FBgn0024290	adult	adult	x	x	x	adult_general	adult_general	x	x	x	adult_general	adult_general	x	x	x	5	3	2	0.0154	0.6487	0.0238
FBgn0024291	adult	x	x	x	x	adult_ovary	x	x	x	x	embryonic_general	x	x	x	x	10	6	1	0.1322	1.6695	0.0792
FBgn0024315	larval_pupal	larval_pupal	x	x	x	x	x	x	x	x	x	x	x	x	x	1	1	1	0.046	1.2169	0.0378
FBgn0024321	adult	adult	adult	adult	adult	adult_testis	adult_testis	adult_testis	adult_testis	adult_testis	adult_gonads	adult_gonads	adult_gonads	adult_gonads	adult_gonads	2	1	2	0.2066	2.1412	0.0965
FBgn0024332	embryonic	x	x	x	x	embryonic_gonads	x	x	x	x	embryonic_gonads	x	x	x	x	1	x	1	0.0454	2.0092	0.0226
FBgn0024362	larval_pupal	x	x	x	x	x	x	x	x	x	x	x	x	x	x	3	3	2	0.1384	1.5897	0.0871
FBgn0024371	embryonic	x	x	x	x	embryonic_gonads	x	x	x	x	embryonic_gonads	x	x	x	x	67	64	2	0.1035	1.5592	0.0664
FBgn0024432	embryonic	x	x	x	x	embryonic_gonads	x	x	x	x	embryonic_gonads	embryonic_gonads	x	x	x	29	29	9	0.0071	1.4262	0.005
FBgn0024491	embryonic	embryonic	embryonic	x	x	embryonic_gonads	embryonic_gonads	embryonic_gonads	embryonic_gonads	x	embryonic_gonads	embryonic_gonads	embryonic_gonads	embryonic_gonads	x	21	14	1	0.0283	2.2049	0.0128
FBgn0024509	larval_pupal	x	x	x	x	adult_ovary	x	x	x	x	x	x	x	x	x	3	2	1	0.0299	1.782	0.0168
FBgn0024510	larval_pupal	larval_pupal	x	x	x	x	x	x	x	x	x	x	x	x	x	1	1	1	0.2698	1.9277	0.1399
FBgn0024542	embryonic	x	x	x	x	embryonic_general	x	x	x	x	embryonic_general	x	x	x	x	38	26	3	0.1983	2.9928	0.0663
FBgn0024689	embryonic	embryonic	x	x	x	embryonic_general	embryonic_general	x	x	x	embryonic_general	embryonic_general	x	x	x	5	4	1	0.0539	1.9937	0.0271
FBgn0024732	embryonic	embryonic	embryonic	embryonic	x	embryonic_general	embryonic_general	embryonic_general	embryonic_general	x	embryonic_general	embryonic_general	embryonic_general	embryonic_general	x	14	7	4	0.0664	1.3104	0.0507
FBgn0024754	adult	x	x	x	x	adult_general	x	x	x	x	adult_general	x	x	x	x	2	1	1	0.0213	1.2544	0.017
FBgn0024811	embryonic	embryonic	x	x	x	embryonic_gonads	x	x	x	x	embryonic_gonads	x	x	x	x	8	2	4	0.0744	2.4131	0.0309
FBgn0024814	embryonic	x	x	x	x	embryonic_general	x	x	x	x	embryonic_general	x	x	x	x	3	3	1	0.0614	2.0605	0.0298
FBgn0024832	embryonic	x	x	x	x	adult_ovary	adult_ovary	x	x	x	embryonic_general	x	x	x	x	11	6	6	0.0002	1.9997	0.0001
FBgn0024841	larval_pupal	larval_pupal	larval_pupal	x	x	x	x	x	x	x	x	x	x	x	x	2	1	1	0.1662	0.814	0.2042
FBgn0024846	embryonic	x	x	x	x	adult_ovary	adult_ovary	adult_ovary	x	x	adult_gonads	x	x	x	x	13	10	5	0.0164	2.5748	0.0064
FBgn0024887	adult	x	x	x	x	embryonic_general	x	x	x	x	embryonic_general	x	x	x	x	4	3	3	0.053	1.991	0.0266
FBgn0024889	adult	x	x	x	x	embryonic_general	x	x	x	x	embryonic_general	x	x	x	x	14	8	1	0.1059	1.6596	0.0638
FBgn0024909	embryonic	embryonic	x	x	x	adult_testis	x	x	x	x	adult_gonads	x	x	x	x	3	2	2	0.1049	2.6839	0.0391
FBgn0024980	embryonic	embryonic	embryonic	embryonic	embryonic	embryonic_general	embryonic_general	embryonic_general	embryonic_general	embryonic_general	embryonic_general	embryonic_general	embryonic_general	embryonic_general	embryonic_general	6	2	4	0.0896	1.3324	0.0673
FBgn0024986	larval_pupal	x	x	x	x	x	x	x	x	x	x	x	x	x	x	1	1	1	0.0457	1.5328	0.0298
FBgn0024987	embryonic	embryonic	embryonic	x	x	embryonic_general	embryonic_general	x	x	x	embryonic_general	embryonic_general	x	x	x	30	21	4	0.1201	3.2814	0.0366
FBgn0024996	embryonic	x	x	x	x	adult_testis	x	x	x	x	adult_gonads	x	x	x	x	7	6	4	0.0219	1.6635	0.0132
FBgn0024997	adult	adult	adult	adult	adult	adult_general	adult_general	adult_general	adult_general	adult_general	adult_general	adult_general	adult_general	adult_general	adult_general	1	x	1	0.1504	1.7306	0.0869
FBgn0024998	embryonic	embryonic	x	x	x	embryonic_general	embryonic_general	x	x	x	embryonic_general	embryonic_general	x	x	x	1	x	1	0.1808	1.4128	0.128
FBgn0025117	adult	adult	x	x	x	adult_ovary	x	x	x	x	adult_gonads	adult_gonads	x	x	x	4	4	1	0.0462	1.8144	0.0255
FBgn0025186	embryonic	embryonic	x	x	x	embryonic_general	embryonic_general	x	x	x	embryonic_general	embryonic_general	x	x	x	31	18	6	0.0141	1.3022	0.0108
FBgn0025336	embryonic	x	x	x	x	adult_ovary	adult_ovary	x	x	x	adult_gonads	adult_gonads	x	x	x	4	4	1	0.1802	1.5441	0.1167
FBgn0025355	embryonic	embryonic	embryonic	embryonic	x	embryonic_general	embryonic_general	x	x	x	embryonic_general	embryonic_general	x	x	x	1	1	1	0.2636	1.7385	0.1516
FBgn0025373	embryonic	x	x	x	x	adult_ovary	x	x	x	x	adult_gonads	x	x	x	x	4	4	3	0.0408	1.4674	0.0278
FBgn0025391	adult	adult	adult	adult	adult	adult_general	adult_general	adult_general	adult_general	adult_general	adult_general	adult_general	adult_general	adult_general	adult_general	2	2	2	0.1236	1.1541	0.1071
FBgn0025455	adult	adult	x	x	x	adult_testis	adult_testis	x	x	x	adult_gonads	adult_gonads	adult_gonads	x	x	3	2	1	0.1261	1.6321	0.0772
FBgn0025456	larval_pupal	larval_pupal	x	x	x	x	x	x	x	x	x	x	x	x	x	1	x	1	0.2193	1.8161	0.1208
FBgn0025458	embryonic	embryonic	embryonic	embryonic	x	embryonic_general	x	x	x	x	embryonic_general	x	x	x	x	17	10	3	0.2733	1.9056	0.1434
FBgn0025463	embryonic	embryonic	embryonic	embryonic	x	embryonic_general	embryonic_general	x	x	x	embryonic_general	embryonic_general	embryonic_general	embryonic_general	x	84	53	4	0.0214	1.519	0.0141
FBgn0025469	larval_pupal	larval_pupal	larval_pupal	larval_pupal	larval_pupal	x	x	x	x	x	x	x	x	x	x	1	1	1	0.0458	1.047	0.0438
FBgn0025519	larval_pupal	x	x	x	x	embryonic_general	x	x	x	x	embryonic_general	x	x	x	x	2	1	1	0.0959	1.6153	0.0594
FBgn0025573	adult	x	x	x	x	adult_general	adult_general	x	x	x	adult_general	adult_general	x	x	x	1	x	1	0.1708	2.5818	0.0662
FBgn0025574	embryonic	embryonic	embryonic	embryonic	x	embryonic_general	embryonic_general	x	x	x	embryonic_general	embryonic_general	embryonic_general	embryonic_general	x	16	9	5	0.0031	0.6456	0.0048
FBgn0025612	adult	adult	adult	adult	adult	adult_testis	adult_testis	adult_testis	adult_testis	x	adult_gonads	adult_gonads	adult_gonads	adult_gonads	x	4	4	2	0.3667	2.6982	0.1359
FBgn0025617	embryonic	x	x	x	x	embryonic_general	x	x	x	x	embryonic_general	x	x	x	x	1	x	1	0.0335	1.6901	0.0198
FBgn0025625	adult	adult	x	x	x	adult_general	adult_general	adult_general	x	x	adult_general	adult_general	adult_general	x	x	3	2	1	0.1061	1.6634	0.0638
FBgn0025627	embryonic	embryonic	embryonic	embryonic	embryonic	embryonic_general	embryonic_general	embryonic_general	embryonic_general	embryonic_general	embryonic_general	embryonic_general	embryonic_general	embryonic_general	embryonic_general	6	4	2	0.2629	2.0227	0.13
FBgn0025629	larval_pupal	larval_pupal	x	x	x	adult_ovary	adult_ovary	x	x	x	embryonic_gonads	x	x	x	x	2	1	1	0.1071	2.2771	0.047
FBgn0025632	adult	adult	adult	adult	adult	adult_ovary	adult_ovary	adult_ovary	adult_ovary	adult_ovary	adult_gonads	adult_gonads	adult_gonads	adult_gonads	adult_gonads	3	2	1	0.1438	1.8165	0.0792
FBgn0025633	embryonic	x	x	x	x	embryonic_general	x	x	x	x	embryonic_general	x	x	x	x	2	2	1	0.0571	1.4328	0.0398
FBgn0025635	embryonic	embryonic	x	x	x	adult_ovary	x	x	x	x	embryonic_general	embryonic_general	x	x	x	15	11	5	0.1063	2.3942	0.0444
FBgn0025637	embryonic	embryonic	x	x	x	embryonic_gonads	x	x	x	x	embryonic_gonads	x	x	x	x	49	36	8	0.0213	2.8536	0.0075
FBgn0025640	larval_pupal	larval_pupal	x	x	x	x	x	x	x	x	x	x	x	x	x	2	2	1	0.1933	1.8806	0.1028
FBgn0025674	embryonic	x	x	x	x	adult_ovary	x	x	x	x	adult_gonads	x	x	x	x	85	74	4	0.1467	1.9633	0.0747
FBgn0025681	larval_pupal	larval_pupal	x	x	x	x	x	x	x	x	x	x	x	x	x	2	2	1	0.0531	1.7709	0.03
FBgn0025687	embryonic	embryonic	x	x	x	embryonic_general	embryonic_general	x	x	x	embryonic_general	embryonic_general	embryonic_general	x	x	2	2	2	0.0288	1.6213	0.0178
FBgn0025693	embryonic	x	x	x	x	embryonic_general	x	x	x	x	embryonic_general	x	x	x	x	17	16	8	0.3693	1.8007	0.2051
FBgn0025702	adult	x	x	x	x	adult_testis	adult_testis	adult_testis	x	x	adult_gonads	adult_gonads	x	x	x	41	41	3	0.0278	1.9433	0.0143
FBgn0025725	larval_pupal	x	x	x	x	x	x	x	x	x	x	x	x	x	x	4	1	1	0.0167	1.8879	0.0088
FBgn0025742	embryonic	x	x	x	x	embryonic_general	x	x	x	x	embryonic_general	x	x	x	x	1	1	1	0.0282	3.2322	0.0087
FBgn0025743	embryonic	embryonic	embryonic	embryonic	x	embryonic_general	embryonic_general	embryonic_general	embryonic_general	x	embryonic_general	embryonic_general	embryonic_general	embryonic_general	x	16	16	4	0.0609	1.2832	0.0474
FBgn0025790	adult	x	x	x	x	adult_general	x	x	x	x	adult_general	x	x	x	x	66	65	4	0.0619	2.0712	0.0299
FBgn0025800	embryonic	x	x	x	x	embryonic_gonads	x	x	x	x	embryonic_gonads	x	x	x	x	6	5	1	0.0281	1.1901	0.0236
FBgn0025825	larval_pupal	x	x	x	x	embryonic_general	x	x	x	x	embryonic_general	x	x	x	x	3	2	2	0.0205	2.5718	0.008
FBgn0025830	embryonic	embryonic	x	x	x	embryonic_general	embryonic_general	x	x	x	embryonic_general	embryonic_general	x	x	x	4	1	2	0.0803	1.8548	0.0433
FBgn0025838	adult	adult	adult	adult	adult	adult_testis	adult_testis	adult_testis	x	x	adult_gonads	adult_gonads	adult_gonads	x	x	2	1	1	0.2954	2.2476	0.1314
FBgn0026056	embryonic	embryonic	x	x	x	embryonic_gonads	x	x	x	x	embryonic_gonads	x	x	x	x	16	16	8	0.1088	1.8127	0.06
FBgn0026077	larval_pupal	x	x	x	x	x	x	x	x	x	x	x	x	x	x	2	2	1	0.01	0.8321	0.012
FBgn0026080	larval_pupal	x	x	x	x	embryonic_general	x	x	x	x	embryonic_general	x	x	x	x	5	1	1	0.0339	2.0619	0.0164
FBgn0026085	embryonic	embryonic	embryonic	embryonic	embryonic	embryonic_general	embryonic_general	embryonic_general	embryonic_general	embryonic_general	embryonic_general	embryonic_general	embryonic_general	embryonic_general	embryonic_general	21	19	4	0.4706	2.1402	0.2199
FBgn0026088	larval_pupal	x	x	x	x	x	x	x	x	x	x	x	x	x	x	18	18	7	0.1143	1.3591	0.0841
FBgn0026136	adult	adult	adult	adult	adult	adult_testis	adult_testis	adult_testis	adult_testis	adult_testis	adult_gonads	adult_gonads	adult_gonads	adult_gonads	adult_gonads	3	2	1	0.1493	2.1534	0.0694
FBgn0026143	embryonic	x	x	x	x	embryonic_general	x	x	x	x	embryonic_general	x	x	x	x	5	2	1	0.0512	2.4837	0.0206
FBgn0026170	embryonic	embryonic	x	x	x	embryonic_gonads	embryonic_gonads	embryonic_gonads	x	x	embryonic_gonads	embryonic_gonads	embryonic_gonads	embryonic_gonads	x	7	6	2	0.0092	1.5343	0.006
FBgn0026188	embryonic	x	x	x	x	embryonic_gonads	x	x	x	x	embryonic_gonads	x	x	x	x	7	4	1	0.0369	0.6478	0.057
FBgn0026192	embryonic	embryonic	embryonic	embryonic	x	embryonic_general	x	x	x	x	embryonic_general	embryonic_general	embryonic_general	x	x	12	10	4	0.0263	1.7092	0.0154
FBgn0026196	embryonic	x	x	x	x	adult_ovary	adult_ovary	adult_ovary	x	x	adult_gonads	x	x	x	x	6	6	2	0.0241	1.6586	0.0146
FBgn0026206	adult	x	x	x	x	adult_testis	adult_testis	x	x	x	adult_gonads	x	x	x	x	3	1	1	0.0984	1.879	0.0524
FBgn0026207	embryonic	embryonic	x	x	x	embryonic_general	x	x	x	x	embryonic_general	x	x	x	x	31	23	7	0.1905	1.7268	0.1103
FBgn0026250	larval_pupal	x	x	x	x	adult_ovary	x	x	x	x	x	x	x	x	x	1	1	1	0.0001	0.8514	0.0001
FBgn0026257	embryonic	embryonic	embryonic	embryonic	x	embryonic_gonads	x	x	x	x	embryonic_gonads	x	x	x	x	3	2	2	0.5835	1.6739	0.3486
FBgn0026263	adult	x	x	x	x	adult_ovary	adult_ovary	adult_ovary	adult_ovary	x	adult_gonads	adult_gonads	x	x	x	6	5	2	0.1825	1.5819	0.1154
FBgn0026316	larval_pupal	x	x	x	x	embryonic_gonads	x	x	x	x	embryonic_gonads	x	x	x	x	2	1	2	0.0221	1.3594	0.0163
FBgn0026319	embryonic	x	x	x	x	embryonic_general	x	x	x	x	embryonic_general	x	x	x	x	10	8	2	0.0123	1.389	0.0089
FBgn0026324	larval_pupal	larval_pupal	larval_pupal	x	x	x	x	x	x	x	x	x	x	x	x	11	10	4	0.1108	2.3376	0.0474
FBgn0026376	embryonic	embryonic	embryonic	embryonic	embryonic	embryonic_general	embryonic_general	embryonic_general	embryonic_general	embryonic_general	embryonic_general	embryonic_general	embryonic_general	embryonic_general	embryonic_general	1	x	1	0.0515	1.4661	0.0351
FBgn0026378	embryonic	embryonic	embryonic	embryonic	x	embryonic_general	embryonic_general	embryonic_general	embryonic_general	x	embryonic_general	embryonic_general	embryonic_general	embryonic_general	x	1	1	1	0.1152	1.7399	0.0662
FBgn0026380	larval_pupal	x	x	x	x	x	x	x	x	x	x	x	x	x	x	15	15	2	0.0313	1.9262	0.0162
FBgn0026400	larval_pupal	x	x	x	x	adult_ovary	x	x	x	x	x	x	x	x	x	11	11	2	0.0508	4.6503	0.0109
FBgn0026402	adult	x	x	x	x	adult_testis	adult_testis	adult_testis	x	x	adult_gonads	adult_gonads	adult_gonads	x	x	14	8	3	0.0573	1.8281	0.0313
FBgn0026403	larval_pupal	larval_pupal	x	x	x	x	x	x	x	x	x	x	x	x	x	3	3	1	0.1774	1.8205	0.0975
FBgn0026411	adult	adult	x	x	x	adult_general	x	x	x	x	adult_general	x	x	x	x	25	23	4	0.0069	0.6006	0.0115
FBgn0026533	embryonic	embryonic	embryonic	x	x	embryonic_general	embryonic_general	x	x	x	embryonic_general	embryonic_general	x	x	x	5	4	1	0.1316	1.5873	0.0829
FBgn0026562	embryonic	x	x	x	x	adult_ovary	x	x	x	x	embryonic_general	x	x	x	x	28	17	4	0.1007	2.2437	0.0449
FBgn0026565	larval_pupal	larval_pupal	larval_pupal	larval_pupal	larval_pupal	x	x	x	x	x	x	x	x	x	x	1	1	1	0.1351	1.9629	0.0688
FBgn0026566	embryonic	embryonic	x	x	x	embryonic_general	x	x	x	x	embryonic_general	x	x	x	x	17	17	4	0.1509	1.9558	0.0771
FBgn0026582	embryonic	embryonic	embryonic	embryonic	embryonic	embryonic_general	embryonic_general	embryonic_general	embryonic_general	embryonic_general	embryonic_general	embryonic_general	embryonic_general	embryonic_general	embryonic_general	11	9	4	0.1979	2.4229	0.0817
FBgn0026602	larval_pupal	larval_pupal	larval_pupal	x	x	adult_ovary	adult_ovary	x	x	x	x	x	x	x	x	16	11	7	0.1299	2.2915	0.0567
FBgn0026619	embryonic	x	x	x	x	embryonic_general	x	x	x	x	embryonic_general	x	x	x	x	3	2	1	0.1996	1.9154	0.1042
FBgn0026666	adult	adult	x	x	x	adult_testis	x	x	x	x	adult_gonads	x	x	x	x	13	11	2	0.0034	1.5309	0.0022
FBgn0026718	larval_pupal	x	x	x	x	adult_testis	x	x	x	x	adult_gonads	x	x	x	x	1	1	1	0.0648	2.0164	0.0322
FBgn0026722	larval_pupal	x	x	x	x	x	x	x	x	x	x	x	x	x	x	1	1	1	0.1	2.4969	0.0401
FBgn0026749	embryonic	embryonic	x	x	x	embryonic_general	x	x	x	x	embryonic_general	x	x	x	x	1	1	1	0.0107	1.38	0.0077
FBgn0026751	embryonic	embryonic	embryonic	embryonic	embryonic	embryonic_general	embryonic_general	x	x	x	embryonic_general	embryonic_general	x	x	x	1	1	1	0.2889	1.9843	0.1456
FBgn0026753	larval_pupal	x	x	x	x	embryonic_gonads	x	x	x	x	embryonic_gonads	x	x	x	x	5	2	2	0.0168	1.1915	0.0141
FBgn0026777	embryonic	embryonic	embryonic	x	x	embryonic_general	x	x	x	x	embryonic_general	x	x	x	x	26	26	2	0.2105	2.2141	0.0951
FBgn0026787	larval_pupal	larval_pupal	larval_pupal	larval_pupal	x	x	x	x	x	x	x	x	x	x	x	1	1	1	0.0698	2.0454	0.0341
FBgn0027052	embryonic	embryonic	embryonic	x	x	embryonic_gonads	embryonic_gonads	embryonic_gonads	x	x	embryonic_gonads	embryonic_gonads	embryonic_gonads	x	x	34	27	7	0.0364	1.5256	0.0238
FBgn0027053	embryonic	embryonic	x	x	x	embryonic_general	x	x	x	x	embryonic_general	x	x	x	x	13	9	2	0.0052	1.6454	0.0032
FBgn0027054	embryonic	x	x	x	x	adult_testis	adult_testis	x	x	x	adult_gonads	adult_gonads	x	x	x	29	20	2	0.0388	1.9911	0.0195
FBgn0027055	embryonic	embryonic	embryonic	x	x	embryonic_general	x	x	x	x	embryonic_general	embryonic_general	x	x	x	16	7	4	0.0508	1.2229	0.0416
FBgn0027083	embryonic	x	x	x	x	embryonic_general	x	x	x	x	embryonic_general	embryonic_general	x	x	x	1	1	1	0.1214	1.1718	0.1036
FBgn0027090	adult	x	x	x	x	adult_ovary	adult_ovary	adult_ovary	x	x	adult_gonads	adult_gonads	x	x	x	1	1	1	0.0753	2.4602	0.0306
FBgn0027095	embryonic	x	x	x	x	embryonic_gonads	embryonic_gonads	embryonic_gonads	x	x	embryonic_gonads	embryonic_gonads	embryonic_gonads	x	x	2	2	1	0.0901	2.8964	0.0311
FBgn0027103	embryonic	x	x	x	x	embryonic_general	x	x	x	x	embryonic_general	x	x	x	x	4	2	1	0.0231	2.2248	0.0104
FBgn0027106	embryonic	x	x	x	x	embryonic_general	x	x	x	x	embryonic_general	x	x	x	x	7	7	2	0.1305	2.0769	0.0628
FBgn0027108	embryonic	embryonic	embryonic	x	x	embryonic_general	embryonic_general	embryonic_general	x	x	embryonic_general	embryonic_general	embryonic_general	x	x	4	1	1	0.0198	1.37	0.0145
FBgn0027330	embryonic	embryonic	embryonic	embryonic	embryonic	embryonic_general	embryonic_general	embryonic_general	embryonic_general	embryonic_general	embryonic_general	embryonic_general	embryonic_general	embryonic_general	embryonic_general	3	3	1	0.055	2.3829	0.0231
FBgn0027334	embryonic	x	x	x	x	adult_ovary	adult_ovary	adult_ovary	adult_ovary	x	adult_gonads	adult_gonads	x	x	x	7	7	1	0.0454	2.6536	0.0171
FBgn0027335	larval_pupal	x	x	x	x	adult_ovary	adult_ovary	x	x	x	adult_gonads	x	x	x	x	6	5	1	0.1365	1.4294	0.0955
FBgn0027356	embryonic	embryonic	x	x	x	embryonic_general	x	x	x	x	embryonic_general	x	x	x	x	11	7	4	0.0891	0.7488	0.119
FBgn0027360	embryonic	embryonic	x	x	x	embryonic_gonads	embryonic_gonads	x	x	x	embryonic_gonads	embryonic_gonads	embryonic_gonads	x	x	3	3	3	0.0126	1.3287	0.0095
FBgn0027363	embryonic	x	x	x	x	embryonic_general	x	x	x	x	embryonic_general	x	x	x	x	30	21	11	0.1005	1.8181	0.0553
FBgn0027375	embryonic	embryonic	x	x	x	embryonic_general	x	x	x	x	embryonic_general	x	x	x	x	2	x	1	0.1499	1.9565	0.0766
FBgn0027378	embryonic	embryonic	embryonic	x	x	embryonic_general	embryonic_general	embryonic_general	x	x	embryonic_general	embryonic_general	embryonic_general	x	x	10	8	2	0.1035	1.7229	0.0601
FBgn0027492	adult	x	x	x	x	adult_general	x	x	x	x	adult_general	x	x	x	x	31	22	11	0.0078	0.6575	0.0118
FBgn0027493	embryonic	embryonic	x	x	x	embryonic_general	x	x	x	x	embryonic_general	embryonic_general	x	x	x	5	5	1	0.0209	1.507	0.0138
FBgn0027496	adult	x	x	x	x	adult_testis	x	x	x	x	adult_gonads	x	x	x	x	2	1	2	0.0272	3.0923	0.0088
FBgn0027498	adult	x	x	x	x	adult_testis	adult_testis	adult_testis	x	x	adult_gonads	adult_gonads	adult_gonads	x	x	7	5	3	0.0566	1.5345	0.0369
FBgn0027507	embryonic	embryonic	embryonic	x	x	adult_ovary	x	x	x	x	embryonic_general	embryonic_general	x	x	x	1	1	1	0.3367	2.1904	0.1537
FBgn0027513	embryonic	embryonic	embryonic	x	x	embryonic_gonads	x	x	x	x	embryonic_gonads	x	x	x	x	3	2	2	0.2253	1.7091	0.1318
FBgn0027515	embryonic	x	x	x	x	adult_testis	x	x	x	x	embryonic_general	x	x	x	x	1	1	1	0.0513	1.2336	0.0415
FBgn0027524	embryonic	embryonic	embryonic	x	x	adult_ovary	x	x	x	x	embryonic_general	x	x	x	x	1	x	1	0.0642	2.5376	0.0253
FBgn0027527	embryonic	x	x	x	x	embryonic_general	x	x	x	x	embryonic_general	x	x	x	x	4	4	2	0.0248	0.8523	0.0291
FBgn0027532	embryonic	embryonic	x	x	x	embryonic_general	embryonic_general	x	x	x	embryonic_general	embryonic_general	x	x	x	6	4	3	0.2766	1.8453	0.1499
FBgn0027539	embryonic	embryonic	embryonic	x	x	embryonic_general	embryonic_general	x	x	x	embryonic_general	embryonic_general	x	x	x	3	1	2	0.0422	0.9843	0.0429
FBgn0027546	embryonic	x	x	x	x	embryonic_general	x	x	x	x	embryonic_general	x	x	x	x	3	3	3	0.0314	1.7954	0.0175
FBgn0027547	larval_pupal	x	x	x	x	embryonic_gonads	x	x	x	x	embryonic_gonads	x	x	x	x	1	1	1	0.132	1.9984	0.066
FBgn0027548	embryonic	embryonic	x	x	x	adult_ovary	x	x	x	x	embryonic_general	embryonic_general	x	x	x	15	14	4	0.0229	1.8591	0.0123
FBgn0027549	embryonic	x	x	x	x	adult_testis	adult_testis	x	x	x	adult_gonads	x	x	x	x	2	x	2	0.0882	1.919	0.0459
FBgn0027558	embryonic	x	x	x	x	embryonic_general	x	x	x	x	embryonic_general	x	x	x	x	5	5	1	0.0497	2.0996	0.0237
FBgn0027559	adult	x	x	x	x	adult_ovary	adult_ovary	adult_ovary	x	x	adult_gonads	x	x	x	x	1	1	1	0.3058	1.5487	0.1974
FBgn0027561	larval_pupal	x	x	x	x	adult_testis	adult_testis	x	x	x	adult_gonads	adult_gonads	x	x	x	2	2	1	0.1075	1.3864	0.0776
FBgn0027563	adult	adult	adult	adult	adult	adult_general	adult_general	adult_general	adult_general	adult_general	adult_general	adult_general	adult_general	adult_general	adult_general	3	2	2	0.3913	2.1416	0.1827
FBgn0027569	embryonic	x	x	x	x	embryonic_general	x	x	x	x	embryonic_general	x	x	x	x	2	1	1	0.0229	1.4166	0.0161
FBgn0027574	embryonic	embryonic	x	x	x	embryonic_gonads	x	x	x	x	embryonic_gonads	x	x	x	x	1	1	1	0.1854	2.1953	0.0844
FBgn0027579	adult	adult	x	x	x	adult_general	x	x	x	x	adult_general	x	x	x	x	2	2	1	0.0775	1.436	0.054
FBgn0027594	adult	x	x	x	x	embryonic_gonads	embryonic_gonads	x	x	x	embryonic_gonads	embryonic_gonads	x	x	x	2	1	1	0.0765	2.1454	0.0356
FBgn0027597	embryonic	x	x	x	x	embryonic_general	x	x	x	x	embryonic_general	x	x	x	x	3	x	2	0.0191	2.1064	0.009
FBgn0027600	larval_pupal	larval_pupal	larval_pupal	larval_pupal	x	x	x	x	x	x	x	x	x	x	x	6	5	1	0.0728	1.5259	0.0477
FBgn0027602	embryonic	embryonic	embryonic	x	x	adult_ovary	x	x	x	x	embryonic_general	embryonic_general	x	x	x	2	1	1	0.1401	1.4732	0.0951
FBgn0027605	embryonic	embryonic	x	x	x	embryonic_general	embryonic_general	x	x	x	embryonic_general	embryonic_general	x	x	x	3	2	2	0.0093	1.1187	0.0083
FBgn0027607	embryonic	x	x	x	x	embryonic_general	x	x	x	x	embryonic_general	x	x	x	x	8	4	2	0.0338	2.1486	0.0157
FBgn0027608	larval_pupal	x	x	x	x	adult_testis	x	x	x	x	x	x	x	x	x	4	4	1	0.0221	1.2814	0.0173
FBgn0027609	adult	adult	x	x	x	adult_ovary	x	x	x	x	adult_gonads	x	x	x	x	18	13	2	0.0942	1.9806	0.0476
FBgn0027617	embryonic	x	x	x	x	embryonic_gonads	embryonic_gonads	x	x	x	embryonic_gonads	embryonic_gonads	x	x	x	7	4	6	0.1063	1.9067	0.0557
FBgn0027654	adult	adult	adult	x	x	adult_general	adult_general	adult_general	x	x	adult_general	adult_general	adult_general	x	x	2	x	2	0.0339	1.0074	0.0337
FBgn0027657	adult	adult	adult	x	x	adult_general	adult_general	adult_general	x	x	adult_general	adult_general	adult_general	x	x	8	7	1	0.0981	0.8867	0.1107
FBgn0027660	embryonic	x	x	x	x	embryonic_general	x	x	x	x	embryonic_general	x	x	x	x	1	x	1	0.0743	1.6221	0.0458
FBgn0027779	adult	x	x	x	x	adult_testis	x	x	x	x	adult_gonads	x	x	x	x	5	5	2	0.0306	1.0207	0.03
FBgn0027784	embryonic	embryonic	embryonic	embryonic	x	embryonic_general	embryonic_general	embryonic_general	embryonic_general	x	embryonic_general	embryonic_general	embryonic_general	embryonic_general	x	3	3	3	0.0331	2.4569	0.0135
FBgn0027788	adult	adult	adult	adult	adult	adult_general	adult_general	adult_general	adult_general	adult_general	adult_general	adult_general	adult_general	adult_general	adult_general	40	40	2	0.0981	2.5751	0.0381
FBgn0027790	larval_pupal	x	x	x	x	adult_ovary	adult_ovary	x	x	x	x	x	x	x	x	1	1	1	0.0816	1.114	0.0732
FBgn0027794	adult	adult	x	x	x	adult_ovary	adult_ovary	x	x	x	adult_gonads	x	x	x	x	3	3	1	0.2839	2.7673	0.1026
FBgn0027841	embryonic	x	x	x	x	adult_general	x	x	x	x	adult_general	x	x	x	x	14	8	5	0.0562	2.2173	0.0253
FBgn0027843	larval_pupal	x	x	x	x	adult_general	x	x	x	x	adult_general	x	x	x	x	1	1	1	0.1684	1.9094	0.0882
FBgn0027866	embryonic	embryonic	embryonic	x	x	embryonic_general	embryonic_general	x	x	x	embryonic_general	embryonic_general	x	x	x	16	10	4	0.2875	1.6967	0.1694
FBgn0027868	embryonic	x	x	x	x	adult_ovary	x	x	x	x	adult_gonads	x	x	x	x	6	6	1	0.1796	2.5055	0.0717
FBgn0027885	embryonic	x	x	x	x	embryonic_general	x	x	x	x	embryonic_general	x	x	x	x	1	x	1	0.0511	1.6886	0.0303
FBgn0027948	adult	x	x	x	x	adult_testis	x	x	x	x	adult_gonads	x	x	x	x	3	2	1	0.081	2.0826	0.0389
FBgn0027949	embryonic	embryonic	x	x	x	embryonic_general	embryonic_general	x	x	x	embryonic_general	embryonic_general	x	x	x	21	21	5	0.2161	1.9848	0.1089
FBgn0028325	adult	x	x	x	x	adult_ovary	adult_ovary	x	x	x	adult_general	x	x	x	x	13	9	2	0.0238	1.1698	0.0203
FBgn0028342	embryonic	x	x	x	x	embryonic_gonads	embryonic_gonads	x	x	x	embryonic_gonads	embryonic_gonads	x	x	x	2	2	1	0.0616	1.1846	0.052
FBgn0028360	larval_pupal	larval_pupal	x	x	x	x	x	x	x	x	x	x	x	x	x	1	1	1	0.224	1.8574	0.1206
FBgn0028370	adult	adult	adult	adult	adult	adult_general	adult_general	adult_general	adult_general	adult_general	adult_general	adult_general	adult_general	adult_general	adult_general	1	1	1	0.0806	1.9605	0.0411
FBgn0028372	adult	x	x	x	x	adult_testis	adult_testis	x	x	x	adult_gonads	adult_gonads	x	x	x	2	2	1	0.0848	1.5021	0.0565
FBgn0028373	embryonic	embryonic	x	x	x	embryonic_general	embryonic_general	x	x	x	embryonic_general	embryonic_general	x	x	x	3	x	1	0.0312	1.1385	0.0274
FBgn0028374	adult	adult	x	x	x	adult_general	adult_general	adult_general	x	x	adult_general	adult_general	adult_general	x	x	1	1	1	0.1238	0.6744	0.1836
FBgn0028379	adult	adult	adult	adult	adult	adult_testis	adult_testis	adult_testis	adult_testis	x	adult_gonads	adult_gonads	adult_gonads	x	x	11	8	7	0.4612	1.8483	0.2495
FBgn0028380	embryonic	embryonic	x	x	x	embryonic_general	embryonic_general	x	x	x	embryonic_general	embryonic_general	x	x	x	1	1	1	0.2889	1.5963	0.181
FBgn0028382	embryonic	embryonic	embryonic	embryonic	embryonic	embryonic_general	embryonic_general	embryonic_general	embryonic_general	embryonic_general	embryonic_general	embryonic_general	embryonic_general	embryonic_general	embryonic_general	1	1	1	0.0293	2.1619	0.0136
FBgn0028388	embryonic	embryonic	x	x	x	embryonic_general	embryonic_general	x	x	x	embryonic_general	embryonic_general	x	x	x	10	5	3	0.0981	1.0454	0.0938
FBgn0028394	larval_pupal	larval_pupal	larval_pupal	x	x	x	x	x	x	x	x	x	x	x	x	1	1	1	0.0386	1.3912	0.0277
FBgn0028398	adult	adult	x	x	x	embryonic_gonads	x	x	x	x	embryonic_gonads	x	x	x	x	4	3	1	0.1839	2.3393	0.0786
FBgn0028402	larval_pupal	x	x	x	x	adult_ovary	x	x	x	x	adult_gonads	x	x	x	x	2	2	2	0.0937	2.0198	0.0464
FBgn0028406	adult	adult	adult	adult	adult	adult_general	adult_general	adult_general	adult_general	adult_general	adult_general	adult_general	adult_general	adult_general	adult_general	13	7	3	0.1409	1.8068	0.078
FBgn0028407	adult	adult	adult	adult	adult	adult_testis	adult_testis	adult_testis	adult_testis	x	adult_gonads	adult_gonads	adult_gonads	adult_gonads	x	17	12	4	0.128	1.134	0.1129
FBgn0028408	embryonic	embryonic	embryonic	x	x	embryonic_general	x	x	x	x	embryonic_general	x	x	x	x	13	10	6	0.0162	0.7404	0.0219
FBgn0028419	embryonic	embryonic	x	x	x	embryonic_general	x	x	x	x	embryonic_general	embryonic_general	x	x	x	3	2	3	0.0783	1.4432	0.0543
FBgn0028426	embryonic	embryonic	x	x	x	adult_ovary	adult_ovary	adult_ovary	x	x	adult_gonads	x	x	x	x	2	2	2	0.1358	1.9556	0.0694
FBgn0028429	embryonic	x	x	x	x	embryonic_general	x	x	x	x	embryonic_general	x	x	x	x	13	3	1	0.0746	1.365	0.0547
FBgn0028434	adult	adult	adult	adult	adult	adult_ovary	adult_ovary	adult_ovary	adult_ovary	adult_ovary	adult_gonads	adult_gonads	adult_gonads	adult_gonads	adult_gonads	12	11	3	0.1131	2.3698	0.0477
FBgn0028436	embryonic	embryonic	embryonic	embryonic	embryonic	embryonic_general	embryonic_general	embryonic_general	embryonic_general	embryonic_general	embryonic_general	embryonic_general	embryonic_general	embryonic_general	embryonic_general	7	5	1	0.1143	1.9561	0.0584
FBgn0028468	embryonic	embryonic	embryonic	embryonic	embryonic	embryonic_general	embryonic_general	embryonic_general	embryonic_general	embryonic_general	embryonic_general	embryonic_general	embryonic_general	embryonic_general	embryonic_general	4	3	1	0.0698	1.4717	0.0474
FBgn0028470	embryonic	embryonic	embryonic	x	x	embryonic_general	embryonic_general	embryonic_general	x	x	embryonic_general	embryonic_general	embryonic_general	x	x	3	1	1	0.1197	1.8978	0.0631
FBgn0028471	embryonic	embryonic	embryonic	embryonic	x	embryonic_general	embryonic_general	embryonic_general	embryonic_general	x	embryonic_general	embryonic_general	embryonic_general	embryonic_general	x	3	2	1	0.1781	2.0891	0.0852
FBgn0028480	adult	x	x	x	x	adult_ovary	x	x	x	x	adult_gonads	x	x	x	x	3	3	1	0.103	1.7983	0.0573
FBgn0028484	adult	adult	x	x	x	adult_testis	adult_testis	adult_testis	x	x	adult_gonads	adult_gonads	adult_gonads	x	x	1	1	1	0.0915	1.6435	0.0557
FBgn0028485	embryonic	embryonic	embryonic	x	x	embryonic_general	x	x	x	x	embryonic_general	x	x	x	x	4	4	2	0.1622	1.4819	0.1094
FBgn0028494	adult	x	x	x	x	embryonic_gonads	x	x	x	x	embryonic_gonads	x	x	x	x	5	2	2	0.0566	1.3846	0.0409
FBgn0028504	embryonic	x	x	x	x	adult_general	x	x	x	x	adult_general	x	x	x	x	4	4	2	0.4851	1.7788	0.2727
FBgn0028509	embryonic	embryonic	embryonic	x	x	adult_ovary	x	x	x	x	embryonic_general	embryonic_general	x	x	x	47	35	2	0.0286	1.4596	0.0196
FBgn0028529	embryonic	embryonic	x	x	x	adult_ovary	adult_ovary	x	x	x	adult_gonads	x	x	x	x	2	1	1	0.0471	2.2001	0.0214
FBgn0028530	embryonic	embryonic	x	x	x	adult_testis	x	x	x	x	adult_gonads	x	x	x	x	5	2	1	0.184	1.9319	0.0952
FBgn0028534	larval_pupal	larval_pupal	larval_pupal	larval_pupal	x	x	x	x	x	x	x	x	x	x	x	3	1	1	0.1252	1.1768	0.1064
FBgn0028535	embryonic	x	x	x	x	adult_testis	adult_testis	x	x	x	adult_gonads	adult_gonads	x	x	x	1	x	1	0.0557	2.7551	0.0202
FBgn0028539	embryonic	x	x	x	x	adult_testis	x	x	x	x	adult_gonads	x	x	x	x	12	12	2	0.2204	1.9873	0.1109
FBgn0028542	embryonic	embryonic	x	x	x	embryonic_general	embryonic_general	x	x	x	embryonic_general	embryonic_general	x	x	x	10	7	1	0.1602	2.0819	0.0769
FBgn0028545	larval_pupal	larval_pupal	larval_pupal	larval_pupal	larval_pupal	x	x	x	x	x	x	x	x	x	x	97	67	11	0.6017	1.7856	0.337
FBgn0028546	embryonic	x	x	x	x	embryonic_gonads	x	x	x	x	embryonic_gonads	embryonic_gonads	x	x	x	10	8	1	0.0309	1.6847	0.0183
FBgn0028550	adult	adult	adult	x	x	adult_general	x	x	x	x	adult_general	x	x	x	x	1	1	1	0.1457	2.4642	0.0591
FBgn0028552	larval_pupal	x	x	x	x	x	x	x	x	x	x	x	x	x	x	7	4	2	0.0769	2.4477	0.0314
FBgn0028563	larval_pupal	x	x	x	x	x	x	x	x	x	x	x	x	x	x	1	1	1	0.0721	1.2541	0.0575
FBgn0028567	adult	adult	adult	adult	adult	adult_testis	adult_testis	adult_testis	x	x	adult_gonads	adult_gonads	adult_gonads	x	x	2	2	2	0.1507	3.2303	0.0467
FBgn0028570	adult	adult	adult	adult	adult	adult_testis	adult_testis	adult_testis	adult_testis	adult_testis	adult_gonads	adult_gonads	adult_gonads	adult_gonads	adult_gonads	5	5	2	0.1809	2.4654	0.0734
FBgn0028577	larval_pupal	x	x	x	x	x	x	x	x	x	x	x	x	x	x	40	37	4	0.0228	1.6202	0.0141
FBgn0028622	larval_pupal	larval_pupal	larval_pupal	x	x	x	x	x	x	x	x	x	x	x	x	8	7	1	0.0574	1.5295	0.0375
FBgn0028646	adult	adult	x	x	x	adult_general	x	x	x	x	adult_general	x	x	x	x	2	2	1	0.034	1.1326	0.03
FBgn0028648	embryonic	embryonic	x	x	x	adult_ovary	adult_ovary	x	x	x	embryonic_gonads	x	x	x	x	2	2	1	0.1481	1.6718	0.0886
FBgn0028664	embryonic	embryonic	embryonic	embryonic	embryonic	embryonic_gonads	embryonic_gonads	embryonic_gonads	x	x	embryonic_gonads	embryonic_gonads	embryonic_gonads	x	x	1	1	1	0.2725	2.3645	0.1152
FBgn0028665	embryonic	embryonic	x	x	x	embryonic_general	x	x	x	x	embryonic_general	x	x	x	x	18	15	3	0.0058	1.9163	0.003
FBgn0028688	larval_pupal	larval_pupal	larval_pupal	x	x	x	x	x	x	x	x	x	x	x	x	3	1	2	0.0242	2.4023	0.0101
FBgn0028689	larval_pupal	x	x	x	x	adult_testis	x	x	x	x	adult_gonads	x	x	x	x	6	6	1	0.0137	1.3261	0.0103
FBgn0028690	larval_pupal	x	x	x	x	x	x	x	x	x	x	x	x	x	x	4	4	1	0.0436	2.5123	0.0174
FBgn0028691	larval_pupal	x	x	x	x	embryonic_gonads	x	x	x	x	embryonic_gonads	x	x	x	x	1	1	1	0.0273	1.5336	0.0178
FBgn0028692	larval_pupal	larval_pupal	x	x	x	x	x	x	x	x	x	x	x	x	x	4	4	2	0.0331	2.0725	0.016
FBgn0028693	embryonic	x	x	x	x	adult_ovary	x	x	x	x	embryonic_general	x	x	x	x	4	1	3	0.0423	2.43	0.0174
FBgn0028694	adult	x	x	x	x	adult_ovary	x	x	x	x	adult_general	x	x	x	x	2	2	2	0.0028	1.3741	0.002
FBgn0028695	larval_pupal	larval_pupal	x	x	x	adult_ovary	x	x	x	x	x	x	x	x	x	2	2	1	0.0245	1.8241	0.0135
FBgn0028696	adult	adult	x	x	x	adult_general	x	x	x	x	adult_general	adult_general	x	x	x	3	x	2	0	0.4661	0.0001
FBgn0028700	embryonic	embryonic	embryonic	x	x	embryonic_general	x	x	x	x	embryonic_general	x	x	x	x	6	3	1	0.0367	2.5321	0.0145
FBgn0028707	adult	adult	adult	adult	adult	adult_ovary	adult_ovary	adult_ovary	adult_ovary	adult_ovary	adult_gonads	adult_gonads	adult_gonads	adult_gonads	adult_gonads	1	1	1	0.1924	2.0285	0.0948
FBgn0028717	embryonic	x	x	x	x	embryonic_general	x	x	x	x	embryonic_general	x	x	x	x	2	2	1	0.0774	1.4626	0.0529
FBgn0028734	embryonic	x	x	x	x	adult_testis	x	x	x	x	adult_gonads	x	x	x	x	26	9	7	0.0719	0.8309	0.0866
FBgn0028744	embryonic	embryonic	embryonic	x	x	adult_ovary	x	x	x	x	embryonic_general	embryonic_general	x	x	x	2	2	1	0.0665	1.7472	0.038
FBgn0028835	embryonic	embryonic	embryonic	x	x	embryonic_gonads	embryonic_gonads	x	x	x	embryonic_gonads	embryonic_gonads	embryonic_gonads	x	x	12	8	2	0.1541	1.7063	0.0903
FBgn0028837	embryonic	x	x	x	x	adult_ovary	x	x	x	x	embryonic_general	x	x	x	x	4	3	1	0.0357	2.3448	0.0152
FBgn0028838	adult	adult	adult	adult	adult	adult_general	adult_general	adult_general	adult_general	adult_general	adult_general	adult_general	adult_general	adult_general	adult_general	21	12	1	0.2445	2.2754	0.1075
FBgn0028847	larval_pupal	larval_pupal	larval_pupal	x	x	x	x	x	x	x	x	x	x	x	x	26	20	5	0.2061	1.8891	0.1091
FBgn0028852	embryonic	x	x	x	x	adult_testis	adult_testis	x	x	x	adult_gonads	adult_gonads	x	x	x	2	1	1	0.4828	1.6081	0.3002
FBgn0028862	adult	adult	adult	adult	x	adult_general	adult_general	x	x	x	adult_general	adult_general	adult_general	x	x	2	2	2	0.0663	1.1511	0.0576
FBgn0028884	adult	adult	adult	adult	adult	adult_testis	adult_testis	adult_testis	adult_testis	adult_testis	adult_gonads	adult_gonads	adult_gonads	adult_gonads	adult_gonads	1	x	1	0.4978	2.0156	0.247
FBgn0028894	larval_pupal	x	x	x	x	embryonic_general	x	x	x	x	embryonic_general	x	x	x	x	2	2	2	0.0314	1.9803	0.0159
FBgn0028919	embryonic	embryonic	x	x	x	embryonic_general	x	x	x	x	embryonic_general	x	x	x	x	1	1	1	0.0876	2.1317	0.0411
FBgn0028926	embryonic	x	x	x	x	adult_general	x	x	x	x	adult_general	x	x	x	x	6	6	3	0.0207	4.3272	0.0048
FBgn0028932	adult	x	x	x	x	adult_ovary	adult_ovary	adult_ovary	adult_ovary	x	adult_gonads	adult_gonads	x	x	x	5	5	1	0.1933	2.0571	0.094
FBgn0028941	adult	adult	adult	adult	adult	adult_testis	adult_testis	adult_testis	adult_testis	adult_testis	adult_gonads	adult_gonads	adult_gonads	adult_gonads	adult_gonads	3	3	2	0.425	1.436	0.2959
FBgn0028942	adult	x	x	x	x	adult_testis	adult_testis	x	x	x	adult_gonads	adult_gonads	x	x	x	1	x	1	0.463	1.5514	0.2984
FBgn0028952	larval_pupal	x	x	x	x	adult_testis	x	x	x	x	x	x	x	x	x	2	2	1	0.5726	1.2588	0.4549
FBgn0028953	embryonic	x	x	x	x	embryonic_gonads	embryonic_gonads	embryonic_gonads	x	x	embryonic_gonads	embryonic_gonads	embryonic_gonads	x	x	13	3	1	0.0466	1.3041	0.0357
FBgn0028955	larval_pupal	x	x	x	x	x	x	x	x	x	x	x	x	x	x	1	1	1	0.2184	2.1014	0.1039
FBgn0028965	adult	x	x	x	x	adult_testis	adult_testis	x	x	x	adult_gonads	adult_gonads	adult_gonads	x	x	12	4	6	0.1839	1.7623	0.1043
FBgn0028969	adult	x	x	x	x	adult_testis	x	x	x	x	adult_gonads	x	x	x	x	5	5	1	0.0405	1.4584	0.0277
FBgn0028970	adult	adult	adult	adult	adult	adult_testis	x	x	x	x	adult_gonads	x	x	x	x	35	35	6	0.0507	1.8791	0.027
FBgn0028978	adult	x	x	x	x	adult_general	x	x	x	x	adult_general	x	x	x	x	22	8	1	0.0825	1.324	0.0623
FBgn0028983	larval_pupal	larval_pupal	larval_pupal	larval_pupal	x	x	x	x	x	x	x	x	x	x	x	2	2	2	0.0859	1.7859	0.0481
FBgn0028984	larval_pupal	larval_pupal	x	x	x	x	x	x	x	x	x	x	x	x	x	4	1	1	0.1504	2.4119	0.0624
FBgn0028997	adult	adult	adult	x	x	adult_testis	adult_testis	adult_testis	adult_testis	x	adult_gonads	adult_gonads	adult_gonads	adult_gonads	x	5	3	3	0.1059	2.5891	0.0409
FBgn0029092	embryonic	embryonic	x	x	x	embryonic_general	embryonic_general	x	x	x	embryonic_general	embryonic_general	x	x	x	3	3	1	0.0783	1.2275	0.0638
FBgn0029094	embryonic	x	x	x	x	embryonic_gonads	x	x	x	x	embryonic_gonads	embryonic_gonads	x	x	x	9	3	1	0.0567	3.066	0.0185
FBgn0029113	embryonic	embryonic	embryonic	embryonic	x	adult_ovary	x	x	x	x	embryonic_general	x	x	x	x	3	2	1	0.1128	2.6452	0.0426
FBgn0029133	embryonic	x	x	x	x	adult_ovary	x	x	x	x	embryonic_general	x	x	x	x	10	7	1	0.0599	1.9054	0.0315
FBgn0029134	embryonic	x	x	x	x	embryonic_gonads	x	x	x	x	embryonic_gonads	x	x	x	x	7	7	2	0.096	2.0349	0.0472
FBgn0029137	adult	adult	adult	adult	adult	adult_general	adult_general	adult_general	adult_general	adult_general	adult_general	adult_general	adult_general	adult_general	adult_general	2	2	1	0.0143	2.0075	0.0071
FBgn0029148	embryonic	embryonic	x	x	x	embryonic_gonads	embryonic_gonads	x	x	x	embryonic_gonads	embryonic_gonads	embryonic_gonads	embryonic_gonads	x	4	3	3	0.0589	1.7392	0.0339
FBgn0029161	adult	adult	x	x	x	adult_general	x	x	x	x	adult_general	x	x	x	x	1	1	1	0.0197	2.477	0.0079
FBgn0029173	embryonic	embryonic	embryonic	embryonic	embryonic	embryonic_general	embryonic_general	embryonic_general	embryonic_general	embryonic_general	embryonic_general	embryonic_general	embryonic_general	embryonic_general	embryonic_general	5	3	1	0.1874	1.9093	0.0981
FBgn0029176	embryonic	x	x	x	x	adult_ovary	adult_ovary	x	x	x	adult_gonads	x	x	x	x	25	25	1	0.0411	1.3632	0.0302
FBgn0029501	adult	adult	adult	adult	adult	adult_testis	adult_testis	adult_testis	adult_testis	adult_testis	adult_gonads	adult_gonads	adult_gonads	adult_gonads	adult_gonads	7	7	1	0.2162	3.6685	0.0589
FBgn0029502	embryonic	x	x	x	x	embryonic_gonads	embryonic_gonads	x	x	x	embryonic_gonads	embryonic_gonads	x	x	x	1	1	1	0.1217	1.0765	0.1131
FBgn0029503	embryonic	x	x	x	x	embryonic_gonads	x	x	x	x	embryonic_gonads	x	x	x	x	2	x	1	0.1392	1.8866	0.0738
FBgn0029508	embryonic	x	x	x	x	embryonic_general	x	x	x	x	embryonic_general	x	x	x	x	1	1	1	0.139	1.2146	0.1144
FBgn0029512	embryonic	x	x	x	x	embryonic_general	x	x	x	x	embryonic_general	x	x	x	x	1	1	1	0.1797	2.3356	0.0769
FBgn0029514	adult	x	x	x	x	adult_testis	x	x	x	x	adult_gonads	x	x	x	x	1	1	1	0.1696	2.2635	0.075
FBgn0029532	embryonic	embryonic	embryonic	embryonic	embryonic	embryonic_general	embryonic_general	embryonic_general	embryonic_general	embryonic_general	embryonic_general	embryonic_general	embryonic_general	embryonic_general	embryonic_general	1	1	1	0.2751	2.5519	0.1078
FBgn0029568	embryonic	embryonic	embryonic	x	x	embryonic_general	embryonic_general	x	x	x	embryonic_general	embryonic_general	x	x	x	3	3	2	0.4739	2.1877	0.2166
FBgn0029594	embryonic	x	x	x	x	embryonic_gonads	x	x	x	x	embryonic_gonads	x	x	x	x	4	4	1	0.1231	1.5809	0.0779
FBgn0029603	adult	adult	adult	adult	adult	adult_testis	adult_testis	adult_testis	adult_testis	adult_testis	adult_gonads	adult_gonads	adult_gonads	adult_gonads	adult_gonads	10	10	6	0.9059	1.4875	0.609
FBgn0029661	adult	adult	adult	adult	adult	adult_testis	adult_testis	adult_testis	adult_testis	adult_testis	adult_gonads	adult_gonads	adult_gonads	adult_gonads	adult_gonads	2	2	1	0.4975	1.8968	0.2623
FBgn0029667	adult	adult	x	x	x	adult_testis	adult_testis	adult_testis	adult_testis	x	adult_gonads	adult_gonads	adult_gonads	adult_gonads	x	1	1	1	0.0187	2.7639	0.0068
FBgn0029681	embryonic	x	x	x	x	adult_general	x	x	x	x	adult_general	x	x	x	x	2	2	2	0.1524	1.8433	0.0827
FBgn0029687	larval_pupal	larval_pupal	x	x	x	x	x	x	x	x	x	x	x	x	x	3	2	2	0.2529	0.7096	0.3563
FBgn0029703	adult	adult	adult	adult	adult	adult_testis	adult_testis	adult_testis	adult_testis	adult_testis	adult_gonads	adult_gonads	adult_gonads	adult_gonads	adult_gonads	3	3	1	0.7002	2.2212	0.3152
FBgn0029704	adult	x	x	x	x	adult_ovary	adult_ovary	adult_ovary	adult_ovary	x	adult_gonads	adult_gonads	x	x	x	5	5	1	0.4271	1.7791	0.2401
FBgn0029709	embryonic	x	x	x	x	embryonic_general	x	x	x	x	embryonic_general	x	x	x	x	3	2	1	0.0487	1.5272	0.0319
FBgn0029711	adult	x	x	x	x	adult_general	x	x	x	x	adult_general	x	x	x	x	19	10	2	0.1733	1.4709	0.1178
FBgn0029715	embryonic	x	x	x	x	adult_ovary	x	x	x	x	embryonic_general	x	x	x	x	2	2	1	0.2039	1.8036	0.113
FBgn0029718	embryonic	embryonic	x	x	x	embryonic_gonads	embryonic_gonads	x	x	x	embryonic_gonads	embryonic_gonads	x	x	x	1	x	1	0.0919	1.7999	0.0511
FBgn0029722	adult	adult	adult	adult	adult	adult_testis	adult_testis	adult_testis	adult_testis	adult_testis	adult_gonads	adult_gonads	adult_gonads	adult_gonads	adult_gonads	1	1	1	0.2402	3.6588	0.0656
FBgn0029747	adult	adult	adult	adult	adult	adult_testis	adult_testis	adult_testis	adult_testis	adult_testis	adult_gonads	adult_gonads	adult_gonads	adult_gonads	adult_gonads	13	10	1	0.1293	3.1172	0.0415
FBgn0029750	adult	x	x	x	x	adult_testis	adult_testis	adult_testis	adult_testis	x	adult_gonads	adult_gonads	adult_gonads	x	x	9	2	2	0.4651	2.4962	0.1863
FBgn0029756	embryonic	embryonic	embryonic	x	x	embryonic_general	embryonic_general	embryonic_general	x	x	embryonic_general	embryonic_general	embryonic_general	x	x	5	5	1	0.1068	2.0168	0.053
FBgn0029770	adult	adult	x	x	x	adult_general	adult_general	x	x	x	adult_general	adult_general	x	x	x	2	x	2	0.2415	2.9683	0.0813
FBgn0029789	larval_pupal	x	x	x	x	x	x	x	x	x	x	x	x	x	x	3	3	2	0.124	1.9404	0.0639
FBgn0029799	adult	x	x	x	x	adult_general	x	x	x	x	adult_general	x	x	x	x	11	5	3	0.0608	1.4546	0.0418
FBgn0029801	embryonic	x	x	x	x	adult_ovary	x	x	x	x	embryonic_general	x	x	x	x	23	22	1	0.1429	1.7974	0.0795
FBgn0029812	adult	adult	adult	adult	adult	adult_testis	adult_testis	adult_testis	adult_testis	adult_testis	adult_gonads	adult_gonads	adult_gonads	adult_gonads	adult_gonads	1	1	1	0.1771	2.2879	0.0774
FBgn0029817	adult	adult	adult	adult	adult	adult_testis	adult_testis	adult_testis	adult_testis	adult_testis	adult_gonads	adult_gonads	adult_gonads	adult_gonads	adult_gonads	24	24	3	0.9354	1.8463	0.5066
FBgn0029820	adult	x	x	x	x	adult_general	x	x	x	x	adult_general	x	x	x	x	13	10	6	0.1121	1.8018	0.0622
FBgn0029823	larval_pupal	x	x	x	x	adult_ovary	x	x	x	x	x	x	x	x	x	5	4	1	0.1223	1.8135	0.0674
FBgn0029833	embryonic	embryonic	x	x	x	embryonic_general	embryonic_general	x	x	x	embryonic_general	embryonic_general	x	x	x	4	1	3	0.0224	2.0064	0.0112
FBgn0029850	adult	adult	adult	adult	adult	adult_ovary	adult_ovary	adult_ovary	adult_ovary	x	adult_gonads	adult_gonads	adult_gonads	x	x	1	1	1	0.0544	1.598	0.034
FBgn0029861	embryonic	x	x	x	x	adult_ovary	adult_ovary	x	x	x	embryonic_general	x	x	x	x	3	3	1	0.0761	2.4083	0.0316
FBgn0029867	embryonic	x	x	x	x	embryonic_general	x	x	x	x	embryonic_general	x	x	x	x	22	14	2	0.1187	2.305	0.0515
FBgn0029870	embryonic	x	x	x	x	embryonic_general	x	x	x	x	embryonic_general	x	x	x	x	2	1	1	0.0409	1.9622	0.0209
FBgn0029878	embryonic	embryonic	x	x	x	embryonic_gonads	x	x	x	x	embryonic_gonads	x	x	x	x	28	28	4	0.1966	1.5978	0.1231
FBgn0029885	larval_pupal	x	x	x	x	x	x	x	x	x	x	x	x	x	x	2	2	1	0.1032	2.1457	0.0481
FBgn0029887	adult	x	x	x	x	adult_ovary	adult_ovary	adult_ovary	x	x	adult_gonads	adult_gonads	x	x	x	6	5	2	0.1564	2.011	0.0778
FBgn0029893	embryonic	embryonic	x	x	x	embryonic_gonads	embryonic_gonads	x	x	x	embryonic_gonads	embryonic_gonads	x	x	x	10	10	1	0.1223	1.9297	0.0634
FBgn0029909	larval_pupal	larval_pupal	larval_pupal	larval_pupal	larval_pupal	x	x	x	x	x	x	x	x	x	x	1	1	1	0.0972	1.4817	0.0656
FBgn0029928	adult	adult	adult	adult	adult	adult_general	adult_general	adult_general	adult_general	adult_general	adult_general	adult_general	adult_general	adult_general	adult_general	3	3	1	0.1643	2.2795	0.0721
FBgn0029931	embryonic	embryonic	embryonic	x	x	embryonic_general	embryonic_general	x	x	x	embryonic_general	embryonic_general	x	x	x	3	3	2	0.1602	2.077	0.0771
FBgn0029936	embryonic	embryonic	embryonic	embryonic	x	embryonic_general	embryonic_general	embryonic_general	embryonic_general	x	embryonic_general	embryonic_general	embryonic_general	embryonic_general	x	78	57	12	0.1862	2.1762	0.0856
FBgn0029940	adult	adult	adult	adult	adult	adult_testis	x	x	x	x	adult_gonads	x	x	x	x	5	3	1	0.5026	2.1811	0.2305
FBgn0029941	embryonic	embryonic	x	x	x	embryonic_general	embryonic_general	x	x	x	embryonic_general	embryonic_general	embryonic_general	x	x	1	1	1	0.2159	1.864	0.1158
FBgn0029943	embryonic	embryonic	embryonic	x	x	embryonic_general	embryonic_general	x	x	x	embryonic_general	embryonic_general	x	x	x	15	12	2	0.0396	1.6312	0.0243
FBgn0029944	embryonic	embryonic	embryonic	embryonic	x	embryonic_general	embryonic_general	x	x	x	embryonic_general	embryonic_general	embryonic_general	embryonic_general	x	5	3	2	0.0945	1.7144	0.0551
FBgn0029947	adult	adult	adult	adult	adult	adult_testis	adult_testis	adult_testis	adult_testis	x	adult_gonads	adult_gonads	adult_gonads	adult_gonads	x	8	8	1	0.4353	2.3661	0.184
FBgn0029955	embryonic	embryonic	embryonic	embryonic	embryonic	embryonic_general	embryonic_general	embryonic_general	embryonic_general	embryonic_general	embryonic_general	embryonic_general	embryonic_general	embryonic_general	embryonic_general	4	4	3	0.1571	2.0013	0.0785
FBgn0029957	embryonic	x	x	x	x	adult_ovary	adult_ovary	x	x	x	adult_gonads	x	x	x	x	10	9	1	0.1112	1.6421	0.0678
FBgn0029979	embryonic	x	x	x	x	embryonic_gonads	x	x	x	x	embryonic_gonads	x	x	x	x	3	3	1	0.1013	1.6206	0.0625
FBgn0029987	adult	adult	adult	adult	adult	adult_testis	adult_testis	adult_testis	adult_testis	adult_testis	adult_gonads	adult_gonads	adult_gonads	adult_gonads	adult_gonads	1	1	1	0.607	1.5244	0.3982
FBgn0029996	embryonic	embryonic	embryonic	embryonic	x	embryonic_general	embryonic_general	embryonic_general	embryonic_general	x	embryonic_general	embryonic_general	embryonic_general	embryonic_general	x	13	12	3	0.0001	1.2245	0.0001
FBgn0029997	embryonic	embryonic	x	x	x	embryonic_general	x	x	x	x	embryonic_general	embryonic_general	x	x	x	9	8	4	0.0509	1.7546	0.029
FBgn0030008	larval_pupal	larval_pupal	x	x	x	x	x	x	x	x	x	x	x	x	x	5	2	2	0.1323	2.6142	0.0506
FBgn0030009	adult	adult	adult	adult	adult	adult_general	adult_general	adult_general	adult_general	adult_general	adult_general	adult_general	adult_general	adult_general	adult_general	1	1	1	0.2573	2.2436	0.1147
FBgn0030010	embryonic	embryonic	embryonic	embryonic	embryonic	embryonic_general	embryonic_general	embryonic_general	embryonic_general	embryonic_general	embryonic_general	embryonic_general	embryonic_general	embryonic_general	embryonic_general	7	7	3	0.1613	2.3265	0.0693
FBgn0030012	adult	adult	adult	adult	adult	adult_testis	adult_testis	x	x	x	adult_gonads	x	x	x	x	3	2	1	0.1781	2.3044	0.0773
FBgn0030014	adult	adult	adult	adult	adult	adult_testis	adult_testis	adult_testis	adult_testis	adult_testis	adult_gonads	adult_gonads	adult_gonads	adult_gonads	adult_gonads	1	1	1	0.4474	2.1632	0.2069
FBgn0030017	adult	adult	adult	adult	adult	adult_general	adult_general	adult_general	adult_general	adult_general	adult_general	adult_general	adult_general	adult_general	adult_general	6	5	4	0.1495	2.0329	0.0735
FBgn0030025	larval_pupal	larval_pupal	larval_pupal	larval_pupal	x	x	x	x	x	x	x	x	x	x	x	2	1	2	0.5245	1.1365	0.4615
FBgn0030028	adult	x	x	x	x	embryonic_gonads	x	x	x	x	embryonic_gonads	x	x	x	x	1	1	1	0.33	2.2703	0.1454
FBgn0030030	adult	x	x	x	x	embryonic_general	x	x	x	x	embryonic_general	x	x	x	x	3	3	1	0.0615	3.2179	0.0191
FBgn0030035	embryonic	embryonic	embryonic	x	x	embryonic_general	x	x	x	x	embryonic_general	x	x	x	x	1	1	1	0.119	1.9215	0.0619
FBgn0030041	adult	x	x	x	x	adult_general	adult_general	x	x	x	adult_general	adult_general	x	x	x	13	12	6	0.2326	1.913	0.1216
FBgn0030053	embryonic	embryonic	x	x	x	embryonic_general	embryonic_general	x	x	x	embryonic_general	embryonic_general	x	x	x	15	15	5	0.0456	1.8146	0.0251
FBgn0030056	embryonic	embryonic	embryonic	x	x	embryonic_general	embryonic_general	embryonic_general	x	x	embryonic_general	embryonic_general	embryonic_general	x	x	2	2	1	0.0187	1.4962	0.0125
FBgn0030057	larval_pupal	x	x	x	x	adult_ovary	adult_ovary	adult_ovary	x	x	adult_gonads	x	x	x	x	1	1	1	0.1965	1.8263	0.1076
FBgn0030061	embryonic	embryonic	x	x	x	adult_ovary	x	x	x	x	embryonic_general	embryonic_general	x	x	x	1	1	1	0.1386	2.9612	0.0468
FBgn0030082	adult	x	x	x	x	adult_ovary	adult_ovary	adult_ovary	adult_ovary	x	adult_gonads	adult_gonads	x	x	x	14	12	1	0.0815	3.0246	0.027
FBgn0030086	larval_pupal	x	x	x	x	adult_ovary	adult_ovary	x	x	x	adult_gonads	adult_gonads	x	x	x	3	2	1	0.0287	1.4946	0.0192
FBgn0030089	adult	x	x	x	x	adult_ovary	x	x	x	x	adult_general	x	x	x	x	10	6	1	0.0412	1.1489	0.0358
FBgn0030093	embryonic	embryonic	embryonic	x	x	embryonic_general	embryonic_general	x	x	x	embryonic_general	embryonic_general	embryonic_general	x	x	4	3	1	0.1054	1.8751	0.0562
FBgn0030096	embryonic	embryonic	embryonic	embryonic	embryonic	embryonic_general	embryonic_general	embryonic_general	embryonic_general	embryonic_general	embryonic_general	embryonic_general	embryonic_general	embryonic_general	embryonic_general	14	10	3	0.0923	2.638	0.035
FBgn0030100	larval_pupal	x	x	x	x	embryonic_gonads	x	x	x	x	embryonic_gonads	x	x	x	x	2	2	1	0.1611	1.9647	0.082
FBgn0030142	embryonic	x	x	x	x	embryonic_general	x	x	x	x	embryonic_general	x	x	x	x	4	3	1	0.0458	1.8805	0.0243
FBgn0030145	adult	x	x	x	x	embryonic_gonads	embryonic_gonads	x	x	x	embryonic_gonads	embryonic_gonads	x	x	x	25	21	2	0.011	1.8594	0.0059
FBgn0030162	embryonic	embryonic	embryonic	embryonic	embryonic	embryonic_general	embryonic_general	embryonic_general	embryonic_general	embryonic_general	embryonic_general	embryonic_general	embryonic_general	embryonic_general	embryonic_general	6	6	3	0.0948	2.0621	0.046
FBgn0030189	larval_pupal	x	x	x	x	x	x	x	x	x	x	x	x	x	x	1	1	1	0.2238	1.7361	0.1289
FBgn0030217	embryonic	embryonic	embryonic	embryonic	embryonic	embryonic_general	embryonic_general	embryonic_general	embryonic_general	embryonic_general	embryonic_general	embryonic_general	embryonic_general	embryonic_general	embryonic_general	2	2	1	0.192	2.182	0.088
FBgn0030237	larval_pupal	x	x	x	x	adult_general	x	x	x	x	adult_general	x	x	x	x	3	3	2	0.4527	1.9861	0.2279
FBgn0030243	embryonic	embryonic	embryonic	embryonic	embryonic	embryonic_general	embryonic_general	embryonic_general	embryonic_general	embryonic_general	embryonic_general	embryonic_general	embryonic_general	embryonic_general	embryonic_general	1	1	1	0.1874	1.3798	0.1358
FBgn0030244	larval_pupal	larval_pupal	larval_pupal	larval_pupal	larval_pupal	x	x	x	x	x	x	x	x	x	x	6	5	1	0.0825	1.1598	0.0712
FBgn0030247	adult	adult	adult	adult	adult	adult_testis	adult_testis	adult_testis	x	x	adult_gonads	adult_gonads	adult_gonads	x	x	2	2	1	0.6445	1.7854	0.361
FBgn0030251	adult	adult	adult	x	x	adult_general	adult_general	adult_general	x	x	adult_general	adult_general	adult_general	x	x	2	x	1	0.1312	1.9004	0.069
FBgn0030269	embryonic	x	x	x	x	embryonic_general	x	x	x	x	embryonic_general	x	x	x	x	17	14	3	0.0838	1.7784	0.0471
FBgn0030294	embryonic	x	x	x	x	adult_general	x	x	x	x	adult_general	x	x	x	x	1	1	1	0.0791	2.0009	0.0395
FBgn0030299	adult	adult	adult	x	x	adult_testis	x	x	x	x	adult_gonads	x	x	x	x	1	1	1	0.0146	1.4914	0.0098
FBgn0030301	embryonic	x	x	x	x	adult_ovary	x	x	x	x	embryonic_general	x	x	x	x	9	9	2	0.5448	1.5266	0.3569
FBgn0030305	larval_pupal	larval_pupal	x	x	x	x	x	x	x	x	x	x	x	x	x	1	1	1	0.1581	1.8089	0.0874
FBgn0030311	embryonic	x	x	x	x	embryonic_gonads	embryonic_gonads	embryonic_gonads	x	x	embryonic_gonads	embryonic_gonads	embryonic_gonads	x	x	3	3	2	0.072	1.7631	0.0408
FBgn0030322	adult	adult	x	x	x	adult_general	adult_general	adult_general	x	x	adult_general	adult_general	adult_general	x	x	8	6	3	0.0747	1.5236	0.049
FBgn0030327	larval_pupal	x	x	x	x	x	x	x	x	x	x	x	x	x	x	3	x	2	0.041	2.129	0.0193
FBgn0030328	embryonic	embryonic	x	x	x	embryonic_general	embryonic_general	x	x	x	embryonic_general	embryonic_general	x	x	x	6	1	2	0.0998	1.2026	0.083
FBgn0030330	embryonic	x	x	x	x	embryonic_general	x	x	x	x	embryonic_general	x	x	x	x	10	6	1	0.0841	1.6233	0.0518
FBgn0030334	embryonic	embryonic	embryonic	x	x	embryonic_general	embryonic_general	embryonic_general	x	x	embryonic_general	embryonic_general	embryonic_general	x	x	1	1	1	0.1264	1.5253	0.0829
FBgn0030336	embryonic	x	x	x	x	embryonic_general	x	x	x	x	embryonic_general	x	x	x	x	2	x	1	0.053	1.2171	0.0435
FBgn0030345	adult	adult	x	x	x	adult_ovary	adult_ovary	x	x	x	adult_general	x	x	x	x	3	3	1	0.0912	3.3925	0.0269
FBgn0030364	embryonic	x	x	x	x	adult_ovary	adult_ovary	x	x	x	embryonic_gonads	x	x	x	x	1	1	1	0.0509	0.8127	0.0627
FBgn0030366	embryonic	embryonic	x	x	x	embryonic_general	x	x	x	x	embryonic_general	x	x	x	x	8	6	2	0.0662	1.7247	0.0384
FBgn0030370	adult	adult	adult	adult	adult	adult_testis	adult_testis	adult_testis	adult_testis	adult_testis	adult_gonads	adult_gonads	adult_gonads	adult_gonads	adult_gonads	1	1	1	0.2309	1.9203	0.1203
FBgn0030391	embryonic	embryonic	embryonic	x	x	adult_ovary	x	x	x	x	embryonic_gonads	x	x	x	x	3	1	1	0.0065	1.5294	0.0042
FBgn0030394	larval_pupal	x	x	x	x	embryonic_general	x	x	x	x	embryonic_general	x	x	x	x	14	14	9	0.062	1.2732	0.0487
FBgn0030399	embryonic	embryonic	embryonic	embryonic	embryonic	embryonic_general	embryonic_general	embryonic_general	embryonic_general	embryonic_general	embryonic_general	embryonic_general	embryonic_general	embryonic_general	embryonic_general	3	3	1	0.0742	1.5021	0.0494
FBgn0030409	larval_pupal	larval_pupal	larval_pupal	larval_pupal	larval_pupal	x	x	x	x	x	x	x	x	x	x	1	1	1	0.3153	1.6071	0.1962
FBgn0030421	embryonic	embryonic	x	x	x	embryonic_general	embryonic_general	x	x	x	embryonic_general	embryonic_general	x	x	x	1	1	1	0.0854	1.6583	0.0515
FBgn0030429	larval_pupal	larval_pupal	larval_pupal	larval_pupal	larval_pupal	x	x	x	x	x	x	x	x	x	x	1	1	1	0.7297	2.0107	0.3629
FBgn0030441	adult	adult	adult	adult	adult	adult_testis	x	x	x	x	adult_gonads	x	x	x	x	1	1	1	0.596	1.7013	0.3503
FBgn0030447	larval_pupal	x	x	x	x	adult_ovary	adult_ovary	x	x	x	x	x	x	x	x	2	1	1	0.1064	1.5524	0.0685
FBgn0030452	embryonic	embryonic	x	x	x	adult_ovary	x	x	x	x	embryonic_general	x	x	x	x	1	1	1	0.0757	1.8222	0.0415
FBgn0030456	embryonic	embryonic	x	x	x	embryonic_general	embryonic_general	embryonic_general	x	x	embryonic_general	embryonic_general	embryonic_general	x	x	2	2	2	0.1033	1.6132	0.064
FBgn0030459	embryonic	embryonic	embryonic	embryonic	embryonic	embryonic_general	embryonic_general	embryonic_general	embryonic_general	embryonic_general	embryonic_general	embryonic_general	embryonic_general	embryonic_general	embryonic_general	32	26	5	0.2147	1.8266	0.1176
FBgn0030460	adult	adult	adult	adult	adult	adult_ovary	adult_ovary	adult_ovary	adult_ovary	adult_ovary	adult_gonads	adult_gonads	adult_gonads	adult_gonads	adult_gonads	1	x	1	0.0914	2.6884	0.034
FBgn0030478	adult	x	x	x	x	adult_testis	x	x	x	x	adult_general	x	x	x	x	1	1	1	0.1194	1.5758	0.0758
FBgn0030480	adult	adult	adult	adult	adult	adult_testis	adult_testis	x	x	x	adult_gonads	adult_gonads	x	x	x	8	7	2	0.0713	1.4183	0.0503
FBgn0030484	larval_pupal	larval_pupal	x	x	x	x	x	x	x	x	x	x	x	x	x	8	8	3	0.0361	1.5284	0.0236
FBgn0030494	larval_pupal	larval_pupal	larval_pupal	larval_pupal	x	x	x	x	x	x	x	x	x	x	x	7	6	2	0.1683	1.5899	0.1059
FBgn0030500	embryonic	embryonic	x	x	x	adult_testis	x	x	x	x	embryonic_general	x	x	x	x	11	7	3	0.4614	3.49	0.1322
FBgn0030505	embryonic	x	x	x	x	adult_ovary	x	x	x	x	embryonic_general	x	x	x	x	8	4	1	0.0918	1.4058	0.0653
FBgn0030507	embryonic	embryonic	embryonic	embryonic	embryonic	embryonic_general	embryonic_general	embryonic_general	embryonic_general	embryonic_general	embryonic_general	embryonic_general	embryonic_general	embryonic_general	embryonic_general	111	111	1	0.1791	1.7492	0.1024
FBgn0030508	adult	adult	adult	adult	adult	adult_testis	adult_testis	adult_testis	adult_testis	adult_testis	adult_gonads	adult_gonads	adult_gonads	adult_gonads	adult_gonads	1	1	1	0.1187	1.6299	0.0728
FBgn0030518	embryonic	x	x	x	x	embryonic_gonads	x	x	x	x	embryonic_gonads	x	x	x	x	3	3	3	0.0219	1.5772	0.0139
FBgn0030519	adult	x	x	x	x	adult_general	x	x	x	x	adult_general	x	x	x	x	1	1	1	0.0476	0.786	0.0606
FBgn0030521	larval_pupal	larval_pupal	larval_pupal	x	x	x	x	x	x	x	x	x	x	x	x	9	9	1	0.1387	1.3933	0.0996
FBgn0030525	adult	adult	adult	adult	adult	adult_testis	adult_testis	adult_testis	adult_testis	adult_testis	adult_gonads	adult_gonads	adult_gonads	adult_gonads	adult_gonads	1	1	1	0.183	2.3137	0.0791
FBgn0030539	larval_pupal	larval_pupal	larval_pupal	x	x	x	x	x	x	x	x	x	x	x	x	7	7	3	0.1713	1.9899	0.0861
FBgn0030558	adult	adult	adult	adult	adult	adult_general	adult_general	adult_general	adult_general	adult_general	adult_general	adult_general	adult_general	adult_general	adult_general	11	11	3	0.1116	1.713	0.0651
FBgn0030570	embryonic	embryonic	embryonic	embryonic	embryonic	embryonic_general	embryonic_general	embryonic_general	embryonic_general	embryonic_general	embryonic_general	embryonic_general	embryonic_general	embryonic_general	embryonic_general	2	2	1	0.174	1.9532	0.0891
FBgn0030571	adult	adult	adult	adult	adult	adult_testis	x	x	x	x	adult_gonads	x	x	x	x	2	2	1	0.0792	1.4958	0.053
FBgn0030594	adult	x	x	x	x	adult_general	x	x	x	x	adult_general	x	x	x	x	1	1	1	0.2569	2.1826	0.1177
FBgn0030612	embryonic	embryonic	embryonic	embryonic	embryonic	embryonic_general	embryonic_general	embryonic_general	embryonic_general	embryonic_general	embryonic_general	embryonic_general	embryonic_general	embryonic_general	embryonic_general	1	x	1	0.1218	1.6713	0.0729
FBgn0030614	adult	adult	adult	adult	adult	adult_testis	adult_testis	adult_testis	adult_testis	adult_testis	adult_gonads	adult_gonads	adult_gonads	adult_gonads	adult_gonads	4	2	2	0.2765	1.8641	0.1483
FBgn0030620	adult	adult	adult	adult	adult	adult_testis	adult_testis	adult_testis	adult_testis	adult_testis	adult_gonads	adult_gonads	adult_gonads	adult_gonads	adult_gonads	4	3	3	0.3548	2.4682	0.1438
FBgn0030622	adult	adult	adult	adult	adult	adult_testis	adult_testis	adult_testis	adult_testis	adult_testis	adult_gonads	adult_gonads	adult_gonads	adult_gonads	adult_gonads	1	1	1	0.4947	2.1201	0.2334
FBgn0030625	embryonic	embryonic	embryonic	x	x	embryonic_general	x	x	x	x	embryonic_general	embryonic_general	x	x	x	1	1	1	0.5512	1.8859	0.2923
FBgn0030653	larval_pupal	larval_pupal	x	x	x	x	x	x	x	x	x	x	x	x	x	3	3	1	0.1277	1.6058	0.0796
FBgn0030669	embryonic	embryonic	embryonic	embryonic	x	embryonic_gonads	embryonic_gonads	x	x	x	embryonic_gonads	embryonic_gonads	x	x	x	1	1	1	0.1475	1.794	0.0822
FBgn0030672	embryonic	x	x	x	x	embryonic_general	x	x	x	x	embryonic_general	x	x	x	x	1	x	1	0.0212	1.502	0.0141
FBgn0030675	larval_pupal	larval_pupal	x	x	x	x	x	x	x	x	x	x	x	x	x	6	6	6	0.3937	2.277	0.1729
FBgn0030679	adult	x	x	x	x	adult_general	adult_general	x	x	x	adult_general	adult_general	x	x	x	19	11	4	0.0977	1.3811	0.0707
FBgn0030686	larval_pupal	larval_pupal	larval_pupal	larval_pupal	x	x	x	x	x	x	x	x	x	x	x	1	x	1	0.2595	2.8792	0.0901
FBgn0030692	embryonic	x	x	x	x	adult_ovary	x	x	x	x	embryonic_general	x	x	x	x	8	4	1	0.2853	3.0641	0.0931
FBgn0030699	larval_pupal	x	x	x	x	embryonic_general	x	x	x	x	embryonic_general	x	x	x	x	4	1	1	0.1146	2.673	0.0429
FBgn0030710	embryonic	embryonic	embryonic	embryonic	x	embryonic_general	x	x	x	x	embryonic_general	x	x	x	x	17	10	3	0.1904	2.6901	0.0708
FBgn0030719	embryonic	embryonic	x	x	x	adult_ovary	x	x	x	x	embryonic_general	x	x	x	x	2	1	1	0.074	3.1621	0.0234
FBgn0030724	embryonic	x	x	x	x	adult_ovary	x	x	x	x	embryonic_gonads	x	x	x	x	8	4	2	0.0715	1.6274	0.044
FBgn0030734	adult	x	x	x	x	adult_testis	x	x	x	x	adult_general	x	x	x	x	34	22	12	0.0494	1.7008	0.0291
FBgn0030735	embryonic	embryonic	embryonic	embryonic	x	embryonic_general	embryonic_general	embryonic_general	embryonic_general	x	embryonic_general	embryonic_general	embryonic_general	embryonic_general	x	4	4	1	0.119	1.9026	0.0625
FBgn0030743	adult	adult	x	x	x	adult_general	adult_general	x	x	x	adult_general	adult_general	x	x	x	1	1	1	0.0846	2.5276	0.0335
FBgn0030744	adult	x	x	x	x	adult_ovary	adult_ovary	x	x	x	adult_gonads	adult_gonads	x	x	x	1	1	1	0.2645	1.9647	0.1347
FBgn0030747	larval_pupal	larval_pupal	larval_pupal	larval_pupal	larval_pupal	x	x	x	x	x	x	x	x	x	x	1	1	1	0.1077	2.3879	0.0451
FBgn0030749	embryonic	embryonic	x	x	x	embryonic_gonads	x	x	x	x	embryonic_gonads	x	x	x	x	7	4	2	0.0407	2.5694	0.0159
FBgn0030765	adult	adult	x	x	x	adult_ovary	adult_ovary	adult_ovary	x	x	adult_gonads	x	x	x	x	3	3	2	0.0053	1.4059	0.0038
FBgn0030774	larval_pupal	larval_pupal	larval_pupal	larval_pupal	x	x	x	x	x	x	x	x	x	x	x	5	4	2	0.3126	2.2043	0.1418
FBgn0030786	adult	adult	x	x	x	adult_general	adult_general	x	x	x	adult_general	adult_general	x	x	x	2	2	1	0.0673	1.2977	0.0518
FBgn0030787	embryonic	embryonic	embryonic	x	x	embryonic_general	embryonic_general	x	x	x	embryonic_general	embryonic_general	x	x	x	5	2	2	0.2303	2.7836	0.0827
FBgn0030788	embryonic	embryonic	embryonic	embryonic	x	embryonic_general	embryonic_general	embryonic_general	embryonic_general	x	embryonic_general	embryonic_general	embryonic_general	embryonic_general	x	6	5	1	0.0185	1.6934	0.0109
FBgn0030794	embryonic	embryonic	x	x	x	embryonic_general	embryonic_general	x	x	x	embryonic_general	embryonic_general	x	x	x	11	11	3	0.2139	1.4719	0.1453
FBgn0030796	embryonic	x	x	x	x	embryonic_general	x	x	x	x	embryonic_general	x	x	x	x	3	3	1	0.2131	1.9275	0.1106
FBgn0030797	adult	adult	adult	adult	adult	adult_testis	adult_testis	adult_testis	adult_testis	adult_testis	adult_gonads	adult_gonads	adult_gonads	adult_gonads	adult_gonads	1	1	1	0.1698	1.426	0.1191
FBgn0030802	embryonic	embryonic	x	x	x	embryonic_general	embryonic_general	x	x	x	embryonic_general	embryonic_general	x	x	x	26	15	2	0.0626	2.7148	0.0231
FBgn0030805	embryonic	embryonic	embryonic	embryonic	embryonic	embryonic_general	embryonic_general	embryonic_general	embryonic_general	embryonic_general	embryonic_general	embryonic_general	embryonic_general	embryonic_general	embryonic_general	2	x	2	0.1361	2.312	0.0589
FBgn0030814	adult	adult	adult	adult	adult	adult_testis	adult_testis	adult_testis	adult_testis	x	adult_gonads	adult_gonads	adult_gonads	adult_gonads	x	4	4	4	0.3631	1.6912	0.2147
FBgn0030838	embryonic	x	x	x	x	embryonic_general	x	x	x	x	embryonic_general	x	x	x	x	13	12	2	0.0818	1.3659	0.0599
FBgn0030839	adult	adult	adult	x	x	adult_general	adult_general	x	x	x	adult_general	adult_general	x	x	x	2	1	1	0.3097	1.566	0.1978
FBgn0030841	adult	adult	adult	adult	adult	adult_general	adult_general	adult_general	adult_general	adult_general	adult_general	adult_general	adult_general	adult_general	adult_general	4	2	1	0.3269	1.4131	0.2313
FBgn0030853	adult	adult	x	x	x	adult_general	adult_general	x	x	x	adult_general	adult_general	x	x	x	7	5	2	0.0378	1.7632	0.0214
FBgn0030863	embryonic	embryonic	x	x	x	embryonic_general	x	x	x	x	embryonic_general	embryonic_general	x	x	x	2	2	1	0.0259	1.3146	0.0197
FBgn0030864	embryonic	embryonic	x	x	x	adult_testis	x	x	x	x	embryonic_general	x	x	x	x	17	9	1	0.1534	2.212	0.0693
FBgn0030871	embryonic	embryonic	embryonic	x	x	adult_ovary	adult_ovary	x	x	x	embryonic_general	x	x	x	x	1	x	1	0.0746	2.2844	0.0327
FBgn0030874	embryonic	embryonic	embryonic	embryonic	embryonic	embryonic_general	embryonic_general	embryonic_general	embryonic_general	embryonic_general	embryonic_general	embryonic_general	embryonic_general	embryonic_general	embryonic_general	5	2	5	0.135	3.3102	0.0408
FBgn0030876	larval_pupal	larval_pupal	x	x	x	x	x	x	x	x	x	x	x	x	x	1	1	1	0.1092	1.3599	0.0803
FBgn0030878	larval_pupal	larval_pupal	x	x	x	adult_ovary	x	x	x	x	x	x	x	x	x	1	1	1	0.0699	1.9822	0.0353
FBgn0030892	adult	x	x	x	x	adult_testis	x	x	x	x	adult_gonads	adult_gonads	x	x	x	4	4	2	0.3958	2.145	0.1845
FBgn0030895	adult	adult	adult	adult	adult	adult_general	adult_general	adult_general	adult_general	adult_general	adult_general	adult_general	adult_general	adult_general	adult_general	7	6	1	0.1436	2.8991	0.0496
FBgn0030905	adult	adult	adult	adult	adult	adult_testis	adult_testis	adult_testis	adult_testis	adult_testis	adult_gonads	adult_gonads	adult_gonads	adult_gonads	adult_gonads	2	2	1	0.41	2.8654	0.1431
FBgn0030921	adult	x	x	x	x	adult_general	adult_general	x	x	x	adult_general	adult_general	x	x	x	3	3	1	0.3608	2.3322	0.1547
FBgn0030930	larval_pupal	x	x	x	x	x	x	x	x	x	x	x	x	x	x	4	1	3	0.0279	2.1036	0.0133
FBgn0030933	adult	adult	adult	adult	adult	adult_testis	adult_testis	adult_testis	adult_testis	x	adult_gonads	adult_gonads	adult_gonads	adult_gonads	x	6	5	4	0.4184	2.0967	0.1995
FBgn0030944	embryonic	x	x	x	x	embryonic_gonads	x	x	x	x	embryonic_gonads	x	x	x	x	8	6	5	0.027	2.511	0.0108
FBgn0030946	embryonic	x	x	x	x	adult_testis	x	x	x	x	adult_gonads	x	x	x	x	1	1	1	0.1094	2.0015	0.0547
FBgn0030952	adult	adult	adult	adult	adult	adult_testis	adult_testis	adult_testis	adult_testis	adult_testis	adult_gonads	adult_gonads	adult_gonads	adult_gonads	adult_gonads	3	3	3	0.4415	1.7687	0.2496
FBgn0030955	larval_pupal	larval_pupal	larval_pupal	x	x	x	x	x	x	x	x	x	x	x	x	14	12	1	0.0178	1.7825	0.01
FBgn0030963	embryonic	embryonic	x	x	x	embryonic_general	x	x	x	x	embryonic_general	x	x	x	x	3	1	2	0.2909	2.0536	0.1416
FBgn0030975	adult	adult	adult	x	x	adult_testis	adult_testis	adult_testis	adult_testis	x	adult_gonads	adult_gonads	adult_gonads	adult_gonads	x	6	5	1	0.212	1.4766	0.1436
FBgn0030984	embryonic	embryonic	embryonic	embryonic	embryonic	embryonic_general	embryonic_general	embryonic_general	embryonic_general	embryonic_general	embryonic_general	embryonic_general	embryonic_general	embryonic_general	embryonic_general	3	2	2	0.2347	2.6506	0.0885
FBgn0031003	adult	x	x	x	x	adult_ovary	adult_ovary	x	x	x	adult_gonads	adult_gonads	x	x	x	2	2	1	0.2291	1.8459	0.1241
FBgn0031005	embryonic	embryonic	embryonic	embryonic	embryonic	embryonic_general	embryonic_general	embryonic_general	embryonic_general	embryonic_general	embryonic_general	embryonic_general	embryonic_general	embryonic_general	embryonic_general	1	x	1	0.0444	1.6171	0.0275
FBgn0031008	embryonic	embryonic	x	x	x	embryonic_general	x	x	x	x	embryonic_general	x	x	x	x	1	1	1	0.1898	1.9168	0.099
FBgn0031021	adult	adult	adult	x	x	embryonic_gonads	x	x	x	x	embryonic_gonads	x	x	x	x	2	2	1	0.0845	2.5682	0.0329
FBgn0031035	adult	x	x	x	x	adult_ovary	adult_ovary	x	x	x	adult_general	x	x	x	x	15	14	2	0.0128	1.2679	0.0101
FBgn0031036	embryonic	embryonic	x	x	x	adult_ovary	x	x	x	x	embryonic_general	x	x	x	x	5	5	3	0.1081	3.7439	0.0289
FBgn0031037	embryonic	x	x	x	x	embryonic_general	x	x	x	x	embryonic_general	x	x	x	x	18	18	4	0.0022	0.8747	0.0025
FBgn0031045	adult	adult	adult	adult	adult	adult_testis	adult_testis	adult_testis	adult_testis	adult_testis	adult_gonads	adult_gonads	adult_gonads	adult_gonads	adult_gonads	1	1	1	0.3762	2.4587	0.153
FBgn0031050	adult	x	x	x	x	adult_general	x	x	x	x	adult_general	x	x	x	x	6	6	1	0.1282	3.1479	0.0407
FBgn0031057	embryonic	embryonic	x	x	x	embryonic_general	embryonic_general	x	x	x	embryonic_general	embryonic_general	x	x	x	27	16	3	0.0596	1.4241	0.0419
FBgn0031060	adult	adult	adult	x	x	adult_general	adult_general	x	x	x	adult_general	adult_general	adult_general	x	x	2	2	1	0.1243	2.566	0.0485
FBgn0031061	larval_pupal	x	x	x	x	adult_testis	x	x	x	x	embryonic_general	x	x	x	x	10	10	4	0.1044	2.4149	0.0432
FBgn0031069	embryonic	x	x	x	x	embryonic_general	x	x	x	x	embryonic_general	x	x	x	x	11	11	1	0.0247	1.5299	0.0162
FBgn0031077	larval_pupal	x	x	x	x	adult_ovary	adult_ovary	adult_ovary	x	x	adult_gonads	x	x	x	x	2	2	1	0.267	2.4862	0.1074
FBgn0031082	adult	adult	adult	adult	adult	adult_testis	adult_testis	adult_testis	adult_testis	adult_testis	adult_gonads	adult_gonads	adult_gonads	adult_gonads	adult_gonads	6	6	4	0.3221	2.6497	0.1216
FBgn0031106	adult	adult	x	x	x	adult_general	x	x	x	x	adult_general	x	x	x	x	27	27	5	0.0352	2.3989	0.0147
FBgn0031108	adult	adult	adult	adult	adult	adult_testis	adult_testis	adult_testis	adult_testis	adult_testis	adult_gonads	adult_gonads	adult_gonads	adult_gonads	adult_gonads	14	11	1	0.3298	1.7541	0.188
FBgn0031115	adult	adult	adult	adult	adult	adult_testis	adult_testis	adult_testis	adult_testis	adult_testis	adult_gonads	adult_gonads	adult_gonads	adult_gonads	adult_gonads	1	1	1	0.1261	2.1181	0.0595
FBgn0031129	adult	adult	adult	adult	adult	adult_testis	adult_testis	adult_testis	adult_testis	x	adult_gonads	adult_gonads	adult_gonads	adult_gonads	x	8	8	1	0.4273	2.8061	0.1523
FBgn0031132	adult	adult	adult	adult	adult	adult_testis	adult_testis	adult_testis	adult_testis	adult_testis	adult_gonads	adult_gonads	adult_gonads	adult_gonads	adult_gonads	2	2	1	0.2158	2.0522	0.1052
FBgn0031134	adult	adult	adult	adult	adult	adult_testis	adult_testis	adult_testis	x	x	adult_gonads	adult_gonads	x	x	x	9	9	2	0.4494	2.265	0.1984
FBgn0031148	embryonic	embryonic	x	x	x	embryonic_general	embryonic_general	x	x	x	embryonic_general	embryonic_general	x	x	x	2	1	1	0.0915	1.7284	0.0529
FBgn0031157	embryonic	x	x	x	x	adult_testis	x	x	x	x	adult_gonads	x	x	x	x	2	2	2	0.3163	2.1917	0.1443
FBgn0031163	adult	adult	adult	adult	adult	adult_testis	adult_testis	adult_testis	adult_testis	adult_testis	adult_gonads	adult_gonads	adult_gonads	adult_gonads	adult_gonads	1	1	1	1.0611	1.753	0.6053
FBgn0031174	adult	x	x	x	x	adult_general	x	x	x	x	adult_general	x	x	x	x	7	6	5	0.0623	1.4813	0.042
FBgn0031190	embryonic	embryonic	x	x	x	embryonic_gonads	x	x	x	x	embryonic_gonads	x	x	x	x	10	10	4	0.1473	1.3236	0.1113
FBgn0031191	adult	x	x	x	x	adult_testis	adult_testis	adult_testis	x	x	adult_gonads	adult_gonads	x	x	x	3	1	1	0.36	1.6722	0.2153
FBgn0031220	larval_pupal	x	x	x	x	x	x	x	x	x	x	x	x	x	x	4	3	4	0.1229	1.8679	0.0658
FBgn0031224	larval_pupal	larval_pupal	x	x	x	x	x	x	x	x	x	x	x	x	x	7	7	3	0.2957	2.0984	0.1409
FBgn0031228	embryonic	x	x	x	x	embryonic_gonads	embryonic_gonads	x	x	x	embryonic_gonads	embryonic_gonads	x	x	x	3	3	1	0.0343	2.1977	0.0156
FBgn0031233	embryonic	embryonic	x	x	x	embryonic_general	x	x	x	x	embryonic_general	embryonic_general	embryonic_general	x	x	2	2	2	0.0854	2.1592	0.0396
FBgn0031244	adult	x	x	x	x	adult_testis	x	x	x	x	adult_gonads	adult_gonads	adult_gonads	x	x	2	2	1	0.1082	2.4873	0.0435
FBgn0031245	larval_pupal	x	x	x	x	embryonic_gonads	x	x	x	x	embryonic_gonads	x	x	x	x	1	x	1	0.0382	1.5346	0.0249
FBgn0031250	larval_pupal	larval_pupal	x	x	x	x	x	x	x	x	x	x	x	x	x	1	1	1	0.1255	1.8661	0.0672
FBgn0031251	adult	adult	adult	adult	adult	adult_testis	adult_testis	adult_testis	adult_testis	x	adult_gonads	adult_gonads	adult_gonads	x	x	3	3	1	0.1983	1.4783	0.1342
FBgn0031253	adult	adult	x	x	x	embryonic_gonads	x	x	x	x	embryonic_gonads	x	x	x	x	4	4	1	0.1712	2.9213	0.0586
FBgn0031256	embryonic	x	x	x	x	adult_general	x	x	x	x	adult_general	x	x	x	x	6	5	3	0.0408	2.6108	0.0156
FBgn0031267	embryonic	embryonic	embryonic	embryonic	embryonic	embryonic_general	embryonic_general	embryonic_general	embryonic_general	embryonic_general	embryonic_general	embryonic_general	embryonic_general	embryonic_general	embryonic_general	9	6	3	0.1708	1.4528	0.1176
FBgn0031268	embryonic	embryonic	embryonic	embryonic	embryonic	embryonic_gonads	embryonic_gonads	embryonic_gonads	x	x	embryonic_gonads	embryonic_gonads	embryonic_gonads	x	x	2	1	1	0.114	1.6396	0.0695
FBgn0031284	embryonic	embryonic	embryonic	embryonic	embryonic	embryonic_general	embryonic_general	embryonic_general	embryonic_general	embryonic_general	embryonic_general	embryonic_general	embryonic_general	embryonic_general	embryonic_general	1	1	1	0.0529	3.0386	0.0174
FBgn0031288	adult	adult	adult	adult	adult	adult_testis	adult_testis	adult_testis	adult_testis	adult_testis	adult_gonads	adult_gonads	adult_gonads	adult_gonads	adult_gonads	9	3	3	0.1966	1.9674	0.0999
FBgn0031296	adult	adult	adult	x	x	adult_testis	adult_testis	x	x	x	adult_gonads	adult_gonads	x	x	x	11	6	3	0.4362	1.6707	0.2611
FBgn0031298	embryonic	x	x	x	x	embryonic_general	x	x	x	x	embryonic_general	x	x	x	x	1	1	1	0.0636	1.8928	0.0336
FBgn0031304	adult	x	x	x	x	adult_testis	adult_testis	adult_testis	x	x	adult_gonads	adult_gonads	x	x	x	4	2	1	0.0384	1.7978	0.0214
FBgn0031306	adult	x	x	x	x	adult_general	x	x	x	x	adult_general	x	x	x	x	2	1	2	0.1311	1.489	0.088
FBgn0031310	adult	adult	adult	adult	adult	adult_ovary	x	x	x	x	adult_general	x	x	x	x	3	2	2	0.0022	1.4639	0.0015
FBgn0031314	embryonic	embryonic	embryonic	embryonic	embryonic	embryonic_general	embryonic_general	embryonic_general	embryonic_general	embryonic_general	embryonic_general	embryonic_general	embryonic_general	embryonic_general	embryonic_general	7	7	2	0.1267	1.9108	0.0663
FBgn0031322	adult	adult	adult	x	x	adult_general	adult_general	adult_general	x	x	adult_general	adult_general	adult_general	x	x	3	3	1	0.0213	1.0135	0.0211
FBgn0031326	adult	adult	adult	adult	adult	adult_general	adult_general	adult_general	adult_general	adult_general	adult_general	adult_general	adult_general	adult_general	adult_general	1	1	1	0.1901	1.7584	0.1081
FBgn0031343	adult	adult	adult	adult	adult	adult_testis	adult_testis	adult_testis	adult_testis	adult_testis	adult_gonads	adult_gonads	adult_gonads	adult_gonads	adult_gonads	3	1	1	0.4071	1.8431	0.2209
FBgn0031345	adult	adult	adult	adult	adult	adult_testis	adult_testis	adult_testis	adult_testis	x	adult_gonads	adult_gonads	adult_gonads	adult_gonads	x	1	1	1	0.732	2.2182	0.33
FBgn0031347	adult	x	x	x	x	adult_testis	adult_testis	adult_testis	x	x	adult_gonads	adult_gonads	adult_gonads	x	x	3	3	2	0.1464	1.7077	0.0857
FBgn0031356	adult	x	x	x	x	adult_ovary	x	x	x	x	adult_gonads	x	x	x	x	3	3	1	0.1024	1.4404	0.0711
FBgn0031361	adult	adult	adult	adult	adult	adult_general	adult_general	adult_general	adult_general	adult_general	adult_general	adult_general	adult_general	adult_general	adult_general	3	3	2	0.0624	1.5782	0.0396
FBgn0031367	adult	adult	adult	adult	adult	adult_testis	adult_testis	x	x	x	adult_gonads	adult_gonads	x	x	x	6	5	3	0.662	1.8569	0.3565
FBgn0031381	larval_pupal	x	x	x	x	x	x	x	x	x	x	x	x	x	x	2	2	1	0.0557	2.1038	0.0265
FBgn0031388	adult	adult	adult	adult	adult	adult_general	adult_general	adult_general	adult_general	adult_general	adult_general	adult_general	adult_general	adult_general	adult_general	1	1	1	0.5543	1.5158	0.3656
FBgn0031391	embryonic	embryonic	x	x	x	embryonic_general	embryonic_general	x	x	x	embryonic_general	embryonic_general	x	x	x	4	4	1	0.3468	2.3249	0.1492
FBgn0031405	adult	adult	adult	x	x	adult_general	adult_general	adult_general	adult_general	x	adult_general	adult_general	adult_general	adult_general	x	1	1	1	0.1152	1.859	0.062
FBgn0031407	adult	adult	adult	adult	adult	adult_testis	adult_testis	adult_testis	adult_testis	adult_testis	adult_gonads	adult_gonads	adult_gonads	adult_gonads	adult_gonads	11	9	6	0.1086	1.6961	0.064
FBgn0031408	larval_pupal	larval_pupal	x	x	x	x	x	x	x	x	x	x	x	x	x	18	18	1	0.0594	1.3054	0.0455
FBgn0031413	embryonic	embryonic	embryonic	x	x	embryonic_general	x	x	x	x	embryonic_general	x	x	x	x	2	2	2	0.1051	0.6943	0.1514
FBgn0031423	adult	adult	adult	adult	adult	adult_testis	adult_testis	adult_testis	adult_testis	x	adult_gonads	adult_gonads	adult_gonads	adult_gonads	x	14	7	2	0.4108	2.1186	0.1939
FBgn0031430	adult	adult	adult	adult	adult	adult_general	adult_general	adult_general	adult_general	adult_general	adult_general	adult_general	adult_general	adult_general	adult_general	13	5	5	0.2787	2.87	0.0971
FBgn0031434	embryonic	embryonic	embryonic	embryonic	x	embryonic_general	embryonic_general	embryonic_general	x	x	embryonic_general	embryonic_general	embryonic_general	x	x	2	x	2	0.1924	1.9578	0.0983
FBgn0031436	embryonic	embryonic	x	x	x	embryonic_gonads	embryonic_gonads	embryonic_gonads	embryonic_gonads	x	embryonic_gonads	embryonic_gonads	embryonic_gonads	embryonic_gonads	x	3	3	2	0.0442	2.0035	0.0221
FBgn0031437	embryonic	embryonic	x	x	x	embryonic_gonads	embryonic_gonads	embryonic_gonads	x	x	embryonic_gonads	embryonic_gonads	embryonic_gonads	x	x	4	x	4	0.011	2.6446	0.0041
FBgn0031451	adult	adult	adult	adult	adult	adult_testis	adult_testis	adult_testis	adult_testis	adult_testis	adult_gonads	adult_gonads	adult_gonads	adult_gonads	adult_gonads	2	1	2	0.1739	2.3927	0.0727
FBgn0031456	embryonic	embryonic	embryonic	embryonic	x	embryonic_general	embryonic_general	embryonic_general	embryonic_general	x	embryonic_general	embryonic_general	embryonic_general	embryonic_general	x	8	4	2	0.0584	2.5017	0.0233
FBgn0031461	adult	adult	x	x	x	adult_general	adult_general	x	x	x	adult_general	adult_general	x	x	x	5	4	1	0.1499	2.5971	0.0577
FBgn0031468	adult	adult	adult	adult	adult	adult_general	adult_general	adult_general	adult_general	adult_general	adult_general	adult_general	adult_general	adult_general	adult_general	2	2	1	0.317	2.3345	0.1358
FBgn0031476	adult	adult	adult	adult	adult	adult_testis	adult_testis	x	x	x	adult_gonads	adult_gonads	x	x	x	8	5	1	0.1289	2.6364	0.0489
FBgn0031478	adult	x	x	x	x	adult_general	x	x	x	x	adult_general	x	x	x	x	1	1	1	0.1577	2.3295	0.0677
FBgn0031493	embryonic	embryonic	embryonic	x	x	embryonic_general	embryonic_general	x	x	x	embryonic_general	embryonic_general	x	x	x	10	9	3	0.0844	2.4054	0.0351
FBgn0031494	embryonic	embryonic	embryonic	embryonic	embryonic	embryonic_gonads	embryonic_gonads	x	x	x	embryonic_gonads	embryonic_gonads	x	x	x	3	3	1	0.2589	2.2769	0.1137
FBgn0031495	embryonic	embryonic	embryonic	embryonic	embryonic	embryonic_general	embryonic_general	embryonic_general	embryonic_general	embryonic_general	embryonic_general	embryonic_general	embryonic_general	embryonic_general	embryonic_general	2	2	2	0.1052	2.1837	0.0482
FBgn0031497	embryonic	x	x	x	x	embryonic_general	x	x	x	x	embryonic_general	x	x	x	x	1	1	1	0.0324	2.2226	0.0146
FBgn0031498	embryonic	x	x	x	x	adult_ovary	x	x	x	x	embryonic_general	x	x	x	x	3	3	1	0.088	1.8383	0.0479
FBgn0031500	adult	adult	x	x	x	adult_general	adult_general	x	x	x	adult_general	adult_general	x	x	x	6	4	1	0.1381	1.7487	0.079
FBgn0031514	larval_pupal	larval_pupal	x	x	x	x	x	x	x	x	x	x	x	x	x	2	2	1	0.0618	1.9716	0.0314
FBgn0031516	embryonic	embryonic	x	x	x	embryonic_gonads	embryonic_gonads	x	x	x	embryonic_gonads	embryonic_gonads	x	x	x	3	2	3	0.1233	1.6621	0.0742
FBgn0031531	adult	adult	adult	adult	adult	adult_testis	adult_testis	adult_testis	adult_testis	adult_testis	adult_gonads	adult_gonads	adult_gonads	adult_gonads	adult_gonads	4	2	4	0.5545	1.7849	0.3107
FBgn0031534	larval_pupal	x	x	x	x	x	x	x	x	x	x	x	x	x	x	16	10	5	0.0367	2.5325	0.0145
FBgn0031536	larval_pupal	larval_pupal	x	x	x	x	x	x	x	x	x	x	x	x	x	1	1	1	0.0949	1.9497	0.0487
FBgn0031544	adult	x	x	x	x	adult_ovary	x	x	x	x	adult_general	x	x	x	x	1	x	1	0.052	1.3746	0.0378
FBgn0031545	adult	adult	adult	adult	adult	adult_testis	adult_testis	adult_testis	adult_testis	x	adult_gonads	adult_gonads	adult_gonads	adult_gonads	x	12	5	2	0.0711	2.6396	0.0269
FBgn0031549	embryonic	embryonic	embryonic	embryonic	embryonic	embryonic_gonads	embryonic_gonads	embryonic_gonads	embryonic_gonads	embryonic_gonads	embryonic_gonads	embryonic_gonads	embryonic_gonads	embryonic_gonads	embryonic_gonads	2	2	1	0.2833	1.6265	0.1742
FBgn0031575	adult	adult	adult	x	x	adult_testis	adult_testis	x	x	x	adult_gonads	adult_gonads	adult_gonads	adult_gonads	x	1	1	1	0.0919	1.767	0.052
FBgn0031591	adult	adult	adult	adult	adult	adult_testis	adult_testis	adult_testis	adult_testis	adult_testis	adult_gonads	adult_gonads	adult_gonads	adult_gonads	adult_gonads	2	2	1	0.3737	1.5695	0.2381
FBgn0031598	embryonic	x	x	x	x	embryonic_general	x	x	x	x	embryonic_general	x	x	x	x	6	5	2	0.0483	2.5082	0.0193
FBgn0031599	embryonic	embryonic	embryonic	embryonic	embryonic	embryonic_general	embryonic_general	embryonic_general	embryonic_general	embryonic_general	embryonic_general	embryonic_general	embryonic_general	embryonic_general	embryonic_general	1	1	1	0.0392	1.9608	0.02
FBgn0031600	adult	adult	x	x	x	adult_general	adult_general	adult_general	x	x	adult_general	adult_general	adult_general	x	x	1	x	1	0.0454	1.852	0.0245
FBgn0031601	embryonic	x	x	x	x	embryonic_gonads	embryonic_gonads	embryonic_gonads	x	x	embryonic_gonads	embryonic_gonads	embryonic_gonads	x	x	2	2	2	0.0002	1.648	0.0001
FBgn0031607	adult	x	x	x	x	adult_general	x	x	x	x	adult_general	x	x	x	x	21	20	2	0.0707	2.79	0.0253
FBgn0031608	adult	x	x	x	x	adult_testis	x	x	x	x	adult_gonads	adult_gonads	x	x	x	5	5	3	0.1467	2.2364	0.0656
FBgn0031609	adult	x	x	x	x	adult_ovary	adult_ovary	x	x	x	adult_general	x	x	x	x	7	7	1	0.3414	2.1942	0.1556
FBgn0031619	larval_pupal	larval_pupal	larval_pupal	larval_pupal	x	x	x	x	x	x	x	x	x	x	x	2	x	1	0.0693	1.2251	0.0566
FBgn0031621	embryonic	embryonic	embryonic	embryonic	embryonic	embryonic_gonads	x	x	x	x	embryonic_gonads	x	x	x	x	23	23	7	0.154	2.0728	0.0743
FBgn0031628	larval_pupal	x	x	x	x	adult_ovary	adult_ovary	adult_ovary	x	x	adult_gonads	x	x	x	x	23	19	6	0.2744	2.1651	0.1267
FBgn0031631	adult	x	x	x	x	adult_general	x	x	x	x	adult_general	x	x	x	x	40	39	1	0.0849	1.9017	0.0447
FBgn0031637	adult	adult	x	x	x	adult_testis	x	x	x	x	adult_gonads	x	x	x	x	10	7	7	0.0688	0.9931	0.0693
FBgn0031651	embryonic	embryonic	embryonic	x	x	embryonic_gonads	embryonic_gonads	x	x	x	embryonic_gonads	embryonic_gonads	embryonic_gonads	embryonic_gonads	x	6	2	1	0.046	2.1116	0.0218
FBgn0031657	larval_pupal	larval_pupal	larval_pupal	x	x	adult_ovary	adult_ovary	x	x	x	x	x	x	x	x	1	1	1	0.0686	2.5959	0.0264
FBgn0031659	adult	adult	x	x	x	adult_testis	adult_testis	adult_testis	adult_testis	x	adult_gonads	adult_gonads	adult_gonads	x	x	1	1	1	0.149	2.9363	0.0508
FBgn0031660	embryonic	x	x	x	x	adult_ovary	adult_ovary	adult_ovary	x	x	adult_gonads	x	x	x	x	1	1	1	0.0668	1.5651	0.0427
FBgn0031662	adult	x	x	x	x	adult_testis	x	x	x	x	adult_gonads	adult_gonads	x	x	x	9	6	1	0.0962	1.8291	0.0526
FBgn0031668	embryonic	embryonic	embryonic	x	x	adult_ovary	adult_ovary	x	x	x	embryonic_general	x	x	x	x	7	6	3	0.0666	2.1504	0.031
FBgn0031675	adult	adult	adult	adult	adult	adult_general	adult_general	adult_general	adult_general	adult_general	adult_general	adult_general	adult_general	adult_general	adult_general	7	3	1	0.1605	1.8028	0.089
FBgn0031682	larval_pupal	x	x	x	x	adult_testis	adult_testis	x	x	x	adult_gonads	adult_gonads	x	x	x	1	x	1	0.1276	2.1697	0.0588
FBgn0031684	larval_pupal	larval_pupal	x	x	x	adult_testis	adult_testis	x	x	x	adult_gonads	x	x	x	x	1	x	1	0.0848	1.6757	0.0506
FBgn0031690	adult	adult	x	x	x	adult_testis	adult_testis	adult_testis	adult_testis	x	adult_gonads	adult_gonads	adult_gonads	x	x	4	4	3	0.0331	2.1969	0.015
FBgn0031696	embryonic	embryonic	x	x	x	embryonic_general	embryonic_general	x	x	x	embryonic_general	embryonic_general	x	x	x	23	22	1	0.1332	1.7219	0.0774
FBgn0031697	adult	adult	adult	x	x	adult_general	adult_general	adult_general	x	x	adult_general	adult_general	adult_general	x	x	1	x	1	0.0812	1.3967	0.0582
FBgn0031708	adult	x	x	x	x	adult_ovary	adult_ovary	adult_ovary	x	x	adult_gonads	x	x	x	x	1	1	1	0.1116	1.9151	0.0583
FBgn0031710	embryonic	embryonic	x	x	x	embryonic_gonads	x	x	x	x	embryonic_gonads	embryonic_gonads	x	x	x	17	12	5	0.0152	1.9528	0.0078
FBgn0031711	embryonic	embryonic	x	x	x	embryonic_general	x	x	x	x	embryonic_general	x	x	x	x	1	1	1	0.1	1.7115	0.0584
FBgn0031713	larval_pupal	larval_pupal	larval_pupal	x	x	adult_ovary	x	x	x	x	x	x	x	x	x	3	2	1	0.0854	2.3235	0.0368
FBgn0031722	adult	adult	adult	adult	adult	adult_testis	adult_testis	adult_testis	adult_testis	x	adult_gonads	adult_gonads	adult_gonads	adult_gonads	x	15	15	3	0.3853	2.1441	0.1797
FBgn0031723	adult	adult	adult	adult	adult	adult_testis	adult_testis	adult_testis	adult_testis	x	adult_gonads	adult_gonads	adult_gonads	adult_gonads	x	2	2	2	0.3869	2.5018	0.1547
FBgn0031724	adult	adult	x	x	x	adult_testis	adult_testis	adult_testis	adult_testis	x	adult_gonads	adult_gonads	adult_gonads	x	x	5	x	1	0.3625	1.8442	0.1966
FBgn0031740	adult	x	x	x	x	adult_ovary	x	x	x	x	adult_gonads	adult_gonads	x	x	x	3	2	2	0.1641	2.5112	0.0654
FBgn0031745	adult	x	x	x	x	embryonic_gonads	x	x	x	x	embryonic_gonads	x	x	x	x	26	18	8	0.077	2.1605	0.0356
FBgn0031747	larval_pupal	larval_pupal	larval_pupal	larval_pupal	x	x	x	x	x	x	x	x	x	x	x	1	1	1	0.4405	2.2257	0.1979
FBgn0031756	adult	adult	adult	adult	adult	adult_general	adult_general	adult_general	adult_general	adult_general	adult_general	adult_general	adult_general	adult_general	adult_general	2	2	1	0.4594	1.3304	0.3453
FBgn0031762	embryonic	embryonic	x	x	x	adult_ovary	adult_ovary	x	x	x	embryonic_general	x	x	x	x	2	2	2	0.1007	2.1701	0.0464
FBgn0031764	adult	adult	x	x	x	adult_ovary	x	x	x	x	adult_gonads	x	x	x	x	1	x	1	0.147	2.4484	0.0601
FBgn0031768	embryonic	x	x	x	x	adult_ovary	x	x	x	x	embryonic_general	x	x	x	x	8	8	1	0.1534	3.3575	0.0457
FBgn0031769	embryonic	x	x	x	x	embryonic_general	x	x	x	x	embryonic_general	x	x	x	x	4	3	1	0.0289	2.4456	0.0118
FBgn0031776	larval_pupal	x	x	x	x	embryonic_gonads	embryonic_gonads	x	x	x	embryonic_gonads	embryonic_gonads	x	x	x	7	7	5	0.0548	2.3158	0.0237
FBgn0031781	embryonic	x	x	x	x	embryonic_general	x	x	x	x	embryonic_general	x	x	x	x	4	2	2	0.0023	3.4748	0.0007
FBgn0031799	embryonic	embryonic	embryonic	embryonic	x	embryonic_general	embryonic_general	embryonic_general	x	x	embryonic_general	embryonic_general	embryonic_general	embryonic_general	x	10	9	2	0.0715	2.077	0.0344
FBgn0031800	adult	adult	adult	adult	adult	adult_general	adult_general	adult_general	adult_general	adult_general	adult_general	adult_general	adult_general	adult_general	adult_general	1	x	1	0.1479	2.5929	0.057
FBgn0031812	adult	x	x	x	x	adult_general	x	x	x	x	adult_general	x	x	x	x	2	2	2	0.1097	2.2233	0.0493
FBgn0031813	larval_pupal	larval_pupal	x	x	x	x	x	x	x	x	x	x	x	x	x	17	12	4	0.0741	1.9562	0.0379
FBgn0031817	adult	adult	adult	x	x	adult_testis	adult_testis	adult_testis	x	x	adult_gonads	adult_gonads	adult_gonads	x	x	1	x	1	0.1145	1.9022	0.0602
FBgn0031824	adult	adult	x	x	x	adult_ovary	adult_ovary	x	x	x	adult_general	x	x	x	x	3	2	1	0.0321	1.7928	0.0179
FBgn0031829	adult	adult	adult	adult	adult	adult_general	adult_general	adult_general	adult_general	adult_general	adult_general	adult_general	adult_general	adult_general	adult_general	1	1	1	0.059	2.1039	0.028
FBgn0031832	larval_pupal	larval_pupal	larval_pupal	larval_pupal	larval_pupal	x	x	x	x	x	x	x	x	x	x	1	1	1	0.0837	2.2535	0.0371
FBgn0031845	adult	adult	adult	x	x	adult_ovary	x	x	x	x	adult_general	x	x	x	x	5	4	1	0.0571	1.4002	0.0408
FBgn0031850	adult	x	x	x	x	adult_testis	adult_testis	x	x	x	adult_gonads	adult_gonads	x	x	x	41	41	4	0.1109	1.8782	0.059
FBgn0031851	embryonic	x	x	x	x	adult_testis	x	x	x	x	adult_gonads	x	x	x	x	5	5	3	0.2042	3.0146	0.0677
FBgn0031853	larval_pupal	larval_pupal	x	x	x	x	x	x	x	x	x	x	x	x	x	2	2	1	0.109	1.9957	0.0546
FBgn0031865	larval_pupal	larval_pupal	larval_pupal	larval_pupal	x	x	x	x	x	x	x	x	x	x	x	6	6	2	0.0487	1.4834	0.0328
FBgn0031871	embryonic	embryonic	x	x	x	adult_testis	x	x	x	x	adult_gonads	x	x	x	x	6	6	1	0.1047	2.0591	0.0509
FBgn0031873	embryonic	embryonic	embryonic	embryonic	embryonic	embryonic_gonads	embryonic_gonads	embryonic_gonads	x	x	embryonic_gonads	embryonic_gonads	embryonic_gonads	x	x	3	2	3	0.0329	2.2649	0.0145
FBgn0031875	embryonic	x	x	x	x	adult_ovary	x	x	x	x	embryonic_gonads	x	x	x	x	4	3	1	0.1605	1.9463	0.0825
FBgn0031878	adult	adult	adult	x	x	adult_testis	adult_testis	adult_testis	adult_testis	x	adult_gonads	adult_gonads	adult_gonads	adult_gonads	x	20	15	4	0.254	2.0631	0.1231
FBgn0031883	embryonic	embryonic	x	x	x	adult_ovary	x	x	x	x	embryonic_general	embryonic_general	x	x	x	34	31	9	0.0668	1.5998	0.0418
FBgn0031886	embryonic	embryonic	embryonic	embryonic	x	embryonic_gonads	x	x	x	x	embryonic_gonads	x	x	x	x	2	2	2	0.5084	2.7475	0.1851
FBgn0031904	larval_pupal	x	x	x	x	x	x	x	x	x	x	x	x	x	x	12	11	1	0.064	1.7727	0.0361
FBgn0031905	adult	adult	adult	adult	adult	adult_testis	adult_testis	adult_testis	adult_testis	adult_testis	adult_gonads	adult_gonads	adult_gonads	adult_gonads	adult_gonads	4	4	2	0.0482	1.8962	0.0254
FBgn0031906	embryonic	embryonic	x	x	x	embryonic_general	x	x	x	x	embryonic_general	x	x	x	x	2	2	1	0.0215	1.2186	0.0177
FBgn0031912	larval_pupal	x	x	x	x	x	x	x	x	x	x	x	x	x	x	1	x	1	0.1086	1.2398	0.0876
FBgn0031913	larval_pupal	larval_pupal	larval_pupal	x	x	x	x	x	x	x	x	x	x	x	x	1	1	1	0.0612	1.6384	0.0373
FBgn0031914	adult	x	x	x	x	adult_general	x	x	x	x	adult_general	x	x	x	x	3	2	1	0.058	1.3121	0.0442
FBgn0031920	adult	adult	adult	adult	adult	adult_testis	adult_testis	adult_testis	adult_testis	x	adult_gonads	adult_gonads	adult_gonads	adult_gonads	x	9	5	2	0.3898	1.5762	0.2473
FBgn0031930	larval_pupal	larval_pupal	larval_pupal	larval_pupal	larval_pupal	x	x	x	x	x	x	x	x	x	x	4	3	4	0.1931	2.4528	0.0787
FBgn0031941	adult	adult	adult	adult	adult	adult_testis	x	x	x	x	adult_gonads	x	x	x	x	2	2	1	0.24	2.0392	0.1177
FBgn0031942	adult	adult	adult	adult	x	adult_general	adult_general	adult_general	adult_general	x	adult_general	adult_general	adult_general	adult_general	x	2	2	1	0.1114	0.7227	0.1541
FBgn0031945	adult	adult	adult	adult	adult	adult_general	adult_general	adult_general	adult_general	adult_general	adult_general	adult_general	adult_general	adult_general	adult_general	12	9	8	0.1148	1.2616	0.091
FBgn0031946	adult	adult	adult	adult	adult	adult_testis	adult_testis	adult_testis	adult_testis	adult_testis	adult_gonads	adult_gonads	adult_gonads	adult_gonads	adult_gonads	3	2	2	0.4162	1.6912	0.2461
FBgn0031950	adult	x	x	x	x	adult_testis	adult_testis	adult_testis	x	x	adult_gonads	adult_gonads	x	x	x	2	2	1	0.1814	1.2128	0.1496
FBgn0031952	adult	x	x	x	x	adult_testis	adult_testis	adult_testis	x	x	adult_gonads	adult_gonads	adult_gonads	x	x	21	21	1	0.0918	1.6	0.0574
FBgn0031957	larval_pupal	x	x	x	x	x	x	x	x	x	x	x	x	x	x	73	70	7	0.0239	0.6186	0.0387
FBgn0031959	larval_pupal	larval_pupal	larval_pupal	x	x	x	x	x	x	x	x	x	x	x	x	11	5	1	0.0665	1.1194	0.0594
FBgn0031961	embryonic	x	x	x	x	adult_ovary	adult_ovary	adult_ovary	x	x	adult_gonads	x	x	x	x	4	x	2	0.0533	1.6034	0.0332
FBgn0031968	larval_pupal	larval_pupal	x	x	x	x	x	x	x	x	x	x	x	x	x	20	12	1	0.2491	1.6365	0.1523
FBgn0031969	larval_pupal	x	x	x	x	x	x	x	x	x	x	x	x	x	x	1	1	1	0.2091	1.6135	0.1296
FBgn0031971	adult	x	x	x	x	adult_general	x	x	x	x	adult_general	x	x	x	x	4	3	3	0.0844	1.6577	0.0509
FBgn0031973	larval_pupal	larval_pupal	larval_pupal	x	x	x	x	x	x	x	x	x	x	x	x	1	x	1	0.2726	2.1403	0.1273
FBgn0031979	embryonic	embryonic	x	x	x	embryonic_general	embryonic_general	x	x	x	embryonic_general	embryonic_general	x	x	x	1	x	1	0.2233	1.4935	0.1495
FBgn0031985	adult	x	x	x	x	adult_testis	x	x	x	x	adult_gonads	x	x	x	x	6	5	2	0.0287	1.6799	0.0171
FBgn0031987	embryonic	x	x	x	x	embryonic_gonads	embryonic_gonads	embryonic_gonads	x	x	embryonic_gonads	embryonic_gonads	embryonic_gonads	x	x	2	2	1	0.096	2.4337	0.0395
FBgn0031991	larval_pupal	larval_pupal	x	x	x	x	x	x	x	x	x	x	x	x	x	13	9	1	0.093	2.3641	0.0393
FBgn0032001	larval_pupal	x	x	x	x	x	x	x	x	x	x	x	x	x	x	5	1	1	0.0451	1.0512	0.0429
FBgn0032003	adult	adult	adult	adult	adult	adult_testis	adult_testis	adult_testis	adult_testis	adult_testis	adult_gonads	adult_gonads	adult_gonads	adult_gonads	adult_gonads	6	3	1	0.2008	2.1225	0.0946
FBgn0032004	adult	adult	adult	x	x	adult_testis	adult_testis	adult_testis	x	x	adult_gonads	adult_gonads	x	x	x	35	21	4	0.2168	2.3812	0.0911
FBgn0032005	embryonic	embryonic	x	x	x	embryonic_general	embryonic_general	x	x	x	embryonic_general	embryonic_general	x	x	x	13	10	4	0.0339	1.4909	0.0227
FBgn0032010	adult	x	x	x	x	adult_testis	x	x	x	x	adult_general	x	x	x	x	7	5	2	0.1862	2.4156	0.0771
FBgn0032014	embryonic	embryonic	embryonic	embryonic	embryonic	embryonic_general	embryonic_general	embryonic_general	embryonic_general	embryonic_general	embryonic_general	embryonic_general	embryonic_general	embryonic_general	embryonic_general	1	1	1	0.1304	1.9307	0.0676
FBgn0032016	embryonic	embryonic	embryonic	embryonic	x	embryonic_general	x	x	x	x	embryonic_general	x	x	x	x	7	4	5	0.0236	1.9908	0.0118
FBgn0032017	embryonic	embryonic	embryonic	x	x	embryonic_gonads	embryonic_gonads	x	x	x	embryonic_gonads	embryonic_gonads	embryonic_gonads	x	x	4	2	1	0.1367	2.7481	0.0498
FBgn0032018	embryonic	embryonic	embryonic	embryonic	embryonic	embryonic_general	embryonic_general	embryonic_general	embryonic_general	embryonic_general	embryonic_general	embryonic_general	embryonic_general	embryonic_general	embryonic_general	1	x	1	0.0802	1.7646	0.0454
FBgn0032020	larval_pupal	x	x	x	x	x	x	x	x	x	x	x	x	x	x	14	7	3	0.1241	1.9034	0.0652
FBgn0032029	embryonic	x	x	x	x	embryonic_general	x	x	x	x	embryonic_general	x	x	x	x	8	7	4	0.0727	1.7393	0.0418
FBgn0032030	embryonic	embryonic	x	x	x	embryonic_general	embryonic_general	x	x	x	embryonic_general	embryonic_general	x	x	x	2	2	2	0.0014	2.5724	0.0005
FBgn0032032	larval_pupal	larval_pupal	x	x	x	x	x	x	x	x	x	x	x	x	x	1	1	1	0.1264	2.7386	0.0462
FBgn0032036	embryonic	embryonic	x	x	x	embryonic_general	x	x	x	x	embryonic_general	embryonic_general	x	x	x	3	2	1	0.078	2.0782	0.0375
FBgn0032037	adult	adult	x	x	x	adult_testis	adult_testis	adult_testis	adult_testis	x	adult_gonads	adult_gonads	adult_gonads	adult_gonads	x	8	7	2	0.4869	1.877	0.2594
FBgn0032053	embryonic	embryonic	x	x	x	embryonic_general	embryonic_general	x	x	x	embryonic_general	embryonic_general	x	x	x	1	1	1	0.1122	2.0067	0.0559
FBgn0032054	adult	adult	x	x	x	adult_testis	adult_testis	adult_testis	adult_testis	x	adult_gonads	adult_gonads	adult_gonads	adult_gonads	x	26	26	3	0.173	1.9471	0.0888
FBgn0032083	adult	adult	adult	adult	adult	adult_general	adult_general	adult_general	adult_general	adult_general	adult_general	adult_general	adult_general	adult_general	adult_general	10	10	2	0.0617	0.9994	0.0617
FBgn0032117	adult	adult	x	x	x	adult_testis	adult_testis	x	x	x	adult_gonads	adult_gonads	x	x	x	1	1	1	0.3244	1.9724	0.1645
FBgn0032123	adult	x	x	x	x	adult_testis	adult_testis	x	x	x	adult_gonads	adult_gonads	x	x	x	1	x	1	0.0642	1.487	0.0432
FBgn0032129	larval_pupal	x	x	x	x	x	x	x	x	x	x	x	x	x	x	1	1	1	0.0527	1.4181	0.0372
FBgn0032130	embryonic	embryonic	embryonic	x	x	embryonic_general	embryonic_general	x	x	x	embryonic_general	embryonic_general	embryonic_general	x	x	10	9	3	0.1628	2.2832	0.0713
FBgn0032140	adult	x	x	x	x	adult_general	x	x	x	x	adult_general	x	x	x	x	1	1	1	0.2595	1.5257	0.1701
FBgn0032149	embryonic	embryonic	embryonic	x	x	embryonic_gonads	x	x	x	x	embryonic_gonads	x	x	x	x	1	x	1	0.137	1.811	0.0757
FBgn0032154	embryonic	embryonic	embryonic	x	x	embryonic_general	x	x	x	x	embryonic_general	x	x	x	x	1	1	1	0.1138	1.7316	0.0657
FBgn0032163	adult	adult	adult	adult	adult	adult_testis	adult_testis	adult_testis	adult_testis	adult_testis	adult_gonads	adult_gonads	adult_gonads	adult_gonads	adult_gonads	4	4	2	0.1722	2.0097	0.0857
FBgn0032166	embryonic	embryonic	x	x	x	adult_ovary	x	x	x	x	embryonic_general	embryonic_general	x	x	x	1	1	1	0.2286	1.5833	0.1444
FBgn0032171	larval_pupal	larval_pupal	x	x	x	x	x	x	x	x	x	x	x	x	x	17	11	9	0.118	2.119	0.0557
FBgn0032178	adult	adult	adult	adult	adult	adult_general	adult_general	adult_general	adult_general	adult_general	adult_general	adult_general	adult_general	adult_general	adult_general	3	3	1	0.1427	1.3808	0.1034
FBgn0032191	larval_pupal	x	x	x	x	x	x	x	x	x	x	x	x	x	x	2	1	2	0.1675	2.9814	0.0562
FBgn0032197	embryonic	x	x	x	x	embryonic_general	x	x	x	x	embryonic_general	x	x	x	x	3	x	2	0.1117	1.3536	0.0825
FBgn0032198	embryonic	x	x	x	x	adult_ovary	x	x	x	x	embryonic_gonads	x	x	x	x	5	5	1	0.1589	1.425	0.1115
FBgn0032202	larval_pupal	x	x	x	x	embryonic_gonads	x	x	x	x	embryonic_gonads	x	x	x	x	17	14	3	0.1701	2.0974	0.0811
FBgn0032207	embryonic	embryonic	x	x	x	embryonic_general	x	x	x	x	embryonic_general	x	x	x	x	9	7	1	0.0702	1.3185	0.0533
FBgn0032214	larval_pupal	x	x	x	x	adult_ovary	x	x	x	x	adult_gonads	adult_gonads	x	x	x	2	2	1	0.0772	1.878	0.0411
FBgn0032217	embryonic	embryonic	x	x	x	adult_testis	x	x	x	x	adult_gonads	x	x	x	x	2	1	1	0.0873	1.9392	0.045
FBgn0032221	adult	adult	adult	adult	adult	adult_general	adult_general	adult_general	adult_general	adult_general	adult_general	adult_general	adult_general	adult_general	adult_general	7	4	4	0.2121	2.3307	0.091
FBgn0032223	adult	x	x	x	x	adult_ovary	adult_ovary	x	x	x	adult_general	x	x	x	x	2	2	1	0.1252	0.581	0.2155
FBgn0032233	larval_pupal	larval_pupal	larval_pupal	larval_pupal	x	x	x	x	x	x	x	x	x	x	x	1	1	1	0.0877	1.2313	0.0712
FBgn0032235	embryonic	x	x	x	x	embryonic_general	x	x	x	x	embryonic_general	x	x	x	x	1	x	1	0.3145	2.2814	0.1379
FBgn0032236	embryonic	embryonic	x	x	x	embryonic_gonads	embryonic_gonads	embryonic_gonads	x	x	embryonic_gonads	embryonic_gonads	embryonic_gonads	x	x	3	2	2	0.1156	1.8857	0.0613
FBgn0032237	adult	adult	x	x	x	adult_general	adult_general	x	x	x	adult_general	adult_general	x	x	x	7	6	2	0.0535	1.285	0.0416
FBgn0032244	embryonic	embryonic	embryonic	embryonic	embryonic	embryonic_gonads	embryonic_gonads	embryonic_gonads	x	x	embryonic_gonads	embryonic_gonads	embryonic_gonads	x	x	7	3	2	0.0264	1.7121	0.0154
FBgn0032246	larval_pupal	larval_pupal	x	x	x	x	x	x	x	x	x	x	x	x	x	2	2	1	0.0261	1.3521	0.0193
FBgn0032248	embryonic	x	x	x	x	embryonic_gonads	x	x	x	x	embryonic_gonads	x	x	x	x	2	2	1	0.0002	1.5266	0.0001
FBgn0032249	adult	adult	adult	x	x	adult_general	adult_general	adult_general	x	x	adult_general	adult_general	adult_general	x	x	2	1	2	0.0293	1.8937	0.0155
FBgn0032251	adult	adult	adult	adult	adult	adult_general	adult_general	adult_general	adult_general	adult_general	adult_general	adult_general	adult_general	adult_general	adult_general	3	3	1	0.2685	1.9196	0.1399
FBgn0032261	adult	adult	x	x	x	adult_testis	adult_testis	adult_testis	x	x	adult_gonads	adult_gonads	x	x	x	2	1	1	0.0954	1.6555	0.0576
FBgn0032287	adult	adult	adult	x	x	adult_general	adult_general	x	x	x	adult_general	adult_general	x	x	x	3	2	1	0.1277	1.5982	0.0799
FBgn0032297	adult	x	x	x	x	embryonic_gonads	x	x	x	x	embryonic_gonads	x	x	x	x	1	1	1	0.0099	0.9507	0.0104
FBgn0032298	adult	x	x	x	x	adult_ovary	x	x	x	x	adult_gonads	adult_gonads	adult_gonads	x	x	4	4	2	0.058	1.9046	0.0305
FBgn0032304	embryonic	embryonic	embryonic	embryonic	embryonic	embryonic_general	embryonic_general	embryonic_general	embryonic_general	embryonic_general	embryonic_general	embryonic_general	embryonic_general	embryonic_general	embryonic_general	5	5	4	0.307	2.0445	0.1502
FBgn0032312	embryonic	embryonic	embryonic	embryonic	embryonic	embryonic_general	embryonic_general	embryonic_general	embryonic_general	embryonic_general	embryonic_general	embryonic_general	embryonic_general	embryonic_general	embryonic_general	14	14	4	0.3186	2.316	0.1376
FBgn0032314	adult	adult	adult	adult	adult	adult_testis	adult_testis	adult_testis	adult_testis	adult_testis	adult_gonads	adult_gonads	adult_gonads	adult_gonads	adult_gonads	1	1	1	0.5021	2.0436	0.2457
FBgn0032321	adult	x	x	x	x	adult_general	x	x	x	x	adult_general	x	x	x	x	6	6	3	0.0969	2.1172	0.0458
FBgn0032329	embryonic	embryonic	embryonic	embryonic	embryonic	embryonic_general	embryonic_general	embryonic_general	embryonic_general	embryonic_general	embryonic_general	embryonic_general	embryonic_general	embryonic_general	embryonic_general	4	x	1	0.1406	2.4294	0.0579
FBgn0032336	adult	adult	adult	adult	adult	adult_general	adult_general	adult_general	adult_general	adult_general	adult_general	adult_general	adult_general	adult_general	adult_general	1	1	1	0.0917	1.3927	0.0659
FBgn0032338	adult	adult	adult	adult	adult	adult_testis	adult_testis	adult_testis	adult_testis	x	adult_gonads	adult_gonads	adult_gonads	adult_gonads	x	2	1	2	0.1549	2.6039	0.0595
FBgn0032346	embryonic	embryonic	embryonic	embryonic	embryonic	embryonic_gonads	embryonic_gonads	x	x	x	embryonic_gonads	embryonic_gonads	x	x	x	3	1	1	0.1083	2.0837	0.052
FBgn0032354	embryonic	embryonic	embryonic	embryonic	x	embryonic_gonads	x	x	x	x	embryonic_gonads	x	x	x	x	2	1	1	0.2074	1.1864	0.1748
FBgn0032361	larval_pupal	x	x	x	x	x	x	x	x	x	x	x	x	x	x	6	3	1	0.0885	2.4386	0.0363
FBgn0032363	embryonic	embryonic	embryonic	x	x	adult_ovary	x	x	x	x	embryonic_general	x	x	x	x	5	3	1	0.0637	1.8965	0.0336
FBgn0032371	adult	adult	adult	adult	adult	adult_testis	adult_testis	adult_testis	adult_testis	x	adult_gonads	adult_gonads	adult_gonads	adult_gonads	x	4	4	4	0.384	1.7988	0.2135
FBgn0032374	embryonic	embryonic	embryonic	embryonic	embryonic	embryonic_gonads	embryonic_gonads	embryonic_gonads	embryonic_gonads	embryonic_gonads	embryonic_gonads	embryonic_gonads	embryonic_gonads	embryonic_gonads	embryonic_gonads	5	5	1	0.4589	2.1436	0.2141
FBgn0032375	embryonic	embryonic	embryonic	embryonic	embryonic	embryonic_gonads	embryonic_gonads	embryonic_gonads	embryonic_gonads	embryonic_gonads	embryonic_gonads	embryonic_gonads	embryonic_gonads	embryonic_gonads	embryonic_gonads	4	4	2	0.7711	1.6483	0.4678
FBgn0032376	adult	adult	adult	adult	adult	adult_testis	adult_testis	adult_testis	adult_testis	adult_testis	adult_gonads	adult_gonads	adult_gonads	adult_gonads	adult_gonads	1	1	1	0.1815	1.9424	0.0934
FBgn0032388	embryonic	embryonic	x	x	x	embryonic_general	x	x	x	x	embryonic_general	embryonic_general	x	x	x	2	2	1	0.0877	1.998	0.0439
FBgn0032390	adult	adult	adult	adult	adult	adult_testis	adult_testis	adult_testis	adult_testis	adult_testis	adult_gonads	adult_gonads	adult_gonads	adult_gonads	adult_gonads	12	7	3	0.2807	1.7904	0.1568
FBgn0032397	adult	adult	x	x	x	adult_testis	adult_testis	x	x	x	adult_gonads	adult_gonads	adult_gonads	x	x	2	2	2	0.1364	2.0514	0.0665
FBgn0032401	embryonic	embryonic	embryonic	embryonic	embryonic	embryonic_general	embryonic_general	embryonic_general	embryonic_general	embryonic_general	embryonic_general	embryonic_general	embryonic_general	embryonic_general	embryonic_general	4	4	2	0.0775	2.0489	0.0378
FBgn0032407	adult	adult	x	x	x	adult_ovary	adult_ovary	x	x	x	adult_general	x	x	x	x	18	14	3	0.1008	1.6912	0.0596
FBgn0032429	embryonic	x	x	x	x	embryonic_general	x	x	x	x	embryonic_general	x	x	x	x	4	3	1	0.0043	1.442	0.003
FBgn0032444	larval_pupal	x	x	x	x	adult_ovary	x	x	x	x	embryonic_general	x	x	x	x	4	3	1	0.0228	1.47	0.0155
FBgn0032446	embryonic	embryonic	embryonic	embryonic	embryonic	embryonic_general	embryonic_general	embryonic_general	embryonic_general	embryonic_general	embryonic_general	embryonic_general	embryonic_general	embryonic_general	embryonic_general	3	2	2	0.0576	1.4683	0.0392
FBgn0032447	adult	adult	x	x	x	adult_testis	adult_testis	adult_testis	x	x	adult_gonads	adult_gonads	adult_gonads	x	x	2	2	1	0.0427	1.8675	0.0229
FBgn0032451	adult	adult	x	x	x	adult_ovary	adult_ovary	x	x	x	adult_gonads	x	x	x	x	1	1	1	0.0621	1.5347	0.0405
FBgn0032455	larval_pupal	larval_pupal	x	x	x	x	x	x	x	x	x	x	x	x	x	65	52	17	0.3958	1.6537	0.2394
FBgn0032465	adult	x	x	x	x	adult_general	x	x	x	x	adult_general	x	x	x	x	9	9	4	0.0627	0.9296	0.0674
FBgn0032475	embryonic	embryonic	embryonic	embryonic	x	embryonic_general	embryonic_general	embryonic_general	embryonic_general	x	embryonic_general	embryonic_general	embryonic_general	embryonic_general	x	7	7	1	0.0799	1.716	0.0466
FBgn0032482	embryonic	x	x	x	x	embryonic_general	embryonic_general	x	x	x	embryonic_general	embryonic_general	x	x	x	8	6	5	0.0284	1.34	0.0212
FBgn0032483	adult	adult	x	x	x	adult_testis	adult_testis	adult_testis	adult_testis	x	adult_gonads	adult_gonads	adult_gonads	adult_gonads	x	18	17	3	0.4143	2.0894	0.1983
FBgn0032487	larval_pupal	x	x	x	x	adult_testis	x	x	x	x	x	x	x	x	x	3	2	1	0.0622	2.1104	0.0295
FBgn0032488	embryonic	embryonic	x	x	x	embryonic_general	x	x	x	x	embryonic_general	embryonic_general	x	x	x	14	13	5	0.1712	1.8148	0.0943
FBgn0032494	adult	adult	adult	adult	adult	adult_general	adult_general	adult_general	adult_general	adult_general	adult_general	adult_general	adult_general	adult_general	adult_general	1	1	1	0.1632	1.6351	0.0998
FBgn0032505	adult	adult	adult	adult	adult	adult_general	adult_general	adult_general	adult_general	adult_general	adult_general	adult_general	adult_general	adult_general	adult_general	13	12	1	0.6044	1.409	0.4289
FBgn0032509	embryonic	embryonic	embryonic	embryonic	x	embryonic_gonads	embryonic_gonads	embryonic_gonads	x	x	embryonic_gonads	embryonic_gonads	embryonic_gonads	x	x	2	1	1	0.0789	2.7057	0.0291
FBgn0032511	larval_pupal	x	x	x	x	embryonic_gonads	embryonic_gonads	embryonic_gonads	x	x	embryonic_gonads	embryonic_gonads	embryonic_gonads	x	x	7	7	1	0.0514	1.4278	0.036
FBgn0032514	embryonic	embryonic	x	x	x	embryonic_general	embryonic_general	x	x	x	embryonic_general	embryonic_general	x	x	x	2	x	1	0.0673	2.0702	0.0325
FBgn0032515	embryonic	x	x	x	x	adult_testis	x	x	x	x	adult_gonads	x	x	x	x	26	13	6	0.1187	1.4164	0.0838
FBgn0032516	embryonic	x	x	x	x	embryonic_general	x	x	x	x	embryonic_general	x	x	x	x	5	5	3	0.0421	2.6431	0.0159
FBgn0032518	adult	adult	x	x	x	adult_ovary	x	x	x	x	adult_general	x	x	x	x	9	6	2	0.0233	0.8882	0.0262
FBgn0032536	adult	adult	adult	adult	adult	adult_general	adult_general	adult_general	adult_general	adult_general	adult_general	adult_general	adult_general	adult_general	adult_general	1	1	1	0.0657	1.5901	0.0413
FBgn0032596	adult	x	x	x	x	embryonic_gonads	embryonic_gonads	x	x	x	embryonic_gonads	embryonic_gonads	x	x	x	8	5	3	0.0781	1.976	0.0395
FBgn0032597	adult	adult	adult	x	x	adult_general	adult_general	adult_general	x	x	adult_general	adult_general	adult_general	x	x	1	1	1	0.0837	1.604	0.0522
FBgn0032599	embryonic	x	x	x	x	embryonic_gonads	embryonic_gonads	x	x	x	embryonic_gonads	embryonic_gonads	x	x	x	7	7	4	0.0162	1.3767	0.0118
FBgn0032600	embryonic	embryonic	x	x	x	embryonic_general	x	x	x	x	embryonic_general	embryonic_general	x	x	x	3	3	2	0.0825	1.4358	0.0575
FBgn0032601	embryonic	x	x	x	x	embryonic_general	x	x	x	x	embryonic_general	x	x	x	x	1	1	1	0.1223	1.5865	0.0771
FBgn0032609	adult	adult	adult	adult	adult	adult_testis	adult_testis	adult_testis	adult_testis	x	adult_gonads	adult_gonads	adult_gonads	adult_gonads	x	1	1	1	0.1691	2.3942	0.0706
FBgn0032618	embryonic	x	x	x	x	embryonic_gonads	x	x	x	x	embryonic_gonads	x	x	x	x	3	3	1	0.0872	2.1901	0.0398
FBgn0032624	adult	adult	adult	adult	adult	adult_testis	adult_testis	adult_testis	adult_testis	x	adult_gonads	adult_gonads	adult_gonads	x	x	1	1	1	0.5154	2.0053	0.257
FBgn0032626	adult	adult	adult	adult	adult	adult_testis	adult_testis	adult_testis	adult_testis	adult_testis	adult_gonads	adult_gonads	adult_gonads	adult_gonads	adult_gonads	12	12	8	0.5027	1.6778	0.2996
FBgn0032634	embryonic	embryonic	x	x	x	embryonic_gonads	x	x	x	x	embryonic_gonads	embryonic_gonads	embryonic_gonads	x	x	4	3	3	0.0108	1.3452	0.0081
FBgn0032636	larval_pupal	x	x	x	x	adult_testis	adult_testis	x	x	x	adult_gonads	x	x	x	x	1	1	1	0.3342	1.7862	0.1871
FBgn0032637	adult	adult	adult	adult	adult	adult_testis	adult_testis	adult_testis	adult_testis	adult_testis	adult_gonads	adult_gonads	adult_gonads	adult_gonads	adult_gonads	24	21	5	0.7072	1.5445	0.4579
FBgn0032640	adult	x	x	x	x	adult_general	x	x	x	x	adult_general	x	x	x	x	53	26	11	0.2181	1.815	0.1201
FBgn0032642	adult	x	x	x	x	adult_general	adult_general	x	x	x	adult_general	adult_general	x	x	x	2	2	2	0.0238	1.7137	0.0139
FBgn0032643	embryonic	embryonic	x	x	x	adult_ovary	x	x	x	x	embryonic_general	x	x	x	x	2	2	1	0.1586	2.0764	0.0764
FBgn0032646	adult	adult	x	x	x	adult_testis	adult_testis	adult_testis	x	x	adult_gonads	adult_gonads	adult_gonads	x	x	5	2	3	0.0912	2.3863	0.0382
FBgn0032651	larval_pupal	larval_pupal	larval_pupal	x	x	x	x	x	x	x	x	x	x	x	x	5	5	4	0.0288	1.5992	0.018
FBgn0032656	embryonic	x	x	x	x	embryonic_general	x	x	x	x	embryonic_general	x	x	x	x	18	10	2	0.0677	2.4557	0.0276
FBgn0032665	embryonic	x	x	x	x	embryonic_gonads	embryonic_gonads	embryonic_gonads	x	x	embryonic_gonads	embryonic_gonads	embryonic_gonads	x	x	9	5	2	0.1584	1.6609	0.0954
FBgn0032681	embryonic	x	x	x	x	embryonic_gonads	x	x	x	x	embryonic_gonads	x	x	x	x	3	3	1	0.1026	1.0963	0.0936
FBgn0032682	embryonic	embryonic	x	x	x	embryonic_gonads	embryonic_gonads	embryonic_gonads	x	x	embryonic_gonads	embryonic_gonads	embryonic_gonads	x	x	1	1	1	0.1998	1.7782	0.1124
FBgn0032692	embryonic	embryonic	embryonic	embryonic	embryonic	embryonic_general	embryonic_general	embryonic_general	embryonic_general	embryonic_general	embryonic_general	embryonic_general	embryonic_general	embryonic_general	embryonic_general	1	1	1	0.1595	1.4311	0.1115
FBgn0032698	embryonic	embryonic	embryonic	embryonic	embryonic	embryonic_general	embryonic_general	embryonic_general	embryonic_general	embryonic_general	embryonic_general	embryonic_general	embryonic_general	embryonic_general	embryonic_general	2	2	2	0.1676	2.1805	0.0769
FBgn0032701	adult	x	x	x	x	adult_ovary	adult_ovary	adult_ovary	adult_ovary	x	adult_gonads	adult_gonads	x	x	x	3	3	1	0.2475	1.583	0.1564
FBgn0032703	adult	adult	adult	x	x	adult_ovary	adult_ovary	adult_ovary	adult_ovary	x	adult_gonads	adult_gonads	adult_gonads	adult_gonads	x	1	1	1	0.1211	2.4066	0.0503
FBgn0032704	larval_pupal	larval_pupal	x	x	x	adult_ovary	x	x	x	x	x	x	x	x	x	8	8	2	0.0757	1.5332	0.0494
FBgn0032705	embryonic	embryonic	embryonic	embryonic	embryonic	embryonic_general	embryonic_general	embryonic_general	embryonic_general	embryonic_general	embryonic_general	embryonic_general	embryonic_general	embryonic_general	embryonic_general	8	8	1	0.1846	2.09	0.0883
FBgn0032723	embryonic	x	x	x	x	adult_ovary	x	x	x	x	adult_gonads	adult_gonads	x	x	x	2	x	1	0.1421	1.6513	0.0861
FBgn0032725	embryonic	embryonic	embryonic	x	x	embryonic_gonads	embryonic_gonads	embryonic_gonads	embryonic_gonads	x	embryonic_gonads	embryonic_gonads	embryonic_gonads	embryonic_gonads	x	4	4	1	0.0382	1.1826	0.0323
FBgn0032726	larval_pupal	larval_pupal	larval_pupal	x	x	x	x	x	x	x	x	x	x	x	x	1	1	1	0.0597	1.5875	0.0376
FBgn0032728	embryonic	embryonic	embryonic	embryonic	x	embryonic_general	x	x	x	x	embryonic_general	x	x	x	x	18	14	1	0.2356	1.9767	0.1192
FBgn0032746	embryonic	embryonic	x	x	x	embryonic_gonads	embryonic_gonads	x	x	x	embryonic_gonads	embryonic_gonads	x	x	x	3	3	1	0.0073	2.2556	0.0032
FBgn0032774	larval_pupal	x	x	x	x	adult_general	x	x	x	x	adult_general	x	x	x	x	3	1	2	0.121	1.1654	0.1038
FBgn0032780	embryonic	embryonic	embryonic	embryonic	embryonic	embryonic_general	embryonic_general	embryonic_general	embryonic_general	embryonic_general	embryonic_general	embryonic_general	embryonic_general	embryonic_general	embryonic_general	11	10	2	0.3324	1.8316	0.1815
FBgn0032781	larval_pupal	larval_pupal	x	x	x	adult_ovary	adult_ovary	adult_ovary	x	x	adult_gonads	x	x	x	x	1	x	1	0.0109	1.8795	0.0058
FBgn0032783	adult	adult	adult	x	x	adult_general	adult_general	x	x	x	adult_general	adult_general	x	x	x	2	2	1	0.0655	1.6673	0.0393
FBgn0032787	embryonic	embryonic	x	x	x	embryonic_general	x	x	x	x	embryonic_general	x	x	x	x	2	2	1	0.264	1.7962	0.147
FBgn0032791	embryonic	embryonic	embryonic	embryonic	embryonic	embryonic_general	embryonic_general	embryonic_general	embryonic_general	embryonic_general	embryonic_general	embryonic_general	embryonic_general	embryonic_general	embryonic_general	15	14	3	0.3123	1.8177	0.1718
FBgn0032793	adult	adult	x	x	x	adult_ovary	adult_ovary	adult_ovary	x	x	adult_gonads	x	x	x	x	2	2	1	0.2906	1.9804	0.1467
FBgn0032800	adult	x	x	x	x	adult_general	adult_general	x	x	x	adult_general	adult_general	x	x	x	1	1	1	0.0629	2.0555	0.0306
FBgn0032810	embryonic	x	x	x	x	adult_general	x	x	x	x	adult_general	x	x	x	x	1	1	1	0.1139	1.5814	0.072
FBgn0032812	embryonic	x	x	x	x	adult_ovary	x	x	x	x	adult_gonads	x	x	x	x	78	78	5	0.1752	1.3404	0.1307
FBgn0032815	larval_pupal	x	x	x	x	embryonic_gonads	embryonic_gonads	x	x	x	embryonic_gonads	embryonic_gonads	x	x	x	6	6	1	0.4542	1.615	0.2813
FBgn0032816	adult	x	x	x	x	adult_general	x	x	x	x	adult_general	x	x	x	x	2	2	1	0.0472	2.1086	0.0224
FBgn0032822	embryonic	embryonic	x	x	x	embryonic_gonads	embryonic_gonads	x	x	x	embryonic_gonads	embryonic_gonads	embryonic_gonads	x	x	2	2	2	0.0545	2.8248	0.0193
FBgn0032824	adult	adult	adult	adult	adult	adult_general	adult_general	adult_general	adult_general	adult_general	adult_general	adult_general	adult_general	adult_general	adult_general	4	4	2	0.5889	1.7049	0.3454
FBgn0032833	adult	adult	x	x	x	adult_general	adult_general	x	x	x	adult_general	adult_general	x	x	x	10	10	2	0.0519	1.3569	0.0383
FBgn0032846	embryonic	embryonic	embryonic	embryonic	embryonic	embryonic_gonads	embryonic_gonads	embryonic_gonads	embryonic_gonads	embryonic_gonads	embryonic_gonads	embryonic_gonads	embryonic_gonads	embryonic_gonads	embryonic_gonads	7	7	2	0.2377	1.771	0.1342
FBgn0032847	embryonic	embryonic	x	x	x	embryonic_gonads	embryonic_gonads	x	x	x	embryonic_gonads	embryonic_gonads	embryonic_gonads	x	x	2	2	1	0.0489	2.404	0.0204
FBgn0032848	adult	x	x	x	x	adult_testis	x	x	x	x	adult_gonads	x	x	x	x	1	1	1	0.1662	2.198	0.0756
FBgn0032857	adult	adult	x	x	x	adult_testis	adult_testis	adult_testis	adult_testis	x	adult_gonads	adult_gonads	adult_gonads	adult_gonads	x	1	1	1	0.0963	2.4259	0.0397
FBgn0032858	adult	adult	adult	adult	adult	adult_testis	x	x	x	x	adult_gonads	x	x	x	x	7	7	5	0.1576	2.4754	0.0637
FBgn0032859	embryonic	x	x	x	x	embryonic_general	x	x	x	x	embryonic_general	x	x	x	x	3	3	1	0.0116	0.895	0.013
FBgn0032867	adult	adult	adult	adult	adult	adult_testis	adult_testis	adult_testis	adult_testis	adult_testis	adult_gonads	adult_gonads	adult_gonads	adult_gonads	adult_gonads	3	3	1	0.71	1.4849	0.4781
FBgn0032877	embryonic	embryonic	embryonic	embryonic	embryonic	embryonic_general	embryonic_general	embryonic_general	embryonic_general	embryonic_general	embryonic_general	embryonic_general	embryonic_general	embryonic_general	embryonic_general	1	1	1	0.5262	1.6854	0.3122
FBgn0032878	larval_pupal	larval_pupal	x	x	x	adult_testis	adult_testis	x	x	x	adult_gonads	x	x	x	x	7	6	4	0.2459	1.9272	0.1276
FBgn0032881	larval_pupal	x	x	x	x	adult_testis	x	x	x	x	adult_gonads	x	x	x	x	4	4	3	0.2147	1.5502	0.1385
FBgn0032884	embryonic	x	x	x	x	embryonic_gonads	x	x	x	x	embryonic_gonads	embryonic_gonads	x	x	x	6	4	1	0.1023	1.4619	0.07
FBgn0032889	adult	adult	x	x	x	adult_general	adult_general	x	x	x	adult_general	adult_general	x	x	x	37	25	3	0.0606	1.5182	0.0399
FBgn0032901	embryonic	embryonic	embryonic	embryonic	x	embryonic_general	embryonic_general	embryonic_general	x	x	embryonic_general	embryonic_general	embryonic_general	x	x	1	1	1	0.0058	0.6155	0.0095
FBgn0032904	embryonic	x	x	x	x	embryonic_general	x	x	x	x	embryonic_general	x	x	x	x	2	2	1	0.1936	1.5974	0.1212
FBgn0032906	larval_pupal	x	x	x	x	adult_ovary	adult_ovary	x	x	x	x	x	x	x	x	32	5	2	0.0683	1.6917	0.0404
FBgn0032911	adult	adult	adult	adult	x	adult_general	adult_general	adult_general	x	x	adult_general	adult_general	adult_general	x	x	1	1	1	0.0683	1.5327	0.0445
FBgn0032913	adult	adult	adult	adult	adult	adult_general	adult_general	adult_general	adult_general	adult_general	adult_general	adult_general	adult_general	adult_general	adult_general	1	x	1	0.1673	1.8866	0.0887
FBgn0032919	embryonic	embryonic	x	x	x	embryonic_general	x	x	x	x	embryonic_general	x	x	x	x	3	1	2	0.1173	2.0606	0.0569
FBgn0032924	embryonic	x	x	x	x	adult_ovary	adult_ovary	adult_ovary	x	x	adult_gonads	adult_gonads	x	x	x	2	x	1	0.2148	2.2452	0.0957
FBgn0032938	embryonic	x	x	x	x	embryonic_general	x	x	x	x	embryonic_general	x	x	x	x	1	1	1	0.1537	1.6113	0.0954
FBgn0032940	adult	adult	adult	x	x	embryonic_general	embryonic_general	x	x	x	embryonic_general	embryonic_general	x	x	x	11	5	1	0.1147	1.7033	0.0674
FBgn0032945	adult	x	x	x	x	adult_testis	x	x	x	x	adult_gonads	adult_gonads	adult_gonads	x	x	2	1	2	0.1119	1.743	0.0642
FBgn0032955	embryonic	embryonic	embryonic	x	x	embryonic_general	embryonic_general	embryonic_general	x	x	embryonic_general	embryonic_general	embryonic_general	x	x	1	x	1	0.2215	1.6346	0.1355
FBgn0032979	embryonic	embryonic	embryonic	embryonic	x	embryonic_general	embryonic_general	embryonic_general	embryonic_general	x	embryonic_general	embryonic_general	embryonic_general	embryonic_general	x	2	1	1	0.041	2.1839	0.0188
FBgn0032988	embryonic	x	x	x	x	adult_ovary	adult_ovary	x	x	x	embryonic_general	x	x	x	x	6	5	2	0.2203	2.3904	0.0922
FBgn0033005	embryonic	embryonic	embryonic	embryonic	x	embryonic_general	embryonic_general	embryonic_general	embryonic_general	x	embryonic_general	embryonic_general	embryonic_general	embryonic_general	x	2	1	1	0.2525	2.3114	0.1092
FBgn0033017	embryonic	x	x	x	x	adult_testis	x	x	x	x	adult_gonads	x	x	x	x	4	3	3	0.045	2.4451	0.0184
FBgn0033019	embryonic	embryonic	x	x	x	embryonic_gonads	embryonic_gonads	x	x	x	embryonic_gonads	embryonic_gonads	x	x	x	22	22	1	0.3134	3.0285	0.1035
FBgn0033020	adult	adult	adult	adult	x	adult_testis	adult_testis	adult_testis	adult_testis	x	adult_gonads	adult_gonads	adult_gonads	adult_gonads	x	2	2	2	0.264	1.7135	0.1541
FBgn0033027	adult	adult	adult	adult	adult	adult_general	adult_general	adult_general	adult_general	adult_general	adult_general	adult_general	adult_general	adult_general	adult_general	1	1	1	0.0443	2.338	0.0189
FBgn0033029	embryonic	embryonic	x	x	x	embryonic_general	embryonic_general	x	x	x	embryonic_general	embryonic_general	x	x	x	8	6	2	0.1426	1.3534	0.1054
FBgn0033031	embryonic	x	x	x	x	adult_testis	adult_testis	x	x	x	adult_gonads	x	x	x	x	2	2	1	0.214	1.9231	0.1113
FBgn0033039	embryonic	embryonic	embryonic	x	x	embryonic_general	x	x	x	x	embryonic_general	x	x	x	x	1	1	1	0.2735	2.1364	0.128
FBgn0033056	adult	adult	adult	adult	adult	adult_testis	adult_testis	adult_testis	adult_testis	adult_testis	adult_gonads	adult_gonads	adult_gonads	adult_gonads	adult_gonads	35	20	8	0.4362	2.0087	0.2172
FBgn0033059	embryonic	embryonic	embryonic	x	x	adult_ovary	x	x	x	x	embryonic_general	x	x	x	x	1	x	1	0.2421	2.1041	0.1151
FBgn0033068	adult	adult	x	x	x	adult_testis	adult_testis	adult_testis	x	x	adult_gonads	adult_gonads	adult_gonads	adult_gonads	x	1	1	1	0.0538	1.9758	0.0272
FBgn0033069	adult	adult	adult	adult	adult	adult_testis	adult_testis	adult_testis	adult_testis	x	adult_gonads	adult_gonads	adult_gonads	x	x	2	1	2	0.2876	1.9166	0.15
FBgn0033072	embryonic	embryonic	embryonic	embryonic	embryonic	embryonic_general	embryonic_general	embryonic_general	embryonic_general	embryonic_general	embryonic_general	embryonic_general	embryonic_general	embryonic_general	embryonic_general	1	1	1	0.2306	1.9873	0.116
FBgn0033073	embryonic	embryonic	x	x	x	adult_ovary	x	x	x	x	embryonic_general	x	x	x	x	3	3	1	0.1431	1.4802	0.0967
FBgn0033081	embryonic	embryonic	x	x	x	adult_ovary	x	x	x	x	embryonic_general	x	x	x	x	9	8	4	0.1214	2.0089	0.0605
FBgn0033083	larval_pupal	x	x	x	x	embryonic_gonads	x	x	x	x	embryonic_gonads	x	x	x	x	7	7	2	0.118	2.2415	0.0527
FBgn0033089	embryonic	embryonic	x	x	x	embryonic_gonads	embryonic_gonads	x	x	x	embryonic_gonads	embryonic_gonads	embryonic_gonads	x	x	1	1	1	0.0137	7.4297	0.0018
FBgn0033092	embryonic	embryonic	embryonic	x	x	embryonic_general	embryonic_general	embryonic_general	x	x	embryonic_general	embryonic_general	embryonic_general	x	x	2	1	2	0.1754	1.1185	0.1568
FBgn0033094	adult	x	x	x	x	adult_testis	x	x	x	x	adult_gonads	x	x	x	x	10	5	4	0.0074	1.4465	0.0051
FBgn0033108	larval_pupal	larval_pupal	x	x	x	x	x	x	x	x	x	x	x	x	x	1	1	1	0.2319	0.847	0.2738
FBgn0033117	embryonic	embryonic	x	x	x	adult_ovary	x	x	x	x	embryonic_gonads	embryonic_gonads	x	x	x	4	4	1	0.146	2	0.073
FBgn0033122	adult	adult	x	x	x	adult_general	adult_general	x	x	x	adult_general	adult_general	x	x	x	4	4	1	0.0867	1.6024	0.0541
FBgn0033132	adult	adult	adult	adult	x	adult_general	adult_general	adult_general	adult_general	x	adult_general	adult_general	adult_general	adult_general	x	1	1	1	0.1143	2.0551	0.0556
FBgn0033133	adult	adult	adult	adult	adult	adult_general	adult_general	adult_general	adult_general	adult_general	adult_general	adult_general	adult_general	adult_general	adult_general	3	3	3	0.1764	2.0041	0.088
FBgn0033134	larval_pupal	larval_pupal	x	x	x	x	x	x	x	x	x	x	x	x	x	2	2	1	0.1971	1.5031	0.1311
FBgn0033153	embryonic	x	x	x	x	adult_general	x	x	x	x	adult_general	x	x	x	x	5	5	2	0.0866	1.6824	0.0515
FBgn0033154	larval_pupal	larval_pupal	larval_pupal	larval_pupal	larval_pupal	x	x	x	x	x	x	x	x	x	x	10	3	1	0.2539	1.6235	0.1564
FBgn0033155	adult	x	x	x	x	adult_testis	adult_testis	x	x	x	adult_gonads	x	x	x	x	1	x	1	0.0783	2.258	0.0347
FBgn0033166	embryonic	x	x	x	x	embryonic_general	x	x	x	x	embryonic_general	x	x	x	x	26	25	2	0.1497	1.4236	0.1052
FBgn0033170	adult	adult	x	x	x	adult_general	adult_general	x	x	x	adult_general	adult_general	x	x	x	1	1	1	0.1429	2.3064	0.062
FBgn0033174	adult	adult	adult	adult	x	adult_testis	adult_testis	adult_testis	adult_testis	x	adult_gonads	adult_gonads	adult_gonads	adult_gonads	x	6	6	3	0.2478	1.8692	0.1326
FBgn0033178	embryonic	embryonic	embryonic	x	x	embryonic_general	embryonic_general	embryonic_general	x	x	embryonic_general	embryonic_general	embryonic_general	x	x	2	2	1	0.1601	2.1444	0.0747
FBgn0033182	larval_pupal	larval_pupal	x	x	x	x	x	x	x	x	x	x	x	x	x	3	2	2	0.1087	2.4862	0.0437
FBgn0033184	adult	adult	adult	x	x	adult_testis	adult_testis	adult_testis	x	x	adult_gonads	adult_gonads	adult_gonads	adult_gonads	x	4	4	1	0.0549	2.0908	0.0263
FBgn0033186	embryonic	embryonic	x	x	x	embryonic_general	x	x	x	x	embryonic_general	x	x	x	x	1	1	1	0.231	2.1666	0.1066
FBgn0033187	adult	x	x	x	x	adult_general	x	x	x	x	adult_general	x	x	x	x	3	2	1	0.1536	1.6828	0.0913
FBgn0033188	larval_pupal	x	x	x	x	x	x	x	x	x	x	x	x	x	x	4	4	1	0.0406	1.0723	0.0379
FBgn0033191	adult	adult	x	x	x	adult_ovary	x	x	x	x	adult_general	x	x	x	x	6	6	3	0.0231	2.0056	0.0115
FBgn0033199	embryonic	embryonic	x	x	x	embryonic_general	embryonic_general	x	x	x	embryonic_general	embryonic_general	x	x	x	5	5	2	0.0907	1.7704	0.0513
FBgn0033209	embryonic	embryonic	x	x	x	adult_ovary	x	x	x	x	embryonic_gonads	embryonic_gonads	x	x	x	5	5	2	0.039	1.7842	0.0218
FBgn0033232	adult	x	x	x	x	adult_testis	adult_testis	x	x	x	adult_gonads	adult_gonads	x	x	x	1	1	1	0.3072	1.3034	0.2357
FBgn0033247	embryonic	x	x	x	x	adult_ovary	adult_ovary	adult_ovary	x	x	adult_gonads	x	x	x	x	1	x	1	0.0342	2.698	0.0127
FBgn0033264	embryonic	embryonic	x	x	x	embryonic_general	x	x	x	x	embryonic_general	x	x	x	x	8	8	2	0.2886	1.56	0.185
FBgn0033265	larval_pupal	x	x	x	x	adult_ovary	x	x	x	x	adult_gonads	adult_gonads	x	x	x	4	2	2	0.6654	1.7547	0.3792
FBgn0033266	larval_pupal	larval_pupal	larval_pupal	larval_pupal	x	x	x	x	x	x	x	x	x	x	x	2	2	1	0.0773	1.8693	0.0414
FBgn0033267	embryonic	embryonic	x	x	x	adult_testis	x	x	x	x	embryonic_general	x	x	x	x	1	1	1	0.2894	2.3741	0.1219
FBgn0033272	adult	adult	x	x	x	embryonic_gonads	x	x	x	x	embryonic_gonads	x	x	x	x	1	1	1	0.0345	1.5753	0.0219
FBgn0033275	embryonic	embryonic	x	x	x	embryonic_general	x	x	x	x	embryonic_general	x	x	x	x	1	1	1	0.4549	1.9332	0.2353
FBgn0033283	larval_pupal	x	x	x	x	adult_testis	adult_testis	x	x	x	adult_gonads	adult_gonads	x	x	x	22	22	3	0.3468	2.0624	0.1681
FBgn0033321	adult	adult	adult	adult	adult	adult_general	adult_general	adult_general	adult_general	adult_general	adult_general	adult_general	adult_general	adult_general	adult_general	1	1	1	0.2802	2.5878	0.1083
FBgn0033322	adult	x	x	x	x	adult_testis	adult_testis	adult_testis	x	x	adult_gonads	adult_gonads	adult_gonads	x	x	1	1	1	0.271	2.1426	0.1265
FBgn0033330	adult	adult	x	x	x	adult_testis	adult_testis	adult_testis	adult_testis	x	adult_gonads	adult_gonads	adult_gonads	x	x	3	3	3	0.4291	1.696	0.253
FBgn0033339	larval_pupal	larval_pupal	x	x	x	x	x	x	x	x	x	x	x	x	x	6	2	2	0.084	1.4895	0.0564
FBgn0033347	adult	adult	adult	adult	adult	adult_general	adult_general	adult_general	adult_general	adult_general	adult_general	adult_general	adult_general	adult_general	adult_general	3	1	3	0.382	1.8769	0.2035
FBgn0033348	embryonic	embryonic	embryonic	embryonic	embryonic	embryonic_general	embryonic_general	embryonic_general	embryonic_general	embryonic_general	embryonic_general	embryonic_general	embryonic_general	embryonic_general	embryonic_general	12	7	3	0.3047	2.0347	0.1497
FBgn0033351	adult	x	x	x	x	adult_ovary	adult_ovary	adult_ovary	adult_ovary	x	adult_gonads	adult_gonads	x	x	x	11	4	4	0.1043	1.495	0.0698
FBgn0033352	embryonic	x	x	x	x	embryonic_general	x	x	x	x	embryonic_general	x	x	x	x	17	8	1	0.1076	1.7953	0.0599
FBgn0033364	adult	adult	adult	adult	adult	adult_testis	adult_testis	adult_testis	adult_testis	x	adult_gonads	adult_gonads	adult_gonads	adult_gonads	x	1	1	1	0.1684	1.204	0.1398
FBgn0033373	embryonic	embryonic	x	x	x	embryonic_general	x	x	x	x	embryonic_general	embryonic_general	x	x	x	1	1	1	0.0689	1.9914	0.0346
FBgn0033375	embryonic	embryonic	embryonic	embryonic	embryonic	embryonic_general	embryonic_general	embryonic_general	embryonic_general	embryonic_general	embryonic_general	embryonic_general	embryonic_general	embryonic_general	embryonic_general	2	2	1	0.0371	2.387	0.0156
FBgn0033378	embryonic	embryonic	embryonic	embryonic	x	embryonic_gonads	embryonic_gonads	x	x	x	embryonic_gonads	embryonic_gonads	x	x	x	3	1	1	0.0156	2.2206	0.007
FBgn0033380	embryonic	x	x	x	x	adult_ovary	x	x	x	x	embryonic_general	x	x	x	x	1	1	1	0.1411	2.0469	0.0689
FBgn0033392	embryonic	embryonic	embryonic	embryonic	embryonic	embryonic_general	embryonic_general	embryonic_general	embryonic_general	embryonic_general	embryonic_general	embryonic_general	embryonic_general	embryonic_general	embryonic_general	1	1	1	0.1321	1.8783	0.0703
FBgn0033393	embryonic	x	x	x	x	embryonic_general	x	x	x	x	embryonic_general	x	x	x	x	1	x	1	0.1694	1.4765	0.1147
FBgn0033426	adult	adult	x	x	x	adult_general	adult_general	x	x	x	adult_general	adult_general	x	x	x	3	2	1	0.055	1.3266	0.0415
FBgn0033427	embryonic	x	x	x	x	adult_testis	adult_testis	x	x	x	adult_gonads	adult_gonads	x	x	x	1	1	1	0.3649	1.8601	0.1962
FBgn0033428	larval_pupal	x	x	x	x	adult_ovary	x	x	x	x	adult_gonads	x	x	x	x	1	1	1	0.037	3.1754	0.0117
FBgn0033442	adult	adult	adult	adult	adult	adult_testis	adult_testis	adult_testis	adult_testis	adult_testis	adult_gonads	adult_gonads	adult_gonads	adult_gonads	adult_gonads	3	3	1	0.2357	1.9113	0.1233
FBgn0033446	adult	adult	adult	x	x	adult_general	adult_general	adult_general	x	x	adult_general	adult_general	adult_general	x	x	1	1	1	0.0371	1.4454	0.0257
FBgn0033454	larval_pupal	x	x	x	x	adult_ovary	adult_ovary	x	x	x	adult_gonads	x	x	x	x	1	1	1	0.0994	2.3714	0.0419
FBgn0033457	embryonic	embryonic	x	x	x	embryonic_general	x	x	x	x	embryonic_general	x	x	x	x	7	6	1	0.2028	2.3412	0.0866
FBgn0033460	embryonic	x	x	x	x	adult_testis	x	x	x	x	adult_gonads	x	x	x	x	35	35	2	0.0504	1.927	0.0262
FBgn0033465	embryonic	x	x	x	x	embryonic_general	x	x	x	x	embryonic_general	x	x	x	x	1	1	1	0.049	2.0719	0.0236
FBgn0033475	embryonic	x	x	x	x	embryonic_general	x	x	x	x	embryonic_general	x	x	x	x	2	2	1	0.3011	1.7931	0.168
FBgn0033478	embryonic	x	x	x	x	embryonic_gonads	x	x	x	x	embryonic_gonads	embryonic_gonads	embryonic_gonads	x	x	2	2	1	0.2144	2.1602	0.0993
FBgn0033480	embryonic	x	x	x	x	adult_general	x	x	x	x	adult_general	x	x	x	x	1	1	1	0.1167	0.9032	0.1293
FBgn0033483	embryonic	x	x	x	x	embryonic_general	x	x	x	x	embryonic_general	x	x	x	x	23	9	2	0.2713	1.4931	0.1817
FBgn0033491	embryonic	embryonic	x	x	x	embryonic_general	x	x	x	x	embryonic_general	x	x	x	x	4	3	1	0.255	2.0854	0.1223
FBgn0033494	embryonic	embryonic	x	x	x	embryonic_general	embryonic_general	x	x	x	embryonic_general	embryonic_general	x	x	x	5	4	2	0.0475	0.6889	0.0689
FBgn0033513	adult	adult	adult	adult	adult	adult_testis	adult_testis	adult_testis	adult_testis	adult_testis	adult_gonads	adult_gonads	adult_gonads	adult_gonads	adult_gonads	1	1	1	0.1708	1.9121	0.0893
FBgn0033523	embryonic	embryonic	embryonic	x	x	embryonic_general	embryonic_general	x	x	x	embryonic_general	embryonic_general	x	x	x	1	1	1	0.1426	1.8697	0.0763
FBgn0033528	adult	adult	adult	adult	adult	adult_ovary	adult_ovary	adult_ovary	x	x	adult_gonads	adult_gonads	x	x	x	24	23	10	0.0685	1.4562	0.047
FBgn0033529	adult	adult	x	x	x	adult_ovary	x	x	x	x	adult_general	x	x	x	x	7	6	4	0.0373	1.5566	0.0239
FBgn0033538	larval_pupal	x	x	x	x	x	x	x	x	x	x	x	x	x	x	5	5	3	0.0408	1.6647	0.0245
FBgn0033539	embryonic	embryonic	x	x	x	embryonic_general	x	x	x	x	embryonic_general	x	x	x	x	35	35	6	0.0514	1.5126	0.034
FBgn0033540	adult	x	x	x	x	adult_general	x	x	x	x	adult_general	x	x	x	x	2	2	1	0.1699	1.6979	0.1
FBgn0033541	larval_pupal	larval_pupal	larval_pupal	x	x	x	x	x	x	x	x	x	x	x	x	4	4	2	0.5194	1.5844	0.3278
FBgn0033544	adult	x	x	x	x	embryonic_gonads	x	x	x	x	embryonic_gonads	x	x	x	x	4	4	1	0.014	0.668	0.0209
FBgn0033547	embryonic	embryonic	embryonic	x	x	embryonic_gonads	x	x	x	x	embryonic_gonads	x	x	x	x	2	2	1	0.0801	1.885	0.0425
FBgn0033548	embryonic	x	x	x	x	embryonic_gonads	x	x	x	x	embryonic_gonads	embryonic_gonads	x	x	x	2	2	1	0.0137	1.6729	0.0082
FBgn0033549	embryonic	embryonic	embryonic	embryonic	embryonic	embryonic_general	embryonic_general	embryonic_general	embryonic_general	embryonic_general	embryonic_general	embryonic_general	embryonic_general	embryonic_general	embryonic_general	2	2	1	0.1964	1.9675	0.0998
FBgn0033551	embryonic	embryonic	x	x	x	embryonic_general	embryonic_general	x	x	x	embryonic_general	embryonic_general	x	x	x	2	1	2	0.0061	1.0276	0.0059
FBgn0033566	embryonic	x	x	x	x	embryonic_general	x	x	x	x	embryonic_general	x	x	x	x	6	2	3	0.1373	2.2355	0.0614
FBgn0033581	embryonic	embryonic	x	x	x	embryonic_general	x	x	x	x	embryonic_general	embryonic_general	x	x	x	2	2	2	0.2374	1.9864	0.1195
FBgn0033584	adult	adult	adult	x	x	adult_general	x	x	x	x	adult_general	adult_general	adult_general	x	x	1	x	1	0.0859	1.5494	0.0554
FBgn0033599	embryonic	embryonic	embryonic	embryonic	embryonic	embryonic_general	embryonic_general	embryonic_general	embryonic_general	embryonic_general	embryonic_general	embryonic_general	embryonic_general	embryonic_general	embryonic_general	1	1	1	0.413	2.9067	0.1421
FBgn0033616	embryonic	embryonic	embryonic	x	x	adult_ovary	adult_ovary	x	x	x	embryonic_general	x	x	x	x	5	4	2	0.1011	1.6569	0.061
FBgn0033627	adult	x	x	x	x	adult_testis	x	x	x	x	adult_general	x	x	x	x	6	6	2	0.0551	1.7112	0.0322
FBgn0033631	larval_pupal	larval_pupal	x	x	x	x	x	x	x	x	x	x	x	x	x	52	36	11	0.1326	1.5401	0.0861
FBgn0033645	embryonic	embryonic	embryonic	embryonic	embryonic	embryonic_general	embryonic_general	embryonic_general	embryonic_general	embryonic_general	embryonic_general	embryonic_general	embryonic_general	embryonic_general	embryonic_general	1	1	1	0.1407	1.6916	0.0832
FBgn0033653	adult	adult	adult	adult	adult	adult_general	adult_general	adult_general	adult_general	adult_general	adult_general	adult_general	adult_general	adult_general	adult_general	2	2	1	0.0815	1.5882	0.0513
FBgn0033654	adult	x	x	x	x	adult_general	x	x	x	x	adult_general	x	x	x	x	1	1	1	0.1539	1.2474	0.1234
FBgn0033656	embryonic	embryonic	embryonic	x	x	embryonic_general	x	x	x	x	embryonic_general	embryonic_general	x	x	x	1	1	1	0.0779	2.6465	0.0294
FBgn0033663	embryonic	x	x	x	x	adult_ovary	x	x	x	x	adult_gonads	x	x	x	x	4	3	1	0.0593	1.7084	0.0347
FBgn0033669	embryonic	x	x	x	x	adult_testis	x	x	x	x	x	x	x	x	x	1	1	1	0.1632	1.6635	0.0981
FBgn0033680	adult	adult	adult	adult	adult	adult_testis	adult_testis	adult_testis	adult_testis	adult_testis	adult_gonads	adult_gonads	adult_gonads	adult_gonads	adult_gonads	4	4	2	0.1778	2.8695	0.062
FBgn0033699	embryonic	x	x	x	x	embryonic_gonads	x	x	x	x	embryonic_gonads	embryonic_gonads	x	x	x	15	13	2	0.0286	0.9198	0.031
FBgn0033702	adult	adult	adult	adult	adult	adult_general	adult_general	adult_general	adult_general	adult_general	adult_general	adult_general	adult_general	adult_general	adult_general	48	36	3	0.124	1.3974	0.0887
FBgn0033706	adult	adult	adult	adult	adult	adult_testis	adult_testis	adult_testis	adult_testis	x	adult_gonads	adult_gonads	adult_gonads	adult_gonads	x	8	8	3	0.2469	2.479	0.0996
FBgn0033713	embryonic	embryonic	x	x	x	embryonic_general	x	x	x	x	embryonic_general	embryonic_general	x	x	x	14	9	2	0.0233	1.9996	0.0116
FBgn0033716	larval_pupal	larval_pupal	x	x	x	adult_ovary	x	x	x	x	adult_gonads	x	x	x	x	3	2	2	0.0515	3.2184	0.016
FBgn0033725	larval_pupal	larval_pupal	larval_pupal	x	x	x	x	x	x	x	x	x	x	x	x	2	x	1	0.131	1.4595	0.0898
FBgn0033728	adult	adult	adult	adult	x	adult_general	adult_general	adult_general	adult_general	x	adult_general	adult_general	adult_general	adult_general	x	4	3	3	0.0256	0.9662	0.0265
FBgn0033735	adult	adult	adult	x	x	adult_testis	x	x	x	x	adult_gonads	adult_gonads	adult_gonads	adult_gonads	x	2	1	2	0.0719	1.9302	0.0372
FBgn0033737	embryonic	x	x	x	x	adult_testis	x	x	x	x	adult_gonads	x	x	x	x	26	17	2	0.086	1.7495	0.0492
FBgn0033739	larval_pupal	larval_pupal	x	x	x	x	x	x	x	x	x	x	x	x	x	6	3	2	0.0163	0.8469	0.0192
FBgn0033750	larval_pupal	x	x	x	x	adult_ovary	x	x	x	x	adult_gonads	adult_gonads	x	x	x	5	5	2	0.2058	2.1296	0.0967
FBgn0033752	embryonic	x	x	x	x	embryonic_general	x	x	x	x	embryonic_general	x	x	x	x	11	6	1	0.2537	1.9402	0.1308
FBgn0033754	adult	adult	x	x	x	adult_ovary	x	x	x	x	embryonic_gonads	x	x	x	x	8	5	4	0.1085	2.2942	0.0473
FBgn0033757	embryonic	embryonic	embryonic	embryonic	x	embryonic_general	embryonic_general	x	x	x	embryonic_general	embryonic_general	embryonic_general	x	x	6	3	2	0.0649	1.6005	0.0406
FBgn0033761	embryonic	x	x	x	x	adult_ovary	adult_ovary	x	x	x	adult_gonads	adult_gonads	x	x	x	1	1	1	0.0965	1.7989	0.0537
FBgn0033764	embryonic	embryonic	x	x	x	embryonic_general	embryonic_general	x	x	x	embryonic_general	embryonic_general	x	x	x	4	1	1	0.0442	1.285	0.0344
FBgn0033767	adult	adult	adult	adult	adult	adult_testis	adult_testis	adult_testis	adult_testis	adult_testis	adult_gonads	adult_gonads	adult_gonads	adult_gonads	adult_gonads	5	4	1	0.1412	1.9854	0.0711
FBgn0033769	embryonic	x	x	x	x	embryonic_general	x	x	x	x	embryonic_general	x	x	x	x	2	1	2	0.125	1.902	0.0657
FBgn0033774	adult	adult	adult	adult	adult	adult_general	adult_general	adult_general	adult_general	adult_general	adult_general	adult_general	adult_general	adult_general	adult_general	2	2	1	0.1095	1.516	0.0722
FBgn0033781	embryonic	x	x	x	x	embryonic_gonads	x	x	x	x	embryonic_gonads	embryonic_gonads	embryonic_gonads	x	x	1	1	1	0.3013	1.781	0.1692
FBgn0033782	embryonic	embryonic	x	x	x	adult_ovary	adult_ovary	x	x	x	embryonic_general	x	x	x	x	13	7	1	0.0861	1.6827	0.0512
FBgn0033783	embryonic	embryonic	embryonic	x	x	embryonic_general	x	x	x	x	embryonic_general	x	x	x	x	3	3	1	0.1139	1.4931	0.0763
FBgn0033784	adult	x	x	x	x	adult_ovary	x	x	x	x	adult_gonads	adult_gonads	adult_gonads	x	x	6	6	3	0.0512	0.9649	0.0531
FBgn0033787	larval_pupal	larval_pupal	larval_pupal	x	x	x	x	x	x	x	x	x	x	x	x	28	28	5	0.0996	1.5313	0.065
FBgn0033794	adult	adult	adult	adult	adult	adult_testis	adult_testis	adult_testis	adult_testis	x	adult_gonads	adult_gonads	adult_gonads	adult_gonads	x	2	2	1	0.1145	2.5038	0.0457
FBgn0033810	embryonic	embryonic	embryonic	embryonic	embryonic	embryonic_general	embryonic_general	embryonic_general	embryonic_general	embryonic_general	embryonic_general	embryonic_general	embryonic_general	embryonic_general	embryonic_general	2	1	1	0.1009	3.2363	0.0312
FBgn0033818	adult	adult	adult	adult	adult	adult_testis	adult_testis	adult_testis	adult_testis	x	adult_gonads	adult_gonads	adult_gonads	adult_gonads	x	5	5	2	0.7459	1.8406	0.4053
FBgn0033822	adult	adult	adult	adult	adult	adult_general	adult_general	adult_general	adult_general	adult_general	adult_general	adult_general	adult_general	adult_general	adult_general	2	2	2	0.0466	0.9251	0.0503
FBgn0033830	larval_pupal	larval_pupal	larval_pupal	larval_pupal	larval_pupal	x	x	x	x	x	x	x	x	x	x	17	17	1	0.1559	1.9701	0.0792
FBgn0033851	embryonic	embryonic	embryonic	embryonic	embryonic	embryonic_general	embryonic_general	embryonic_general	embryonic_general	embryonic_general	embryonic_general	embryonic_general	embryonic_general	embryonic_general	embryonic_general	1	1	1	0.1708	1.5565	0.1098
FBgn0033865	adult	adult	adult	adult	adult	adult_testis	adult_testis	adult_testis	adult_testis	adult_testis	adult_gonads	adult_gonads	adult_gonads	adult_gonads	adult_gonads	4	2	3	0.52	2.1054	0.247
FBgn0033871	embryonic	embryonic	embryonic	embryonic	embryonic	embryonic_gonads	embryonic_gonads	embryonic_gonads	embryonic_gonads	embryonic_gonads	embryonic_gonads	embryonic_gonads	embryonic_gonads	embryonic_gonads	embryonic_gonads	2	2	1	0.3436	2.4169	0.1422
FBgn0033872	adult	adult	x	x	x	adult_general	adult_general	x	x	x	adult_general	adult_general	x	x	x	1	1	1	0.0657	0.7559	0.0868
FBgn0033873	embryonic	embryonic	embryonic	embryonic	embryonic	embryonic_general	embryonic_general	embryonic_general	embryonic_general	embryonic_general	embryonic_general	embryonic_general	embryonic_general	embryonic_general	embryonic_general	9	7	4	0.2053	2.0941	0.098
FBgn0033882	embryonic	x	x	x	x	embryonic_gonads	x	x	x	x	embryonic_gonads	x	x	x	x	3	3	3	0.0779	2.0855	0.0374
FBgn0033884	adult	adult	adult	adult	adult	adult_ovary	adult_ovary	x	x	x	adult_gonads	adult_gonads	adult_gonads	adult_gonads	adult_gonads	4	3	2	0.0812	2.297	0.0353
FBgn0033888	adult	adult	adult	adult	adult	adult_testis	adult_testis	adult_testis	x	x	adult_gonads	adult_gonads	adult_gonads	x	x	2	2	1	0.3533	1.4146	0.2498
FBgn0033893	adult	adult	adult	adult	adult	adult_testis	adult_testis	adult_testis	adult_testis	adult_testis	adult_gonads	adult_gonads	adult_gonads	adult_gonads	adult_gonads	1	1	1	0.1487	2.5781	0.0577
FBgn0033901	embryonic	embryonic	embryonic	x	x	embryonic_general	embryonic_general	embryonic_general	x	x	embryonic_general	embryonic_general	embryonic_general	x	x	4	4	3	0.0844	2.4403	0.0346
FBgn0033902	embryonic	x	x	x	x	adult_ovary	x	x	x	x	embryonic_general	x	x	x	x	9	5	1	0.0219	1.6396	0.0133
FBgn0033906	larval_pupal	x	x	x	x	adult_ovary	adult_ovary	x	x	x	x	x	x	x	x	2	x	1	0.1727	1.5325	0.1127
FBgn0033919	adult	x	x	x	x	embryonic_gonads	x	x	x	x	embryonic_gonads	x	x	x	x	3	3	1	0.0564	1.1117	0.0507
FBgn0033925	embryonic	x	x	x	x	embryonic_general	x	x	x	x	embryonic_general	x	x	x	x	3	3	2	0.1186	1.8281	0.0649
FBgn0033926	adult	adult	x	x	x	adult_general	adult_general	x	x	x	adult_general	adult_general	x	x	x	2	2	2	0.2532	2.8653	0.0884
FBgn0033929	embryonic	x	x	x	x	adult_ovary	x	x	x	x	embryonic_gonads	x	x	x	x	4	3	2	0.0525	2.1924	0.024
FBgn0033934	adult	adult	x	x	x	embryonic_gonads	x	x	x	x	embryonic_gonads	x	x	x	x	2	2	1	0.0161	1.3748	0.0117
FBgn0033942	larval_pupal	x	x	x	x	embryonic_gonads	embryonic_gonads	x	x	x	embryonic_gonads	embryonic_gonads	x	x	x	2	2	1	0.2714	1.3839	0.1961
FBgn0033948	embryonic	embryonic	embryonic	embryonic	embryonic	embryonic_general	embryonic_general	embryonic_general	embryonic_general	embryonic_general	embryonic_general	embryonic_general	embryonic_general	embryonic_general	embryonic_general	6	6	5	0.2185	2.0751	0.1053
FBgn0033951	embryonic	embryonic	x	x	x	embryonic_general	x	x	x	x	embryonic_general	x	x	x	x	14	13	6	0.1898	3.8961	0.0487
FBgn0033954	adult	x	x	x	x	adult_testis	adult_testis	adult_testis	adult_testis	x	adult_gonads	adult_gonads	adult_gonads	x	x	3	3	2	0.4761	2.6894	0.177
FBgn0033962	larval_pupal	larval_pupal	x	x	x	x	x	x	x	x	x	x	x	x	x	4	4	2	0.0022	2.2313	0.001
FBgn0033963	adult	adult	adult	adult	adult	adult_testis	adult_testis	adult_testis	adult_testis	adult_testis	adult_gonads	adult_gonads	adult_gonads	adult_gonads	adult_gonads	18	18	3	0.4092	2.0119	0.2034
FBgn0033968	larval_pupal	larval_pupal	larval_pupal	larval_pupal	x	x	x	x	x	x	x	x	x	x	x	1	1	1	0.4357	1.2794	0.3405
FBgn0033970	larval_pupal	larval_pupal	larval_pupal	x	x	x	x	x	x	x	x	x	x	x	x	2	2	2	0.1615	1.2348	0.1308
FBgn0033971	larval_pupal	larval_pupal	larval_pupal	x	x	x	x	x	x	x	x	x	x	x	x	20	19	8	0.0609	1.879	0.0324
FBgn0033972	embryonic	x	x	x	x	embryonic_general	x	x	x	x	embryonic_general	x	x	x	x	1	1	1	0.0704	1.9318	0.0364
FBgn0033984	embryonic	embryonic	x	x	x	embryonic_general	embryonic_general	x	x	x	embryonic_general	embryonic_general	x	x	x	6	6	1	0.0476	1.5988	0.0298
FBgn0033985	adult	adult	adult	adult	adult	adult_general	adult_general	adult_general	adult_general	adult_general	adult_general	adult_general	adult_general	adult_general	adult_general	1	1	1	0.0449	0.9412	0.0477
FBgn0033988	larval_pupal	x	x	x	x	adult_general	x	x	x	x	adult_general	x	x	x	x	24	19	2	0.0584	1.6099	0.0363
FBgn0034000	adult	x	x	x	x	adult_testis	x	x	x	x	adult_gonads	x	x	x	x	2	2	2	0.1102	2.2202	0.0496
FBgn0034001	embryonic	x	x	x	x	embryonic_gonads	embryonic_gonads	x	x	x	embryonic_gonads	embryonic_gonads	x	x	x	4	4	2	0.1201	2.3829	0.0504
FBgn0034002	embryonic	x	x	x	x	embryonic_general	x	x	x	x	embryonic_general	x	x	x	x	18	13	7	0.1949	2.0655	0.0944
FBgn0034027	embryonic	embryonic	embryonic	embryonic	embryonic	embryonic_general	embryonic_general	embryonic_general	embryonic_general	embryonic_general	embryonic_general	embryonic_general	embryonic_general	embryonic_general	embryonic_general	5	5	2	0.2158	1.9802	0.109
FBgn0034029	adult	x	x	x	x	adult_ovary	adult_ovary	adult_ovary	adult_ovary	x	adult_gonads	adult_gonads	x	x	x	2	1	2	0.0685	2.0267	0.0338
FBgn0034031	larval_pupal	larval_pupal	x	x	x	adult_testis	x	x	x	x	x	x	x	x	x	1	1	1	0.2432	1.3505	0.1801
FBgn0034033	adult	adult	adult	adult	adult	adult_testis	adult_testis	adult_testis	adult_testis	x	adult_gonads	adult_gonads	adult_gonads	adult_gonads	x	14	10	5	0.209	2.1018	0.0994
FBgn0034035	embryonic	x	x	x	x	embryonic_general	x	x	x	x	embryonic_general	x	x	x	x	4	4	1	0.0228	2.1501	0.0106
FBgn0034049	larval_pupal	x	x	x	x	adult_testis	x	x	x	x	embryonic_general	x	x	x	x	21	17	1	0.1256	2.0465	0.0614
FBgn0034062	adult	adult	adult	adult	adult	adult_testis	adult_testis	adult_testis	adult_testis	adult_testis	adult_gonads	adult_gonads	adult_gonads	adult_gonads	adult_gonads	4	3	1	0.1609	2.2971	0.0701
FBgn0034068	larval_pupal	x	x	x	x	embryonic_general	x	x	x	x	embryonic_general	x	x	x	x	3	x	1	0.1352	1.8469	0.0732
FBgn0034073	adult	x	x	x	x	adult_ovary	adult_ovary	adult_ovary	x	x	adult_gonads	x	x	x	x	21	13	1	0.3147	2.1082	0.1493
FBgn0034084	embryonic	embryonic	embryonic	embryonic	x	embryonic_general	embryonic_general	embryonic_general	embryonic_general	x	embryonic_general	embryonic_general	embryonic_general	embryonic_general	x	5	3	1	0.1239	1.7632	0.0703
FBgn0034097	adult	adult	x	x	x	adult_testis	adult_testis	adult_testis	adult_testis	x	adult_gonads	adult_gonads	adult_gonads	adult_gonads	x	1	x	1	0.0678	1.3913	0.0487
FBgn0034098	embryonic	embryonic	embryonic	embryonic	embryonic	embryonic_general	embryonic_general	embryonic_general	embryonic_general	embryonic_general	embryonic_general	embryonic_general	embryonic_general	embryonic_general	embryonic_general	7	7	2	0.5301	1.6484	0.3216
FBgn0034104	adult	adult	adult	adult	adult	adult_testis	adult_testis	adult_testis	adult_testis	adult_testis	adult_gonads	adult_gonads	adult_gonads	adult_gonads	adult_gonads	5	4	3	0.4158	2.3269	0.1787
FBgn0034105	adult	adult	adult	adult	adult	adult_testis	adult_testis	adult_testis	adult_testis	adult_testis	adult_gonads	adult_gonads	adult_gonads	adult_gonads	adult_gonads	4	3	2	0.3082	3.0763	0.1002
FBgn0034117	embryonic	embryonic	embryonic	embryonic	x	embryonic_gonads	x	x	x	x	embryonic_gonads	x	x	x	x	8	7	1	0.1003	1.7348	0.0578
FBgn0034118	embryonic	embryonic	x	x	x	embryonic_general	x	x	x	x	embryonic_general	embryonic_general	x	x	x	21	17	3	0.1985	1.4408	0.1378
FBgn0034126	embryonic	x	x	x	x	adult_general	x	x	x	x	adult_general	x	x	x	x	1	x	1	0.2999	2.0545	0.146
FBgn0034135	embryonic	x	x	x	x	adult_testis	x	x	x	x	adult_gonads	x	x	x	x	3	2	2	0.0094	1.5369	0.0061
FBgn0034158	embryonic	embryonic	embryonic	embryonic	x	embryonic_general	embryonic_general	x	x	x	embryonic_general	embryonic_general	x	x	x	10	7	4	0.0646	1.4366	0.045
FBgn0034172	embryonic	embryonic	x	x	x	embryonic_general	x	x	x	x	embryonic_general	x	x	x	x	1	1	1	0.0591	2.364	0.025
FBgn0034179	embryonic	x	x	x	x	embryonic_general	x	x	x	x	embryonic_general	x	x	x	x	2	2	1	0.0999	1.759	0.0568
FBgn0034182	embryonic	embryonic	embryonic	embryonic	embryonic	embryonic_general	embryonic_general	embryonic_general	embryonic_general	embryonic_general	embryonic_general	embryonic_general	embryonic_general	embryonic_general	embryonic_general	12	10	3	0.1298	2.0288	0.064
FBgn0034184	embryonic	x	x	x	x	embryonic_general	x	x	x	x	embryonic_general	x	x	x	x	2	1	1	0.0698	1.3249	0.0527
FBgn0034194	embryonic	embryonic	embryonic	x	x	adult_ovary	adult_ovary	x	x	x	embryonic_general	x	x	x	x	1	1	1	0.1191	1.2763	0.0933
FBgn0034215	adult	adult	x	x	x	adult_ovary	x	x	x	x	adult_general	x	x	x	x	2	1	1	0.0538	1.7169	0.0313
FBgn0034224	embryonic	embryonic	embryonic	embryonic	embryonic	embryonic_general	embryonic_general	embryonic_general	embryonic_general	embryonic_general	embryonic_general	embryonic_general	embryonic_general	embryonic_general	embryonic_general	1	x	1	0.1691	2.0657	0.0819
FBgn0034229	adult	adult	adult	adult	adult	adult_general	adult_general	adult_general	adult_general	x	adult_general	adult_general	adult_general	adult_general	x	3	1	1	0.2983	1.8878	0.158
FBgn0034230	embryonic	x	x	x	x	adult_ovary	adult_ovary	x	x	x	embryonic_gonads	x	x	x	x	44	24	2	0.139	1.4645	0.0949
FBgn0034231	embryonic	embryonic	x	x	x	adult_testis	x	x	x	x	embryonic_general	x	x	x	x	3	3	2	0.0244	3.0225	0.0081
FBgn0034237	embryonic	x	x	x	x	adult_ovary	x	x	x	x	embryonic_general	x	x	x	x	9	6	1	0.0308	1.7378	0.0177
FBgn0034242	adult	x	x	x	x	embryonic_gonads	x	x	x	x	embryonic_gonads	x	x	x	x	1	1	1	0.1368	2.914	0.0469
FBgn0034245	embryonic	x	x	x	x	embryonic_gonads	embryonic_gonads	embryonic_gonads	x	x	embryonic_gonads	embryonic_gonads	embryonic_gonads	x	x	1	x	1	0.0643	0.6217	0.1034
FBgn0034258	embryonic	x	x	x	x	embryonic_general	x	x	x	x	embryonic_general	embryonic_general	x	x	x	5	3	1	0.0367	2.1941	0.0167
FBgn0034259	embryonic	embryonic	x	x	x	embryonic_gonads	embryonic_gonads	x	x	x	embryonic_gonads	embryonic_gonads	embryonic_gonads	x	x	66	41	14	0.0816	1.425	0.0573
FBgn0034265	embryonic	embryonic	x	x	x	embryonic_general	x	x	x	x	embryonic_general	x	x	x	x	6	4	1	0.1569	2.147	0.0731
FBgn0034278	adult	adult	adult	adult	adult	adult_testis	adult_testis	x	x	x	adult_gonads	adult_gonads	x	x	x	1	1	1	0.147	2.5161	0.0584
FBgn0034290	adult	x	x	x	x	adult_general	x	x	x	x	adult_general	x	x	x	x	3	3	2	0.277	1.1541	0.24
FBgn0034295	embryonic	x	x	x	x	adult_general	x	x	x	x	adult_general	x	x	x	x	2	2	1	0.6861	2.6951	0.2546
FBgn0034299	embryonic	x	x	x	x	adult_ovary	x	x	x	x	embryonic_gonads	embryonic_gonads	x	x	x	1	1	1	0.3101	1.7124	0.1811
FBgn0034304	embryonic	embryonic	embryonic	x	x	embryonic_general	embryonic_general	embryonic_general	x	x	embryonic_general	embryonic_general	embryonic_general	x	x	2	1	1	0.0574	2.2177	0.0259
FBgn0034307	embryonic	x	x	x	x	adult_ovary	adult_ovary	adult_ovary	adult_ovary	x	adult_gonads	adult_gonads	x	x	x	6	6	4	0.205	2.132	0.0962
FBgn0034313	embryonic	embryonic	embryonic	embryonic	x	embryonic_general	embryonic_general	embryonic_general	embryonic_general	x	embryonic_general	embryonic_general	embryonic_general	embryonic_general	x	3	2	1	0.1178	2.275	0.0518
FBgn0034314	adult	adult	x	x	x	adult_ovary	adult_ovary	x	x	x	adult_gonads	adult_gonads	x	x	x	24	20	3	0.1871	1.984	0.0943
FBgn0034331	adult	adult	adult	adult	adult	adult_general	adult_general	adult_general	adult_general	adult_general	adult_general	adult_general	adult_general	adult_general	adult_general	21	20	1	0.2983	1.6351	0.1824
FBgn0034345	larval_pupal	x	x	x	x	adult_ovary	x	x	x	x	embryonic_general	x	x	x	x	11	7	2	0.0616	0.8289	0.0743
FBgn0034350	embryonic	embryonic	embryonic	x	x	embryonic_gonads	embryonic_gonads	embryonic_gonads	x	x	embryonic_gonads	embryonic_gonads	embryonic_gonads	x	x	2	1	2	0.0148	1.948	0.0076
FBgn0034351	embryonic	embryonic	embryonic	embryonic	embryonic	embryonic_general	embryonic_general	embryonic_general	embryonic_general	embryonic_general	embryonic_general	embryonic_general	embryonic_general	embryonic_general	embryonic_general	3	2	1	0.1779	2.0556	0.0865
FBgn0034360	embryonic	embryonic	embryonic	x	x	adult_ovary	x	x	x	x	embryonic_general	embryonic_general	x	x	x	6	6	3	0.2116	2.067	0.1024
FBgn0034362	adult	x	x	x	x	adult_ovary	adult_ovary	adult_ovary	adult_ovary	x	adult_gonads	adult_gonads	x	x	x	1	x	1	0.0321	1.5662	0.0205
FBgn0034363	adult	adult	adult	adult	adult	adult_testis	adult_testis	adult_testis	adult_testis	adult_testis	adult_gonads	adult_gonads	adult_gonads	adult_gonads	adult_gonads	10	9	3	0.0965	2.5088	0.0384
FBgn0034367	embryonic	embryonic	embryonic	embryonic	embryonic	embryonic_general	embryonic_general	embryonic_general	embryonic_general	embryonic_general	embryonic_general	embryonic_general	embryonic_general	embryonic_general	embryonic_general	2	1	1	0.0193	4.8455	0.004
FBgn0034368	embryonic	embryonic	x	x	x	embryonic_general	embryonic_general	x	x	x	embryonic_general	embryonic_general	x	x	x	3	1	1	0.1236	1.8055	0.0685
FBgn0034372	embryonic	x	x	x	x	adult_testis	adult_testis	x	x	x	adult_gonads	x	x	x	x	4	3	1	0.1508	2.1559	0.07
FBgn0034376	embryonic	embryonic	x	x	x	embryonic_gonads	embryonic_gonads	embryonic_gonads	x	x	embryonic_gonads	embryonic_gonads	embryonic_gonads	x	x	3	3	1	0.0528	1.3745	0.0384
FBgn0034380	embryonic	embryonic	embryonic	embryonic	embryonic	embryonic_gonads	x	x	x	x	embryonic_gonads	x	x	x	x	7	7	3	0.0267	1.683	0.0159
FBgn0034388	embryonic	embryonic	embryonic	x	x	embryonic_general	embryonic_general	embryonic_general	x	x	embryonic_general	embryonic_general	embryonic_general	x	x	1	1	1	0.2113	1.5204	0.139
FBgn0034390	adult	x	x	x	x	adult_ovary	adult_ovary	x	x	x	adult_general	x	x	x	x	1	1	1	0.0831	1.6424	0.0506
FBgn0034391	embryonic	embryonic	embryonic	embryonic	embryonic	embryonic_gonads	embryonic_gonads	x	x	x	embryonic_gonads	embryonic_gonads	x	x	x	23	23	8	0.1095	1.6741	0.0654
FBgn0034406	larval_pupal	x	x	x	x	adult_ovary	adult_ovary	x	x	x	adult_gonads	x	x	x	x	1	1	1	0.0943	1.6278	0.0579
FBgn0034416	larval_pupal	x	x	x	x	adult_testis	adult_testis	x	x	x	adult_gonads	x	x	x	x	62	48	6	0.2964	1.4772	0.2007
FBgn0034423	adult	adult	adult	adult	adult	adult_testis	adult_testis	adult_testis	adult_testis	x	adult_gonads	adult_gonads	adult_gonads	adult_gonads	x	3	2	1	0.4898	1.9862	0.2466
FBgn0034430	embryonic	embryonic	embryonic	x	x	embryonic_general	x	x	x	x	embryonic_general	x	x	x	x	3	3	1	0.2362	1.8979	0.1245
FBgn0034432	embryonic	embryonic	x	x	x	embryonic_general	embryonic_general	x	x	x	embryonic_general	embryonic_general	x	x	x	4	2	2	0.0911	2.3466	0.0388
FBgn0034435	adult	adult	adult	adult	x	adult_testis	adult_testis	adult_testis	adult_testis	x	adult_gonads	adult_gonads	adult_gonads	adult_gonads	x	24	15	3	0.1218	1.6844	0.0723
FBgn0034443	larval_pupal	larval_pupal	larval_pupal	x	x	x	x	x	x	x	x	x	x	x	x	4	4	3	0.1525	3.9925	0.0382
FBgn0034453	embryonic	embryonic	embryonic	x	x	embryonic_general	embryonic_general	embryonic_general	x	x	embryonic_general	embryonic_general	embryonic_general	x	x	26	26	3	0.0587	1.8109	0.0324
FBgn0034461	adult	adult	adult	adult	adult	adult_general	adult_general	adult_general	adult_general	adult_general	adult_general	adult_general	adult_general	adult_general	adult_general	22	22	10	0.8335	2.0423	0.4081
FBgn0034463	adult	adult	adult	adult	adult	adult_testis	adult_testis	adult_testis	adult_testis	adult_testis	adult_gonads	adult_gonads	adult_gonads	adult_gonads	adult_gonads	1	1	1	0.1893	2.3492	0.0806
FBgn0034468	adult	x	x	x	x	adult_general	adult_general	x	x	x	adult_general	adult_general	x	x	x	1	1	1	0.1966	1.0605	0.1854
FBgn0034478	embryonic	x	x	x	x	adult_general	x	x	x	x	adult_general	x	x	x	x	5	5	1	0.1536	2.2176	0.0693
FBgn0034483	adult	adult	adult	adult	adult	adult_testis	adult_testis	adult_testis	adult_testis	x	adult_gonads	adult_gonads	adult_gonads	adult_gonads	x	9	9	5	0.2315	1.7372	0.1333
FBgn0034488	larval_pupal	larval_pupal	x	x	x	x	x	x	x	x	x	x	x	x	x	2	2	1	0.0193	1.5557	0.0124
FBgn0034491	embryonic	embryonic	x	x	x	embryonic_general	embryonic_general	x	x	x	embryonic_general	embryonic_general	x	x	x	9	9	3	0.0916	1.7888	0.0512
FBgn0034497	adult	adult	adult	x	x	adult_general	adult_general	x	x	x	adult_general	adult_general	adult_general	x	x	2	1	2	0.0452	0.9389	0.0482
FBgn0034499	embryonic	embryonic	embryonic	embryonic	embryonic	embryonic_general	embryonic_general	embryonic_general	embryonic_general	embryonic_general	embryonic_general	embryonic_general	embryonic_general	embryonic_general	embryonic_general	32	30	1	0.0281	1.0136	0.0277
FBgn0034500	embryonic	embryonic	x	x	x	embryonic_general	x	x	x	x	embryonic_general	x	x	x	x	5	5	3	0.058	1.3358	0.0434
FBgn0034501	adult	x	x	x	x	adult_general	x	x	x	x	adult_general	x	x	x	x	2	2	2	0.0784	1.4219	0.0552
FBgn0034502	adult	adult	adult	adult	adult	adult_testis	adult_testis	adult_testis	adult_testis	adult_testis	adult_gonads	adult_gonads	adult_gonads	adult_gonads	adult_gonads	22	14	4	0.5881	1.738	0.3384
FBgn0034503	embryonic	embryonic	embryonic	x	x	embryonic_general	embryonic_general	x	x	x	embryonic_general	embryonic_general	x	x	x	7	7	3	0.0141	1.929	0.0073
FBgn0034504	embryonic	embryonic	x	x	x	embryonic_general	embryonic_general	x	x	x	embryonic_general	embryonic_general	x	x	x	17	14	4	0.0634	1.0091	0.0628
FBgn0034512	adult	x	x	x	x	adult_general	adult_general	x	x	x	adult_general	adult_general	x	x	x	12	8	3	0.4703	1.4847	0.3168
FBgn0034517	larval_pupal	larval_pupal	larval_pupal	x	x	x	x	x	x	x	x	x	x	x	x	3	x	2	0.0675	1.1222	0.0602
FBgn0034528	embryonic	x	x	x	x	adult_ovary	adult_ovary	adult_ovary	adult_ovary	x	adult_gonads	adult_gonads	x	x	x	5	5	1	0.4399	2.1406	0.2055
FBgn0034534	larval_pupal	x	x	x	x	embryonic_gonads	embryonic_gonads	embryonic_gonads	x	x	embryonic_gonads	embryonic_gonads	embryonic_gonads	x	x	3	x	3	0.0197	2.0876	0.0095
FBgn0034537	embryonic	embryonic	embryonic	x	x	embryonic_general	embryonic_general	x	x	x	embryonic_general	embryonic_general	embryonic_general	x	x	3	3	2	0.0248	2.0213	0.0123
FBgn0034552	larval_pupal	larval_pupal	x	x	x	x	x	x	x	x	x	x	x	x	x	2	1	2	0.1045	1.8644	0.056
FBgn0034553	embryonic	embryonic	x	x	x	embryonic_general	x	x	x	x	embryonic_general	x	x	x	x	2	1	2	0.1052	1.7361	0.0606
FBgn0034560	adult	adult	adult	adult	adult	adult_testis	adult_testis	adult_testis	adult_testis	adult_testis	adult_gonads	adult_gonads	adult_gonads	adult_gonads	adult_gonads	1	x	1	0.3524	2.336	0.1508
FBgn0034564	embryonic	embryonic	embryonic	embryonic	embryonic	embryonic_gonads	embryonic_gonads	x	x	x	embryonic_gonads	embryonic_gonads	x	x	x	1	1	1	0.0002	2.3482	0.0001
FBgn0034566	adult	adult	x	x	x	adult_testis	adult_testis	adult_testis	adult_testis	x	adult_gonads	adult_gonads	adult_gonads	adult_gonads	x	1	1	1	0.0816	2.1142	0.0386
FBgn0034567	embryonic	embryonic	embryonic	embryonic	embryonic	embryonic_general	embryonic_general	embryonic_general	embryonic_general	embryonic_general	embryonic_general	embryonic_general	embryonic_general	embryonic_general	embryonic_general	1	1	1	0.0727	1.9928	0.0365
FBgn0034572	embryonic	embryonic	embryonic	x	x	embryonic_general	embryonic_general	x	x	x	embryonic_general	embryonic_general	embryonic_general	x	x	1	1	1	0.1289	2.1217	0.0608
FBgn0034573	larval_pupal	x	x	x	x	adult_ovary	x	x	x	x	x	x	x	x	x	12	8	3	0.0557	1.846	0.0302
FBgn0034576	adult	x	x	x	x	adult_general	x	x	x	x	adult_general	x	x	x	x	2	x	2	0.0838	1.5364	0.0546
FBgn0034577	larval_pupal	x	x	x	x	adult_ovary	x	x	x	x	x	x	x	x	x	7	7	3	0.0206	1.4642	0.0141
FBgn0034582	larval_pupal	larval_pupal	larval_pupal	larval_pupal	x	x	x	x	x	x	x	x	x	x	x	7	7	2	0.0732	1.3759	0.0532
FBgn0034583	larval_pupal	larval_pupal	x	x	x	x	x	x	x	x	x	x	x	x	x	16	16	4	0.0591	1.312	0.0451
FBgn0034588	adult	x	x	x	x	adult_general	x	x	x	x	adult_general	x	x	x	x	3	3	1	0.1164	2.0814	0.0559
FBgn0034599	adult	x	x	x	x	adult_testis	adult_testis	x	x	x	adult_gonads	adult_gonads	x	x	x	6	2	2	0.1916	2.2817	0.084
FBgn0034600	embryonic	embryonic	embryonic	embryonic	embryonic	embryonic_gonads	embryonic_gonads	embryonic_gonads	embryonic_gonads	embryonic_gonads	embryonic_gonads	embryonic_gonads	embryonic_gonads	embryonic_gonads	embryonic_gonads	4	4	4	0.0105	3.4832	0.003
FBgn0034601	adult	adult	adult	adult	adult	adult_testis	adult_testis	adult_testis	adult_testis	x	adult_gonads	adult_gonads	adult_gonads	adult_gonads	x	8	6	4	0.1274	1.8576	0.0686
FBgn0034602	embryonic	x	x	x	x	embryonic_gonads	embryonic_gonads	x	x	x	embryonic_gonads	embryonic_gonads	x	x	x	5	5	3	0.1287	1.2524	0.1027
FBgn0034606	adult	adult	x	x	x	adult_general	adult_general	x	x	x	adult_general	adult_general	x	x	x	4	1	3	0.0669	1.2944	0.0517
FBgn0034611	embryonic	x	x	x	x	adult_ovary	x	x	x	x	embryonic_general	embryonic_general	x	x	x	1	1	1	0.0684	1.6325	0.0419
FBgn0034617	embryonic	embryonic	embryonic	embryonic	embryonic	embryonic_general	embryonic_general	embryonic_general	embryonic_general	embryonic_general	embryonic_general	embryonic_general	embryonic_general	embryonic_general	embryonic_general	7	5	4	0.5539	2.0746	0.267
FBgn0034634	adult	adult	x	x	x	adult_testis	adult_testis	x	x	x	adult_gonads	adult_gonads	x	x	x	9	9	3	0.2331	2.3881	0.0976
FBgn0034636	larval_pupal	x	x	x	x	adult_testis	x	x	x	x	adult_gonads	x	x	x	x	5	4	2	0.0051	0.6438	0.0079
FBgn0034643	larval_pupal	x	x	x	x	x	x	x	x	x	x	x	x	x	x	5	5	4	0.116	2.3467	0.0494
FBgn0034650	embryonic	embryonic	embryonic	embryonic	x	embryonic_general	x	x	x	x	embryonic_general	x	x	x	x	26	26	7	0.1342	1.0738	0.125
FBgn0034654	adult	x	x	x	x	embryonic_gonads	embryonic_gonads	x	x	x	embryonic_gonads	embryonic_gonads	x	x	x	5	5	2	0.0272	1.7536	0.0155
FBgn0034661	embryonic	x	x	x	x	embryonic_general	x	x	x	x	embryonic_general	x	x	x	x	1	1	1	0.0428	1.5305	0.028
FBgn0034667	adult	adult	adult	adult	adult	adult_testis	adult_testis	adult_testis	adult_testis	adult_testis	adult_gonads	adult_gonads	adult_gonads	adult_gonads	adult_gonads	3	2	1	0.4616	2.1691	0.2128
FBgn0034674	embryonic	embryonic	embryonic	embryonic	x	embryonic_general	embryonic_general	embryonic_general	embryonic_general	x	embryonic_general	embryonic_general	embryonic_general	embryonic_general	x	1	1	1	0.0976	1.7038	0.0573
FBgn0034684	adult	adult	adult	adult	adult	adult_general	adult_general	adult_general	adult_general	adult_general	adult_general	adult_general	adult_general	adult_general	adult_general	2	2	2	0.1953	2.219	0.088
FBgn0034688	adult	x	x	x	x	adult_testis	x	x	x	x	adult_general	x	x	x	x	1	1	1	0.1055	1.5646	0.0674
FBgn0034692	adult	adult	adult	adult	adult	adult_general	adult_general	adult_general	adult_general	adult_general	adult_general	adult_general	adult_general	adult_general	adult_general	8	8	3	0.0498	1.9653	0.0253
FBgn0034697	larval_pupal	x	x	x	x	x	x	x	x	x	x	x	x	x	x	31	31	4	0.1979	2.3032	0.0859
FBgn0034706	larval_pupal	x	x	x	x	x	x	x	x	x	x	x	x	x	x	38	38	7	0.1284	2.0487	0.0627
FBgn0034708	embryonic	embryonic	x	x	x	embryonic_general	embryonic_general	x	x	x	embryonic_general	embryonic_general	x	x	x	3	2	2	0.0903	1.9308	0.0468
FBgn0034709	embryonic	x	x	x	x	embryonic_gonads	embryonic_gonads	embryonic_gonads	x	x	embryonic_gonads	embryonic_gonads	embryonic_gonads	x	x	3	3	1	0.1355	1.6748	0.0809
FBgn0034722	embryonic	x	x	x	x	embryonic_general	x	x	x	x	embryonic_general	x	x	x	x	2	2	1	0.0847	2.4051	0.0352
FBgn0034726	embryonic	embryonic	x	x	x	embryonic_gonads	x	x	x	x	embryonic_gonads	embryonic_gonads	embryonic_gonads	x	x	5	5	4	0.2821	1.6533	0.1706
FBgn0034728	larval_pupal	x	x	x	x	x	x	x	x	x	x	x	x	x	x	1	1	1	0.1711	2.3764	0.072
FBgn0034729	adult	adult	x	x	x	adult_testis	x	x	x	x	adult_gonads	adult_gonads	x	x	x	4	4	1	0.2134	1.4808	0.1441
FBgn0034735	adult	x	x	x	x	adult_ovary	x	x	x	x	adult_gonads	adult_gonads	x	x	x	1	1	1	0.0765	1.9144	0.04
FBgn0034744	adult	adult	adult	x	x	adult_general	adult_general	adult_general	x	x	adult_general	adult_general	adult_general	x	x	19	16	6	0.0738	1.6327	0.0452
FBgn0034753	larval_pupal	larval_pupal	x	x	x	x	x	x	x	x	x	x	x	x	x	7	6	1	0.0718	1.1409	0.0629
FBgn0034791	embryonic	x	x	x	x	adult_ovary	x	x	x	x	embryonic_general	x	x	x	x	5	3	2	0.0866	1.8413	0.047
FBgn0034792	adult	adult	x	x	x	adult_testis	adult_testis	x	x	x	adult_gonads	adult_gonads	adult_gonads	x	x	3	3	2	0.0542	1.5309	0.0354
FBgn0034793	embryonic	x	x	x	x	embryonic_gonads	x	x	x	x	embryonic_gonads	embryonic_gonads	x	x	x	4	4	3	0.1162	2.1051	0.0552
FBgn0034814	embryonic	x	x	x	x	embryonic_gonads	x	x	x	x	embryonic_gonads	embryonic_gonads	x	x	x	4	3	3	0.1289	2.0055	0.0643
FBgn0034816	adult	adult	adult	adult	x	adult_testis	adult_testis	adult_testis	adult_testis	x	adult_gonads	adult_gonads	adult_gonads	adult_gonads	x	27	24	3	0.061	2.9487	0.0207
FBgn0034821	embryonic	embryonic	embryonic	embryonic	embryonic	embryonic_general	embryonic_general	embryonic_general	embryonic_general	embryonic_general	embryonic_general	embryonic_general	embryonic_general	embryonic_general	embryonic_general	5	2	1	0.1576	1.6002	0.0985
FBgn0034824	adult	x	x	x	x	adult_testis	adult_testis	adult_testis	x	x	adult_gonads	adult_gonads	adult_gonads	x	x	2	x	2	0.3282	1.6978	0.1933
FBgn0034826	adult	adult	adult	adult	adult	adult_testis	adult_testis	adult_testis	adult_testis	adult_testis	adult_gonads	adult_gonads	adult_gonads	adult_gonads	adult_gonads	3	3	1	0.3629	2.6439	0.1373
FBgn0034834	adult	adult	adult	adult	adult	adult_testis	adult_testis	adult_testis	adult_testis	adult_testis	adult_gonads	adult_gonads	adult_gonads	adult_gonads	adult_gonads	7	1	5	0.2801	2.0395	0.1374
FBgn0034838	larval_pupal	x	x	x	x	adult_testis	adult_testis	x	x	x	adult_gonads	adult_gonads	x	x	x	8	8	1	0.5154	2.5059	0.2057
FBgn0034840	adult	x	x	x	x	adult_testis	adult_testis	adult_testis	adult_testis	x	adult_gonads	adult_gonads	adult_gonads	x	x	1	1	2	0.2748	2.1206	0.1296
FBgn0034850	adult	adult	adult	adult	adult	adult_testis	adult_testis	adult_testis	x	x	adult_gonads	adult_gonads	adult_gonads	x	x	6	4	1	0.2542	1.6125	0.1576
FBgn0034854	larval_pupal	larval_pupal	x	x	x	x	x	x	x	x	x	x	x	x	x	4	3	2	0.18	1.9418	0.0927
FBgn0034856	adult	adult	adult	adult	adult	adult_general	adult_general	adult_general	adult_general	adult_general	adult_general	adult_general	adult_general	adult_general	adult_general	2	1	2	0.0858	1.9381	0.0443
FBgn0034858	embryonic	x	x	x	x	adult_ovary	x	x	x	x	adult_gonads	x	x	x	x	3	3	2	0.1567	1.4136	0.1108
FBgn0034863	larval_pupal	x	x	x	x	adult_testis	adult_testis	x	x	x	adult_gonads	x	x	x	x	8	7	5	0.2981	2.5129	0.1186
FBgn0034873	embryonic	embryonic	x	x	x	embryonic_general	embryonic_general	x	x	x	embryonic_general	embryonic_general	x	x	x	3	1	1	0.1134	1.858	0.061
FBgn0034878	embryonic	embryonic	embryonic	embryonic	x	embryonic_general	x	x	x	x	embryonic_general	embryonic_general	x	x	x	1	1	1	0.2167	3.1624	0.0685
FBgn0034897	larval_pupal	larval_pupal	x	x	x	x	x	x	x	x	x	x	x	x	x	9	9	5	0.0488	0.9114	0.0535
FBgn0034903	larval_pupal	larval_pupal	larval_pupal	larval_pupal	x	x	x	x	x	x	x	x	x	x	x	3	2	1	0.1788	1.2719	0.1406
FBgn0034913	embryonic	embryonic	x	x	x	adult_testis	x	x	x	x	adult_gonads	x	x	x	x	18	18	3	0.1086	2.4546	0.0443
FBgn0034919	adult	x	x	x	x	adult_testis	adult_testis	adult_testis	x	x	adult_gonads	adult_gonads	adult_gonads	x	x	3	3	2	0.0995	3.0489	0.0326
FBgn0034921	adult	adult	x	x	x	adult_ovary	adult_ovary	adult_ovary	x	x	adult_gonads	x	x	x	x	7	7	3	0.0738	2.3312	0.0317
FBgn0034923	adult	x	x	x	x	adult_testis	x	x	x	x	adult_gonads	x	x	x	x	1	1	1	0.2974	2.3335	0.1275
FBgn0034924	embryonic	x	x	x	x	adult_general	x	x	x	x	adult_general	x	x	x	x	3	2	1	0.5064	1.9505	0.2596
FBgn0034946	adult	x	x	x	x	adult_ovary	adult_ovary	adult_ovary	x	x	adult_gonads	adult_gonads	adult_gonads	x	x	1	1	1	0.164	1.6551	0.0991
FBgn0034950	adult	x	x	x	x	adult_general	adult_general	x	x	x	adult_general	adult_general	x	x	x	1	1	1	0.0875	2.052	0.0427
FBgn0034951	larval_pupal	larval_pupal	x	x	x	adult_testis	x	x	x	x	adult_gonads	x	x	x	x	2	x	1	0.0754	1.5665	0.0481
FBgn0034963	embryonic	embryonic	x	x	x	embryonic_gonads	x	x	x	x	embryonic_gonads	embryonic_gonads	embryonic_gonads	x	x	5	5	2	0.0391	2.2307	0.0175
FBgn0034964	adult	x	x	x	x	adult_ovary	x	x	x	x	adult_gonads	adult_gonads	x	x	x	4	3	2	0.0673	2.3185	0.029
FBgn0034968	embryonic	x	x	x	x	embryonic_gonads	embryonic_gonads	x	x	x	embryonic_gonads	embryonic_gonads	x	x	x	11	8	1	0.0079	0.645	0.0122
FBgn0034970	larval_pupal	larval_pupal	x	x	x	x	x	x	x	x	x	x	x	x	x	9	6	3	0.1026	1.0679	0.0961
FBgn0034971	larval_pupal	x	x	x	x	embryonic_general	x	x	x	x	embryonic_general	x	x	x	x	1	x	1	0.0456	1.1428	0.0399
FBgn0034982	adult	adult	x	x	x	adult_ovary	adult_ovary	x	x	x	adult_gonads	adult_gonads	adult_gonads	adult_gonads	x	3	3	1	0.058	1.7985	0.0323
FBgn0034986	larval_pupal	x	x	x	x	adult_ovary	x	x	x	x	embryonic_gonads	x	x	x	x	14	6	5	0.032	2.2631	0.0141
FBgn0034997	larval_pupal	larval_pupal	x	x	x	x	x	x	x	x	x	x	x	x	x	2	2	1	0.0569	2.0369	0.0279
FBgn0034999	adult	adult	adult	x	x	adult_testis	adult_testis	x	x	x	adult_gonads	adult_gonads	x	x	x	5	5	1	0.1423	2.3289	0.0611
FBgn0035006	larval_pupal	larval_pupal	larval_pupal	larval_pupal	x	x	x	x	x	x	x	x	x	x	x	3	2	3	0.1318	2.448	0.0538
FBgn0035007	adult	adult	adult	adult	adult	adult_testis	adult_testis	adult_testis	adult_testis	x	adult_gonads	adult_gonads	adult_gonads	adult_gonads	x	11	5	4	0.1341	2.5659	0.0523
FBgn0035014	adult	adult	adult	adult	adult	adult_testis	adult_testis	adult_testis	adult_testis	adult_testis	adult_gonads	adult_gonads	adult_gonads	adult_gonads	adult_gonads	2	2	1	0.3699	1.3119	0.2819
FBgn0035016	larval_pupal	x	x	x	x	x	x	x	x	x	x	x	x	x	x	4	3	2	0.0233	1.6103	0.0145
FBgn0035021	embryonic	x	x	x	x	embryonic_general	x	x	x	x	embryonic_general	x	x	x	x	7	5	3	0.2713	1.7544	0.1546
FBgn0035027	embryonic	x	x	x	x	embryonic_general	x	x	x	x	embryonic_general	x	x	x	x	1	x	1	0.046	1.7126	0.0269
FBgn0035028	larval_pupal	x	x	x	x	embryonic_general	x	x	x	x	embryonic_general	x	x	x	x	1	x	1	0.1071	1.8126	0.0591
FBgn0035033	embryonic	embryonic	embryonic	embryonic	embryonic	embryonic_gonads	embryonic_gonads	x	x	x	embryonic_gonads	embryonic_gonads	x	x	x	6	4	4	0.0962	2.2788	0.0422
FBgn0035036	adult	adult	x	x	x	adult_testis	adult_testis	x	x	x	adult_gonads	adult_gonads	adult_gonads	x	x	1	1	1	0.1534	1.8437	0.0832
FBgn0035044	embryonic	x	x	x	x	embryonic_gonads	embryonic_gonads	embryonic_gonads	x	x	embryonic_gonads	embryonic_gonads	embryonic_gonads	x	x	1	1	1	0.0954	1.653	0.0577
FBgn0035046	adult	x	x	x	x	embryonic_gonads	embryonic_gonads	x	x	x	embryonic_gonads	embryonic_gonads	x	x	x	5	3	4	0.0616	1.2228	0.0504
FBgn0035047	adult	adult	x	x	x	adult_testis	adult_testis	adult_testis	adult_testis	x	adult_gonads	adult_gonads	adult_gonads	adult_gonads	x	3	1	1	0.2348	1.7702	0.1326
FBgn0035059	adult	adult	adult	adult	x	adult_ovary	x	x	x	x	adult_general	adult_general	x	x	x	2	2	1	0.103	2.075	0.0496
FBgn0035063	adult	adult	adult	adult	adult	adult_general	adult_general	adult_general	adult_general	adult_general	adult_general	adult_general	adult_general	adult_general	adult_general	2	1	1	0.1392	3.2249	0.0432
FBgn0035069	adult	adult	adult	adult	adult	adult_testis	adult_testis	adult_testis	adult_testis	adult_testis	adult_gonads	adult_gonads	adult_gonads	adult_gonads	adult_gonads	1	1	1	0.2801	3.5479	0.079
FBgn0035073	embryonic	embryonic	embryonic	embryonic	embryonic	embryonic_general	embryonic_general	embryonic_general	embryonic_general	embryonic_general	embryonic_general	embryonic_general	embryonic_general	embryonic_general	embryonic_general	2	2	1	0.212	2.2792	0.093
FBgn0035084	embryonic	embryonic	embryonic	x	x	embryonic_general	embryonic_general	x	x	x	embryonic_general	embryonic_general	x	x	x	16	9	1	0.1812	2.0701	0.0876
FBgn0035101	embryonic	x	x	x	x	adult_general	x	x	x	x	adult_general	x	x	x	x	14	14	3	0.1216	1.8187	0.0669
FBgn0035102	embryonic	embryonic	x	x	x	adult_ovary	x	x	x	x	embryonic_general	x	x	x	x	1	1	1	0.1666	2.6994	0.0617
FBgn0035103	embryonic	x	x	x	x	embryonic_general	x	x	x	x	embryonic_general	x	x	x	x	6	6	3	0.0183	2.0884	0.0088
FBgn0035107	larval_pupal	x	x	x	x	adult_ovary	x	x	x	x	adult_gonads	x	x	x	x	33	32	6	0.0684	1.7344	0.0395
FBgn0035110	larval_pupal	larval_pupal	x	x	x	embryonic_gonads	x	x	x	x	embryonic_gonads	x	x	x	x	6	6	3	0.1076	2.7947	0.0385
FBgn0035127	embryonic	embryonic	embryonic	embryonic	embryonic	embryonic_general	embryonic_general	embryonic_general	embryonic_general	embryonic_general	embryonic_general	embryonic_general	embryonic_general	embryonic_general	embryonic_general	1	x	1	0.5468	1.3408	0.4078
FBgn0035128	adult	adult	adult	x	x	adult_testis	adult_testis	adult_testis	adult_testis	x	adult_gonads	adult_gonads	adult_gonads	adult_gonads	x	1	1	1	0.1398	1.89	0.074
FBgn0035136	embryonic	x	x	x	x	embryonic_general	x	x	x	x	embryonic_general	x	x	x	x	20	18	4	0.0444	3.0145	0.0147
FBgn0035144	adult	adult	x	x	x	adult_general	adult_general	x	x	x	adult_general	adult_general	x	x	x	1	1	1	0.1457	1.88	0.0775
FBgn0035147	embryonic	x	x	x	x	embryonic_general	x	x	x	x	embryonic_general	x	x	x	x	3	2	3	0.0155	1.5547	0.0099
FBgn0035149	larval_pupal	x	x	x	x	adult_testis	adult_testis	x	x	x	adult_gonads	adult_gonads	x	x	x	4	3	1	0.0649	3.0515	0.0213
FBgn0035153	embryonic	x	x	x	x	adult_ovary	adult_ovary	x	x	x	embryonic_general	x	x	x	x	4	3	3	0.184	1.8098	0.1017
FBgn0035156	embryonic	x	x	x	x	embryonic_general	x	x	x	x	embryonic_general	x	x	x	x	3	3	2	0.0649	2.2126	0.0294
FBgn0035163	adult	x	x	x	x	adult_general	x	x	x	x	adult_general	x	x	x	x	1	x	1	0.0642	1.8816	0.0341
FBgn0035165	larval_pupal	larval_pupal	x	x	x	x	x	x	x	x	x	x	x	x	x	2	x	2	0.1099	1.7783	0.0618
FBgn0035169	adult	x	x	x	x	adult_general	adult_general	x	x	x	adult_general	adult_general	x	x	x	1	1	1	0.1727	2.7199	0.0635
FBgn0035181	larval_pupal	larval_pupal	x	x	x	x	x	x	x	x	x	x	x	x	x	7	7	2	0.0252	2.5389	0.0099
FBgn0035193	larval_pupal	larval_pupal	larval_pupal	x	x	x	x	x	x	x	x	x	x	x	x	10	8	3	0.1522	1.8984	0.0802
FBgn0035194	embryonic	embryonic	embryonic	embryonic	embryonic	embryonic_gonads	embryonic_gonads	embryonic_gonads	embryonic_gonads	embryonic_gonads	embryonic_gonads	embryonic_gonads	embryonic_gonads	embryonic_gonads	embryonic_gonads	1	1	1	0.048	3.4376	0.014
FBgn0035195	adult	x	x	x	x	adult_testis	adult_testis	x	x	x	adult_gonads	x	x	x	x	1	1	1	0.1246	1.8276	0.0682
FBgn0035199	larval_pupal	larval_pupal	x	x	x	x	x	x	x	x	x	x	x	x	x	2	2	1	0.0871	1.3455	0.0648
FBgn0035205	embryonic	embryonic	x	x	x	embryonic_general	x	x	x	x	embryonic_general	embryonic_general	embryonic_general	x	x	1	1	1	0.0302	1.7963	0.0168
FBgn0035208	embryonic	embryonic	embryonic	embryonic	embryonic	embryonic_general	embryonic_general	embryonic_general	embryonic_general	embryonic_general	embryonic_general	embryonic_general	embryonic_general	embryonic_general	embryonic_general	44	33	1	0.2029	1.0653	0.1905
FBgn0035210	larval_pupal	x	x	x	x	x	x	x	x	x	x	x	x	x	x	11	2	2	0.2168	2.6417	0.0821
FBgn0035213	embryonic	embryonic	embryonic	embryonic	x	embryonic_general	embryonic_general	x	x	x	embryonic_general	embryonic_general	embryonic_general	x	x	70	62	6	0.4813	2.153	0.2235
FBgn0035217	adult	adult	adult	adult	adult	adult_testis	adult_testis	adult_testis	adult_testis	x	adult_gonads	adult_gonads	adult_gonads	adult_gonads	x	2	2	2	0.4661	2.3406	0.1991
FBgn0035218	adult	adult	adult	adult	adult	adult_testis	adult_testis	adult_testis	adult_testis	x	adult_gonads	adult_gonads	adult_gonads	adult_gonads	x	28	16	5	0.1264	2.156	0.0586
FBgn0035235	larval_pupal	larval_pupal	x	x	x	x	x	x	x	x	x	x	x	x	x	11	4	4	0.2476	1.7217	0.1438
FBgn0035246	adult	adult	x	x	x	adult_general	adult_general	adult_general	x	x	adult_general	adult_general	adult_general	x	x	7	7	2	0.0588	2.7384	0.0215
FBgn0035247	embryonic	x	x	x	x	embryonic_gonads	x	x	x	x	embryonic_gonads	x	x	x	x	8	2	2	0.1013	2.35	0.0431
FBgn0035251	adult	x	x	x	x	adult_general	x	x	x	x	adult_general	x	x	x	x	27	16	3	0.0676	2.088	0.0324
FBgn0035252	embryonic	embryonic	embryonic	x	x	embryonic_general	embryonic_general	embryonic_general	x	x	embryonic_general	embryonic_general	embryonic_general	x	x	3	1	2	0.0642	1.6944	0.0379
FBgn0035254	embryonic	x	x	x	x	adult_ovary	adult_ovary	adult_ovary	x	x	adult_gonads	x	x	x	x	5	4	1	0.075	2.3498	0.0319
FBgn0035271	adult	adult	adult	adult	adult	adult_testis	adult_testis	adult_testis	adult_testis	adult_testis	adult_gonads	adult_gonads	adult_gonads	adult_gonads	adult_gonads	15	15	3	0.0092	6.1918	0.0015
FBgn0035272	embryonic	embryonic	embryonic	x	x	embryonic_general	embryonic_general	x	x	x	embryonic_general	embryonic_general	embryonic_general	x	x	1	1	1	0.1233	2.4624	0.0501
FBgn0035273	adult	adult	adult	adult	adult	adult_testis	adult_testis	adult_testis	x	x	adult_gonads	adult_gonads	adult_gonads	x	x	8	8	2	0.0808	2.733	0.0296
FBgn0035276	larval_pupal	x	x	x	x	adult_testis	adult_testis	x	x	x	adult_gonads	x	x	x	x	8	8	2	0.0986	1.865	0.0529
FBgn0035280	embryonic	embryonic	x	x	x	embryonic_general	x	x	x	x	embryonic_general	x	x	x	x	2	x	1	0.0384	0.9552	0.0402
FBgn0035281	adult	adult	x	x	x	adult_general	adult_general	x	x	x	adult_general	adult_general	x	x	x	3	1	1	0.0348	0.8894	0.0391
FBgn0035294	adult	x	x	x	x	adult_testis	x	x	x	x	adult_gonads	adult_gonads	x	x	x	10	10	5	0.0619	2.9466	0.021
FBgn0035296	adult	adult	x	x	x	embryonic_gonads	x	x	x	x	embryonic_gonads	x	x	x	x	2	2	2	0.0745	1.8637	0.04
FBgn0035316	adult	adult	adult	adult	adult	adult_testis	adult_testis	adult_testis	adult_testis	adult_testis	adult_gonads	adult_gonads	adult_gonads	adult_gonads	adult_gonads	1	x	1	0.2946	2.0955	0.1406
FBgn0035360	larval_pupal	x	x	x	x	x	x	x	x	x	x	x	x	x	x	1	1	1	0.2142	1.7108	0.1252
FBgn0035374	embryonic	x	x	x	x	adult_ovary	adult_ovary	x	x	x	adult_gonads	adult_gonads	x	x	x	2	2	2	0.1214	2.2206	0.0547
FBgn0035379	embryonic	x	x	x	x	embryonic_general	x	x	x	x	embryonic_general	x	x	x	x	3	3	1	0.1263	1.2107	0.1043
FBgn0035383	embryonic	embryonic	x	x	x	embryonic_general	embryonic_general	x	x	x	embryonic_general	embryonic_general	embryonic_general	x	x	7	6	4	0.0827	1.8057	0.0458
FBgn0035392	adult	x	x	x	x	adult_general	x	x	x	x	adult_general	x	x	x	x	2	2	1	0.1319	2.2163	0.0595
FBgn0035393	embryonic	embryonic	embryonic	x	x	embryonic_general	embryonic_general	embryonic_general	x	x	embryonic_general	embryonic_general	embryonic_general	x	x	2	2	1	0.1595	2.6029	0.0613
FBgn0035397	embryonic	embryonic	embryonic	embryonic	x	embryonic_general	embryonic_general	x	x	x	embryonic_general	embryonic_general	x	x	x	59	54	7	0.062	0.8607	0.072
FBgn0035402	embryonic	x	x	x	x	adult_testis	x	x	x	x	adult_gonads	x	x	x	x	1	1	1	0.0699	2.1187	0.033
FBgn0035404	adult	x	x	x	x	embryonic_gonads	embryonic_gonads	x	x	x	embryonic_gonads	embryonic_gonads	x	x	x	5	5	1	0.0428	1.6378	0.0261
FBgn0035405	embryonic	x	x	x	x	embryonic_general	embryonic_general	x	x	x	embryonic_general	embryonic_general	x	x	x	2	2	1	0.1595	2.5536	0.0625
FBgn0035407	adult	adult	x	x	x	adult_testis	adult_testis	adult_testis	adult_testis	x	adult_gonads	adult_gonads	adult_gonads	adult_gonads	x	3	3	2	0.2325	2.1354	0.1089
FBgn0035414	embryonic	embryonic	embryonic	embryonic	x	embryonic_general	x	x	x	x	embryonic_general	embryonic_general	embryonic_general	x	x	5	4	2	0.4441	2.4663	0.1801
FBgn0035421	embryonic	x	x	x	x	embryonic_general	x	x	x	x	embryonic_general	x	x	x	x	3	3	2	0.081	2.3032	0.0352
FBgn0035422	adult	x	x	x	x	adult_ovary	x	x	x	x	embryonic_gonads	x	x	x	x	3	3	1	0.0112	0.629	0.0178
FBgn0035423	embryonic	x	x	x	x	embryonic_gonads	embryonic_gonads	x	x	x	embryonic_gonads	embryonic_gonads	embryonic_gonads	x	x	4	x	2	0.0001	0.5873	0.0001
FBgn0035429	larval_pupal	larval_pupal	larval_pupal	x	x	x	x	x	x	x	x	x	x	x	x	1	1	1	0.1673	1.686	0.0992
FBgn0035431	embryonic	x	x	x	x	adult_testis	x	x	x	x	adult_gonads	x	x	x	x	1	1	1	0.0369	1.1995	0.0307
FBgn0035432	embryonic	x	x	x	x	embryonic_general	x	x	x	x	embryonic_general	x	x	x	x	2	1	1	0.0413	1.4666	0.0282
FBgn0035436	adult	x	x	x	x	adult_testis	adult_testis	x	x	x	adult_gonads	adult_gonads	x	x	x	3	3	3	0.094	2.5017	0.0376
FBgn0035437	adult	x	x	x	x	adult_testis	adult_testis	adult_testis	x	x	adult_gonads	adult_gonads	x	x	x	4	4	2	0.0226	2.0046	0.0113
FBgn0035438	larval_pupal	x	x	x	x	x	x	x	x	x	x	x	x	x	x	2	2	1	0.0758	1.498	0.0506
FBgn0035443	adult	adult	adult	x	x	adult_ovary	adult_ovary	adult_ovary	adult_ovary	x	adult_gonads	adult_gonads	adult_gonads	adult_gonads	x	14	14	1	0.2746	1.671	0.1644
FBgn0035444	embryonic	embryonic	x	x	x	embryonic_gonads	embryonic_gonads	embryonic_gonads	embryonic_gonads	x	embryonic_gonads	embryonic_gonads	embryonic_gonads	embryonic_gonads	x	1	1	1	0.2	1.7684	0.1131
FBgn0035461	adult	x	x	x	x	adult_testis	adult_testis	x	x	x	adult_gonads	adult_gonads	x	x	x	6	6	3	0.3207	2.4692	0.1299
FBgn0035469	adult	adult	adult	adult	adult	adult_general	adult_general	adult_general	adult_general	adult_general	adult_general	adult_general	adult_general	adult_general	adult_general	3	3	1	0.0796	1.383	0.0575
FBgn0035477	adult	adult	adult	adult	adult	adult_testis	adult_testis	adult_testis	adult_testis	x	adult_gonads	adult_gonads	adult_gonads	x	x	1	1	1	0.0537	2.0897	0.0257
FBgn0035482	embryonic	x	x	x	x	adult_general	x	x	x	x	adult_general	x	x	x	x	3	3	1	0.146	1.7732	0.0824
FBgn0035483	adult	x	x	x	x	adult_testis	adult_testis	adult_testis	x	x	adult_gonads	adult_gonads	adult_gonads	x	x	1	1	1	0.1101	2.1113	0.0522
FBgn0035484	adult	x	x	x	x	adult_general	x	x	x	x	adult_general	x	x	x	x	1	1	1	0.1224	1.3788	0.0887
FBgn0035489	embryonic	x	x	x	x	embryonic_general	x	x	x	x	embryonic_general	x	x	x	x	48	48	5	0.113	1.4144	0.0799
FBgn0035491	adult	adult	adult	adult	adult	adult_testis	adult_testis	adult_testis	adult_testis	adult_testis	adult_gonads	adult_gonads	adult_gonads	adult_gonads	adult_gonads	12	12	5	0.3014	1.9245	0.1566
FBgn0035495	adult	adult	x	x	x	adult_general	adult_general	x	x	x	adult_general	adult_general	x	x	x	2	1	2	0.3332	0.4837	0.6888
FBgn0035497	adult	x	x	x	x	adult_testis	adult_testis	adult_testis	x	x	adult_gonads	adult_gonads	adult_gonads	x	x	7	6	2	0.144	1.2643	0.1139
FBgn0035510	adult	adult	adult	adult	adult	adult_general	adult_general	adult_general	adult_general	adult_general	adult_general	adult_general	adult_general	adult_general	adult_general	16	12	1	0.0514	0.9023	0.0569
FBgn0035513	larval_pupal	larval_pupal	larval_pupal	x	x	x	x	x	x	x	x	x	x	x	x	46	46	11	0.0671	0.62	0.1082
FBgn0035514	larval_pupal	larval_pupal	larval_pupal	x	x	x	x	x	x	x	x	x	x	x	x	1	1	1	0.0157	1.3693	0.0115
FBgn0035526	embryonic	x	x	x	x	embryonic_gonads	x	x	x	x	embryonic_gonads	embryonic_gonads	x	x	x	2	2	2	0.0644	3.4115	0.0189
FBgn0035529	larval_pupal	x	x	x	x	embryonic_gonads	x	x	x	x	embryonic_gonads	embryonic_gonads	x	x	x	1	1	1	0.0233	2.4494	0.0095
FBgn0035533	embryonic	embryonic	embryonic	x	x	embryonic_general	x	x	x	x	embryonic_general	embryonic_general	embryonic_general	x	x	3	3	2	0.0453	0.8299	0.0546
FBgn0035534	adult	adult	x	x	x	adult_ovary	adult_ovary	adult_ovary	x	x	adult_gonads	adult_gonads	x	x	x	4	4	1	0.0691	2.1686	0.0319
FBgn0035539	larval_pupal	larval_pupal	larval_pupal	x	x	x	x	x	x	x	x	x	x	x	x	13	9	4	0.1357	1.6055	0.0845
FBgn0035542	adult	adult	x	x	x	adult_testis	x	x	x	x	adult_general	x	x	x	x	7	7	3	0.1568	0.9043	0.1734
FBgn0035545	embryonic	embryonic	x	x	x	embryonic_general	embryonic_general	x	x	x	embryonic_general	embryonic_general	x	x	x	10	10	2	0.1629	0.9151	0.178
FBgn0035546	adult	adult	adult	adult	adult	adult_general	adult_general	adult_general	adult_general	adult_general	adult_general	adult_general	adult_general	adult_general	adult_general	5	5	3	0.2532	1.2879	0.1966
FBgn0035550	larval_pupal	larval_pupal	larval_pupal	larval_pupal	larval_pupal	x	x	x	x	x	x	x	x	x	x	5	5	1	0.2106	1.5005	0.1404
FBgn0035587	embryonic	embryonic	embryonic	embryonic	embryonic	embryonic_general	embryonic_general	embryonic_general	embryonic_general	embryonic_general	embryonic_general	embryonic_general	embryonic_general	embryonic_general	embryonic_general	5	5	3	0.165	2.1819	0.0756
FBgn0035590	embryonic	embryonic	embryonic	embryonic	embryonic	embryonic_gonads	embryonic_gonads	embryonic_gonads	x	x	embryonic_gonads	embryonic_gonads	embryonic_gonads	x	x	2	2	1	0.1692	1.7743	0.0954
FBgn0035591	embryonic	x	x	x	x	adult_general	x	x	x	x	adult_general	x	x	x	x	1	1	1	0.178	1.8714	0.0951
FBgn0035592	embryonic	embryonic	embryonic	embryonic	embryonic	embryonic_gonads	embryonic_gonads	embryonic_gonads	embryonic_gonads	x	embryonic_gonads	embryonic_gonads	embryonic_gonads	embryonic_gonads	x	1	1	1	0.0301	2.4144	0.0125
FBgn0035593	adult	adult	x	x	x	adult_testis	adult_testis	x	x	x	adult_gonads	adult_gonads	x	x	x	3	2	1	0.1081	2.0274	0.0533
FBgn0035600	adult	x	x	x	x	adult_general	x	x	x	x	adult_general	x	x	x	x	3	x	1	0.0349	0.9043	0.0386
FBgn0035602	embryonic	embryonic	embryonic	embryonic	embryonic	embryonic_gonads	embryonic_gonads	embryonic_gonads	embryonic_gonads	x	embryonic_gonads	embryonic_gonads	embryonic_gonads	embryonic_gonads	x	1	1	1	0.0672	2.3253	0.0289
FBgn0035603	embryonic	embryonic	x	x	x	adult_testis	x	x	x	x	adult_gonads	x	x	x	x	2	2	2	0.0792	2.5071	0.0316
FBgn0035617	embryonic	embryonic	embryonic	embryonic	x	embryonic_gonads	x	x	x	x	embryonic_gonads	x	x	x	x	4	3	1	0.3312	1.7884	0.1852
FBgn0035622	embryonic	x	x	x	x	embryonic_general	x	x	x	x	embryonic_general	x	x	x	x	1	1	1	0.0212	2.0708	0.0102
FBgn0035630	embryonic	x	x	x	x	adult_ovary	adult_ovary	x	x	x	adult_gonads	x	x	x	x	3	3	1	0.0396	0.9888	0.0401
FBgn0035640	embryonic	embryonic	embryonic	embryonic	embryonic	embryonic_gonads	embryonic_gonads	embryonic_gonads	x	x	embryonic_gonads	embryonic_gonads	embryonic_gonads	x	x	44	41	1	0.0433	2.1187	0.0204
FBgn0035644	embryonic	embryonic	embryonic	x	x	embryonic_general	x	x	x	x	embryonic_general	x	x	x	x	5	5	2	0.0306	1.6902	0.0181
FBgn0035670	larval_pupal	larval_pupal	larval_pupal	x	x	x	x	x	x	x	x	x	x	x	x	1	1	1	0.1677	1.5035	0.1115
FBgn0035674	embryonic	embryonic	embryonic	embryonic	embryonic	embryonic_general	embryonic_general	embryonic_general	embryonic_general	embryonic_general	embryonic_general	embryonic_general	embryonic_general	embryonic_general	embryonic_general	1	1	1	0.1381	2.2714	0.0608
FBgn0035675	embryonic	embryonic	embryonic	embryonic	embryonic	embryonic_general	embryonic_general	embryonic_general	embryonic_general	embryonic_general	embryonic_general	embryonic_general	embryonic_general	embryonic_general	embryonic_general	4	4	4	0.0093	1.9508	0.0048
FBgn0035676	adult	adult	adult	adult	adult	adult_general	adult_general	adult_general	adult_general	adult_general	adult_general	adult_general	adult_general	adult_general	adult_general	6	3	2	0.0738	1.7945	0.0411
FBgn0035687	adult	adult	adult	adult	adult	adult_testis	adult_testis	adult_testis	adult_testis	adult_testis	adult_gonads	adult_gonads	adult_gonads	adult_gonads	adult_gonads	1	1	1	0.125	1.6946	0.0738
FBgn0035692	larval_pupal	x	x	x	x	x	x	x	x	x	x	x	x	x	x	1	1	1	0.0002	1.5959	0.0001
FBgn0035696	larval_pupal	larval_pupal	x	x	x	x	x	x	x	x	x	x	x	x	x	6	6	1	0.045	1.2903	0.0349
FBgn0035704	adult	adult	x	x	x	adult_testis	adult_testis	adult_testis	adult_testis	x	adult_gonads	adult_gonads	adult_gonads	x	x	1	1	1	0.0759	1.8229	0.0416
FBgn0035707	adult	adult	x	x	x	adult_testis	adult_testis	adult_testis	adult_testis	x	adult_gonads	adult_gonads	adult_gonads	x	x	56	37	2	0.1579	1.9791	0.0798
FBgn0035721	embryonic	embryonic	embryonic	embryonic	embryonic	embryonic_general	embryonic_general	embryonic_general	embryonic_general	embryonic_general	embryonic_general	embryonic_general	embryonic_general	embryonic_general	embryonic_general	3	3	3	0.1513	2.5864	0.0585
FBgn0035722	embryonic	embryonic	embryonic	x	x	embryonic_general	embryonic_general	embryonic_general	x	x	embryonic_general	embryonic_general	embryonic_general	x	x	4	4	1	0.1187	1.4131	0.084
FBgn0035730	adult	adult	adult	adult	adult	adult_testis	adult_testis	adult_testis	adult_testis	x	adult_gonads	adult_gonads	adult_gonads	adult_gonads	x	12	12	4	0.4817	2.4497	0.1966
FBgn0035737	larval_pupal	larval_pupal	larval_pupal	x	x	x	x	x	x	x	x	x	x	x	x	2	2	1	0.0624	1.5066	0.0414
FBgn0035753	adult	x	x	x	x	adult_general	x	x	x	x	adult_general	x	x	x	x	5	4	1	0.0267	0.637	0.0419
FBgn0035754	embryonic	embryonic	x	x	x	adult_testis	x	x	x	x	adult_gonads	x	x	x	x	29	19	3	0.0389	3.141	0.0124
FBgn0035755	adult	x	x	x	x	adult_general	x	x	x	x	adult_general	x	x	x	x	5	5	2	0.0226	1.3491	0.0168
FBgn0035756	adult	adult	adult	adult	adult	adult_general	adult_general	x	x	x	adult_general	adult_general	x	x	x	9	7	1	0.0208	1.4242	0.0146
FBgn0035762	adult	adult	adult	adult	x	adult_ovary	x	x	x	x	adult_gonads	adult_gonads	adult_gonads	adult_gonads	x	2	1	1	0.0788	1.4874	0.053
FBgn0035771	embryonic	embryonic	x	x	x	embryonic_general	x	x	x	x	embryonic_general	x	x	x	x	1	1	1	0.0322	1.852	0.0174
FBgn0035791	larval_pupal	larval_pupal	larval_pupal	larval_pupal	larval_pupal	x	x	x	x	x	x	x	x	x	x	7	2	1	0.3836	2.6166	0.1466
FBgn0035793	embryonic	embryonic	x	x	x	adult_testis	x	x	x	x	adult_gonads	x	x	x	x	11	8	3	0.2147	1.3981	0.1536
FBgn0035800	adult	adult	adult	adult	adult	adult_testis	adult_testis	adult_testis	adult_testis	adult_testis	adult_gonads	adult_gonads	adult_gonads	adult_gonads	adult_gonads	6	5	1	0.3897	2.0714	0.1881
FBgn0035802	larval_pupal	larval_pupal	x	x	x	adult_ovary	adult_ovary	x	x	x	x	x	x	x	x	19	17	2	0.1085	1.1097	0.0978
FBgn0035807	embryonic	x	x	x	x	embryonic_general	x	x	x	x	embryonic_general	x	x	x	x	2	2	1	0.0617	1.1091	0.0556
FBgn0035811	adult	x	x	x	x	adult_ovary	x	x	x	x	adult_general	x	x	x	x	3	3	1	0.0238	0.9995	0.0238
FBgn0035817	adult	adult	adult	adult	adult	adult_general	adult_general	adult_general	adult_general	adult_general	adult_general	adult_general	adult_general	adult_general	adult_general	2	2	1	0.0196	1.411	0.0139
FBgn0035823	adult	adult	adult	adult	adult	adult_testis	adult_testis	adult_testis	adult_testis	x	adult_gonads	adult_gonads	adult_gonads	adult_gonads	x	10	7	1	0.187	1.417	0.132
FBgn0035824	adult	adult	adult	adult	adult	adult_ovary	adult_ovary	adult_ovary	adult_ovary	adult_ovary	adult_gonads	adult_gonads	adult_gonads	adult_gonads	adult_gonads	5	2	1	0.1174	1.6398	0.0716
FBgn0035825	embryonic	embryonic	embryonic	embryonic	embryonic	embryonic_general	embryonic_general	embryonic_general	embryonic_general	embryonic_general	embryonic_general	embryonic_general	embryonic_general	embryonic_general	embryonic_general	1	1	1	0.0893	1.8187	0.0491
FBgn0035827	embryonic	x	x	x	x	embryonic_general	x	x	x	x	embryonic_general	x	x	x	x	3	1	2	0.0525	1.2582	0.0417
FBgn0035829	embryonic	embryonic	x	x	x	embryonic_gonads	x	x	x	x	embryonic_gonads	embryonic_gonads	embryonic_gonads	x	x	3	3	3	0.1608	1.9244	0.0835
FBgn0035831	embryonic	x	x	x	x	adult_general	x	x	x	x	adult_general	x	x	x	x	1	1	1	0.161	3.0855	0.0522
FBgn0035838	embryonic	embryonic	x	x	x	adult_testis	x	x	x	x	embryonic_general	x	x	x	x	2	2	1	0.1635	2.0479	0.0798
FBgn0035849	adult	adult	adult	adult	x	adult_ovary	adult_ovary	adult_ovary	adult_ovary	x	adult_gonads	adult_gonads	x	x	x	14	10	3	0.0502	1.971	0.0255
FBgn0035852	larval_pupal	x	x	x	x	adult_testis	adult_testis	x	x	x	adult_gonads	adult_gonads	x	x	x	10	6	3	0.1969	1.913	0.1029
FBgn0035853	embryonic	x	x	x	x	embryonic_gonads	embryonic_gonads	x	x	x	embryonic_gonads	embryonic_gonads	x	x	x	9	4	2	0.0419	1.184	0.0354
FBgn0035855	adult	adult	adult	adult	adult	adult_testis	adult_testis	x	x	x	adult_gonads	adult_gonads	x	x	x	1	1	1	0.6205	1.9415	0.3196
FBgn0035860	adult	adult	x	x	x	adult_testis	adult_testis	adult_testis	adult_testis	x	adult_gonads	adult_gonads	adult_gonads	x	x	5	4	3	0.2376	1.3954	0.1703
FBgn0035872	embryonic	x	x	x	x	embryonic_general	x	x	x	x	embryonic_general	x	x	x	x	7	6	4	0.0366	1.1652	0.0314
FBgn0035878	embryonic	x	x	x	x	adult_ovary	x	x	x	x	adult_gonads	adult_gonads	x	x	x	7	4	4	0.0673	1.7297	0.0389
FBgn0035890	adult	adult	x	x	x	adult_testis	adult_testis	adult_testis	adult_testis	x	adult_gonads	adult_gonads	adult_gonads	adult_gonads	x	2	2	1	0.1968	1.9021	0.1034
FBgn0035895	embryonic	embryonic	embryonic	embryonic	embryonic	embryonic_gonads	embryonic_gonads	x	x	x	embryonic_gonads	embryonic_gonads	x	x	x	7	6	1	0.036	1.1103	0.0324
FBgn0035901	adult	adult	x	x	x	adult_ovary	adult_ovary	x	x	x	adult_gonads	x	x	x	x	9	7	1	0.222	2.2084	0.1005
FBgn0035902	embryonic	embryonic	embryonic	embryonic	embryonic	embryonic_general	embryonic_general	embryonic_general	embryonic_general	embryonic_general	embryonic_general	embryonic_general	embryonic_general	embryonic_general	embryonic_general	5	3	4	0.2418	2.0433	0.1184
FBgn0035904	larval_pupal	larval_pupal	larval_pupal	x	x	x	x	x	x	x	x	x	x	x	x	2	1	1	0.2209	1.7753	0.1245
FBgn0035907	larval_pupal	larval_pupal	x	x	x	x	x	x	x	x	x	x	x	x	x	1	1	1	0.3028	1.586	0.191
FBgn0035909	embryonic	embryonic	x	x	x	embryonic_general	embryonic_general	x	x	x	embryonic_general	embryonic_general	x	x	x	5	3	1	0.0496	1.2507	0.0397
FBgn0035917	larval_pupal	x	x	x	x	adult_ovary	x	x	x	x	embryonic_general	x	x	x	x	41	27	6	0.0401	0.7465	0.0537
FBgn0035922	embryonic	embryonic	embryonic	embryonic	embryonic	embryonic_general	embryonic_general	embryonic_general	embryonic_general	embryonic_general	embryonic_general	embryonic_general	embryonic_general	embryonic_general	embryonic_general	6	3	1	0.0612	1.2274	0.0498
FBgn0035924	adult	adult	adult	adult	adult	adult_general	adult_general	adult_general	adult_general	adult_general	adult_general	adult_general	adult_general	adult_general	adult_general	29	19	2	0.2994	1.8081	0.1656
FBgn0035945	embryonic	embryonic	embryonic	x	x	embryonic_general	embryonic_general	embryonic_general	embryonic_general	x	embryonic_general	embryonic_general	embryonic_general	embryonic_general	x	11	5	2	0.0666	1.6632	0.04
FBgn0035947	embryonic	x	x	x	x	adult_ovary	adult_ovary	x	x	x	embryonic_general	x	x	x	x	17	7	6	0.0434	1.593	0.0272
FBgn0035950	adult	adult	adult	x	x	adult_general	adult_general	x	x	x	adult_general	adult_general	x	x	x	8	7	1	0.0875	1.8776	0.0466
FBgn0035952	larval_pupal	x	x	x	x	adult_testis	adult_testis	x	x	x	adult_gonads	x	x	x	x	9	6	5	0.0797	1.7827	0.0447
FBgn0035953	embryonic	embryonic	embryonic	x	x	embryonic_general	x	x	x	x	embryonic_general	x	x	x	x	2	x	2	0.0642	1.6758	0.0383
FBgn0035955	adult	adult	x	x	x	adult_testis	adult_testis	adult_testis	adult_testis	x	adult_gonads	adult_gonads	adult_gonads	adult_gonads	x	1	1	1	0.7596	1.8466	0.4114
FBgn0035956	embryonic	embryonic	embryonic	embryonic	embryonic	embryonic_general	embryonic_general	embryonic_general	embryonic_general	embryonic_general	embryonic_general	embryonic_general	embryonic_general	embryonic_general	embryonic_general	2	2	1	0.0785	1.0239	0.0767
FBgn0035959	embryonic	embryonic	embryonic	embryonic	x	embryonic_general	embryonic_general	x	x	x	embryonic_general	embryonic_general	embryonic_general	x	x	4	3	1	0.1382	1.0544	0.1311
FBgn0035967	adult	adult	x	x	x	adult_general	adult_general	x	x	x	adult_general	adult_general	x	x	x	5	5	1	0.1586	0.6712	0.2363
FBgn0035970	adult	adult	adult	adult	adult	adult_testis	adult_testis	adult_testis	adult_testis	adult_testis	adult_gonads	adult_gonads	adult_gonads	adult_gonads	adult_gonads	1	1	2	0.5205	2.0579	0.2529
FBgn0035976	larval_pupal	larval_pupal	larval_pupal	x	x	x	x	x	x	x	x	x	x	x	x	5	5	1	0.2294	1.1627	0.1973
FBgn0035978	adult	adult	adult	x	x	adult_general	adult_general	adult_general	x	x	adult_general	adult_general	adult_general	x	x	5	1	1	0.0153	1.222	0.0126
FBgn0035982	adult	adult	adult	adult	adult	adult_general	adult_general	adult_general	adult_general	adult_general	adult_general	adult_general	adult_general	adult_general	adult_general	2	2	1	0.0631	1.421	0.0444
FBgn0035983	larval_pupal	x	x	x	x	adult_ovary	x	x	x	x	adult_gonads	x	x	x	x	2	2	1	0.0557	1.3713	0.0406
FBgn0035987	larval_pupal	larval_pupal	larval_pupal	x	x	x	x	x	x	x	x	x	x	x	x	18	10	2	0.0043	1.2875	0.0033
FBgn0035995	embryonic	x	x	x	x	embryonic_general	x	x	x	x	embryonic_general	x	x	x	x	6	4	6	0.0527	1.1994	0.0439
FBgn0035996	embryonic	embryonic	embryonic	embryonic	embryonic	embryonic_gonads	embryonic_gonads	embryonic_gonads	x	x	embryonic_gonads	embryonic_gonads	embryonic_gonads	x	x	1	1	1	0.3447	1.932	0.1784
FBgn0036005	embryonic	embryonic	x	x	x	adult_ovary	adult_ovary	x	x	x	embryonic_general	x	x	x	x	10	5	3	0.1232	1.9093	0.0645
FBgn0036014	adult	adult	x	x	x	adult_testis	adult_testis	adult_testis	adult_testis	x	adult_gonads	adult_gonads	adult_gonads	x	x	1	1	1	0.225	3.1323	0.0718
FBgn0036028	embryonic	x	x	x	x	embryonic_general	x	x	x	x	embryonic_general	x	x	x	x	5	5	3	0.0364	1.5555	0.0234
FBgn0036029	larval_pupal	x	x	x	x	x	x	x	x	x	x	x	x	x	x	8	8	2	0.5107	1.9787	0.2581
FBgn0036032	adult	adult	adult	x	x	adult_testis	adult_testis	adult_testis	x	x	adult_gonads	adult_gonads	x	x	x	1	1	1	0.1417	1.4714	0.0963
FBgn0036035	embryonic	embryonic	x	x	x	adult_ovary	adult_ovary	x	x	x	adult_gonads	x	x	x	x	2	1	1	0.293	2.2012	0.1331
FBgn0036052	adult	adult	x	x	x	adult_ovary	x	x	x	x	adult_gonads	adult_gonads	x	x	x	2	2	1	0.0743	1.8084	0.0411
FBgn0036056	adult	adult	adult	adult	adult	adult_testis	adult_testis	adult_testis	adult_testis	adult_testis	adult_gonads	adult_gonads	adult_gonads	adult_gonads	adult_gonads	1	x	1	0.1641	1.8293	0.0897
FBgn0036058	adult	x	x	x	x	adult_ovary	x	x	x	x	adult_general	x	x	x	x	38	26	6	0.0567	0.9493	0.0598
FBgn0036062	embryonic	embryonic	embryonic	x	x	adult_ovary	adult_ovary	x	x	x	embryonic_general	x	x	x	x	3	2	1	0.3329	1.9288	0.1726
FBgn0036063	embryonic	embryonic	embryonic	x	x	embryonic_general	embryonic_general	embryonic_general	x	x	embryonic_general	embryonic_general	embryonic_general	x	x	1	1	1	0.1603	1.723	0.0931
FBgn0036064	embryonic	embryonic	x	x	x	adult_ovary	adult_ovary	x	x	x	embryonic_gonads	x	x	x	x	3	3	3	0.0558	2.2215	0.0251
FBgn0036089	adult	adult	adult	adult	adult	adult_testis	adult_testis	adult_testis	adult_testis	adult_testis	adult_gonads	adult_gonads	adult_gonads	adult_gonads	adult_gonads	5	5	2	0.2194	1.4338	0.1531
FBgn0036093	adult	adult	adult	adult	adult	adult_testis	adult_testis	adult_testis	x	x	adult_gonads	adult_gonads	x	x	x	1	1	1	0.4766	2.4646	0.1934
FBgn0036096	embryonic	x	x	x	x	adult_ovary	adult_ovary	x	x	x	adult_gonads	x	x	x	x	3	2	3	0.0998	1.742	0.0573
FBgn0036099	embryonic	embryonic	embryonic	x	x	adult_ovary	x	x	x	x	embryonic_general	x	x	x	x	2	2	1	0.1122	1.6662	0.0673
FBgn0036104	embryonic	embryonic	x	x	x	adult_testis	x	x	x	x	adult_gonads	x	x	x	x	5	2	2	0.0922	1.9319	0.0477
FBgn0036105	embryonic	embryonic	embryonic	embryonic	embryonic	embryonic_general	embryonic_general	embryonic_general	embryonic_general	embryonic_general	embryonic_general	embryonic_general	embryonic_general	embryonic_general	embryonic_general	3	3	2	0.2353	2.4125	0.0975
FBgn0036107	embryonic	embryonic	embryonic	embryonic	embryonic	embryonic_gonads	embryonic_gonads	embryonic_gonads	embryonic_gonads	embryonic_gonads	embryonic_gonads	embryonic_gonads	embryonic_gonads	embryonic_gonads	embryonic_gonads	3	2	1	0.0688	1.7663	0.0389
FBgn0036121	adult	x	x	x	x	adult_testis	x	x	x	x	adult_gonads	x	x	x	x	1	1	1	0.1366	1.7229	0.0793
FBgn0036125	adult	adult	adult	adult	adult	adult_testis	adult_testis	adult_testis	x	x	adult_gonads	adult_gonads	adult_gonads	x	x	1	1	1	0.3887	1.5985	0.2432
FBgn0036127	adult	x	x	x	x	adult_testis	adult_testis	x	x	x	adult_gonads	x	x	x	x	3	3	3	0.0723	2.1484	0.0336
FBgn0036133	embryonic	embryonic	x	x	x	embryonic_gonads	x	x	x	x	embryonic_gonads	x	x	x	x	1	1	1	0.044	2.127	0.0207
FBgn0036134	embryonic	embryonic	x	x	x	embryonic_general	embryonic_general	x	x	x	embryonic_general	embryonic_general	x	x	x	13	13	7	0.1254	0.943	0.1329
FBgn0036136	adult	adult	x	x	x	embryonic_gonads	x	x	x	x	embryonic_gonads	x	x	x	x	7	6	4	0.0753	2.0154	0.0374
FBgn0036137	adult	x	x	x	x	adult_general	x	x	x	x	adult_general	x	x	x	x	2	1	1	0.0585	1.3024	0.0449
FBgn0036152	embryonic	embryonic	embryonic	embryonic	embryonic	embryonic_general	embryonic_general	embryonic_general	embryonic_general	embryonic_general	embryonic_general	embryonic_general	embryonic_general	embryonic_general	embryonic_general	12	11	3	0.1448	1.1582	0.125
FBgn0036160	adult	x	x	x	x	adult_testis	adult_testis	adult_testis	x	x	adult_gonads	adult_gonads	adult_gonads	x	x	3	3	3	0.2997	4.2296	0.0709
FBgn0036172	adult	x	x	x	x	adult_general	x	x	x	x	adult_general	x	x	x	x	34	33	3	0.0457	0.5827	0.0785
FBgn0036184	embryonic	embryonic	embryonic	embryonic	embryonic	embryonic_general	embryonic_general	embryonic_general	embryonic_general	embryonic_general	embryonic_general	embryonic_general	embryonic_general	embryonic_general	embryonic_general	3	2	2	0.0822	1.7792	0.0462
FBgn0036191	larval_pupal	larval_pupal	x	x	x	x	x	x	x	x	x	x	x	x	x	1	1	1	0.1235	1.9464	0.0634
FBgn0036194	embryonic	embryonic	embryonic	x	x	embryonic_general	embryonic_general	x	x	x	embryonic_general	embryonic_general	embryonic_general	x	x	5	5	2	0.031	1.7747	0.0175
FBgn0036213	embryonic	embryonic	x	x	x	embryonic_gonads	embryonic_gonads	x	x	x	embryonic_gonads	embryonic_gonads	embryonic_gonads	x	x	7	7	1	0.0056	1.1006	0.0051
FBgn0036214	adult	adult	x	x	x	adult_testis	adult_testis	adult_testis	adult_testis	x	adult_gonads	adult_gonads	adult_gonads	x	x	21	14	4	0.0886	3.128	0.0283
FBgn0036217	adult	adult	adult	adult	adult	adult_testis	adult_testis	adult_testis	adult_testis	adult_testis	adult_gonads	adult_gonads	adult_gonads	adult_gonads	adult_gonads	1	1	1	0.2064	3.0136	0.0685
FBgn0036246	adult	adult	adult	adult	adult	adult_testis	adult_testis	adult_testis	adult_testis	adult_testis	adult_gonads	adult_gonads	adult_gonads	adult_gonads	adult_gonads	8	8	1	0.6996	3.6175	0.1934
FBgn0036249	larval_pupal	larval_pupal	x	x	x	x	x	x	x	x	x	x	x	x	x	6	4	2	0.2922	2.009	0.1454
FBgn0036254	embryonic	x	x	x	x	adult_ovary	x	x	x	x	embryonic_general	x	x	x	x	9	8	1	0.1347	2.3067	0.0584
FBgn0036257	embryonic	x	x	x	x	embryonic_gonads	x	x	x	x	embryonic_gonads	x	x	x	x	40	16	1	0.0438	1.066	0.041
FBgn0036258	embryonic	x	x	x	x	adult_ovary	adult_ovary	x	x	x	embryonic_general	x	x	x	x	33	28	2	0.0237	2.0058	0.0118
FBgn0036266	embryonic	embryonic	x	x	x	adult_testis	x	x	x	x	embryonic_general	x	x	x	x	1	1	1	0.3702	2.4892	0.1487
FBgn0036271	embryonic	embryonic	embryonic	embryonic	embryonic	embryonic_general	embryonic_general	embryonic_general	embryonic_general	embryonic_general	embryonic_general	embryonic_general	embryonic_general	embryonic_general	embryonic_general	4	3	2	0.0469	1.937	0.0242
FBgn0036272	embryonic	embryonic	x	x	x	embryonic_general	embryonic_general	x	x	x	embryonic_general	embryonic_general	embryonic_general	x	x	3	3	2	0.0411	1.7484	0.0235
FBgn0036277	embryonic	x	x	x	x	adult_ovary	adult_ovary	x	x	x	embryonic_gonads	x	x	x	x	4	4	3	0.0178	2.0328	0.0088
FBgn0036282	embryonic	embryonic	embryonic	embryonic	embryonic	embryonic_general	embryonic_general	embryonic_general	embryonic_general	embryonic_general	embryonic_general	embryonic_general	embryonic_general	embryonic_general	embryonic_general	2	2	1	0.1022	1.8383	0.0556
FBgn0036285	adult	adult	adult	adult	adult	adult_general	adult_general	adult_general	adult_general	adult_general	adult_general	adult_general	adult_general	adult_general	adult_general	1	1	1	0.1473	1.1085	0.1329
FBgn0036286	adult	adult	adult	x	x	adult_testis	adult_testis	adult_testis	adult_testis	x	adult_gonads	adult_gonads	adult_gonads	adult_gonads	x	9	7	2	0.1316	1.6363	0.0804
FBgn0036289	embryonic	embryonic	embryonic	embryonic	x	embryonic_gonads	x	x	x	x	embryonic_gonads	x	x	x	x	1	1	1	0.0289	1.4865	0.0195
FBgn0036291	adult	x	x	x	x	adult_ovary	adult_ovary	x	x	x	embryonic_gonads	x	x	x	x	6	6	3	0.0762	1.8273	0.0417
FBgn0036294	larval_pupal	larval_pupal	x	x	x	x	x	x	x	x	x	x	x	x	x	21	21	8	0.3664	1.9071	0.1921
FBgn0036298	embryonic	embryonic	embryonic	x	x	embryonic_general	embryonic_general	embryonic_general	x	x	embryonic_general	embryonic_general	embryonic_general	x	x	4	4	1	0.0555	1.9018	0.0292
FBgn0036301	embryonic	embryonic	x	x	x	embryonic_general	x	x	x	x	embryonic_general	embryonic_general	x	x	x	4	3	2	0.1248	2.1693	0.0576
FBgn0036302	embryonic	embryonic	x	x	x	adult_ovary	adult_ovary	x	x	x	embryonic_general	x	x	x	x	6	6	1	0.1068	1.3858	0.077
FBgn0036309	embryonic	x	x	x	x	embryonic_general	x	x	x	x	embryonic_general	x	x	x	x	17	17	6	0.1394	2.123	0.0656
FBgn0036314	embryonic	embryonic	embryonic	embryonic	x	embryonic_general	embryonic_general	embryonic_general	x	x	embryonic_general	embryonic_general	embryonic_general	x	x	2	2	1	0.0214	1.6944	0.0126
FBgn0036317	embryonic	x	x	x	x	adult_ovary	x	x	x	x	adult_gonads	x	x	x	x	15	15	2	0.1407	1.4459	0.0973
FBgn0036318	larval_pupal	x	x	x	x	adult_ovary	x	x	x	x	x	x	x	x	x	3	3	2	0.1032	1.251	0.0825
FBgn0036325	adult	adult	adult	adult	adult	adult_general	adult_general	adult_general	adult_general	adult_general	adult_general	adult_general	adult_general	adult_general	adult_general	1	1	1	0.9174	1.3936	0.6583
FBgn0036334	embryonic	embryonic	x	x	x	embryonic_gonads	embryonic_gonads	embryonic_gonads	embryonic_gonads	x	embryonic_gonads	embryonic_gonads	embryonic_gonads	embryonic_gonads	x	2	2	2	0.0256	1.3843	0.0185
FBgn0036336	larval_pupal	larval_pupal	x	x	x	x	x	x	x	x	x	x	x	x	x	3	3	3	0.094	2.1699	0.0433
FBgn0036337	larval_pupal	larval_pupal	x	x	x	adult_ovary	x	x	x	x	x	x	x	x	x	2	2	2	0.0885	1.1322	0.0781
FBgn0036338	adult	adult	adult	adult	adult	adult_testis	adult_testis	adult_testis	adult_testis	adult_testis	adult_gonads	adult_gonads	adult_gonads	adult_gonads	adult_gonads	3	3	1	0.128	2.1037	0.0608
FBgn0036340	embryonic	embryonic	embryonic	embryonic	x	embryonic_general	embryonic_general	x	x	x	embryonic_general	embryonic_general	x	x	x	5	5	4	0.1015	1.7681	0.0574
FBgn0036352	embryonic	embryonic	embryonic	embryonic	embryonic	embryonic_general	embryonic_general	embryonic_general	embryonic_general	embryonic_general	embryonic_general	embryonic_general	embryonic_general	embryonic_general	embryonic_general	5	5	2	0.282	1.449	0.1946
FBgn0036356	adult	adult	adult	adult	adult	adult_testis	adult_testis	adult_testis	x	x	adult_gonads	adult_gonads	adult_gonads	x	x	2	2	2	0.0883	2.9847	0.0296
FBgn0036361	larval_pupal	larval_pupal	larval_pupal	larval_pupal	x	x	x	x	x	x	x	x	x	x	x	24	24	4	0.2429	2.2616	0.1074
FBgn0036365	adult	x	x	x	x	adult_testis	x	x	x	x	adult_gonads	adult_gonads	x	x	x	1	1	1	0.1829	2.1576	0.0848
FBgn0036376	embryonic	embryonic	embryonic	embryonic	x	embryonic_general	embryonic_general	x	x	x	embryonic_general	embryonic_general	x	x	x	2	2	1	0.0868	2.1087	0.0412
FBgn0036377	embryonic	embryonic	embryonic	x	x	adult_ovary	x	x	x	x	embryonic_general	embryonic_general	x	x	x	7	7	3	0.1715	2.3743	0.0722
FBgn0036379	adult	x	x	x	x	adult_ovary	adult_ovary	x	x	x	adult_gonads	adult_gonads	x	x	x	1	1	1	0.0022	0.275	0.008
FBgn0036381	larval_pupal	x	x	x	x	x	x	x	x	x	x	x	x	x	x	6	4	1	0.0563	1.9107	0.0295
FBgn0036382	adult	adult	x	x	x	adult_general	adult_general	x	x	x	adult_general	adult_general	x	x	x	3	3	1	0.0825	0.4846	0.1702
FBgn0036386	embryonic	embryonic	embryonic	embryonic	x	embryonic_general	embryonic_general	x	x	x	embryonic_general	embryonic_general	x	x	x	2	2	2	0.1962	2.171	0.0904
FBgn0036391	adult	adult	adult	adult	adult	adult_general	adult_general	adult_general	adult_general	adult_general	adult_general	adult_general	adult_general	adult_general	adult_general	1	1	1	0.146	0.779	0.1874
[truncated: 2,446 more rows]
