# Supplementary material for: Ontogeny and phylogeny: molecular signatures of selection, constraint, and temporal pleiotropy in the development of Drosophila
Source: BMC Biol. 2009 Jul 21;7:42. doi: 10.1186/1741-7007-7-42 (PMC2722573; doi:10.1186/1741-7007-7-42)
Supplement: Additional file 13 — Pairwise permuted Kruskal-Wallis rank sum tests of the significance of the difference in the distribution of the number of interactions per gene in comparisons between expressed sequence tag (EST) data classified stages and stages/organs for each specificity threshold. [file 1741-7007-7-42-S13.xls]

## Sheet: Sheet1
Supplementary Table 8:			Pairwise permuted Kruskal-Wallis rank sum tests of the significance of the difference in the distribution of the number of
			interactions per gene in comparisons between EST data classified stages and stages/organs for each specificity threshold.
			All p values are Bonferroni corrected. Larval_pupal represents the pooled larval and pupal stages. Embryo Gen, Embryo Gon,
			Adult Gen, Adult Gon, Adult Ov, and Adult Te represent the Embryonic General, Embryonic Gonads, Adult General,
			Adult Gonads, Adult Ovary, and Adult Testis categories. Mean number of interactions per stage are provided to the right of the
			significance tables.
		No Cut Off		2-Fold		4-Fold		8-Fold		Unique			Stages	No Cut Off	2-Fold	4-Fold	8-Fold	Unique
Stages Compared		p value	χ2 value	p value	χ2 value	p value	χ2 value	p value	χ2 value	p value	χ2 value
													Embryo	8.495	8.913	8.732	8.822	7.379
Embryo	Larval_pupal	0.0162	7.8718	0.0003	13.4861	0.1437	3.9239	0.0534	5.7156	1	0.311		Larval/Pupal	7.401	6.761	7.053	6.989	8.179
Embryo	Adult	0.0003	16.7385	< 2.2e-16	21.8544	0.0393	6.324	0.29673	2.803	1	0.1273		Adult	6.955	6.458	6.929	6.597	6.558
Larval_pupal	Adult	1	0.4341	1	0.0063	1	0.045	0.4158	0.2271	1	0.1866
													Gonads Combined
Mean number of interactions per stage/gonads (adult combined):													Embryo General	8.762	9.27	8.659	8.487	7.701
													Embryo Gonads	8.612	7.254	6.078	6.688	4.111
		No Cut Off		2-Fold		4-Fold		8-Fold		Unique			Adult General	6.701	6.071	6.058	6.092	6.005
Stages/Organ Compared		p value	χ2 value	p value	χ2 value	p value	χ2 value	p value	χ2 value	p value	χ2 value		Adult Gonads	6.864	6.543	6.889	7.288	5.995
Embryo Gen	Embryo Gon	1	0.0645	1	0.6363	1	0.372	1	0.707	1	0.0054		Gonads Separated
Embryo Gen	Adult Gen	0.0042	13.0386	< 2.2e-16	15.4438	0.1458	5.154	0.7842	2.3326	1	0.2953
Embryo Gen	Adult Gon	< 2.2e-16	16.6461	< 2.2e-16	15.682	0.4063	3.4013	1	0.265	1	0.9853		Embryo General	8.962	9.51	8.425	8.228	7.701
Embryo Gon	Adult Gen	0.0006	11.9288	0.0222	8.4935	0.966	1.9879	0.3463	3.6243	1	0.1369		Embryo Gonads	8.727	7.567	5.871	6.75	4.111
Embryo Gon	Adult Gon	< 2.2e-16	13.7135	0.0714	6.4166	1	0.782	1	1.4006	1	0.285		Adult General	6.491	6.089	6.165	6.163	6.005
Adult Gen	Adult Gon	1	0.0009	1	0.4723	1	0.5344	1	1.1786	1	0.1432		Adult Ovary	7.554	7.509	6.528	4.558	4.846
													Adult Testis	6.805	6.77	7.12	7.237	5.542
Mean number of interactions per stage/gonads (adult ovary and testis separated):
		No Cut Off		2-Fold		4-Fold		8-Fold		Unique
Stages/Organ Compared		p value	χ2 value	p value	χ2 value	p value	χ2 value	p value	χ2 value	p value	χ2 value
Embryo Gen	Embryo Gon	1	0.1831	1	0.2407	1	0.1728	1	0.8343	1	0.0054
Embryo Gen	Adult Gen	< 2.2e-16	15.838	0.003	12.2357	1	2.2392	1	1.0928	1	0.2953
Embryo Gen	Adult Ovary	1	2.0142	1	0.7611	1	0.2777	1	0.2947	1	0.1188
Embryo Gen	Adult Testis	0.003	12.2616	0.014	9.7335	1	0.7006	1	0.0256	1	1.2378
Embryo Gon	Adult Gen	0.015	10.2017	0.059	7.3238	1	0.7986	1	2.519	1	0.1369
Embryo Gon	Adult Ovary	1	0.5901	1	0.1112	1	0.001	1	1.2309	1	0.0931
Embryo Gon	Adult Testis	0.088	6.7385	0.304	4.5663	1	0.0584	1	1.0011	1	0.3689
Adult Gen	Adult Ovary	0.141	6.3554	0.192	5.6768	1	0.4072	1	0.0173	1	0.0303
Adult Gen	Adult Testis	1	0.5364	1	0.6662	1	0.6741	1	0.8549	1	0.2464
Adult Ov	Adult Testis	0.575	3.6533	0.6271	3.3718	1	0.007	1	0.1584	1	0.001
As above, but using only Biogrid's Yeast Two-Hybrid interactions:
		No Cut Off		2-Fold		4-Fold		8-Fold		Unique			Stages	No Cut Off	2-Fold	4-Fold	8-Fold	Unique
Stages Compared		p value	χ2 value	p value	χ2 value	p value	χ2 value	p value	χ2 value	p value	χ2 value
													Embryo	6.11	6.3	6.264	6.354	5.668
Embryo	Larval_pupal	0.0465	5.8235	0.0042	10.246	0.17523	3.5823	0.022803	7.3445	0.8022	1.2514		Larval/Pupal	5.539	4.983	5.115	4.325	5.667
Embryo	Adult	0.026103	7.1395	0.0138	8.4218	0.2706	2.9157	0.8649	1.1096	1	0.0017		Adult	5.466	5.333	5.621	5.553	5.532
Larval_pupal	Adult	1	0.0235	1	0.9225	1	0.5188	0.0825	4.7316	0.7395	1.3264
													Gonads Combined
Mean number of interactions per stage/gonads (adult combined):													Embryo General	6.282	6.507	6.404	6.277	5.827
													Embryo Gonads	5.979	5.469	5.013	5.27	3.167
		No Cut Off		2-Fold		4-Fold		8-Fold		Unique			Adult General	5.303	4.941	4.861	4.99	5.033
Stages/Organ Compared		p value	χ2 value	p value	χ2 value	p value	χ2 value	p value	χ2 value	p value	χ2 value		Adult Gonads	5.488	5.427	5.758	6.241	4.901
Embryo Gen	Embryo Gon	1	0.2506	1	0.0178	1	0.0198	1	0.6083	1	0.0056		Gonads Separated
Embryo Gen	Adult Gen	0.0396	7.0708	0.0294	7.7058	0.2994	3.8007	1	1.5982	1	0.047
Embryo Gen	Adult Gon	0.0126	9.4409	0.036	7.0257	1.0902	1.7498	1	0	1	0.2947		Embryo General	6.389	6.699	6.236	6.093	5.827
Embryo Gon	Adult Gen	0.0324	7.6585	0.1044	5.7131	0.7362	2.3363	0.6492	2.6087	1	0.0011		Embryo Gonads	6.018	5.644	4.852	5.255	3.167
Embryo Gon	Adult Gon	0.0132	9.408	0.2322	4.4143	1	0.8266	1	0.5983	1	0.0489		Adult General	5.168	4.904	4.962	5.046	5.033
Adult Gen	Adult Gon	1	0.0051	1	0.2906	1	0.6099	1	1.5349	1	0.0782		Adult Ovary	5.63	5.363	4.63	3.915	4.5
													Adult Testis	5.571	5.721	6.056	6.294	4.821
Mean number of interactions per stage/gonads (adult ovary and testis separated):
		No Cut Off		2-Fold		4-Fold		8-Fold		Unique
Stages/Organ Compared		p value	χ2 value	p value	χ2 value	p value	χ2 value	p value	χ2 value	p value	χ2 value
Embryo Gen	Embryo Gon	1	0.0282	1	0.0223	1	0.035	1	0.7064	1	0.0056
Embryo Gen	Adult Gen	0.018	9.4725	0.07101	7.1951	1	1.6616	1	0.6537	1	0.047
Embryo Gen	Adult Ovary	1	0.6518	1	0.3126	1	0.0671	1	0.2519	1	0.004
Embryo Gen	Adult Testis	0.053	7.3853	0.209	5.4109	1	0.2554	1	0.1091	1	0.5196
Embryo Gon	Adult Gen	0.091	6.6344	0.272	5.0395	1	0.8374	1	1.707	1	0.0011
Embryo Gon	Adult Ovary	1	0.2241	1	0.1099	1	0.2322	1	1.0769	1	0.0169
Embryo Gon	Adult Testis	0.298	4.7481	0.629	3.3303	1	0.0569	1	0.3988	1	0.1023
Adult Gen	Adult Ovary	0.32	4.6272	0.66	3.3149	1	1.2779	1	0.0091	1	0.016
Adult Gen	Adult Testis	1	0.293	1	0.4252	1	0.756	1	1.2291	1	0.2059
Adult Ov	Adult Testis	0.8071	3.0048	1	1.9793	1	0.3249	1	0.4668	1	0.0772
As above, but using only High Confidence Yeast Two-Hybrid interactions from Giot et al. (2003):
		No Cut Off		2-Fold		4-Fold		8-Fold		Unique			Stages	No Cut Off	2-Fold	4-Fold	8-Fold	Unique
Stages Compared		p value	χ2 value	p value	χ2 value	p value	χ2 value	p value	χ2 value	p value	χ2 value
													Embryo	2.078	2.115	1.944	1.889	1.788
Embryo	Larval_pupal	0.016503	7.7243	0.0471	5.9493	1	0.2878	0.0849	4.8023	1	1.6665		Larval/Pupal	1.953	1.931	1.954	1.566	1.783
Embryo	Adult	0.4428	2.1232	0.3666	2.3631	1	0.096	0.6966	1.4689	1	3.48		Adult	2.014	2.018	2.114	2.169	2.201
Larval_pupal	Adult	0.3978	2.2586	0.6282	1.5656	1	0.5335	0.0177	7.6672	1	3.6818
													Gonads Combined
Mean number of interactions per stage/gonads (adult combined):													Embryo General	2.089	2.092	1.84	1.81	1.723
													Embryo Gonads	2.088	2.047	1.898	1.659	2
		No Cut Off		2-Fold		4-Fold		8-Fold		Unique			Adult General	1.946	1.809	1.888	1.936	1.982
Stages/Organ Compared		p value	χ2 value	p value	χ2 value	p value	χ2 value	p value	χ2 value	p value	χ2 value		Adult Gonads	2.036	2.083	2.194	2.286	2.015
Embryo Gen	Embryo Gon	1	0.0196	1	1.5162	1	0.0024	1	0.5549	1	0.0493		Gonads Separated
Embryo Gen	Adult Gen	1	1.6239	0.1362	5.3598	1	0.0259	1	0.2839	1	1.0589
Embryo Gen	Adult Gon	1	0.5379	1	0.9279	0.6864	2.536	0.711	2.4455	1	0.6697		Embryo General	2.126	2.084	1.741	1.759	1.723
Embryo Gon	Adult Gen	1	0.8517	1	0.621	1	0.0093	1	1.1311	1	0.0427		Embryo Gonads	2.103	1.994	1.726	1.613	2
Embryo Gon	Adult Gon	1	0.1884	1	0.2546	1	1.4556	0.6612	2.5501	1	0.0129		Adult General	1.901	1.814	1.922	1.944	1.982
Adult Gen	Adult Gon	1	0.3964	0.7584	2.2943	0.816	2.2049	1	0.6227	1	0.0491		Adult Ovary	1.844	1.824	1.862	1.674	2.167
													Adult Testis	2.138	2.158	2.229	2.323	2
Mean number of interactions per stage/gonads (adult ovary and testis separated):
		No Cut Off		2-Fold		4-Fold		8-Fold		Unique
Stages/Organ Compared		p value	χ2 value	p value	χ2 value	p value	χ2 value	p value	χ2 value	p value	χ2 value
Embryo Gen	Embryo Gon	1	0.3372	1	1.655	1	0.0317	1	0.9356	1	0.0493
Embryo Gen	Adult Gen	0.5811	3.7031	0.5691	3.5712	1	0.5484	1	0.7679	1	1.0589
Embryo Gen	Adult Ovary	0.036	8.5038	0.236	5.1334	1	0.0597	1	0.5492	1	0.0518
Embryo Gen	Adult Testis	1	0.0002	1	0.0151	0.098	6.5234	0.208	5.2775	1	0.5364
Embryo Gon	Adult Gen	1	1.0772	1	0.0843	1	0.5465	1	2.165	1	0.0427
Embryo Gon	Adult Ovary	0.748	3.2245	1	0.3932	1	0.1196	1	0.0659	1	0.0016
Embryo Gon	Adult Testis	1	0.299	1	1.4218	0.552	3.7749	0.418	4.2385	1	0.0083
Adult Gen	Adult Ovary	1	0.5349	1	0.1251	1	0.1151	1	1.5946	1	0.0329
Adult Gen	Adult Testis	0.652	3.3401	0.746	3.0869	1	2.0016	1	1.17	1	0.0719
Adult Ov	Adult Testis	0.05601	7.3332	0.329	4.477	1	2.2526	0.488	3.8348	1	0.0034
